# Supplementary material for: CLOCK evolved in cnidaria to synchronize internal rhythms with diel environmental cues
Source: eLife. 2024 May 14;12:RP89499. doi: 10.7554/eLife.89499 (PMC11093582; doi:10.7554/eLife.89499)
Supplement: Supplementary file 1. — Each experimental conditions were replicated independently three times. [file elife-89499-supp1.xlsx]

## Sheet: Supp.File1
Title of manuscript :	CLOCK evolved in cnidaria to synchronize internal rhythms with diel environmental cues.
Authors	Raphael Aguillon
	Mieka Rinsky
	Noa Simon-Blecher
	Tritza Deninger
	Lior Appelbaum
	Oren Levy
Description	This file contains the individual normalized locomotion behavior (normalization on Min-Max values for each animals) for both genotypes in mutliple light condtions : WT, NvClkD/+ (Htz), and NvClkD/D under LD 12: 12h, DD, LL, LD 6: 6h, DD 6: 6h.
Contacts:	raphael.aguillon@outlook.fr; miekari9@gmail.com; oren.levy@biu.ac.il

## Sheet: Nv_Locomotion_LD_WT
IDs	ZT13_1	ZT14_2	ZT15_3	ZT16_4	ZT17_5	ZT18_6	ZT19_7	ZT20_8	ZT21_9	ZT22_10	ZT23_11	ZT0_12	ZT1_13	ZT2_14	ZT3_15	ZT4_16	ZT5_17	ZT6_18	ZT7_19	ZT8_20	ZT9_21	ZT10_22	ZT11_23	ZT12_24	ZT13_25	ZT14_26	ZT15_27	ZT16_28	ZT17_29	ZT18_30	ZT19_31	ZT20_32	ZT21_33	ZT22_34	ZT23_35	ZT0_36	ZT1_37	ZT2_38	ZT3_39	ZT4_40	ZT5_41	ZT6_42	ZT7_43	ZT8_44	ZT9_45	ZT10_46	ZT11_47	ZT12_48	ZT13_49
LD_WT_1	0.518998	0.603041	0.411634	0.476546	0.448959	0.31121	0.297014	0.494399	0.576879	0.777422	0.645149	1	0.149428	0.204847	0.202058	0.0955231	0.0936931	0.017701	0	0.0630147	0.00279603	0.120368	0.151492	0.171713	0.345977	0.450332	0.238123	0.302882	0.255497	0.325047	0.399269	0.267838	0.157147	0.151992	0.10074	0.0831033	0.135592	0.0964951	0.0254511	0.132496	0.11028	0.0830056	0.0892708	0.169069	0.104127	0.465614	0.0584494	0.146371	0.216999
LD_WT_2	0.554138	0.670421	0.662278	0.549666	0.523803	0.417513	0.30994	0.214947	0.843979	0.502386	0.409351	1	0.490856	0.240574	0.328823	0.0943402	0.236232	0.233379	0.18939	0.081197	0	0.337789	0.429073	0.467929	0.253081	0.314443	0.505986	0.432053	0.630678	0.383397	0.799868	0.640911	0.460664	0.525633	0.503845	0.520924	0.357251	0.21242	0.0873053	0.371164	0.33067	0.201262	0.507695	0.197024	0.202184	0.159229	0.167635	0.0810838	0.289877
LD_WT_3	0.230151	0.780653	0.313125	0.699293	0.220782	0.338462	0.174736	0.118392	0.204207	0.130947	0.20438	0.302571	0.169781	0.117141	0.115782	0.0976192	0.0597891	0.093129	0.217815	0.573401	0.34161	1	0.658909	0.318144	0.348611	0.256096	0.214014	0.203322	0.207029	0.176109	0.163507	0.142253	0.125003	0.111476	0.122904	0.125196	0.202663	0.0387846	0	0.211072	0.338721	0.168813	0.0730861	0.154155	0.0699342	0.018599	0.148555	0.0512062	0.175693
LD_WT_4	0.523715	0.299957	0.362242	0.543792	0.230619	0.3272	0.385051	0.390902	0.229956	0.103235	0.0265068	0.0860416	0.128308	0.103838	0.465155	0.338212	0.220429	0.0216059	0.105524	0.742135	0.308938	0.916826	0.901094	0.365425	1	0.571523	0.444527	0.709463	0.694785	0.491792	0.404426	0.520909	0.379063	0.159289	0	0.892166	0.245747	0.311863	0.324509	0.252505	0.268364	0.209168	0.443069	0.390471	0.359341	0.938754	0.532211	0.685406	0.693756
LD_WT_5	0.551214	0.540836	0.670882	0.700481	0.499809	0.417149	0.560244	0.476596	0.36695	0.210664	0.153676	0.191436	0.406427	0.514048	0.509369	0.349351	0.352801	0.375248	0.470842	0.447671	0.698195	0.702997	0.511134	0.259308	0.641297	0.797537	0.706816	0.475491	0.307297	0.189562	0.260041	0.212981	0.263179	0.257566	0.137685	0.206624	0.440323	0.524724	0.266735	0.207076	0.221784	0.182467	0.266247	0.452913	0.258613	0.660722	0.406399	0.30185	0.387378
LD_WT_6	0.810974	0.26202	0.43235	0.489918	0.361583	0.26508	0.336046	0.327416	0.229962	0.13436	0.145923	0.27564	0	0.0539872	0.163761	0.207725	0.0436574	0.00923603	0.215442	0.191627	0.217673	0.209775	0.328665	0.700212	0.499312	0.130491	0.182681	0.246474	0.523031	0.378786	0.229123	0.564099	1	0.438279	0.359687	0.334656	0.348425	0.247465	0.0782746	0.0813379	0.254904	0.280453	0.320982	0.227653	0.234586	0.272273	0.166936	0.146301	0.910237
LD_WT_7	0.769243	0.741004	0.707831	0.288334	0.194564	0.68243	0.24214	0.178813	0.18211	0.188217	0.225683	0.461316	0.111517	0	0.0584399	0.238619	0.0656959	0.16342	0.376249	0.436154	0.587569	0.658785	0.692884	0.578023	0.686644	0.783861	0.839129	0.637434	0.482485	0.536908	0.530477	0.661875	0.821084	0.566128	0.508965	0.291362	0.0575675	0.0848251	0.14229	0.079435	0.0339943	0.176763	0.609864	0.559115	0.490673	0.802252	0.549515	0.61235	1
LD_WT_8	0.594507	0.629894	0.622541	0.687919	0.286995	0.332435	0.659058	0.558768	0.378264	0.592502	0.785532	0.828199	0.612355	0.152147	0.0654849	0.0932003	0.0248192	0.0296794	0.0616649	0.199717	0.225117	0.473576	0.206814	0.241946	0.47193	0.504731	0.690236	0.764854	0.521296	0.666553	1	0.301457	0.309217	0.298899	0.506916	0.489297	0.197481	0.188252	0.155535	0.301994	0.277056	0.658878	0.768233	0.470915	0.613778	0.75426	0.564136	0.529114	0.760195
LD_WT_9	0.994837	0.600921	0.716919	0.417968	0.259589	0.452385	0.401745	0.286334	0.224816	0.30901	0.0993961	0.0852908	0.596817	0.334807	0.285851	0.190538	0.346657	0.271551	0.152	0.346941	0.53765	0.481813	0.614522	0.380095	0.684591	0.949478	0.910081	0.721481	0.522676	1	0.846602	0.552417	0.460909	0.476405		0.119031	0.52414	0.202371	0.16927	0.0844045	0.131001	0.103384	0.0890638	0.120058	0.29284	0.172403	0.435871	0.552427	0.50643
LD_WT_10	0.440921	0.516596	0.505805	0.266819	0.311796	0.175671	0.281102	0.125607	0.138223	0.141698	0.349007	0.361644	0.630323	0.408281	0.282157	0.560346	0.631734	0.610146	0.41912	0.570801	0.52557	0.61008	0.671954	0.645214	0.746505	0.745059	0.542379	0.61344	0.64771	0.615138	0.394398	0.468549	0.791845	0.61287	1	0.330812	0.475456	0.761298	0.224719	0.370344	0.351504	0.261129	0.613321	0.33846	0.42681	0.679347	0.687716	0.629897	0.535776
LD_WT_11	0.567579	0.586852	0.474259	0.446786	0.559748	0.592912	0.232374	0.756946	0.293282	0.188991	0.115288	0.207739	0.731784	0.394516	0.706919	0.367852	0.404217	0.126495	0.171123	0.174938	0.24682	0.686877	0.673507	0.42181	0.288895	0.422415	0.953394	0.605459	0.259096	0.328454	0.510193	0.278818	0.117082	0.0822409	0.0817372	0.0528715	0.790151	0.366312	0.38664	0.0589916	0.549831	0.585615	0.328652	0.745587	0.344471	0.507727	0.573787	0.764954	0.450993
LD_WT_12	0.575909	0.561588	0.45722	0.150252	0.0360213	0.0979035	0.0455014	0.152387	0.140592	0.153874	0.149469	0.16725	0.221448	0.14753	0.288682	0.206631	0.195075	0.0558735	0	0.0568953	0.323857	0.42456	0.118602	0.0876656	0.274583	0.271022	0.882191	0.451084	0.574659	0.946389	0.781318	0.558211	0.666639	0.75628	1	0.709911	0.452366	0.438767	0.337371	0.186255	0.263152	0.365336	0.541604	0.24472	0.195037	0.498469	0.760615	0.523594	0.741245
LD_WT_13	1	0.518579	0.692813	0.339775	0.324088	0.422368	0.617534	0.462693	0.134891	0.0715043	0.182943	0.113242	0.442833	0.089367	0.275562	0.0738444	0.0318617	0.283484	0.334419	0.323121	0.257326	0.170662	0.654718	0.643233	0.708555	0.889966	0.97173	0.811452	0.661375	0.685771	0.698881	0.22472	0.211318	0.225356	0.365278	0.205636	0.442142	0.364797	0.103442	0.102638	0.107726	0.102628	0.0768346	0.113902	0.164718	0.218695	0.228519	0.263783	0.398097
LD_WT_14	0.829218	1	0.800091	0.375393	0.1902	0.239991	0.412638	0.452604	0.30659	0.189774	0.383641	0.390793	0.250255	0.211445	0.187209	0.205803	0.192219	0.0426513	0.0411048		0	0.0906136	0.306465	0.662945	0.523322	0.443598	0.229734	0.435013	0.460187	0.245134	0.279765	0.218924	0.426557	0.193089	0.254567	0.166278	0.42966	0.329358	0.490694	0.329896	0.332454	0.224036	0.154375	0.0884142	0.133182	0.27768	0.309173	0.253204	0.589832
LD_WT_15	0.868603	0.394121	0.210334	0.0743253	0.110359	0.120771	0.0563477	0.121704	0.113154	0.106456	0.207125	0.329951	0.242455	0	0.117604	0.227414	0.187166	0.181102	0.409564	0.455304	0.308527	0.680394	0.390302	0.0895139	0.416745	0.140411	0.335401	0.289363	0.131052	0.0741214	0.0540476	0.123987	0.647539	0.714652	0.80498	0.988579	0.54855	0.23721	0.0598933	0.0842955	0.248906	0.542984	0.204923	0.226397	0.358709	0.365696	0.323815	0.363136	0.315638
LD_WT_16	0.480194	0.315073	0.143954	0.281781	0.247431	0.116313	0.157122	0.168984	0.189472	0.202905	0.239378	0.319627	0.292511	0.352689	0.129169	0	1	0.198691	0.207452	0.275838	0.140938	0.153392	0.448082	0.276252	0.211968	0.218414	0.223181	0.516498	0.0952295	0.336495	0.230961	0.162522	0.189913	0.34242	0.135886	0.316802	0.279104	0.102669	0.184145	0.103525	0.109562	0.0993727	0.0941324	0.145164	0.156426	0.255188	0.0982254	0.246987	0.369839
LD_WT_17	0.193692	0.693167	0.0868435	0.00393017	0.0880995	0.107481	0.0098946	0	0.0229834	0.047236	0.067904	0.0568107	0.110563	0.357431	0.320828	0.222329	0.167427	0.136463	0.290919	0.0867448	0.130949	0.259446	0.42987	0.30345	0.319456	0.0243566	0.193229	0.251755	0.0450034	0.0284472	0.0422993	0.118333	0.304185	0.210768	0.195668	0.618386	0.481536	0.294725	0.39663	0.122813	0.546607	0.549781	0.0971991	0.424658	0.471905	0.867781	0.38053	0.339519	0.602064
LD_WT_18	0.207311	0.231627	0.171826	0.157287	0.130511	0.274342	0.122185	0.164773	0.234907	0.202355	0.149585	0.061125	0.147869	0.154274	0.25555	0.576941	0.250775	0.424674	0.177266	0.281271	0.256224	0.368686	0.245266	0.151108	0.285252	0.22899	0.118914	0	0.00636808	0.0185912	0.025567	0.123112	0.103002	0.116611	0.200557	0.187014	0.164691	0.129548	0.0984037	0.0848341	0.144587	0.094012	0.423001	0.448356	0.676245	0.466221	0.417	0.414397	1
LD_WT_19	0.228	0.568128	0.286414	0.185233	0.147448	0.0808954	0.042977	0.0292658	0	0.18787	0.0288743	0.0946533	0.187715	0.165981	0.153882	0.111103	0.0806392	0.0521543	0.0925134	0.0702766	0.192857	0.199797	0.0970076	0.0877871	0.0815842	0.198172	0.185475	0.19475	0.129469	0.0784155	0.111379	0.173013	0.183556	0.0451493	0.135819	0.0696187	0.37036	0.186575	0.127854	0.178735	0.113338	0.0534344	0.124111	0.108241	0.152752	0.212795	0.302656	0.649221	0.451606
LD_WT_20	0.199116	0.188386	0.194309	0.194041	0.139593	0.129207	0.166997	0.20326	0.107641	0.121414	0.136856	0.21772	0.106289	0.103563	0.0548565	0.0830026	0.166121	0.0943883	0.119938	0.174495	0.3965	0.38699	0.295211	0.195094	0.256841	0.382035	0.278425	0.233387	0.135709	0.261413	0.162879	0.121767	0.164727	0.153716	0.171805	0.197098	0.105196	0.158827	0.0685378	0	0.00958192	0.0707474	0.301086	0.664657	1	0.667648	0.870222	0.994782	0.576147
LD_WT_21	0.360292	0.303537	0.227458	0.359267	0.46558	0.0422283	0.112184	0.0364158	0.00194283	0.0782408	0.0544661	0.126529	0.0822934	0.06578	0.320023	0.219498	0.0986279	0.432323	0.0794305	0.00501532	0.277266	0.228503	0.471169	0.441925	0.416654	0.600081	0.3547	0.488037	0.597459	0.50446	0.38993	0.236135	0.522104	0.462047	0.484359	0.493366	0.483891	0.205828	0.12811	0	0.0463543	0.0986479	0.118216	0.288365	0.456992	0.886114	0.349474	0.403231	0.921038
LD_WT_22	0.209572	0.240086	0.327638	0.186977	0.179531	0.118274	0.240981	0.151512	0.14396	0.146345	0.210209	0.205518	0.409042	0.203092	0.122051	0.237768	0.0537856	0.132713	0.386201	0.231077	0.377518	0.714476	0.144127	0.0894967	0.123306	0.260276	0.270208	0.283924	0.321412	0.0907611	0.258095	0.360447	0.394008	0.182262	0	0.0398616	0.311918	0.216525	0.340242	0.532708	0.374117	0.363032	0.483406	0.557518	0.517961	0.696591	0.502602	0.737931	0.38682
LD_WT_23	0.448222	0.361613	0.201222	0.331084	0.224016	0.428582	0.695575	0.279841	0.210334	0.212808	0.258104	0.203816	0.339639	0.598055	0.426275	0.127808	0.162448	0.107229	0.148851	0.426567	0.109944	0.335853	0.322799	0.448144	0.482184	0.0653756	0.214089	0.165777	0.15202	0.550268	0.155619	0.191147	0.209953	0.205443	0.219167	0.0769172	0.504818	0.226743	0	0.104578	0.0857135	0.224563	0.249388	0.577643	0.268794	0.464171	0.177958	0.0992467	0.146655
LD_WT_24	0.541661	0.431382	0.259354	0.209003	0.307364	0.270585	0.378541	0.195393	0.305636	0.115991	0.253957	0.31419	0.361229	0.0412298	0.0696732	0.0245934	0.0537102	0.138338	0.25435	0.335493	0.238133	0.388635	0.530868	0.672093	0.588247	0.779488	0.733798	0.538403	0.386494	0.469355	0.576039	0.699642	0.729102	0.68573	0.764889	0.51315	0.562304	0.167468	0.214536	0.345955	0.246065	0.33201	0.602252	0.438307	0.623488	0.657429	0.647149	0.499673	0.496309
LD_WT_25	0.496059	0.543993	0.438404	0.14739	0.279789	0.360179	0.166016	0.215278	0.231476	0.0512064	0.179779	0.293169	0.223414	0.063322	0.0526557	0.285275	0.197734	0	0.0785156	0.189464	0.410453	0.164644	0.341568	0.171402	0.457092	0.0414818	0.304645	0.183704	0.454094	0.287663	0.495689	0.414712	0.247447	0.158937	0.309667	0.25522	0.35818	0.289857	0.397898	0.671369	0.300895	0.256964	0.337157	0.395535	0.593272	0.53297	0.282554	0.52717	0.423152
LD_WT_26	1	0.703889	0.531839	0.519242	0.272237	0.349487	0.250255	0.283567	0.360875	0.237852	0.375119	0.468245	0.300522	0.281489	0.118679	0.208584	0.174108	0.480647	0.457957	0.313331	0.243159	0.217908	0.176627	0.47107	0.328806	0.201093	0.212424	0.224805	0.383691	0.343325	0.143829	0.0672626	0.128591	0.209816	0.115001	0.210499	0.47067	0.0912986	0.177289	0.100993	0.110616	0.127045	0.169559	0.413515	0.358143	0.278857	0.336117	0.235335	0.234544
LD_WT_27	0.112695	0.131089	0.0992812	0.126087	0.159865	0.25743	0.180668	0.171264	0.123415	0.1582	0.11416	0.0758856	0.209764	0.136376	0.417634	0.210198	0.221908	0.0568978	0.3624	0.764125	0.460135	0.413081	0.329544	0.234165	0.266728	0.219942	0.502494	0.398995	0.26016	0.190465	0.10537	0.0562713	0.0273577	0.0447909	0.104701	0.0314072	0.0819147	0.0239555	0.0677559	0.120157	0.0697619	0.0753174	0.0146742	0.0530692	0	0.0154647	0.117734	0.0274258	0.00392313
[truncated: 23 more columns]

## Sheet: Nv_Locomotion_LD_NvClk-
IDs	ZT13_1	ZT14_2	ZT15_3	ZT16_4	ZT17_5	ZT18_6	ZT19_7	ZT20_8	ZT21_9	ZT22_10	ZT23_11	ZT0_12	ZT1_13	ZT2_14	ZT3_15	ZT4_16	ZT5_17	ZT6_18	ZT7_19	ZT8_20	ZT9_21	ZT10_22	ZT11_23	ZT12_24	ZT13_25	ZT14_26	ZT15_27	ZT16_28	ZT17_29	ZT18_30	ZT19_31	ZT20_32	ZT21_33	ZT22_34	ZT23_35	ZT0_36	ZT1_37	ZT2_38	ZT3_39	ZT4_40	ZT5_41	ZT6_42	ZT7_43	ZT8_44	ZT9_45	ZT10_46	ZT11_47	ZT12_48	ZT13_49
LD_WT_1	0.518998	0.603041	0.411634	0.476546	0.448959	0.31121	0.297014	0.494399	0.576879	0.777422	0.645149	1	0.149428	0.204847	0.202058	0.0955231	0.0936931	0.017701	0	0.0630147	0.00279603	0.120368	0.151492	0.171713	0.345977	0.450332	0.238123	0.302882	0.255497	0.325047	0.399269	0.267838	0.157147	0.151992	0.10074	0.0831033	0.135592	0.0964951	0.0254511	0.132496	0.11028	0.0830056	0.0892708	0.169069	0.104127	0.465614	0.0584494	0.146371	0.216999
LD_WT_2	0.554138	0.670421	0.662278	0.549666	0.523803	0.417513	0.30994	0.214947	0.843979	0.502386	0.409351	1	0.490856	0.240574	0.328823	0.0943402	0.236232	0.233379	0.18939	0.081197	0	0.337789	0.429073	0.467929	0.253081	0.314443	0.505986	0.432053	0.630678	0.383397	0.799868	0.640911	0.460664	0.525633	0.503845	0.520924	0.357251	0.21242	0.0873053	0.371164	0.33067	0.201262	0.507695	0.197024	0.202184	0.159229	0.167635	0.0810838	0.289877
LD_WT_3	0.230151	0.780653	0.313125	0.699293	0.220782	0.338462	0.174736	0.118392	0.204207	0.130947	0.20438	0.302571	0.169781	0.117141	0.115782	0.0976192	0.0597891	0.093129	0.217815	0.573401	0.34161	1	0.658909	0.318144	0.348611	0.256096	0.214014	0.203322	0.207029	0.176109	0.163507	0.142253	0.125003	0.111476	0.122904	0.125196	0.202663	0.0387846	0	0.211072	0.338721	0.168813	0.0730861	0.154155	0.0699342	0.018599	0.148555	0.0512062	0.175693
LD_WT_4	0.523715	0.299957	0.362242	0.543792	0.230619	0.3272	0.385051	0.390902	0.229956	0.103235	0.0265068	0.0860416	0.128308	0.103838	0.465155	0.338212	0.220429	0.0216059	0.105524	0.742135	0.308938	0.916826	0.901094	0.365425	1	0.571523	0.444527	0.709463	0.694785	0.491792	0.404426	0.520909	0.379063	0.159289	0	0.892166	0.245747	0.311863	0.324509	0.252505	0.268364	0.209168	0.443069	0.390471	0.359341	0.938754	0.532211	0.685406	0.693756
LD_WT_5	0.551214	0.540836	0.670882	0.700481	0.499809	0.417149	0.560244	0.476596	0.36695	0.210664	0.153676	0.191436	0.406427	0.514048	0.509369	0.349351	0.352801	0.375248	0.470842	0.447671	0.698195	0.702997	0.511134	0.259308	0.641297	0.797537	0.706816	0.475491	0.307297	0.189562	0.260041	0.212981	0.263179	0.257566	0.137685	0.206624	0.440323	0.524724	0.266735	0.207076	0.221784	0.182467	0.266247	0.452913	0.258613	0.660722	0.406399	0.30185	0.387378
LD_WT_6	0.810974	0.26202	0.43235	0.489918	0.361583	0.26508	0.336046	0.327416	0.229962	0.13436	0.145923	0.27564	0	0.0539872	0.163761	0.207725	0.0436574	0.00923603	0.215442	0.191627	0.217673	0.209775	0.328665	0.700212	0.499312	0.130491	0.182681	0.246474	0.523031	0.378786	0.229123	0.564099	1	0.438279	0.359687	0.334656	0.348425	0.247465	0.0782746	0.0813379	0.254904	0.280453	0.320982	0.227653	0.234586	0.272273	0.166936	0.146301	0.910237
LD_WT_7	0.769243	0.741004	0.707831	0.288334	0.194564	0.68243	0.24214	0.178813	0.18211	0.188217	0.225683	0.461316	0.111517	0	0.0584399	0.238619	0.0656959	0.16342	0.376249	0.436154	0.587569	0.658785	0.692884	0.578023	0.686644	0.783861	0.839129	0.637434	0.482485	0.536908	0.530477	0.661875	0.821084	0.566128	0.508965	0.291362	0.0575675	0.0848251	0.14229	0.079435	0.0339943	0.176763	0.609864	0.559115	0.490673	0.802252	0.549515	0.61235	1
LD_WT_8	0.594507	0.629894	0.622541	0.687919	0.286995	0.332435	0.659058	0.558768	0.378264	0.592502	0.785532	0.828199	0.612355	0.152147	0.0654849	0.0932003	0.0248192	0.0296794	0.0616649	0.199717	0.225117	0.473576	0.206814	0.241946	0.47193	0.504731	0.690236	0.764854	0.521296	0.666553	1	0.301457	0.309217	0.298899	0.506916	0.489297	0.197481	0.188252	0.155535	0.301994	0.277056	0.658878	0.768233	0.470915	0.613778	0.75426	0.564136	0.529114	0.760195
LD_WT_9	0.994837	0.600921	0.716919	0.417968	0.259589	0.452385	0.401745	0.286334	0.224816	0.30901	0.0993961	0.0852908	0.596817	0.334807	0.285851	0.190538	0.346657	0.271551	0.152	0.346941	0.53765	0.481813	0.614522	0.380095	0.684591	0.949478	0.910081	0.721481	0.522676	1	0.846602	0.552417	0.460909	0.476405		0.119031	0.52414	0.202371	0.16927	0.0844045	0.131001	0.103384	0.0890638	0.120058	0.29284	0.172403	0.435871	0.552427	0.50643
LD_WT_10	0.440921	0.516596	0.505805	0.266819	0.311796	0.175671	0.281102	0.125607	0.138223	0.141698	0.349007	0.361644	0.630323	0.408281	0.282157	0.560346	0.631734	0.610146	0.41912	0.570801	0.52557	0.61008	0.671954	0.645214	0.746505	0.745059	0.542379	0.61344	0.64771	0.615138	0.394398	0.468549	0.791845	0.61287	1	0.330812	0.475456	0.761298	0.224719	0.370344	0.351504	0.261129	0.613321	0.33846	0.42681	0.679347	0.687716	0.629897	0.535776
LD_WT_11	0.567579	0.586852	0.474259	0.446786	0.559748	0.592912	0.232374	0.756946	0.293282	0.188991	0.115288	0.207739	0.731784	0.394516	0.706919	0.367852	0.404217	0.126495	0.171123	0.174938	0.24682	0.686877	0.673507	0.42181	0.288895	0.422415	0.953394	0.605459	0.259096	0.328454	0.510193	0.278818	0.117082	0.0822409	0.0817372	0.0528715	0.790151	0.366312	0.38664	0.0589916	0.549831	0.585615	0.328652	0.745587	0.344471	0.507727	0.573787	0.764954	0.450993
LD_WT_12	0.575909	0.561588	0.45722	0.150252	0.0360213	0.0979035	0.0455014	0.152387	0.140592	0.153874	0.149469	0.16725	0.221448	0.14753	0.288682	0.206631	0.195075	0.0558735	0	0.0568953	0.323857	0.42456	0.118602	0.0876656	0.274583	0.271022	0.882191	0.451084	0.574659	0.946389	0.781318	0.558211	0.666639	0.75628	1	0.709911	0.452366	0.438767	0.337371	0.186255	0.263152	0.365336	0.541604	0.24472	0.195037	0.498469	0.760615	0.523594	0.741245
LD_WT_13	1	0.518579	0.692813	0.339775	0.324088	0.422368	0.617534	0.462693	0.134891	0.0715043	0.182943	0.113242	0.442833	0.089367	0.275562	0.0738444	0.0318617	0.283484	0.334419	0.323121	0.257326	0.170662	0.654718	0.643233	0.708555	0.889966	0.97173	0.811452	0.661375	0.685771	0.698881	0.22472	0.211318	0.225356	0.365278	0.205636	0.442142	0.364797	0.103442	0.102638	0.107726	0.102628	0.0768346	0.113902	0.164718	0.218695	0.228519	0.263783	0.398097
LD_WT_14	0.829218	1	0.800091	0.375393	0.1902	0.239991	0.412638	0.452604	0.30659	0.189774	0.383641	0.390793	0.250255	0.211445	0.187209	0.205803	0.192219	0.0426513	0.0411048		0	0.0906136	0.306465	0.662945	0.523322	0.443598	0.229734	0.435013	0.460187	0.245134	0.279765	0.218924	0.426557	0.193089	0.254567	0.166278	0.42966	0.329358	0.490694	0.329896	0.332454	0.224036	0.154375	0.0884142	0.133182	0.27768	0.309173	0.253204	0.589832
LD_WT_15	0.868603	0.394121	0.210334	0.0743253	0.110359	0.120771	0.0563477	0.121704	0.113154	0.106456	0.207125	0.329951	0.242455	0	0.117604	0.227414	0.187166	0.181102	0.409564	0.455304	0.308527	0.680394	0.390302	0.0895139	0.416745	0.140411	0.335401	0.289363	0.131052	0.0741214	0.0540476	0.123987	0.647539	0.714652	0.80498	0.988579	0.54855	0.23721	0.0598933	0.0842955	0.248906	0.542984	0.204923	0.226397	0.358709	0.365696	0.323815	0.363136	0.315638
LD_WT_16	0.480194	0.315073	0.143954	0.281781	0.247431	0.116313	0.157122	0.168984	0.189472	0.202905	0.239378	0.319627	0.292511	0.352689	0.129169	0	1	0.198691	0.207452	0.275838	0.140938	0.153392	0.448082	0.276252	0.211968	0.218414	0.223181	0.516498	0.0952295	0.336495	0.230961	0.162522	0.189913	0.34242	0.135886	0.316802	0.279104	0.102669	0.184145	0.103525	0.109562	0.0993727	0.0941324	0.145164	0.156426	0.255188	0.0982254	0.246987	0.369839
LD_WT_17	0.193692	0.693167	0.0868435	0.00393017	0.0880995	0.107481	0.0098946	0	0.0229834	0.047236	0.067904	0.0568107	0.110563	0.357431	0.320828	0.222329	0.167427	0.136463	0.290919	0.0867448	0.130949	0.259446	0.42987	0.30345	0.319456	0.0243566	0.193229	0.251755	0.0450034	0.0284472	0.0422993	0.118333	0.304185	0.210768	0.195668	0.618386	0.481536	0.294725	0.39663	0.122813	0.546607	0.549781	0.0971991	0.424658	0.471905	0.867781	0.38053	0.339519	0.602064
LD_WT_18	0.207311	0.231627	0.171826	0.157287	0.130511	0.274342	0.122185	0.164773	0.234907	0.202355	0.149585	0.061125	0.147869	0.154274	0.25555	0.576941	0.250775	0.424674	0.177266	0.281271	0.256224	0.368686	0.245266	0.151108	0.285252	0.22899	0.118914	0	0.00636808	0.0185912	0.025567	0.123112	0.103002	0.116611	0.200557	0.187014	0.164691	0.129548	0.0984037	0.0848341	0.144587	0.094012	0.423001	0.448356	0.676245	0.466221	0.417	0.414397	1
LD_WT_19	0.228	0.568128	0.286414	0.185233	0.147448	0.0808954	0.042977	0.0292658	0	0.18787	0.0288743	0.0946533	0.187715	0.165981	0.153882	0.111103	0.0806392	0.0521543	0.0925134	0.0702766	0.192857	0.199797	0.0970076	0.0877871	0.0815842	0.198172	0.185475	0.19475	0.129469	0.0784155	0.111379	0.173013	0.183556	0.0451493	0.135819	0.0696187	0.37036	0.186575	0.127854	0.178735	0.113338	0.0534344	0.124111	0.108241	0.152752	0.212795	0.302656	0.649221	0.451606
LD_WT_20	0.199116	0.188386	0.194309	0.194041	0.139593	0.129207	0.166997	0.20326	0.107641	0.121414	0.136856	0.21772	0.106289	0.103563	0.0548565	0.0830026	0.166121	0.0943883	0.119938	0.174495	0.3965	0.38699	0.295211	0.195094	0.256841	0.382035	0.278425	0.233387	0.135709	0.261413	0.162879	0.121767	0.164727	0.153716	0.171805	0.197098	0.105196	0.158827	0.0685378	0	0.00958192	0.0707474	0.301086	0.664657	1	0.667648	0.870222	0.994782	0.576147
LD_WT_21	0.360292	0.303537	0.227458	0.359267	0.46558	0.0422283	0.112184	0.0364158	0.00194283	0.0782408	0.0544661	0.126529	0.0822934	0.06578	0.320023	0.219498	0.0986279	0.432323	0.0794305	0.00501532	0.277266	0.228503	0.471169	0.441925	0.416654	0.600081	0.3547	0.488037	0.597459	0.50446	0.38993	0.236135	0.522104	0.462047	0.484359	0.493366	0.483891	0.205828	0.12811	0	0.0463543	0.0986479	0.118216	0.288365	0.456992	0.886114	0.349474	0.403231	0.921038
LD_WT_22	0.209572	0.240086	0.327638	0.186977	0.179531	0.118274	0.240981	0.151512	0.14396	0.146345	0.210209	0.205518	0.409042	0.203092	0.122051	0.237768	0.0537856	0.132713	0.386201	0.231077	0.377518	0.714476	0.144127	0.0894967	0.123306	0.260276	0.270208	0.283924	0.321412	0.0907611	0.258095	0.360447	0.394008	0.182262	0	0.0398616	0.311918	0.216525	0.340242	0.532708	0.374117	0.363032	0.483406	0.557518	0.517961	0.696591	0.502602	0.737931	0.38682
LD_WT_23	0.448222	0.361613	0.201222	0.331084	0.224016	0.428582	0.695575	0.279841	0.210334	0.212808	0.258104	0.203816	0.339639	0.598055	0.426275	0.127808	0.162448	0.107229	0.148851	0.426567	0.109944	0.335853	0.322799	0.448144	0.482184	0.0653756	0.214089	0.165777	0.15202	0.550268	0.155619	0.191147	0.209953	0.205443	0.219167	0.0769172	0.504818	0.226743	0	0.104578	0.0857135	0.224563	0.249388	0.577643	0.268794	0.464171	0.177958	0.0992467	0.146655
LD_WT_24	0.541661	0.431382	0.259354	0.209003	0.307364	0.270585	0.378541	0.195393	0.305636	0.115991	0.253957	0.31419	0.361229	0.0412298	0.0696732	0.0245934	0.0537102	0.138338	0.25435	0.335493	0.238133	0.388635	0.530868	0.672093	0.588247	0.779488	0.733798	0.538403	0.386494	0.469355	0.576039	0.699642	0.729102	0.68573	0.764889	0.51315	0.562304	0.167468	0.214536	0.345955	0.246065	0.33201	0.602252	0.438307	0.623488	0.657429	0.647149	0.499673	0.496309
LD_WT_25	0.496059	0.543993	0.438404	0.14739	0.279789	0.360179	0.166016	0.215278	0.231476	0.0512064	0.179779	0.293169	0.223414	0.063322	0.0526557	0.285275	0.197734	0	0.0785156	0.189464	0.410453	0.164644	0.341568	0.171402	0.457092	0.0414818	0.304645	0.183704	0.454094	0.287663	0.495689	0.414712	0.247447	0.158937	0.309667	0.25522	0.35818	0.289857	0.397898	0.671369	0.300895	0.256964	0.337157	0.395535	0.593272	0.53297	0.282554	0.52717	0.423152
LD_WT_26	1	0.703889	0.531839	0.519242	0.272237	0.349487	0.250255	0.283567	0.360875	0.237852	0.375119	0.468245	0.300522	0.281489	0.118679	0.208584	0.174108	0.480647	0.457957	0.313331	0.243159	0.217908	0.176627	0.47107	0.328806	0.201093	0.212424	0.224805	0.383691	0.343325	0.143829	0.0672626	0.128591	0.209816	0.115001	0.210499	0.47067	0.0912986	0.177289	0.100993	0.110616	0.127045	0.169559	0.413515	0.358143	0.278857	0.336117	0.235335	0.234544
LD_WT_27	0.112695	0.131089	0.0992812	0.126087	0.159865	0.25743	0.180668	0.171264	0.123415	0.1582	0.11416	0.0758856	0.209764	0.136376	0.417634	0.210198	0.221908	0.0568978	0.3624	0.764125	0.460135	0.413081	0.329544	0.234165	0.266728	0.219942	0.502494	0.398995	0.26016	0.190465	0.10537	0.0562713	0.0273577	0.0447909	0.104701	0.0314072	0.0819147	0.0239555	0.0677559	0.120157	0.0697619	0.0753174	0.0146742	0.0530692	0	0.0154647	0.117734	0.0274258	0.00392313
[truncated: 23 more columns]

## Sheet: Nv_Locomotion_DD_WT
IDs	CT13_1	CT14_2	CT15_3	CT16_4	CT17_5	CT18_6	CT19_7	CT20_8	CT21_9	CT22_10	CT23_11	CT0_12	CT1_13	CT2_14	CT3_15	CT4_16	CT5_17	CT6_18	CT7_19	CT8_20	CT9_21	CT10_22	CT11_23	CT12_24	CT13_25	CT14_26	CT15_27	CT16_28	CT17_29	CT18_30	CT19_31	CT20_32	CT21_33	CT22_34	CT23_35	CT0_36	CT1_37	CT2_38	CT3_39	CT4_40	CT5_41	CT6_42	CT7_43	CT8_44	CT9_45	CT10_46	CT11_47	CT12_48	CT13_49
DD_WT_1	0.0866483	0.139898	0.134227	0.194571	0.22555	0.480899	0.478847	0.573425	0.773279	0.104891	0.144603	0.135654	0.0815315	0.231812	0.259781	0.0620645	0.0183284	0.124786	0.216115	0.156533	0.0480381	0.0521997	0.0275993	0.0378627	0.324783	0.286913	0.525066	0.168971	0.139488	0.0806041	0.228624	0.131203	0.1102	0.265	0.402663	0.0861458	0.0991352	0.251902	0.120509	0.0336669	0.0422464	0.276711	0.484831	0.332318	0.423768	0.128349	0.232274	0.342449	0.851234
DD_WT_2	0.223694	0.171299	0.143526	0.591266	0.267127	0.633026	0.177347	0.0782648	0.23656	0.558389	0.616865	0.266417	0.220758	0.243028	0.0706589	0.72837	0.791335	0.620613	0.386563	0.402832	0.459863	0.645377	0.315511	0.477163	0.363634	0.687583	0.387177	0.324422	0.296717	0.303449	0.240408	0.0251246	0.501991	0.250109	0.131563	0.0150221	0.0336792	0.509531	0.673918	0.362649	0.434849	0.456292	0.627699	0.414278	0.451437	0.27791	0.17548	0.125861	0.298361
DD_WT_3	0.293195	0.271681	0.22229	0.211388	0.114164	0.112221	0.00292921	0.0573853	0.217966	0	0.0453778	0.0888292	0.130413	0.0798671	0.232163	0.0500712	0.0167849	0.0905531	0.154248	0.3897	0.200167	0.370014	0.59571	0.534732	1	0.48396	0.811158	0.207731	0.342196	0.222543	0.277608	0.112109	0.131486	0.202999	0.23556	0.275017	0.461021	0.0349514	0.081262	0.360195	0.511599	0.215578	0.356832	0.219442	0.31752	0.291963	0.195125	0.525673	0.170834
DD_WT_4	0.138999	0.185982	0.257978	0.189376	0.22799	0.326924	0.124028	0.102435	0.1382	0.169318	0.209501	0.0972419	0.0646954	0.0727671	0.0611541	0.0592328	0.068653	0.0391164	0.0759224	0.0623912	0.221465	0.364949	1	0.744791	0.311522	0.196672	0.486136	0.182385	0.293505	0.286013	0.0793053	0.0954926	0.0909041	0.0876548	0.0967075	0.0833681	0.0134223	0.00656362	0	0.074504	0.121319	0.175205	0.147313	0.108215	0.225238	0.139439	0.168567	0.149743	0.191947
DD_WT_5	0.259978	0.207473	0.228534	0.235474	0.224339	0.196862	0.332846	0.197688	0.0741218	0	0.00880221	0.0598288	0.0476682	0.200478	0.14118	0.0363017	0.123588	0.115467	0.203738	0.204881	0.111941	0.0862813	0.647266	0.587573	0.3912	0.168406	0.305592	0.251414	0.191514	0.0117673	0.0986545	0.312232	0.117806	0.277536	0.321907	0.00977091	0.159772	0.189838	0.275871	0.177816	0.27769	0.22009	0.143397	0.162861	0.180002	0.403548	0.768594	0.968819	0.657911
DD_WT_6	0.196109	0.488343	0.612819	0.576678	0.585504	0.580814	0.57709	0.421824	0.866747	0.22246	0.21674	0.124986	0.694373	0.303489	0.199337	0.133286	0	0.259399	0.355911	0.470933	0.287127	0.338921	0.60757	0.851697	1	0.866371	0.806764	0.621896	0.433117	0.316545	0.143318	0.36213	0.223523	0.24181	0.107581	0.250244	0.0786802	0.10931	0.121645	0.28261	0.252088	0.39386	0.274989	0.329558	0.479121	0.546008	0.566487	0.478057	0.649391
DD_WT_7	0.463522	0.78818	0.738281	0.703967	0.572722	0.389191	0.729113	0.358894	0.491637	0.417677	0.416085	0.353193	0.373612	0.281863	0.306768	0.296063	0.25758	0.253998	0.270033	0.299356	0.252861	0.496648	0.688033	1	0.717054	0.634151	0.481438	0.212768	0.400643	0.307415	0.149339	0.701774	0.383308	0.0935402	0.230235	0.269712	0.209533	0.20275	0.121109	0.0836288	0	0	0.00330589	0.259899	0.519003	0.242649	0.529592	0.376518	0.296229
DD_WT_8	0.10838	0.531011	0.935644	0.433035	0.307583	0.640628	0.45978	0	0.12549	0.213838	0.590165	0.407813	0.244209	0.229062	0.172428	0.17186	0.137233	0.128978	0.0147924	0.0626223	0.176367	0.443206	0.336281	0.542933	0.587465	0.633035	0.412804	0.583833	0.628292	0.51564	0.648744	0.462215	0.683744	0.666614	0.894785	0.587873	0.598568	0.51757	0.426542	0.329403	0.260504	0.188316	0.359385	0.450751	0.388037	0.276093	1	0.244585	0.485627
DD_WT_9	0.216935	0.390158	0.389391	0.357441	0.345722	0.343692	0.257312	0.39354	0.383545	0.266921	0.252725	0.245942	0.282049	0.253673	0.302184	0.1034	0.254145	0.207411	0.0743446	0.337088	0.42647	0.3494	0.43261	0.569505	0.487155	0.633758	0.750919	0.749284	0.544421	0.840209	0.531725	0.328233	0.192602	0.281045	0.237281	0.204174	0.362213	0.278427	0.167935	0.243353	0.486412	0.243765	0	0.402769	0.293996	0.296346	0.351775	0.549878	0.537511
DD_WT_10	0.27694	0.260589	0.23889	0.32757	0.164094	0	0.110662	0.0186318	0.295584	0.331395	0.564011	0.17803	0.0481943	0.0531915	0.107431	0.230004	0.203534	0.192929	0.190498	0.135877	0.22017	0.377417	0.29323	0.341599	0.427282	0.351174	0.366098	0.696558	0.44731	0.0576003	0.37482	0.160521	0.205537	0.311354	0.116658	0.137712	0.174324	0.400314	0.258102	0.211082	0.11995	0.590169	0.719515	0.576971	0.527642	0.474107	0.446435	0.702436	0.442046
DD_WT_11	0.645545	0.957242	0.868509	0.556724	0.301368	0.29798	0.243611	0.287476	0.149123	0.208578	0.0299194	0.13318	0.184496	0.227815	0.437574	0.361889	0.571601	0.23742	0.478865	0.197529	0.201671	0.284647	0.37621	0.736448	0.451446	0.614137	0.672495	0.777562	0.415181	0.295909	0.457151	0.272372	0.248595	0.217828	0.250856	0.235214	0.205366	0.189939	0.188887	0.643989	0.375195	0.255659	0.477213	0.567235	1	0.856476	0.957675	0.306001	0.475071
DD_WT_12	0.119238	0.325269	0.380214	0.433317	0.209282	0.223444	0.336431	0.450853	0.0900413	0.14153	0.154234	0.208431	0.163988	0.153531	0.284566	0.247568	0.105202	0.0841889	0.0991666	0.203474	0.528043	0.5436	0.468471	0.479483	1	0.569442	0.190919	0.296858	0.163601	0.380134	0.244119	0.16124	0.2391	0.129648	0.0707599	0.0822797	0.0896689	0.150688	0.0733419	0.110479	0.345804	0.357192	0.213633	0.262183	0.232897	0.384131	0.524345	0.256571	0.251692
DD_WT_13	0.264702	0.24001	0.34396	0.276722	0.313912	0.369074	0.327499	0.296704	0.40152	0.460883	0.640669	0.526291	0.316557	0.346439	0.376631	0.405831	0.248424	0.390117	0.458165	0.243611	0.327544	0.461951	0.860409	1	0.801626	0.519242	0.385303	0.565576	0.688867	0.274163	0.497172	0.419717	0.4822	0.608278	0	0.0292476	0.0556771	0.0134674	0.558512	0.840768	0.836034	0.848375	0.716611	0.945733	0.571811	0.55504	0.47917	0.483106	0.64322
DD_WT_14	0.334081	0.79588	0.568687	0.478068	0.147616	0.124774	0.318186	0.295712	0.261087	0.238571	0.419584	0.319727	0.27221	0.0816362	0.0665863	0.0485189	0.0535522	0.0494302	0.149823	0.133403	0.133778	0.560665	0.169688	0.175628	0.215215	0.182726	0.0999214	0.233327	0.0883977	0.200765	0.0414986	0.200656	0.170213	0.21417	0.0710314	0.079036	0.29543	0.125958	0.346606	0.423386	0.513523	0.241695	0.437587	0.712848	0.308038	0.203204	0.109921	0.250401	0.00797654
DD_WT_15	0.831683	0.773031	0.599443	0.539481	0.732273	0.437149	0.368382	0.288747	0.393465	0.400784	0.369184	0.275286	0.164353	0.275308	0.790661	0.725636	0.38393	0.302691	0.439316	0.203891	0.734307	0.586788	0.510635	0.601295	0.333428	0.72855	0.340029	0.656441	0.934239	0.500051	0.483799	0.124577	0.0605618	0.188234	0.0185153	0.394242	0.741784	1	0.565309	0.478177	0.173209	0.0178444	0.0153522	0.768444	0.432591	0.758325	0.858783	0.0886314	0.365618
DD_WT_16	0.54878	0.49442	0.409792	0.386146	0.356642	0.533395	0.385355	0.220315	0.0243327	0.113525	0.123693	0.101947	0.112344	0.0596416	0.0387011	0.0729772	0.0781563	0.401646	0.425663	0.846247	0.892951	0.487366	0.26081	0.337727	0.521938	0.561217	0.470247	0.345018	0.0960654	0.50538	0.038005	0.101805	0.184481	0.0266968	0	0.0241173	0.0895428	0.0441449	0.0639994	0.0775481	0.124323	0.0925043	0.50897	0.985855	0.616338	1	0.81234	0.416433	0.325757
DD_WT_17	0.501839	0.538611	0.222393	0.647289	0.451754	0.177341	0.511233	0.322422	0.057437	0.15413	0.182492	0.203338	0.0819199	0.286191	0.175851	0.25512	0.207982	0.513705	0.73638	0.500377	0.576997	0.701452	0.319497	0.367656	0.295367	0.571436	0.232405	0.558943	0.734708	0.7431	0.277499	0.252685	0.346695	0.12851	0	0.140159	0.0398253	0.159936	0.238525	0.373617	0.126972	0.558023	0.494418	0.265621	0.288303	0.604258	1	0.485044	0.670125
DD_WT_18	0.736241	0.593981	0.702595	0.472359	0.294063	0.685429	0.253154	0.190837	0.268953	0.227429	0.0632143	0.119368	0.604292	0.316142	0.928917	0.45958	0.601175	0.345435	0.0504411	0.390212	0.554035	0.249922	0.709984	0.52331	0.220396	0.0880525	0.184307	0.161139	0.0416454	0.34711	0.341694	0.27988	0.199037	0.264024	0.208169	0.42649	0.316638	0.591264	0.650638	0.360425	0.320274	0.0813804	0.0916521	0.141168	0.235793	0.546769	0.530001	0.480245	0.223134
DD_WT_19	0.811748	0.532144	0.487796	0.597855	0.472195	0.626674	0.588975	0.628706	0.505145	0.401843	0.408342	0.0861708	0.0349999	0.212022	0.165741	0.238821	0.621142	0.0845964	0.183954	0.334252	0.330856	0.113082	0.285028	0.263722	0.351684	0.238605	0.401815	0.256494	0.444919	0.313699	0.591293	0.712726	0.455318	0.959759	0.548494	0.527793	0.35316	0.189278	0.174915	0.656958	0.303523	0.450542	0.149829	0.32393	0.290351	0.272419	0.352451	0.728846	0.803631
DD_WT_20	0.384294	0.616011	0.724431	0.663031	0.378886	0.0784387	0.0913077	0.193282	0.592396	0.503197	0.185446	0.117488	0.173649	0.258923	0.269949	0.198591	0.533154	0.346317	0.602598	0.685544	0.371728	0.864788	0.964605	0.325098	0.556402	0.307435	0.574954	0.628785	0.222254	0.239409	0.224185	0.282233	0.394875	0.257682	0.479076	0.220702	0.279388	0.203899	0.438098	0.532676	0.333096	0.408669	0.24932	0.551287	0.48494	0.49721	0.954269	0.160801	1
DD_WT_21	0.187454	0.324886	0.347898	0.199364	0.415803	0.260812	0.217669	0.358083	0.183744	0.232552	0.310504	0.157212	0.271001	0.0132032	0	0.0333743	0.00523861	0.0496104	0.331718	0.0978082	0.20837	0.267671	0.330141	0.27168	0.237568	0.357882	0.320028	0.514944	0.645812	0.285292	0.491793	0.169476	0.316056	0.217495	0.0939057	0.188789	0.180252	0.188274	0.0584478	0.141109	0.405045	0.353906	0.279693	0.303503	0.237888	0.352066	0.132004	0.247515	0.421931
DD_WT_22	0.474034	0.29906	0.225121	0.288893	0.641516	0.442824	1	0.92269	0.324822	0.271728	0.159924	0.267453	0.233288	0.223267	0.14387	0.200647	0.154647	0.13125	0.105955	0.239699	0.449756	0.169835	0.298427	0.210862	0.391015	0.644412	0.539803	0	0.233987	0.233231	0.223029	0.622956	0.397991	0.199908	0.0605653	0.325738	0.234472	0.199621	0.209111	0.0853578	0.0400914	0.12553	0.152687	0.385287	0.605442	0.633689	0.641179	0.790524	0.369147
DD_WT_23	0.627644	0.617947	0.678734	0.416945	0.751577	0.241743	0.220961	0.277312	0.185746	0.140211	0.135486	0.217379	0.237898	0.28161	0.136231	0	0.254653	0.279061	0.275506	0.372677	0.389556	0.366739	0.331574	0.200727	0.277055	0.218523	0.168167	0.170059	0.1601	0.199897	0.429809	0.211796	0.25512	0.322061	0.288282	0.265279	0.331247	0.545909	0.308268	0.155596	0.222564	0.360898	0.454631	0.376485	0.537891	0.404038	0.521883	0.592048	0.84665
DD_WT_24	0.464407	0.38627	0.644821	0.348248	0.194213	0.292464	0.265593	0.269736	0.271396	0.22229	0.123665	0.110428	0.0161603	0	0.000918572	0.048318	0.0571449	0.107761	0.265142	0.295396	0.291206	0.562724	0.417627	0.482839	0.277441	0.314584	0.159739	0.158022	0.279352	0.13187	0.179858	0.18507	0.585786	0.270085	0.399312	0.270231	0.189446	0.253052	0.266408	0.731993	0.465221	0.816385	0.863642	0.87236	0.842802	0.810569	0.488254	1	0.480918
[truncated: 23 more columns]

## Sheet: Nv_Locomotion_DD_Htz
IDs	CT13_1	CT14_2	CT15_3	CT16_4	CT17_5	CT18_6	CT19_7	CT20_8	CT21_9	CT22_10	CT23_11	CT0_12	CT1_13	CT2_14	CT3_15	CT4_16	CT5_17	CT6_18	CT7_19	CT8_20	CT9_21	CT10_22	CT11_23	CT12_24	CT13_25	CT14_26	CT15_27	CT16_28	CT17_29	CT18_30	CT19_31	CT20_32	CT21_33	CT22_34	CT23_35	CT0_36	CT1_37	CT2_38	CT3_39	CT4_40	CT5_41	CT6_42	CT7_43	CT8_44	CT9_45	CT10_46	CT11_47	CT12_48	CT13_49
DD_NvClk-/-Htz_1	0	0.173718	0.0794076	0.156162	0.180289	0.191667	0.0415189	0.141229	0.367406	0.365474	0.543809	0.388496	0.794104	0.732528	0.337207	1	0.455465	0.182434	0.294182	0.0964011	0.449684	0.389465	0.431631	0.474275	0.203651	0.73071	0.865317	0.17457	0.377355	0.155515	0.172286	0.0991718	0.0797115	0.213416	0.183872	0.274077	0.184733	0.308231	0.370307	0.457523	0.496079	0.590532	0.515853	0.49425	0.506977	0.564707	0.674136	0.693657	0.505468
DD_NvClk-/-Htz_2	0.844492	0.414508	0.259585	0.328807	0.341306	0.336523	0.0521011	0.0987036	0.22274	0.255325	0.0656914	0.164435	0.35428	0.266794	0.0595824	0.372323	0.160084	0.503857	0.502157	0.567048	0.610279	0.192442	0.581709	0.502794	0.181164	0	0.196703	0.0453798	0.143013	0.2145	0.352109	0.0698828	0.150257	0.34576	0.420795	0.517005	0.478807	0.776799	0.701332	1	0.181168	0.511336	0.605856	0.252893	0.650079	0.286165	0.130738	0.600984	0.47587
DD_NvClk-/-Htz_3	0.253323	0.192093	0.316477	0.267896	0.236838	0.383183	0.769706	0.464958	0.26873	0.464998	0.209346	0.327117	0.312365	0.254571	0.163931	0.157082	0.239997	0.759316	0.880697	0.346311	0.2319	0.23057	0.215835	0.325939	0.157096	0.162566	0.607467	0.795721	0.619674	0.331179	0.384835	0.16279	0.307613	0.137711	0	0.126434	0.0901004	0.0659537	0.082554	0.210181	0.516493	0.705373	0.805198	0.895163	0.627472	0.453821	0.78787	0.773154	0.966462
DD_NvClk-/-Htz_4	0.291536	0.279939	0.341673	0.724116	1	0.496265	0.166776	0.406481	0.183169	0.597544	0.807161	0.836952	0.55957	0.426275	0.31395	0.565317	0.332622	0.130686	0.260883	0.271258	0.285965	0.221422	0.387717	0.345006	0.867703	0.627078	0.437448	0.310795	0.453587	0.220811	0.465106	0.258928	0.418016	0.691213	0.643047	0.435418	0.733345	0.490461	0.49895	0.651298	0.173964	0	0.349675	0.417116	0.586401	0.500142	0.484935	0.16052	0.381513
DD_NvClk-/-Htz_5	0.205062	0.255186	0.308363	0.461513	0.611533	0.699001	0.776948	0.284181	0.80385	0.42474	0.501818	0.246073	0.308081	0.154115	0.0590832	0.177051	0.363451	0.18434	0.118146	0.436061	0.337513	0.327	0.533206	0.461845	0.951909	0.608833	0.546646	0.653976	0.545685	0.407115	0.262727	0.514436	0.515887	0.901055	0.837841	0.520978	0	0.0191988	0.380211	0.585026	0.584484	0.76442	0.609756	0.478112	0.362363	0.905502	0.605828	0.69093	0.489681
DD_NvClk-/-Htz_6	0.336344	0.646216	0.378998	0.24213	0.1477	0.157087	0.282442	0.202013	0.308163	0.16563	0.199129	0.260992	0.223192	0.0774971	0.162774	0.173046	0.163853	0.153851	0.18343	0.279922	0.17407	0.411498	0.954341	0.904939	1	0.316647	0.346419	0.321752	0.374411	0.40071	0.108281	0.111109	0.184949	0.180883	0.129392	0.11744	0.189108	0.168492	0.191204	0.196907	0.137252	0.292782	0.110822	0.198236	0.152949	0.138863	0.185362	0.243958	0.42916
DD_NvClk-/-Htz_7	0.179834	0.377726	0.715104	0.50297	0.434629	0.455737	0.380657	0.272327	0.33724	0.112596	0.191488	0.306586	0.104579	0.0769292	0.113734	0.151109	0.0970871	0.196573	0.0714847	0.0963559	0.148644	0.201732	0.171719	0.341608	0.462603	0.31351	0.386071	0.614172	0.490661	0.469625	0.230812	0.424532	0.497543	0.427609	0.295845	0.400332	0.500368	0.159761	0.28185	0.28282	0.111531	0.142508	0.277292	0.365028	0.299983	0.326335	0.519274	0.793725	0.760079
DD_NvClk-/-Htz_8	0.960742	0.554554	0.308119	0.613854	0.605453	0.296491	0.0763928	0.207927	0.179887	0.20119	0.127544	0.158084	0.320606	0.17649	0.12734	0.194385	0.32295	0.180268	0.0691804	0.0214142	0.31571	0.0230257	0.194077	0.202066	0.240883	0.204322	0.181523	0.344369	0.409394	0.611676	0.124686	0.195932	0.271552	0.139964	0.0286481	0.270895	0.098499	0.141141	0.189706	0.377373	0.249013	0.241557	0.250127	0.416429	0.40523	0.486526	1	0.379816	0.149071
DD_NvClk-/-Htz_9	0.308132	0.111916	0.156157	0.143893	0.150681	0.506915	0.316715	0.144277	0.105448	0.0668511	0.0536598	0.0599126	0.138963	0.0221485	0.0822458	0.0510669	0.101204	0	0.0982597	0.0200777	0.129699	0.226519	0.0900136	0.0458177	0.133589	0.141853	0.150042	0.293082	0.146451	0.579314	0.431753	0.293039	0.213413	0.383835	0.0728765	1	0.651873	0.231916	0.0466592	0.609222	0.383819	0.380369	0.320188	0.346746	0.0767981	0.635953	0.280071	0.555105	0.662369
DD_NvClk-/-Htz_10	0.629147	0.367579	0.428577	0.406119	0.110942	0.153042	0.18259	0.198504	0.101391	0.23832	0.0541366	0.112249	0	0.126855	0.262058	0.13619	0.28832	0.0680993	0.0454448	0.252074	0.182173	0.289385	0.25793	0.280342	0.366391	0.154765	0.214146	0.106227	0.130028	0.074424	0.0863377	0.0471521	0.060452	0.0568401	0.0627777	0.257728	0.177561	0.449794	0.202282	0.218585	0.174318	0.261694	0.0608303	0.121476	0.418284	0.111047	0.355875	0.253615	0.440936
DD_NvClk-/-Htz_11	0.271281	0.521407	0.510845	0.60397	0.619057	0.373931	0.40679	0.615858	0.471247	0.244353	0.432603	0.196315	0.263381	0.469687	0.735612	0.290608	0.74705	0.441892	0.514518	0.638908	0.53112	0.34503	0.301308	0.311042	0.167361	0.0767216	0.0698616	0.0892845	0.0792762	0.321906	0.534328	0.232684	0.187071	0.459669	0.0876544	0.312997	0.330705	0.23426	0.157487	0.208833	0.179407	0.334857	0.25211	0.203464	0.45171	0.219837			0
DD_NvClk-/-Htz_12	0.631259	0.689603	0.747872	0.382551	0.462366	0.453585	0.46604	0.615583	1	0.732367	0.869263	0.611648	0.64417	0.43987	0.370718	0.196165	0.31334	0.26594	0.360154	0.336653	0.483731	0.130405	0.239404	0.46541	0.689693	0.287963	0.363337	0.535341	0.415604	0.637932	0.473591	0.563712	0.424086	0.753985	0.204651	0.132641		0.0555757		0.205727	0.140669	0.14846	0.0210797	0	0.114087	0.143967		0.0810718	0.196351
DD_NvClk-/-Htz_13	0.833719	0.837629	0.612954	0.877301	0.902876	0.421802	0.514892	0.735086	0.48541	0.545218	0.464103	0.347746	0.378206	0.28789	0.265487	0.161363	0.174188	0.316049	0.57166	0.591838	0.48564	0.341834	0.590832	0.628417	0.559187	0.67729	0.445128	0.589312	0.715434	0.705988	0.370551	0.643099	0.684841	0.677892	0.323828	0.295897	0.536909	0.513917	0.370026	0.318631	0.175682	0.485815	0.68433	0.617335	0.395987	0.339048	0.451552	0.519404	1
DD_NvClk-/-Htz_14	0.551609	0.471316	0.795449	0.512379	0.493335	0.420649	0.0387893	0	0.074101	0.118872	0.0723213	0.165026	0.165105	0.355513	0.14541	0.539668	0.884702	0.673544	0.807569	0.845276	0.845276	0.506991	0.408283	0.498402	0.560258	0.470232	0.240345	0.41675	0.413507	0.321051	0.270682	0.391253	0.323837	0.29106	0.115998	0.0415679	0.0680098	0.429446	0.447091	0.588311	0.581551	0.429395	0.875035	0.449356	0.568681	0.372687	0.377123	0.705169	0.5494
DD_NvClk-/-Htz_15	0.610989	0.695786	0.631303	0.203793	0.197689	0.190274	0.136072	0.153121	0.284981	0.327594	0.518292	0.279502	0.297849	0.185197	0.306272	0.225186	0.187174	0.205271	0.252638	0.363864	0.221022	0.40171	0.305474	0.256105	0.165945	0.484617	0.366905	0.221114	0.128093	0.170717	0.111695	0.110473	0.211214	0.130258	0.144842	0.059021	0.0661384	0.104812	0.191233	0.336848	1	0.601308	0.991805	0.479683	0.460483	0.435378	0.439097	0.597973	0.44978
DD_NvClk-/-Htz_16	1	0.725559	0.410997	0.580945	0.517418	0.529762	0.277078	0.599455	0.500074	0.236032	0.334016	0.417439	0.159929	0.221877	0.204777	0.27647	0.304721	0.43354	0.497854	0.395081	0.401875	0.528394	0.304237	0.323593	0.273618	0.339675	0.321107	0.345554	0.379661	0.358879	0.61832	0.577328	0.480035	0.227394	0.250615	0.345246	0.324984	0.321211	0.449508	0.173487	0.618677	0.291069	0.415771	0.419383	0.341687	0.186129	0.0509221	0.500906	0.128176
DD_NvClk-/-Htz_17	0.604378	1	0.420994	0.369841	0.232761	0.237126	0.141621	0.0556295	0.251483	0.141246	0.32377	0.169466	0.136089	0.160922	0.141432	0.14606	0.18192	0.360166	0.430973	0.774805	0.505396	0.562928	0.79125	0.434774	0.543757	0.483676	0.463841	0.267424	0.11071	0.153104	0.187218	0.176699	0.139977	0.466013	0.0897269	0.0862295	0.234349	0.153241	0.155921	0.253196	0.556871	0.573811	0.275706	0.308416	0.647725	0.357675	0.300686	0.340813	0.197667
DD_NvClk-/-Htz_18	0.900997	1	0.688697	0	0.297627	0.111548	0.080532	0.254145	0.114006	0.265341	0.214673	0.171511	0.0811404	0.181612	0.195607	0.244936	0.306143	0.149532	0.344185	0.442325	0.209658	0.287155	0.225245	0.232089	0.317849	0.123166	0.276643	0.068572	0.0751546	0.25633	0.273368	0.384109	0.146674	0.166342	0.157432	0.135894	0.0349785	0.223232	0.267642	0.203432	0.0678939	0.357711	0.192219	0.195309	0.259102	0.148203	0.323393	0.226543	0.274497
DD_NvClk-/-Htz_19	0.466266	0.714033	0.473385	0.169961	0.221522	0.136265	0.11794	0.373699	0.236076	0.367648	0.229371	0.036964	0.190995	0.0491695	0.181897	0.200199	0.260631	0.306129	0.446629	0.247672	0.284708	0.273737	0.182381	0.23354	0.0445695	0.246462	0.187332	0.110843	0.279599	0.148136	0.0716161	0.398108	0.182354	0.147674	0.564597	0.306886	0.500824	0.35532	0.376734	0.387771	0.441139	0.406309	0.397838	0.292826	0.25663	0.139111	0.30467	0.651501	1
DD_NvClk-/-Htz_20	0.184195	0.434794	0.44537	0.183583	0.147692	0.175305	0.135761	0.321005	0.504854	0.0106153	0.000476	0.188032	0.351631	0	0.0555384	0.258067	0.562539	0.468624	0.574553	0.772569	0.573872	0.665175	0.636893	0.707626	1	0.982121	0.782675	0.538075	0.794611	0.201175	0.477733	0.128053	0.453745	0.352687	0.192595	0.921139	0.618962	0.178642	0.249917	0.704181	0.585312	0.603365	0.680266	0.663579	0.469998	0.391658	0.443874	0.457867	0.551673
DD_NvClk-/-Htz_21	0.792384	0.535989	0.60609	0.254029	0.379755	0.39555	0.0996731	0.27707	0.192927	0.193985	0.216329	0.0256184	0	0.397763	0.291194	0.770342	0.36446	0.254586	0.308756	0.495649	0.0446771	0.144315	0.0788403	0.205648	0.249658	0.0843024	0.399638	0.440654	0.0900266	0.380031	0.414767	0.270724	0.351135	0.378298	0.307772	0.356735	0.235734	0.389399	0.19277	0.337235	0.378284	1	0.900441	0.441564	0.368378	0.624582	0.297309	0.390923	0.434734
DD_NvClk-/-Htz_22	0.730041	0.530628	0.398982	0.266446	0.500854	0.313987	0.350047	0.313587	0.441058	0.413998	0.24394	0.324536	0.397835	0.54403	0.648721	0.503605	0.651082	0.481018	0.620279	0.240895	0.375453	0.50475	0.729291	0.476127	0.216502	0.381514	0.431598	0.622706	0.129652	0	0.0325419	0.233884	0.0410049	0.277169	0.401775	0.419973	0.292504	0.494764	0.432141	0.406867	0.413483	0.605204	0.584978	0.529013	0.205875	0.248471	0.428554	0.402515	0.408778
[truncated: 23 more columns]

## Sheet: Nv_Locomotion_DD_NvClk-
IDs	CT13_1	CT14_2	CT15_3	CT16_4	CT17_5	CT18_6	CT19_7	CT20_8	CT21_9	CT22_10	CT23_11	CT0_12	CT1_13	CT2_14	CT3_15	CT4_16	CT5_17	CT6_18	CT7_19	CT8_20	CT9_21	CT10_22	CT11_23	CT12_24	CT13_25	CT14_26	CT15_27	CT16_28	CT17_29	CT18_30	CT19_31	CT20_32	CT21_33	CT22_34	CT23_35	CT0_36	CT1_37	CT2_38	CT3_39	CT4_40	CT5_41	CT6_42	CT7_43	CT8_44	CT9_45	CT10_46	CT11_47	CT12_48	CT13_49
DD_NvClk-/-_1	0.0563824	0.0563824	0.247641	0.17302	0.191455	0.210398	0.388258	0.287513	0.536364	0.557539	0.413494	0.275664	0.45063	0.390828	0.258705	0.20072	0.744923	0.923962	0.53638	0.864204	0.760711	0.900711	0.567145	0.526044	0.579552	0.294168	0.939285	0.54588	0.847946	0.118146	0.146193	0.165396	0.396287	0.591706	0.426254	0.504831	0.732197	0.959671	0.318166	0.303938	0.558513	0.195514	0.227997	0.213617	0.280294	0.189871	0.312347	0.455427	0.949269
DD_NvClk-/-_2	0.211431	0.557887	1	0.201001	0.17434	0.147835	0.384481	0.0975021	0.15484	0.0427973	0.0633917	0.118795	0.066637	0.115892	0.303773	0.266446	0.114827	0.147496	0.495536	0.442378	0.282758	0.214737	0.580539	0.377848	0.749344	0.928362	0.922055	0.778062	0.426205	0.371198	0.0439403	0	0.449477	0.35342	0.840008	0.722577	0.947246	0.57933	0.487507	0.354159	0.24357	0.317538	0.230409	0.203103	0.328699	0.273296	0.542526	0.444081	0.68116
DD_NvClk-/-_3	0.650776	0.541875	0.928357	0.589439	0.725879	0.437144	0.0410053	0	0.115779	0.16332	0.0516137	0.332982	0.116273	0.184849	0.204557	0.19745	0.384013	1	0.365666	0.0505069	0.372519	0.0726359	0.139425	0.0646082	0.24299	0.148541	0.400047	0.366751	0.169388	0.10452	0.376625	0.270545	0.0659821	0.138254	0.300002	0.209418	0.507043	0.47085	0.279914	0.397844	0.342317	0.344665	0.381295	0.337417	0.266169	0.0959904	0.117256	0.120533	0.130156
DD_NvClk-/-_4	0.413009	0.297681	0.189118	0.220468	0.473616	0.20935	0.246601	0.238213	0.299852	0.235847	0.276177	0.317658	0.306552	0.346475	0.265328	0.416265	0.322411	0.257213	0.402421	0.458744	0.446754	1	0.980514	0.685747	0.946175	0.570953	0.428808	0.371251	0.263577	0.0724638	0.166035	0	0.363693	0.321483	0.174734	0.201554	0.213797	0.288966	0.286549	0.449164	0.19812	0.166911	0.20753	0.197976	0.197969	0.215344	0.214708	0.283002	0.304211
DD_NvClk-/-_5	0.0981063	0.219981	0.349756	0.135306	0.0204643	0.709742	0.176221	0.359043	0.292403	0.288072	0.34835	0.512383	0.331158	0.289523	0.359941	0.376588	0.411382	0.451327	0.341068	0.165796	0.308915	0.169831	0.345111	0.967551	1	0.116108	0.393932	0.351679	0.228519	0.0641202	0.164474	0.0923016	0.108292	0.242156	0.259801	0.304401	0.272143	0.269097	0.233251	0.360329	0.241291	0.299065	0.260242	0.0613457	0.00518221	0.00395262	0.0717888	0.143927	0.0846109
DD_NvClk-/-_6	0.199845	0.252662	0.367253	0.539373	0.581794	0.3372	0.413629	0.385728	0.371486	0.504416	0.62803	0.16025	0.550372	0.543254	0.410614	0.494392	0.510327	0.604919	0.404342	0.685145	0.496193	0.678901	0.572243	0.427101	0.958225	0.666347	0.448328	0.563001	0.601718	0.283267	0.375478	0.924765	0.688352	1	0.539165	0.589868	0.323235	0.524036	0.377651	0.505894	0.81911	0	0.486504	0.16913	0.184015	0.286468	0.470345	0.502327	0.561999
DD_NvClk-/-_7	0.120726	0.196937	0.401977	0.558293	0.361842	0.38097	0.44031	0.212266	0.0513145	0.13778	0	0.406606	0.207749	0.146121	0.144732	0.104958	0.305707	0.155621	0.0532408	0.407856	0.234225	0.691752	0.511451	0.465613	0.702244	0.46093	0.0662542	0.452685	0.603934	0.14881	0.294007	0.28977	0.44183	0.373184	0.506499	0.266226	0.0425282	0.0807441	0.150915	0.307471	1	0.40592	0.10361	0.0722814	0.0378211	0.0793937	0.148333	0.205925	0.178319
DD_NvClk-/-_8	0.530673	0.418905	0.358519	0.204906	0.184695	0.0775492	0.0793265	0.13293	0.204363	0.00104893	0.115941	0.234974	0.235627	0.209778	0.109098	0.125494	0.0858152	0.155601	0.0764645	0.0944962	0.100855	0.260159	0.235751	0.364041	0.263861	0.177779	0.182053	0.201944	0.233625	0.318192	0.174331	0.314665	0.313627	0.213811	0.235287	0.151915	0.177176	0.119641	0.126866	0.257425	0.61788	0.554681	0.171942	0.0937583	0.177637	0.166794	0.223134	0.171131	0.593521
DD_NvClk-/-_9	0.660619	0.431084	0.632025	0.726205	0.523393	0.551878	0.348781	0.310901	0.365585	0.517939	0.447174	0.480985	0.458861	0.527866	0.0965562	0.200398	0.155102	0.0916984	0.110072	0.234571	0.230688	0.0875241	0.124749	0.0369795	0.410982	0	0.246048	0.077136	0.25143	0.278851	0.198601	0.0818647	0.167378	0.300492	0.357639	0.216163	0.468768	0.2853	1	0.629753	0.529635	0.644147	0.662233	0.361392	0.500021	0.440105	0.430229	0.415225	0.359074
DD_NvClk-/-_10	0.12343	0.758348	0.61956	0.134485	0.183951	0.112581	0.0944262	0.0700068	0.176922	0.0565232	0.268968	0.168014	0.105348	0.193623	0.420745	0.124575	0.226235	0.289386	0.0846031	0	0.16786	0.239032	0.300563	0.367726	0.386205	0.535639	0.872857	0.24548	0.10353	0.075787	0.203915	0.352215	0.221165	0.281818	0.183345	0.17569	0.132487	0.225639	0.209503	0.193475	0.2553	0.236567	0.271228	0.183736	0.11692	0.430073	0.418373	0.464523	0.251496
DD_NvClk-/-_11	0.117126	0.722551	0.889938	0.422698	0.196424	0.240468	0.549371	0.0934626	0.40721	0.0289783	0.211699	0.19453	0.261838	0.176102	0.687487	0.0740828	0.10009	0.435545	0.15048	0.236996	0.612828	0.535808	0.308586	0.4587	0.418961	0.267664	0.303246	0.56032	0.136533	0.631169	0.612906	0.472923	0.405453	0.150402	0.306032	0.191622	0.296331	0.568044	0.184714	0.301599	0.509892	0.569897	0.375197	0.405493	0.380121	0.549163	0.186846	0.393045	1
DD_NvClk-/-_12	0.448281	0.178802	0.132356	0.117514	0.148426	0.115371	0.160138	0.0972416	0.0565841	0.175864	0.221237	0.336371	0.163069	0.102087	0.0988002	0.128994	0.209602	0.220023	0.228249	0.138193	0.0235969	0.078448	0.129423	1	0.308454	0.289501	0.347813	0.289848	0.470364	0.128995	0.0457819	0	0.0517528	0.181425	0.196049	0.166069	0.0859922	0.0456852	0.0540578	0.0495152	0.208945	0.134586	0.109303	0.0916435	0.0265412	0.0264822	0.0356685	0.108915	0.0652311
DD_NvClk-/-_13	0.171979	0.301728	0.325876	0.237605	0.200724	0.342668	0.461171	0.359099	0.372432	0.41077	0.4912	0.492536	0.585601	0.436981	0.542736	0.758628	0.724515	1	0.562992	0.523572	0.828647	0.611614	0.663767	0.607422	0.728795	0.758279	0.510151	0.691667	0.734929	0.594905	0.726471	0.668361	0.694104	0.715961	0.534572	0.292044	0.210022	0.257273	0.323133	0.894392			0.133435	0	0.141539	0.626299	0.743021	0.905362	0.784757
DD_NvClk-/-_14	0.149394	0.232325	0.288689	0.413732	0.27419	0.313847	0.192022	0.333966	0.270221	0.100716	0.861348	0.28158	0.113453	0.204554	0.2412	0.184735	0.217546	0.243875	0.246585	0.161353	0.177844	0.135713	0.0766183	0.121267	0	0.190969	0.170355	0.0956016	0.407861	0.286131	0.151474	0.267376	0.192899	0.10256	0.192585	0.386215	0.127077	0.107551	0.125574	0.195929	0.190957	0.20454	0.0852302	0.214338	0.419255	0.330773	0.444089	0.978823	1
DD_NvClk-/-_15	0.014848	0.0372491	0	0.21947	0.328129	0.315086	0.26285	0.244538	0.228844	0.0031245	0.156726	0.109632	0.206571	0.417139	0.296192	0.345475	0.293302	0.478937	0.222447	0.246673	0.371365	0.433293	0.747847	0.877013	0.848039	0.797253	0.563018	0.680723	0.434758	0.656625	0.459053	0.663637	0.447819	0.624405	0.572842	0.478869	0.453431	0.657024	0.819677	0.773817	0.394965	0.707191	0.267485	0.521721	0.28031	0.709732	0.376864	0.466848	0.676558
DD_NvClk-/-_16	0.197493	0.262525	0.403987	0.479773	0.315951	0.199907	0.3939	0.208329	0.173883	0.170955	0.1794	0.268264	0.446433	0.338311	0.256565	0.199812	0.223728	0.223494	0.244281	0.32211	0.493329	0.575917	0.592568	0.345931	0.39757	0.226099	0.185407	0.0904285	0.117837	0.073529	0.449297	0.328627	0.476299	0.411836	0.340507	0.160541	0.136183	0.37556	0.401497	0.158926	0.162359	0.211834	0.220643	0.333899	0.321633	0.280964	0.378642	1	0.277537
DD_NvClk-/-_17	0.418932	0.152252	0.110744	0.0499219	0.0731234	0.0789492	0.0797262	0.119622	0.24885	0.322048	0.535463	0.390881	0.896775	0.622119	0.565769	1	0.659182	0.475305	0.459421	0.318264	0.364712	0.408917	0.325241	0.39011	0.446976	0.338836	0.371046	0.352989	0.465181	0.578196	0.348416	0.172823	0.0291828	0.0103421	0	0.00201244	0.0768356	0.10614	0.0787757	0.316978	0.4193	0.536957	0.48233	0.2991	0.124679	0.261364	0.412397	0.64858	0.287353
DD_NvClk-/-_18	0.474115	0.275999	0.800897	0.624572	0.40423	0.881696	0.596928	0.594314	0.441352	0.573158	0.484045	0.334114	1	0.581753	0.276016	0.440936	0.361146	0.621212	0.72345	0.945196	0.397204	0.0221171	0	0.450485	0.784554	0.610178	0.416933	0.316677	0.295996	0.600663	0.466828	0.565921	0.108583	0.495643	0.535201	0.61153	0.209479	0.355459	0.574834	0.670503	0.472312	0.615099	0.7775	0.337687	0.628779	0.335664	0.861518	0.289142	0.612873
DD_NvClk-/-_19	0.561725	0.294047	0.390823	0.59866	0.961519	0.654221	0.656015	0.461875	0.865606	0.838323	0.975567	0.679396	0.399207	0.340539	0.2692	0.602088	0.59719	0.397734	0.384711	0.311932	0.207435	0.263784	0.34021	0.66885	0.215124	1	0.0674686	0.398171	0.0230444	0.14321	0.0958568	0.095967	0.331627	0.531515	0.567017	0.165951	0.413652	0.868107	0.220821	0.127811	0.755138	0.135035	0.768337	0.56545	0.144926	0.262694	0.678568	0.192448	0.214957
DD_NvClk-/-_20	0.64829	0.375977	0.0169402	0	0.191837	0.0170179	0.0644375	0.0175371	0.104698	0.160875	0.0853189	0.0160665	0.104424	0.223357	0.23059	0.315843	0.258467	0.442411	0.616159	0.371677	0.331667	0.0265237	0.323165	0.59425	0.694616	0.404867	0.00446432	0.471581	0.331791	0.475511	0.197433	0.143616	0.127563	0.442665	0.469463	0.608509	1	0.119821	0.756998	0.353608	0.395171	0.057181	0.261309	0.740849	0.49508	0.294917	0.798959	0.327539	0.792201
DD_NvClk-/-_21	0.259767	0.107954	0.111512	0.16446	0.0437576	0.0301246	0.0745458	0.209043	0.479437	0.148352	0.112211	0.0650193	0.147878	0.218444	0.171749	0.0677905	0.167321	0.27948	0.515346	0.542669	0.223759	0.290011	0.245257	0.257072	0.392507	0.465899	0.592135	0.468983	0.474684	0.577511	0.562076	0.558347	0.603581	0.627676	0.809772	0.952112	1	0.46837	0.422645	0.112333	0.28283	0.498067	0.255807	0.485334	0.381726	0.377796	0.302302	0.481788	0.519263
DD_NvClk-/-_22	0.598047	0.280882	0.393642	0.591969	0.451696	0.183738	0.361724	0.192476	0.166536	0.559072	0.277537	0.165488	0.145301	0.14755	0.114991	0	0.0700164	0.231166	0.123587	0.167418	0.0693482	0.0954363	0.259682	0.374273	0.154542	0.304035	0.33815	0.372258	0.600588	0.317624	0.25578	0.44189	0.345292	0.210185	0.245615	0.217787	0.129575	0.250866	0.131644	0.323882	0.221652	0.28844	0.275369	0.554016	0.506694	0.787484	0.679405	0.741209	1
DD_NvClk-/-_23	0.196889	0.708384	0.702358	0.483274	0.689794	0.412998	0.520284	0.335224	0.366959	0.231025	0.339757	0.525356	0.137229	0.351389	0.660873	0.582834	0.719867	0.345984	0.132632	0	0.349898	0.459488	0.688961	0.438964	0.328851	0.659564	0.699171	0.511113	0.247179	0.535573	0.390548	0.599553	0.415815	0.536163	0.472145	0.658483	0.573586	0.751761	0.718572	0.700088	0.34285	0.245327	0.228201	0.367894	0.849094	0.579057	0.649063	0.672804	0.623892
DD_NvClk-/-_24	0.165803	0.138455	0.0311097	0.180164	0.154988	0	0.260711	0.00380136	0.173217	0.139898	0.102942	0.170139	0.317785	0.259678	0.170714	0.262714	0.159356	0.124557	0.229604	0.323358	0.140478	0.171912	0.223544	0.297583	0.413099	0.29268	0.30628	0.806159	0.674502	0.794946	0.795514	0.492375	0.00312592	0.163948	0.629389	0.542414	0.354003	0.318166	0.643309	0.166937	0.159878	0.734544	0.944641	0.534029	0.978431	0.879898	0.475788	0.493661	0.477095
DD_NvClk-/-_25	0.40631	0.329546	0.216903	0	0.222986	0.117665	0.293782	0.535161	0.385607	0.527139	0.104398	0.272936	0.243737	0.602356	0.307348	0.540051	0.527354	0.150094	0.0973918	0.244795	0.187878	1	0.105483	0.386166	0.447416	0.0547336	0.0854028	0.640287	0.491794	0.495451	0.545471	0.477479	0.623976	0.474572	0.560287	0.613692	0.296089	0.319445	0.647451	0.23844	0.629764	0.336532	0.546224	0.60286	0.447033	0.708473	0.143907	0.363959	0.266336
DD_NvClk-/-_26	0.817069	0.59067	0.459403	0.437853	0.554569	0.404565	0.67922	0.903251	0.409744	0.355105	0.286218	0.505994	0.211091	0.0761154	0	0.34734	0.354752	0.130266	0.199654	0.455812	0.961646	0.624702	0.705711	0.234225	0.142671	0.360863	0.228701	0.538104	0.357933	0.369642	0.342025	0.199324	0.60961	0.204303	0.161834	0.420558	0.141376	0.258788	1	0.627099	0.800536	0.471191	0.778483	0.951708	0.582742	0.244524	0.20563	0.160297	0.213383
[truncated: 23 more columns]

## Sheet: Nv_Locomotion_LL_WT
IDs	CT1_1	CT2_2	CT3_3	CT4_4	CT5_5	CT6_6	CT7_7	CT8_8	CT9_9	CT10_10	CT11_11	CT12_12	CT13_13	CT14_14	CT15_15	CT16_16	CT17_17	CT18_18	CT19_19	CT20_20	CT21_21	CT22_22	CT23_23	CT0_24	CT1_25	CT2_26	CT3_27	CT4_28	CT5_29	CT6_30	CT7_31	CT8_32	CT9_33	CT10_34	CT11_35	CT12_36	CT13_37	CT14_38	CT15_39	CT16_40	CT17_41	CT18_42	CT19_43	CT20_44	CT21_45	CT22_46	CT23_47	CT0_48	CT1_49
LL_WT_1	0.490706	0	0.265822	0.123651	0.299646	0.141247	0.152904	0.121994	0.227063	0.298255	0.199627	0.233786	0.425861	0.511412	0.571508	0.517857	0.68796	0.497361	0.300101	0.181539	0.422253	0.457898	0.5759	0.138502	0.170628	0.38759	0.311227	0.361672	0.498882	0.441358	0.522638	0.640218	0.404121	0.617217	0.825806	0.57971	0.853438	0.744261	0.858525	0.712682	0.668356	0.494011	0.421221	0.58668	0.512782	0.718397	0.466102	0.171898	0.314356
LL_WT_2	0.142083	0.23435	0.195265	0.0866273	0.0754679	0.0777299	0.10423	0.0634872	0.233464	0.222271	0.222435	0.244795	0.27631	0.348326	0.0867071	0.103817	0.142736	0.224242	0.306349	0.220876	0.284393	0.328191	0.266936	0.135041	0.176632	0.180257	0.391772	0.257601	0.0813062	0.141125	0.318218	0.366602	0.24852	0.238508	0.524159	0.401609	0.468422	0.414311	0.656369	0.294725	0.355528	0.448905	0.22683	0.331147	0.272214	0.256385	0.363776	0.217115	0.271141
LL_WT_3	0.103294	0.0810897	0.178153	0.0473019	0	0.116864	0.106823	0.0832017	0.228724	0.318361	0.210952	0.361565	0.248412	0.286114	0.522834	0.773523	1	0.248137	0.3784	0.385555	0.206026	0.39082	0.397563	0.139527	0.17966	0.215372	0.25966	0.144647	0.191661	0.199508	0.287385	0.325582	0.432426	0.278645	0.375051	0.221085	0.285921	0.34836	0.370431	0.327199	0.375953	0.708772	0.544158	0.879136	0.51058	0.238104	0.439401	0.122645	0.409245
LL_WT_4	0.564779	0.502615	0.626039	0.30801	0.415623	0	0.430995	0.348931	0.20679	0.361037	0.501869	0.685676	0.588665	0.514254	0.580741	0.575451	0.657605	0.479096	0.445336	0.646788	0.384011	0.650106	0.479242	0.218258	0.202812	0.394708	0.275639	0.300913	0.170674	0.371762	0.337079	0.602652	0.526305	0.408672	0.615477	0.938397	0.635561	0.805992	0.751168	0.901318	0.551791	1	0.690395	0.604811	0.411534	0.309116	0.335207	0.326783	0.353386
LL_WT_5	0.588485	0.901725	0.531519	0.553486	0.39523	0.438987	0.321727	0.136801	0.292615	0.121646	0.262123	0.288913	0.254982	0.231204	0.378806	0.149932	0.270189	0.224758	0.26236	0.179261	0.176964	0.14855	0.42622	0.56801	0.64104	0.276894	0.205438	0.292813	0.123493	0.0610788	0.198916	0.194952	0.167829	0.363001	0.169717	0.263932	0.207252	0.407647	0.484968	0.471746	0.317143	0.381911	0.150375	0.194729	0.297366	0.369005	0.558615	0.454812	0.748758
LL_WT_6	0.74284	0.36104	0.161576	0.22605	0.0647512	0.0645161	0.148113	0.247985	0.426476	0.210288	0.409406	0.452269	0.513224	0.647283	0.476776	0.65193	0.322853	0.734732	0.444254	0.48288	0.273277	0.457848	0.435161	0.17517	0.51463	0.598341	0.350054	0.317306	0.30001	0.287981	0.61044	0.435319	0.481512	0.517453	0.287267	0.697281	0.587153	0.517348	0.0152034	0.794743	0.582621	0.929737	0.589711	0.615236	0.53988	0.261561	0.232824	0.514034	0.349143
LL_WT_7	0.459765	0.715706	0.118956	0.0542831	0.0764541	0.0243648	0.149987	0.207629	0.288695	0.274831	0.383537	0.494816	0.162363	0.486531	0.366259	0.479433	0.391778	0.496472	0.482532	0.807734	0.834196	0.94537	0.797058	0.670317	0.175725		0	0.221749	0.538165	0.49175	0.61829	0.30675	0.293377	0.321698	0.639786	0.569688	0.446941	0.576114	0.576284	0.48303	0.412792	0.543735	0.584511	0.541898	0.531396	0.515939	0.203544	0.578828	0.61083
LL_WT_8	0.393927	0.253855	0.180705	0.178457	0.292787	0.403096	0.280719	0.272204	0.147819	0.168854	0.202481	0.23195	0.260681	0.423435	0.735985	0.41834	0.363918	0.560106	0.435372	0.587925	0.239553	0.393293	0.489866	0.495143	0.618409	0.190914	0	0.0792146	0.221344	0.334519	0.830606	0.411124	0.38755	0.203805	0.219754	0.153278	0.243799	0.303109	0.232637	0.225874	0.361381	1	0.94255	0.638843	0.498684	0.540049	0.3003	0.384949	0.213211
LL_WT_9	0.360979	0.193947	0.200957	0.0503536	0.0457375	0	0.197321	0.124973	0.141663	0.158339	0.0870032	0.375739	0.512075	0.372204	0.598124	0.693869	0.40637	0.158771	0.110821	0.285975	0.216402	0.0508152	0.157314	0.14558	0.333984	0.406034	0.471963	0.19376	0.210492	0.457824	0.242974	0.502313	1	0.576562	0.382133	0.0918572	0.778741	0.42434	0.616257	0.916896	0.593289	0.164881	0.23984	0.177897	0.0550858	0.203952	0.296797	0.537087	0.304547
LL_WT_10	0.273363	0.121235	0.245678	0	0.0852114	0.154529	0.188687	0.180692	0.240639	0.345235	0.269144	0.531736	0.695977	0.922934	0.874733	0.580288	0.518043	0.482408	0.468182	0.78954	0.780467	0.567808	0.378481	0.280403	0.375358	0.586596	0.865628	0.878938	0.656127	0.706092	0.734638	0.804633	0.367248	0.551737	0.708885	0.679269	0.776595	0.861298	0.673188	0.786163	0.702824	0.678799	0.904214	0.945639	0.698632	0.681188	0.5653	0.628279	0.607274
LL_WT_11	0.432459	0.274804	0	0.0163971	0.0578951	0.479688	0.75421	0.313952	0.4747	0.409552	0.556237	0.459718	0.562497	0.404645	0.589798	0.556146	0.356479	0.267799	0.811619	0.628318	0.387488	0.0563958	0.0279381	0.408395	0.458319	0.735041	0.400989	0.867726	0.584899	0.685879	0.162232	0.283737	0.690625	0.685179	0.33779	0.450717	0.551832	0.540886	0.616665	0.658426	0.427871	0.239387	0.27089	0.549543	0.62863	0.0981462	0.509046	0.357942	0.349932
LL_WT_12	0.489482	0.330363	0.186709	0.239997	0.476249	0.531772	0.517468	0.478656	0.479189	0.824175	0.929409	0.865363	0.857111	0.226453	0.64113	0.208984	0	0.0195515	0.457788	0.263361	0.385	0.245967	0.25649	0.219636	0.161521	0.207292	0.411119	0.206375	0.311649	0.512974	0.814332	0.65193	0.818483	0.351317	0.768528	0.488249	0.303502	0.301277	1	0.980627	0.374881	0.391464	0.337307	0.47519	0.727786	0.550846	0.365832	0.279566	0.392041
LL_WT_13	0.172292	0.157512	0.0362888	0.0208779	0.0369058	0.0578265	0.0835591	0.140824	0.257129	0.120076	0	0.236811	0.25552	0.0466825	0.0295792	0.0273909	0.0442759	0.234221	0.274322	0.172801	0.367491	0.284266	0.443462	0.153871	0.0864425	0.239831	0.401882	0.359404	0.453967	0.319441	0.35894	0.214876	0.180808	0.190065	0.347505	0.993382	0.634704	0.275009	0.271376	0.27467	0.190672	0.381565	0.22072	0.146535	0.500159	0.363791	0.242079	0.449182	0.0586087
LL_WT_14	0.428654	0.369794	0.257397	0.215115	0.0320367	0.0594726	0.00127969	0.221387	0.271821	0.0623232	0.0274496	0.127716	0.0566642	0.0563773	0.188271	0	0.0946552	1	0.714806	0.201728	0.3528	0.145494	0.145209	0.288089	0.339037	0.567047	0.507532	0.451191	0.295513	0.366557	0.192475	0.177868	0.435911	0.851514	0.45906	0.154407	0.255941	0.417212	0.319224	0.271754	0.313281	0.314693	0.206806	0.220006	0.20168	0.387021	0.364237	0.150031	0.202771
LL_WT_15	0	0.371063	0.176097	0.112901	0.155661	0.927489	0.16266	0.433669	0.433527	0.825094	0.33158	0.366215	0.535355	0.672468	0.165765	0.225367	0.43504	0.200549	0.262369	0.167439	0.309996	0.121341	0.567576	0.498604	0.503595	0.58802	0.120574	0.268486	0.21685	0.499984	0.24437	0.18979	0.259059	0.512297	0.33681	0.15007	0.19261	0.0528826	0.485333	0.634458	0.203073	0.159364	0.337276	0.374922	0.541352	0.489609	0.309348	0.0483906	0.688872
LL_WT_16	0.428973	0.106469	0.151516	0.153773	0.207812	0.219803	0.385888	0.298559	0.540294	0.829031	0.559608	0.682162	0.418543	0.84349	0.670741	0.54778	0.409733	0.301268	0.310144	0.469036	0.386155	0.201373	0.359144	1	0.176689	0.0727581	0.0439052	0.449684	0.477934	0.433955	0.622996	0.726171	0.586884	0.601932	0.626184	0.475084	0.497471	0.549861	0.394454	0.513684	0.314783	0.239953	0.0319328	0	0.215872	0.215911	0.172543	0.150597	0.382004
LL_WT_17	0.529246	0.417338	0.232009	0.209394	0.264232	0.304589	0.264022	0.404329	0.332	0.329932	0.333564	0.280688	0.458973	0.280407	0.332785	0.292509	0.2867	0.313623	0.3731	0.168465	0.140918	0.242429	0.135357	0.0798355	0.120593	0.245138	0.152853	0.263969	0.337182	0.453794	0.456817	0.548014	0.713898	0.65721	0.957432	0.780352	0.708238	0.717829	0.327155	0.299	0.206728	0.531819	0.318885	0.0470928	0.207916	0.312104	0.269786	0.231272	0.102893
LL_WT_18	0.179321	0.0601778	0.60043	0.295853	0.154603	0.0440297	0.526603	0.585115	0.538969	0.172215	0.313156	1	0.908776	0.40514	0.39742	0.260959	0.162048	0.324054	0.0429643	0.0294443	0.239551	0.278259	0.0713752	0.286577	0.751371	0.350602	0.153113	0.707116	0.775808	0.680765	0.332115	0.418577	0.488403	0.663199	0.699349	0.22501	0.28818	0.203521	0.296892	0.237044	0.434415	0.17704	0.0437338	0.288261	0.104708	0	0.126244	0.298865	0.332256
LL_WT_19	0.100308	0.0307909	0.0466131	0.0446393	0	0.171143	0.150621	0.507265	0.415156	0.581285	0.696348	0.405487	0.252269	0.393633	0.145807	0.0405557	0.181621	0.392814	0.171256	0.110133	0.0231855	0.0208783	0.0137514	0.0397598	0.40358	0.29537	0.40171	0.318342	0.472174	0.47695	0.413329	0.347574	0.524794	0.302609	0.390045	0.542318	0.197631	0.155382	0.376702	0.183518	0.668364	0.231725	0.496692	0.248756	0.28333	0.12775	0.0885986	0.256861	0.484485
LL_WT_20	0.217229	0.19248	0.148832	0.130498	0.185504	0.311123	0.307513	0.228386	0.333952	0.136931	0.149541	0.165906	0.258168	0.33277	0.224064	0.123765	0.0837402	0.275185	0.118513	0.242736	0.236475	0.11493	0.248344	0.126378	0.16861	0.120473	0.119576	0.154392	0.113965	0.0623125	0.133722	0.12564	0.12845	0.562158	0.687684	1	0.481622	0.374153	0.420226	0.31293	0.302757	0.24554	0.529634	0.299416	0.174549	0.0897472	0.147609	0	0.506902
LL_WT_21	0.267358	0.193872	0.249986	0.424506	0.317587	0.288681	0.465942	0.551921	0.535143	0.518125	0.644868	0.559315	0.557836	0.615765	0.533997	0.587825	0.44507	0.258459	0.354125	0.22754	0.6224	0.425531	0	0.566011	0.526591	1	0.446043	0.453152	0.513905	0.498692	0.611781	0.979623	0.628176	0.745382	0.81459	0.778646	0.536133	0.69445	0.633849	0.387089	0.463427	0.367687	0.626896	0.603287	0.402252	0.745919	0.68505	0.288294	0.596736
LL_WT_22	0.54666	0.0651891	0.155179	0.122254	0.266929	0.167529	0.246674	0.541266	0.516906	0.299361	0.564758	0.638511	0.535039	0.21339	0.427755	0.210041	0.256049	0	0.521068	0.181347	0.600799	0.407914	0.46067	0.361517	0.25981	0.0902517	0.954335	0.25335	0.880602	1	0.316565	0.688603	0.492504	0.241763	0.558071	0.448255	0.309854	0.0683844	0.42338	0.223217	0.259322	0.0694084	0.297163	0.622951	0.438418	0.341274	0.183565	0.208039	0.304451
LL_WT_23	0.0374758	0.0253339	0.10661	0.193687	0.234201	0.347295	0.221263	0.0483854	0.148845	0.254153	0.272456	0.131497	0.294583	0.310398	0.259198	0.0516792	0.268776	0.0963153	0.162862	0.163125	0.383686	0.116856	0.264835	0	0.252241	0.423043	0.26111	0.682252	0.321515	0.780185	0.206403	0.705662	0.440292	0.564025	0.099108	0.648364	0.694159	0.295361	0.273017	0.700128	0.728441	0.157554	0.422987	0.482804	0.502173	0.32955	0.422595	0.24366	0.46973
LL_WT_24	0.293135	0.214439	0.113908	0.0780629	0.064472	0.0540305	0.166726	0.249074	0.327301	0.111568	0.143	0.199204	0.267436	0.190004	0.126465	0.368288	0.240898	0.153249	0.173187	0.0834461	0.0773047	0.108466	0.128407	0.178145	0.107638	0.0962187	0.096989	0.0993269	0.0865165	0.123551	0.0646016	0.269052	0.345206	0.219172	0.272742	0.699501	0.143538	0.632946	0.227497	0.117463	0.327237	0.305435	0.502154	0.446489	0.435532	0.332579	0	0.158188	0.176127
LL_WT_25	0.125835	0.229781	0.17464	0.253929	0.283402	0.095502	0.0480922	0.353894	0.166704	0.449641	0.617577	0.392249	0.257864	0.72568	0.108069	0.171682	0.682585	0.581906	0.0371306	0.189501	0.115332	0.743906	0.943913	0.325305	0.800693	0.670016	0.319172	0.226821	0	0.543419	0.823449	0.718623	0.343204	0.517395	0.532383	0.73402	0.470843	1	0.788201	0.586826	0.806784	0.441843	0.466637	0.502315	0.25602	0.0660448	0.0900163	0.129513	0.307764
LL_WT_26	0.300863	0.0938487	0.115287	0.0527156	0.0451113	0.090253	0.0618498	0	0.191262	0.251813	0.112152	0.190786	0.0905747	0.169812	0.522184	0.267505	0.119063	0.0271777	0.160318	0.0908571	0.127378	0.109094	0.0158817	0.0212994	0.0446881	0.00802613	0.203333	0.16551	0.299754	0.327917	0.219697	0.234394	0.127188	0.262892	0.287386	0.316593	0.195916	0.370557	0.49412	0.243835	0.390159	0.258476	0.436784	0.32255	0.245184	0.413407	0.557979	0.194339	0.149853
LL_WT_27	0.156223	0.0580545	0.0663887	0	0.0228551	0.0305081	0.0786651	0.0555272	0.29971	0.15704	0.281317	0.21603	0.37326	0.170211	0.150799	0.215766	0.219358	0.145947	0.31656	0.110067	0.132086	0.165331	0.178333	0.123278	0.224427	0.14096	0.0542733	0.167789	0.170543	0.329837	0.603247	0.724509	1	0.940614	0.664751	0.463956	0.242375	0.418557	0.400757	0.483472	0.287076	0.438192	0.459364	0.47163	0.249219	0.10636	0.26899	0.117793	0.445267
[truncated: 23 more columns]

## Sheet: Nv_Locomotion_LL_NvClk-
IDs	CT1_1	CT2_2	CT3_3	CT4_4	CT5_5	CT6_6	CT7_7	CT8_8	CT9_9	CT10_10	CT11_11	CT12_12	CT13_13	CT14_14	CT15_15	CT16_16	CT17_17	CT18_18	CT19_19	CT20_20	CT21_21	CT22_22	CT23_23	CT0_24	CT1_25	CT2_26	CT3_27	CT4_28	CT5_29	CT6_30	CT7_31	CT8_32	CT9_33	CT10_34	CT11_35	CT12_36	CT13_37	CT14_38	CT15_39	CT16_40	CT17_41	CT18_42	CT19_43	CT20_44	CT21_45	CT22_46	CT23_47	CT0_48	CT1_49
LL_NvClk-/-_1	0.194909	0.0801961	0.0908433	0.0709333	0	0.0988647	0.0791706	0.0782845	0.173359	0.109984	0.0971903	0.0727602	0.1539	0.175209	0.217178	0.0666983	0.142618	0.109027	0.207848	0.0465564	0.166488	0.0238847	0.13279	0.193286	0.173543	0.378957	0.172961	0.27194	0.252625	0.285182	0.268394	0.360342	0.293732	0.388752	0.259777	0.381613	0.837387	0.549581	0.199895	0.206796	0.0708289	0.280238	0.293202	0.367941	0.363238	0.509183	0.483547	0.505124	0.523995
LL_NvClk-/-_2	0.0177325	0	0.0704009	0.119017	0.172109	0.135589	0.116176	0.0644652	0.106265	0.0264935	0.185987	0.428565	0.284458	0.198287	0.244237	0.213364	0.166546	0.242692	0.11534	0.0699622	0.33374	0.187441	0.0872431	0.163679	0.112548	0.117631	0.292152	0.192379	0.615753	0.147187	0.0183378	0.487646	0.357078	0.5792	0.494054	0.412584	0.428489	0.381436	0.504368	0.293119	0.409667	0.0798	0.0562897	0.150888	0.0667785	0.0379469	0.219118	0.270646	0.395477
LL_NvClk-/-_3	0.181362	0	0.151389	0.118082	0.0947095	0.157098	0.178505	0.198778	0.420203	0.257432	0.229193	0.251628	0.308963	0.420742	0.528753	0.558651	0.175217	0.459565	0.223639	0.2794	0.105878	0.220151	0.261941	0.388207	0.291299	0.197057	0.2533	0.21471	0.158145	0.122511	0.0658295	0.154691	0.222473	0.320989	0.463929	0.292393	0.182652	0.26063	0.239505	0.394643	0.432748	0.363457	0.262695	0.498705	0.687447	0.63254	0.303681	0.145265	0.0640432
LL_NvClk-/-_4	0.539834	0.414965	0.0319798	0	0.0778386	0.0211367	0.104615	0.0562083	0.157307	0.076162	0.125277	0.0817707	0.131502	0.239712	0.283208	0.206259	0.0415517	0.243237	0.122135	0.107514	0.510368	0.414222	0.245855	0.0834588	0.37542	0.250344	0.954292	0.622243	0.393965	0.0385913	0.201142	0.305477	0.399091	0.321276	0.29532	0.14914	0.419435	0.124553	0.00118994	0.115606	0.577485	0.113276	0.102657	0.224264	0.0922792	0.135662	0.329156	0.339725	0.184451
LL_NvClk-/-_5	0.456758	0.449614	1	0.251031	0.110542	0.355221	0.19241	0.433714	0.438114	0.20815	0.499005	0.635934	0.632143	0.186842	0.338322	0.390023	0.704315	0.375094	0.364924	0.44727	0.377115	0.129662	0.2602	0.113877	0.358207	0.0468101	0.248021	0.167284	0.124301	0.122661	0.40168	0.127639	0.128107	0.303915	0.0901352	0.490806	0.448811	0.350487	0.18932	0.172058	0.278778	0.228266	0.360689	0.22943	0.324232	0.158132	0.219004	0.262918	0.260124
LL_NvClk-/-_6	0.585114	0.438246	0.380598	0.552479	0.0469905	0.0054597	0	0.417704	0.581129	0.777634	0.741565	0.555422	0.671364	0.202218	0.0143551	0.0362274	0.0884406	0.17427	0.119792	0.07135	0.0227835	0.0451992	0.137389	0.0692398	0.745526	0.532011	0.599152	0.568056	0.386889	0.463434	0.523033	0.422122	0.517894	0.536963	0.427008	0.406926	0.439261	0.423665	0.113983	0.214475	0.105091	0.367228	0.509963	0.322517	0.708396	0.413449	0.539772	0.613182	0.43815
LL_NvClk-/-_7	0.299233	0.218875	0.0618978	0.525009	0.273511	0.173837	0.155353	0.0591379	0.0495436	0.263527	0.532985	0.200645	0.131097	0.18604	0.142208	0.226931	0.314423	0.254409	0.230257	0.277012	0.375546	0.0951382	0.282028	0	0.00365632	0.0235858	0.199403	0.241416	0.127008	0.267918	0.42063	0.492276	0.402339	0.353482	0.551307	0.40629	0.196306	0.255905	0.621044	0.519907	0.0802213	0.0711137	0.176757	0.259039	0.209779	0.166338	0.217657	0.299141	0.428289
LL_NvClk-/-_8	1	0.219712	0.129406	0.19737	0.110535	0.155621	0.124087	0.129576	0.118865	0.12049	0.390268	0.293183	0	0.244505	0.17266	0.115756	0.339729	0.42246	0.247948	0.180954	0.136823	0.17861	0.304503	0.383413	0.0796063	0.204791	0.183803	0.288905	0.448168	0.104565	0.158497	0.392141	0.311315	0.292812	0.369665	0.381195	0.462094	0.444376	0.529678	0.207237	0.309876	0.509819	0.229414	0.162927	0.351749	0.376801	0.16847	0.239234	0.143245
LL_NvClk-/-_9	0.318632	0.162533	0.256297	0.574859	0.289122	0.331457	0.205523	0.209331	0.340272	0.370416	0.404429	0.270586	0.51893	0.304715	0.699347	0.0613171	0.369679	0.673527	0.692048	0.648415	0.16367	0.361124	0.429853	0.0415718	0	0.453097	0.275743	0.289056	0.59327	0.490441	1	0.599461	0.312542	0.723555	0.175953	0.290801	0.400451	0.518658	0.194272	0.229667	0.123965	0.19858	0.173636	0.493545	0.233848	0.0679596	0.318173	0.441586	0.674078
LL_NvClk-/-_10	0.564935	0.871917	0.348528	0.417538	0.740363	0.827769	0.339195	0.317023	0.434546	0.338491	0.124748	0.666735	0.572817	0.394497	0.333886	0.543149	0.396233	0.189014	0.272654	0.329652	0.656061	0.455416	0.327348	0.540485	0.186133	1	0.354276	0.184916	0.290321	0.267082	0.186788	0.156995	0.456592	0.838253	0.0810826	0.00798035	0.0659243	0.246212	0.162226	0	0.0317868	0.0184024	0.0554652	0.153027	0.291193	0.353274	0.291582	0.387849	0.378883
LL_NvClk-/-_11	0.512622	0.67182	0.559931	0.569437	0.682416	0.632191	0.337658	0.191919	0.317985	0.0539659	0.0496343	0.141812	0.104914	0.250752	0.487026	0.142411	0.3911	0.351625	0.460016	0.35292	0.423463	0.641982	0.687249	0.327689	0.657609	0.572258	0.604376	0.484208	0.683407	0.50815	0.465777	0.428222	0.0951241	0.0400381	0.26535	0.363069	0.326597	0.529078	0.185922	0.38777	0.409965	0.18625	0.403602	0.653543	0.79623	0.806524	0.884518	0.449703	0.128548
LL_NvClk-/-_12	1	0.630481	0.314091	0.325083	0.342019	0.263833	0.27093	0.291484	0.396018	0.339837	0.475438	0.277177	0.225217	0.239577	0.124312	0.354246	0.126397	0.392326	0.205735	0.157781	0.134156	0.0966249	0.148922	0.139436	0.178157	0.143352	0.119932	0.124968	0.19663	0.150501	0.101033	0.104735	0.116849	0.487303	0.440707	0.236556	0.489973	0.363347	0.371872	0.0360051	0.461625	0.235532	0	0.223083	0.143111	0.0420924	0.0209421	0.154774	0.520954
LL_NvClk-/-_13	0	0.0153708	0.0860163	0.118991	0.268514	0.255398	0.342798	0.489783	0.352486	0.155021	0.504829	0.108855	0.0665166	0.500803	0.301622	0.889331	0.515887	0.109999	0.484444	0.647034	0.391081	0.227464	0.671047	0.537355	0.794451	1	0.169805	0.913609	0.4052	0.985298	0.968818	0.620176	0.545864	0.372774	0.207863	0.538916	0.0592884	0.164352	0.322284	0.742799	0.0931224	0.0956123	0.818708	0.908957	0.581461	0.64202	0.371064	0.593018	0.382128
LL_NvClk-/-_14	0.191014	0.0632621	0.320996	0.385595	0.460086	0.105023	0.0488206	0.060466	0.40539	0.448932	0.540926	0.277136	0.377142	0.17625	0.415225	0.420299	0.112523	0.0952094	0.268034	0.386846	0.287826	0.0895375	0.0517557	0.322043	0.41753	0.145291	0.258752	0.129595	0.253456	0.176838	0.304091	0.12086	0.240294	0.117261	0.0886858	0.633123	0.0676335	0.530752	0.334728	0.348603	0.272173	0.603931	1	0.294691	0.621763	0.210855	0.587744	0.419997	0.558152
LL_NvClk-/-_15	0.354978	0.226858	0.210245	0.242272	0.193907	0.581715	0.0529185	0.194263	0.0824348	0.204918	0.223222	0	0.48915	0.0829454	0.575345	0.183525	0.180368	0.174126	0.20767	0.395663	0.570431	0.39055	0.325051	0.172449	0.0863682	0.364991	0.523349	0.177883	0.525112	0.522809	0.698802	0.383443	1	0.574565	0.133849	0.0811993	0.209012	0.504398	0.574284	0.38607	0.322856	0.232511	0.24665	0.269864	0.276828	0.53161	0.460773	0.261673	0.622288
LL_NvClk-/-_16	0.639721	0.125687	0.0263432	0.0120177	0	0.239978	0.290477	0.139769	0.171666	0.212219	0.146648	0.241472	0.180984	0.25351	0.209638	0.259468	0.270843	0.329983	0.121358	0.184731	0.193808	0.22941	0.420468	0.370018	0.180222	0.147444	0.168948	0.108533	0.481896	0.104321	0.310319	0.405047	0.314624	0.624926	0.388193	0.34551	0.184967	0.339326	0.202668	0.184591	0.341141	0.169677	0.293687	0.266659	0.0307081	0.208028	0.495028	0.410422	0.372703
LL_NvClk-/-_17	0.164124	0	0.109984	0.227136	0.0666049	0.167552	0.206267	0.160039	0.308873	0.101259	0.576433	0.747822	0.224023	0.198135	0.523578	0.335331	0.400518	0.856962	0.554787	0.664803	0.198534	0.808838	0.611926	0.332863	0.267929	0.657306	0.085609	0.209232	0.471631	0.308132	0.323995	0.507994	0.473025	0.135004	0.956564	0.241551	0.27079	0.930209	0.255637	0.946473	0.291229	0.199047	0.310144	0.189552	0.69966	0.408267	0.194148	0.283736	0.265952
LL_NvClk-/-_18	0.333499	0.144953	0.304986	0.213636	0.0603119	0.052402	0.0509019	0.236945	0.16282	0.424319	0.0114204	0	0.183628	0.0440486	0.261683	0.0866004	0.107946	0.138859	0.200734	0.267807	0.256135	0.279223	0.252585	0.349161	0.189416	0.669798	0.253614	0.120958	0.138687	0.223954	0.272113	0.355456	0.489703	0.33123	0.710312	0.461572	0.329502	0.398652	0.550083	0.341215	0.411457	0.517457	0.505201	0.398358	0.219332	0.313621	0.224275	0.38849	0.400964
LL_NvClk-/-_19	0.788888	0.373928	0.115483	0.100258	0.249492	0.396411	0.242754	0.154244	0.148332	0.303023	0.254425	0.177595	0.220107	0.160621	0.143879	0.17551	0.453214	0.27175	0.245366	0.115553	0.153242	0.183708	0.22886	0.129423	0.212137	0.203929	0.36116	0.316483	0.372891	1	0.519204	0.405939	0.501399	0.416775	0.788008	0.476898	0.424299	0.449936	0.556591	0.608595	0.820953	0.96479	0.643533	0.787633	0.441786	0.784893	0.435168	0.260357	0.191356
LL_NvClk-/-_20	0.104104	0.0872233	0	0.0169594	0.0912291	0.490038	0.400606	0.125955	0.0445203	0.113371	0.0272793	0.354667	0.264717	0.169566	0.126559	0.292304	0.670422	0.0298482	0.141368	0.141802	0.216642	0.0870952	0.115067	0.392652	0.261809	0.216688	0.145399	0.131993	0.13778	0.108285	0.186538	0.171424	0.203761	0.295057	0.310995	0.225175	0.380446	0.25952	0.144284	0.169751	0.331033	0.43195	0.553994	0.407092	0.402317	0.613398	0.341377	0.433952	0.510819
LL_NvClk-/-_21	0.0836964	0.0211625	0.0884547	0.264451	0.138899	0.185779	0.195511	0.0536681	0.0134734	0.0309624	0.0597897	0.156638	0.107661	0.0616495	0	0.0739246	0.10168	0.0881374	0.0187669	0.189794	0.354399	0.0876743	0.26341	0.451691	0.486755	0.294311	0.195572	0.271223	0.136874	0.165607	0.416969	0.271205	0.149741	0.229194	0.300199	0.332997	0.278483	0.481	0.662982	0.340059	0.474597	0.449792	0.188044	0.0564499	0.0708261	0.192693	0.212865	0.0940368	0.289307
LL_NvClk-/-_22	0.224312	0.180542	0.0491835	0.1104	0.235387	0.138637	0.381683	0.195498	0.0776035	0.0604789	0.329341	0.342792	0.285844	0.126567	0.0725617	0.13455	0.201517	0.38909	0	0.312007	0.298404	0.273983	0.129216	0.0607936	0.551005	0.276792	0.20292	0.46536	0.456715	0.335231	0.465195	0.539792	0.813573	0.76253	0.800689	0.599039	0.393645	0.515342	0.321958	0.68534	0.526605	0.435234	1	0.320778	0.406243	0.756102	0.137745	0.249434	0.27031
LL_NvClk-/-_23	0.253264	0.113553	0.0978336	0.200021	0.0815847	0.0833759	0.0819587	0.159254	0.0172485	0.0800323	0.0975678	0.128747	0.334772	0.241468	0.371389	0.220178	0.225676	0.350493	0.280105	0.0664526	0.0283818	0	0.156163	0.197142	0.121642	0.0664071	0.0671975	0.260295	0.174158	0.273206	0.345981	0.558006	0.311473	0.251613	0.372027	0.0445687	0.12357	0.136198	0.163198	0.104566	0.187827	0.224205	0.0794979	0.124067	0.414758	1	0.446471	0.443293	0.510559
LL_NvClk-/-_24	0.529086	0.649468	0.494248	0.4735	0.495057	0.288118	0.739035	0.405805	0.86151	0.296573	0.651046	0.906594	0.347967	0.671854	0.450959	0.367926	0.131845	0.17231	0.320362	0.190753	0.420691	0.758865	0.451051	0.562108	0.505465	1	0.0551539	0.0873696	0.111521	0	0.0289841	0.490439	0.598823	0.416976	0.728262	0.604179	0.495042	0.263967	0.266635	0.499059	0.291841	0.320658	0.18528	0.300796	0.29387	0.29566	0.211204	0.237401	0.205964
LL_NvClk-/-_25	0.68119	0.943147	0.77655	0.19677	0	0.203812	0.192075	0.890913	0.394602	0.229087	0.191222	0.210019	0.419087	0.48633	0.629938	0.447647	0.435541	0.465278	0.139868	0.173521	0.405623	0.385981	0.368374	0.273517	0.322972	0.457281	0.404613	0.302898	0.224959	0.28955	0.238919	0.200951	0.574474	0.980969	0.812939	0.462152	0.31602	0.51862	0.303181	0.680984	0.430646	1	0.85305	0.438623	0.55923	0.577632	0.331466	0.38025	0.412635
LL_NvClk-/-_26	0.298965	0.181888	0.21319	0.22764	0.189989	0.257499	0.324624	0.293929	0.299877	0.224992	0.293391	0.318269	0.328182	0.470485	0.316207	0.121014	0.179942	0.273756	0.260234	0.0640521	0.12554	0.280646	0.374795	0.609688	0.368783		0	0.145673	0.284558	0.368885	0.079243	0.103436	0.0769961	0.128792	0.470815	0.653683	0.810922	0.563458	0.457572	0.985831	0.705036	0.435915	0.821358	0.63416	0.933164	0.818899	0.490499	0.546734	0.396865
LL_NvClk-/-_27	0.284859	0.3538	0.379518	0.392628	0.146237	0.483607	0.35923	0.617042	0.245942	1	0.83403	0.14474	0	0.188966	0.330566	0.944317	0.563442	0.322694	0.162664	0.0926643	0.274345	0.142756	0.128415	0.135856	0.722807	0.39898	0.857142	0.493617	0.370816	0.24117	0.195576	0.188649	0.554707	0.649479	0.713704	0.484738	0.458433	0.380941	0.130164	0.195405	0.332194	0.42958	0.395452	0.300587	0.26105	0.391755	0.322445	0.277113	0.149056
[truncated: 23 more columns]

## Sheet: Nv_Locomotion_LD66_WT
IDs	ZT13_1	ZT14_2	ZT15_3	ZT16_4	ZT17_5	ZT18_6	ZT19_7	ZT20_8	ZT21_9	ZT22_10	ZT23_11	ZT0_12	ZT1_13	ZT2_14	ZT3_15	ZT4_16	ZT5_17	ZT6_18	ZT7_19	ZT8_20	ZT9_21	ZT10_22	ZT11_23	ZT12_24	ZT13_25	ZT14_26	ZT15_27	ZT16_28	ZT17_29	ZT18_30	ZT19_31	ZT20_32	ZT21_33	ZT22_34	ZT23_35	ZT0_36	ZT1_37	ZT2_38	ZT3_39	ZT4_40	ZT5_41	ZT6_42	ZT7_43	ZT8_44	ZT9_45	ZT10_46	ZT11_47	ZT12_48	ZT13_49
LD66_WT_1	0.992964	0.468647	0.351688	0.302003	0.25361	0.282527	0.41852	0.586138	0.619092	0.371379	0.397904	0.0359407	0.0358648	0.152039	0.247599	0.24322	0.295018	0.331958	0.434744	0.238829	0.116162	0.387223	0.313317	0.534213	0.130526	0.219745	0.36166	0.596477	0.330819	0.726914	0.396082	0.229945	0.287311	0.475215	0.381111	0.471697	0.540984	0.215543	0.325048	0.455852	0.300067	0.148458	0.240778	0.356889	0.291537	0.163923	0.395285	0.642972	0.423088
LD66_WT_2	0.3288	0.286052	0.38887	0.680312	1	0.443952	0.6668	0.650577	0.384503	0.758262	0.0947619	0.39027	0.0751383	0.0388915	0	0.514423	0.410183	0.517134	0.532313	0.604007	0.26124	0.578939	0.643798	0.481554	0.583628	0.756428	0.436351	0.336556	0.355613	0.354335	0.642354	0.388604	0.165333	0.419395	0.795909	0.606429	0.212436	0.0225793	0.0754495	0.128775	0.0426806	0.674178	0.542558	0.280308	0.196435	0.389915	0.411794	0.380136	0.725482
LD66_WT_3	0.422888	0.57023	0.658258	0.358377	1	0.435934	0.369418	0.15098	0.342757	0.271388	0.180414	0.214427	0	0.0614912	0.148406	0.783419	0.634716	0.562333	0.582186	0.363303	0.317655	0.448832	0.428013	0.495495	0.501163	0.746262	0.274854	0.402713	0.206209	0.340058	0.60803	0.489108	0.595034	0.705689	0.571715	0.488118	0.422443	0.64145	0.451951	0.290598	0.490346	0.419522	0.444376	0.243811	0.486434	0.477324	0.515917	0.656228	0.807852
LD66_WT_4	0.404205	0.345467	0.430059	0.276358	0.061659	0	0.252113	0.259155	0.621891	0.193132	0.233665	0.302278	0.646213	0.179687	0.232883	0.266991	0.356355	0.027022	0.265106	0.279697	0.582229	0.601525	0.248014	0.0833581	0.467705	0.051399	0.236178	0.248091	0.126778	0.373558	0.0285538	0.511345	0.177428	0.507003	0.29938	0.21309	0.810703	0.924543	0.256797	0.541398	0.52759	0.60244	0.249556	0.360983	0.4373	0.536626	0.787913	0.324704	0.909953
LD66_WT_5	1	0.585942	0.454914	0.322752	0.21386	0.489258	0.246269	0.0907886	0.0551336	0.134954	0.0433501	0.0794941	0.0931978	0.147672	0.57994	0.400397	0.194161	0.323007	0.1787	0.0536668	0.375484	0.0893998	0.309537	0.0948487	0.159782	0.573705	0.766775	0.201991	0.265039	0.144845	0.383611	0.0966131	0.0277829	0.0603203	0.303982	0.164012	0.556189	0.430858	0.132934	0.342195	0.736002	0.484341	0.636845	0.0301353	0.170517	0.446106	0.075434	0.0463048	0.351428
LD66_WT_6	0.680377	0.106847	0.817365	0.221678	0.490075	0.206072	0.434093	0.170945	0.396253	0.123416	0.138169	0.190838	0.438347	0.245125	0.219797	0.0951673	0	0.143024	0.0985575	0.039458	0.825195	0.584958	0.266538	0.518466	0.692352	0.199641	0.28525	0.0727698	0.184626	0.295574	0.418454	0.0699483	0.305187	0.297575	0.338422	0.828377	0.84791	0.746684	0.544243	0.382856	0.836689	0.885519	0.121895	0.319918	0.81381	0.572272	0.149794	0.0347445	0.703299
LD66_WT_7	0.209138	0.201791	0.222707	0.54284	0.219539	0.327078	0.364255	0.307006	0.193419	0.485584	0.370048	0.13911	0.17906	0.176307	0.197196	0.106414	0.175135	0.325183	0.17977	0.124805	0.250668	0.269454	0.475531	0.211757	0.576561	0.604964	0.160857	0.129828	0.0863756	0.199346	0.277424	0.218983	0.119106	0.742206	0.204543	0.183835	0.209158	0.175196	0		0.176622	0.123526	0.290812	0.221267	0.160482	0.313636	0.163864	0.0323013	0.0657679
LD66_WT_8	0.669377	0.759722	0.55759	0.467643	0.508459	0.34318	0.711313	0.482397	0.693091	0.361305	0.332357	0.52316	0.29223	0.165678	0.125206	0.161715	0.269183	0.49545	0.883334	0.465791	0.343557	0.356308	0.369059	0.261806	0.295547	0.45235	0.319035	0.0297022	0.388423	0.347628	0.814216	0.537171	0.697335	0.914124	0.147596	0.331377	0.274719	0.155145	0.553853	0.469129	0.156901	0.629239	0.637542	0.330418	0.135211	0.153777	0.18265	0.271391	0.143589
LD66_WT_9	0.792562	0.897513	0.224266	0.335085	0.363536	0.299651	0.360939	0.338162	0.25605	0.17085	0	0.16079	0.113539	0.262858	0.339011	0.346289	0.312788	0.184927	0.176769	0.18506	0.0317123	0.0874695	0.21578	0.236237	0.314117	0.300019	0.223908	0.266682	0.182749	0.117965	0.400943	0.237863	0.194486	0.244661	0.220238	0.201427	0.705992	0.644929	0.191132	0.231606	0.274656	0.216701	0.257685	0.212284	0.368842	0.731396	0.913103	0.575933	0.579531
LD66_WT_10	0.00451794	0.162201	0.0138837	0.12831	0	0.223473	0.0284415	0.118112	0.191546	0.121741	0.269427	0.121511	0.111844	0.0618169	0.0894696	0.129873	0.0804481	0.180101	0.180933	0.208456	0.283856	0.391483	0.302143	0.263446	0.194401	0.0666648	0.168885	0.427656	0.490175	0.26729	0.518559	0.199005	0.159347	0.361149	0.271951	0.22234	0.224606	0.181679	0.287929	0.511976	0.547775	0.424644	0.664482	0.318823	0.240799	0.175569	0.360388	0.583761	0.373526
LD66_WT_11	0.151068	0.138252	0.0372068	0.058509	0	0.166531	0.113352	0.103371	0.14034	0.152884	0.0645178	0.0961401	0.175323	0.228944	0.501256	0.377194	0.436042	0.330991	0.202719	0.0986523	0.164239	0.0772482	0.215857	0.130444	0.259836	0.271056	0.194521	0.15324	0.117052	0.109431	0.107835	0.0614625	0.289286	0.237159	0.281919	0.518485	0.744781	0.490053	0.44015	0.81215	0.606443	1	0.547663	0.506009	0.593577	0.396765	0.521116	0.665512	0.84569
LD66_WT_12	0.182271	0.507851	0.168587	0.198583	0.133979	0.311671	0.365342	0.228126	0.10266	0.0563699	0.0724557	0	0.0750322	0.151718	0.326103	0.579942	0.624769	0.726646	0.378121	0.454563	0.532572	0.406184	0.521047	0.371	0.66192	0.259705	0.530709	0.861269	0.423192	0.686606	0.281884	0.304585	0.192995	0.345374	0.343355	0.340796	0.191341	0.62886	0.595592	0.960099	0.729344	0.311462	0.382107	0.367136	0.398472	0.244925	0.74933	0.905853	0.215905
LD66_WT_13	0.144483	0.699823	0.30002	0.316772	0.144027	0.113985	0.0414376	0.0709809	0.0945984	0.146078	0.00962935	0.0452266	0.209809	0.410316	0.507293	0.0861371	0.481211	0.262314	0.0266374	0.147603	0.106877	0.0457109	0.328723	0.119113	0.0788297	0.207544	0.11843	0.159953	0.0647417	0.0067377	0.00548417	0	0.0285604	0.139369	0.0658813	0.11749	0.20629	0.25928	0.193798	0.0526908	0.188755	0.502094	0.308139	0.162802	0.765192	0.287556	0.113914	0.138728	0.497151
LD66_WT_14	0.325592	0.21907	0.422491	0.185466	0.547255	0.279697	0.163297	0.0255182	0.174392	0.102468	0.104526	0.148458	0.140361	0.216147	0.250744	0.412751	0.234561	0.186052	0	0.0623233	0.155958	0.0258809	0.0880015	0.277585	0.438717	0.52164	0.5796	0.234603	0.369726	0.394017	0.203239	0.227242	0.330371	0.136819	0.169506	0.600521	0.654437	0.489327	0.423867	0.668466	0.408323	0.302325	0.0806619	0.089079	0.241783	0.235105	0.276166	0.0160556	0.502395
LD66_WT_15	0.504486	0.439766	0.441324	0.524201	0.562262	0.275342	0.25086	0.314666	0.0765646	0.0929627	0.147099	0.288934	0.430526	0.40043	0.219715	0.083105	0.193634	0	0.08148	0.264518	0.139968	0.239766	0.0149073	0.0187886	0.299852	0.580016	0.375813	0.279076	0.4583	0.251692	0.0552109	0.118721	0.22874	0.258353	0.197529	0.0759334	0.189081	0.268386	0.274738	0.175745	0.120602	0.117258	0.298268	0.335281	0.359777	0.438396	0.28101	0.588302	0.42968
LD66_WT_16	0.362102	0.188884	0.199651	0.622284	0.420733	0.835003	0.474943	0.37959	0.441957	0.50815	0.37875	0.420255	0.400375	0.155665	0.37062	0.401448	0.0650036	0.177936	0.451587	0.422711	0.400478	0.313294	0.615395	0.690428	0.608621	0.519292	0.460738	0.396394	0.439979	0.303341	0.496478	0.896168	0.636838	0.448743	0.417631	0.372727	0.232974	0.549073	0.56395	0.542196	0.378078	0.203981	0.649182	0.357151	0.339611	0.364674	0.400569	0.530188	0.47559
LD66_WT_17	0.409015	0.25901	0.181268	0.15683	0.261961	0.154285	0.139419	0.0654211	0.0195876	0	0.0711756	0.270482	0.24016	0.225811	0.19678	0.285569	0.259084	0.164724	0.275038	0.248202	0.289922	0.317588	0.339463	0.423844	0.610683	0.614353	0.627172	0.415028	0.317293	0.16856	0.186783	0.226253	0.4111	0.1752	0.28177	0.201096	0.187299	0.295068	0.380114	0.263031	0.207348	0.182209	0.282526	0.461101	0.308606	0.368051	0.304069	0.297374	0.677875
LD66_WT_18	0.514234	0.430272	0.444274	0.587737	0.610019	0.619881	0.343719	0.387596	0.255138	0.279482	0.249093	0.336574	0.24415	0.436789	0.398361	0.522265	0.374522	0.370713	0.277677	0.228045	0.563418	0.608057	0.576683	0.351975	0.287985	0.539116	1	0.489865	0.437609	0.478596	0.32345	0.5896	0.714822	0.46678	0.594444	0.424584	0.650766	0.535953	0.480856	0.381626	0.54776	0.530811	0.199536	0.16163	0.242047	0.37824	0.29403	0.184557	0.0832823
LD66_WT_19	0.971326	0.776185	0.553642	0.884274	0.414333	0.793329	0.772685	0.13214	0.117616	0.267145	0.687186	0.542618	0.187673	0.0778992	0.0210189	0.153141	0.76808	0.177173	0.584918	1	0.730441	0.462342	0.722486	0.512391	0.870049	0.766733	0.471101	0.485363	0.247436	0.173317	0.151943	0.0752602	0	0.121584	0.21558	0.188403	0.124972	0.181384	0.153889	0.248203	0.56257	0.756457	0.391293	0.460096	0.291233	0.51357	0.721064	0.38856	0.31914
LD66_WT_20	0.467891	0.449373	0.388268	0.452688	0.297789	0.21604	0.498955	0.280002	0.444945	0.226686	0.359305	0.488646	0.418209	0.372983	0.308409	0.338559	0.566442	0.364354	0.53851	0.329072	0.367605	0.479789	0.734808	0.379631	1	0.489677	0.496708	0.881251	0.70001	0.315294	0.538702	0.260051	0.337728	0.102541	0	0.0615612	0.02816	0.384744	0.425203	0.3934	0.312362	0.287344	0.493722	0.278724	0.130528	0.338833	0.0801154	0.218359	0.270479
LD66_WT_21	0.570714	0.219966	0.412321	0.271489	0.403953	0.52854	0.1457	0.361257	0.142932	0.285498	0	0.0386632	0.172966	0.617766	0.242865	0.346486	0.103287	0.178294	0.174314	0.511773	1	0.290366	0.386612	0.383477	0.446983	0.354321	0.205236	0.684781	0.323472	0.266339	0.235563	0.173833	0.154266	0.545046	0.428294	0.883477	0.046164	0.00154611	0.00649785	0.0820902	0.21398	0.595504	0.468921	0.185763	0.330575	0.169801	0.242854	0.150412	0.905572
LD66_WT_22	0.343635	0.699389	0.377295	0.0816788	0.00127369	0.0616493	0.431058	0.324399	0	0.134899	0.0875727	0.035857	0.0599198	0.243419	0.191753	0.328457	0.509952	0.468963	0.251936	0.146912	0.084607	0.401314	0.522177	0.23007	0.597244	0.179603	0.100141	0.471785	0.0583902	0.108732	0.150564	0.329656	0.283822	0.330461	0.501555	0.254327	0.581367	0.760702	0.641099	0.795422	0.463793	0.592243	0.324567	0.746385	0.227492	0.703279	0.799106	0.409012	0.558028
LD66_WT_23	0.376986	0.294382	0.531542	0.364853	0.642891	0.555675	0.0827914	0.0255511	0	0.205435	0.319826	0.132395	0.38779	0.222912	0.189162	0.289279	0.241076	0.213803	0.225758	0.139586	0.298013	0.342192	0.288351	0.328275	0.556888	0.155974	0.191482	0.39044	0.0875554	0.180357	0.114106	0.320469	0.414376	0.491672	0.453934	0.529347	0.548537	0.500433	0.590343	0.292857	0.082381	0.0346956	0.143092	0.142208	0.140611	0.181418	0.239676	0.119878	0.231521
LD66_WT_24	0.294054	0.425305	0.42806	0.332701	0.245919	0.215078	0.255854	0.181484	0.174042	0.0598527	0.227357	0.337531	0.301264	0.0267206	0.099941	0.240299	0.420685	0.450242	0.373999	0.145956	0.383747	0.439099	0.0766389	0.374275	0.308683	0.340016	0.373409	0.300935	0.268878	0.265885	0.0667119	0.0215929	0.0194956	0.018585	0.0580389	0	0.139216	0.336232	0.218139	0.28656	0.158592	0.175901	0.241717	0.0765493	0.133566	0.307041	0.144993	0.0405959	0.501616
LD66_WT_25	0.701865	0.474026	0.414082	0.380075	0.274685	0.301909	0.557165	0.374657	0.100678	0.128436	0.41054	0.0612587	0.341835	0.150633	0.212035	0.0020552	0.150749	0.0446185	0.121558	0.0584431	0.169458	0.287276	0.237835	0.0918881	0.480698	0.574114	0.198389	0.178022	0.18281	0.297765	1	0.191929	0.0900179	0.0607107	0.0969987	0.101582	0.144227	0.114845	0.0702263	0.122161	0.13602	0.106624	0.422426	0.212748	0.649725	0.358756	0.373273	0.0740558	0.327373
LD66_WT_26	0.491104	0.407181	0.630016	0.516078	0.577059	0.428109	0.18704	0.0238943	0.0266059	0.205495	0.193076	0.309139	0.44754	0.348453	0.578589	0.208971	0.378	0.617198	0.418554	0.13779	0.216579	0.193458	0.100091	0.129374	0.531064	0.436091	0.169428	0.268014	0	0.0127844	0.100839	0.0934947	0.69285	1	0.547053	0.421504	0.264283	0.484551	0.519657	0.215771	0.420858	0.445985	0.360863	0.207365	0.386729	0.245284	0.378994	0.0960618	0.356043
LD66_WT_27	0.582995	0.386998	0.193459	0.283963	0.21616	0.086183	0.109331	0.0740555	0.0712015	0.0481936	0.313943	0.355314	0.196612	0.00253789	0.256336	0.369154	0.137573	0.68661	0.263203	0.159369	0.154539	0.241302	0.186698	0.278264	0.314901	0.567443	0.37372	0.58671	0.489708	0.913448	0.336003	0.434884	0.129986	0.634675	0.29991	0.527118	0.52487	0.478186	0.825746	0.755484	1	0.686215	0.953168	0.888789	0.576067	0.556176	0.638732	0.651861	0.715343
LD66_WT_28	0.726425	1	0.329908	0.135945	0.113139	0.915904	0.399721	0.143636	0.0842001	0	0.0372312	0.0784793	0.00301073	0.200053	0.225743	0.209004	0.497078	0.528453	0.367	0.0947087	0.251147	0.309492	0.367663	0.372532	0.596455	0.483921	0.0991496	0.385404	0.482313	0.253209	0.229004	0.090048	0.138212	0.101705	0.138116	0.295787	0.364248	0.239644	0.680532	0.344225	0.431347	0.619912	0.191302	0.1446	0.417828	0.353377	0.337193	0.43117	0.547697
LD66_WT_29	0.410574	0.379977	0.357054	0.389969	0.599979	0.262259	0.176403	0.184981	0.130483	0.118794	0.145566	0.189298	0.209323	0.21236	0.183303	0.16331	0.0701562	0.0844878	0.229701	0.220808	0.142691	0.430938	0.445571	0.555505	0.787519	0.447203	1	0.514536	0.345815	0.228074	0.205976	0.286731	0.468309	0.140502	0.0808342	0.0872837	0.25625	0.308648	0.529887	0.374891	0.311022	0.127182	0.370333	0.354523	0.33707	0.398505	0.289314	0.312682	0.222445
[truncated: 23 more columns]

## Sheet: Nv_Locomotion_LD66_NvClk1
IDs	ZT13_1	ZT14_2	ZT15_3	ZT16_4	ZT17_5	ZT18_6	ZT19_7	ZT20_8	ZT21_9	ZT22_10	ZT23_11	ZT0_12	ZT1_13	ZT2_14	ZT3_15	ZT4_16	ZT5_17	ZT6_18	ZT7_19	ZT8_20	ZT9_21	ZT10_22	ZT11_23	ZT12_24	ZT13_25	ZT14_26	ZT15_27	ZT16_28	ZT17_29	ZT18_30	ZT19_31	ZT20_32	ZT21_33	ZT22_34	ZT23_35	ZT0_36	ZT1_37	ZT2_38	ZT3_39	ZT4_40	ZT5_41	ZT6_42	ZT7_43	ZT8_44	ZT9_45	ZT10_46	ZT11_47	ZT12_48	ZT13_49
LD66_NvClk-/-_1	0.393987	0.517144	0.617615	0.705807	0.495639	0.640732	0.850782	0.571897	0.39997	0.322015	0.156404	0.11755	0.311015	0.435139	0.40287	0.457279	0.457375	0.345991	0.29502	0.446	0.230944	0.129453	0.141623	0.194507	0.423237	0.543581	0.458976	0.436117	0.459202	0.410701	0.423764	0.383857	0.388304	0.44528	0.52026	0.272505	0.515619	0.311563	0.334218	0.309994	0.297007	0.355541	0.107098	0.0703068	0.0823594	0.210673	0.436514	0.444249	0.268219
LD66_NvClk-/-_2	0.267695	0.249676	0.359437	0.643061	0.449624	0.419247	0.598531	0.469752	0.573408	0.130074	0.0954231	0	0.355311	0.45819	0.488456	0.569079	0.558923	0.55587	0.383357	0.293854	0.463943	0.409701	0.754449	0.428738	0.49704	0.418803	0.529508	0.615015	0.495005	0.439209	0.594665	0.352647	0.347578	0.478355	0.297795	0.348004	0.542365	0.867873	1	0.846117	0.54514	0.779535	0.643357	0.630333	0.345821	0.270507	0.226089	0.543253	0.530044
LD66_NvClk-/-_3	0.60872	0.58049	0.882026	0.75085	0.612072	0.73836	0.635263	0.16065	0.364915	0.377507	0.482889	0.31277	0.207921	0.169269	0.169104	0.168647	0.190188	0.279538	0.23869	0.145405	0.559761	0.184196	0.149898	0.13294	0.191356	0.141419	0.237941	0.308086	0.23902	0.324054	0.0643691	0.0984133	0.00822544	0	0.0209444	0.160891	0.411424	0.494669	0.660739	0.473178	0.265892	0.287789	0.428789	0.30085	0.536367	0.404557	0.204659	0.516349	0.368621
LD66_NvClk-/-_4	0.26158	0.250984	0.37406	0.39818	0.347537	0.339132	0.128032	0.133249	0.107424	0.194962	0.140845	0.276934	0.221559	0.325634	0.293682	0.365642	0.118182	1	0.323592	0.228558	0.183207	0.124682	0.243164	0.285862	0.354236	0.48517	0.474648	0.533023	0.579245	0.487311	0.476391	0.102916	0.125567	0.154256	0.175786	0.233302	0.258144	0.378393	0.397993	0.466678	0.610437	0.397619	0.282139	0.203878	0.108806	0	0.0797803	0.243201	0.136537
LD66_NvClk-/-_5	0.372904	0.871856	0.408487	0.287529	0.246535	0.567865	0.243325	0.159797	0.167036	0.179272	0.100127	0.228186	0.186118	0.508097	0.310836	0.410092	0.505817	0.573616	0.247255	0.249037	0.445446	0.409974	0.278816	0.371246	0.328412	0.183648	0.057718	0.07549	0.468603	0.198354	0.356468	0.158291	0.0202088	0	0.327069	0.389975	0.667422	0.429403	0.0533815	0.422918	0.262505	0.510723	0.32589	0.269102	0.246083	0.44373	0.280107	0.316083	0.636706
LD66_NvClk-/-_6	1	0.790136	0.822977	0.934783	0.358798	0.507911	0.852664	0.22357	0.362026	0.0228714	0.608996	0.694227	0.468572	0.50771	0.203979	0.726666	0.323702	0.393015	0.408044	0.140287	0.291168	0.362809	0.199238	0.0469916	0.306842	0.163613	0.811557	0.40235	0.281717	0.072837	0.36264	0.117553	0.168439	0.139144	0.104196	0.112102	0.387606	0.165053	0.145303	0.318421	0.454432	0.236768	0.167	0.0313701	0.325575	0.98368	0.394676	0.278764	0.281632
LD66_NvClk-/-_7	1	0.934797	0.330014	0.278091	0.0163676	0.244108	0.10752	0.128129	0.204979	0.494938	0.503036	0.00813666	0.0594934	0.399788	0.411231	0.364752	0	0.111981	0.00667583	0.0705674	0.113175	0.190324	0.0164225	0.0993756	0.310395	0.621198	0.086935	0.158932	0.445286	0.270049	0.565718	0.948321	0.270222	0.039733	0.0591321	0.0610171	0.163911	0.361257	0.0638523	0.39755	0.253352	0.108997	0.596529	0.202647	0.203558	0.246935	0.147795	0.267991	0.276309
LD66_NvClk-/-_8	0.814898	0.523769	0.805589	0.498452	0.606237	0.243713	0.403788	0.104337	0.11994	0.210716	0.223351	0.207106	0.17536	0.103641	0.12186	0.169236	0.221918	0.244808	0.148286	0.195857	0.176652	0.140092	0.352526	0.237825	0.624172	0.66182	0.772214	0.654613	0.326803	0.190111	0.562769	0.42077	0.152038	0.0481261	0.0669803	0.163516	0.399895	0.489988	0.288925	0.541474	0.250176	0.669885	0.379364	0.0250534	0.224913	0.414199	0.15942	0.418688	1
LD66_NvClk-/-_9	0.353044	0.600404	0.235529	0.307756	0.315105	0.381075	0.37797	0.115022	0.0292771	0.0810599	0.219867	0.0227013	0	0.01571	0.109481	0.145864	0.343095	0.405772	0.68346	0.180152	0.113914	0.253039	0.211417	0.356344	0.6487	0.164206	0.287882	0.868388	0.555189	0.198046	0.431269	0.256836	0.169331	0.0150663	0.202112	0.257325	0.172623	0.144568	0.181929	0.419372	0.352148	0.33687	0.358235	0.44213	0.26144	0.64091	0.201159	0.361315	0.379095
LD66_NvClk-/-_10	0.517179	0.822065	0.722116	0.653496	0.2612	0.365331	0.4685	0.489948	0.399184	0.417059	0.13383	0.218439	0.291223	0.59892	0.331984	0.441174	0.85325	0.729196	0.364293	0.153543	0.0344151	0.218172	0.53895	0.713217	0.975713	0.280418	0.188568	0.242392	0.220544	0.0828839	0.326457	0.379928	0.285287	0.108752	0.271995	0.258618	0.320531	0.444223	0.421518	0.403767	0.535797	0.364026	0.309183	0.157631	0.151857	0.180079	0.183461	0.0825123	0.432828
LD66_NvClk-/-_11	0.609381	0.710384	0.531919	0.0181835	0.189916	0.150349	0.270997	0.244562	0.193137	0.256655	0.156245	0.12671	0.280745	0.139991	0.0412091	0.144684	0.191565	0.188706	0.285352	0.102581	0.140009	0.112723	0.0360371	0	0.585366	0.346026	1	0.147614	0.0566221	0.0305068	0.382829	0.122623	0.303224	0.0691796	0.119069	0.113124	0.296335	0.30836	0.635035	0.098718	0.200238	0.628859	0.203534	0.0956815	0.149441	0.0488393	0.0229369	0.0193577	0.194964
LD66_NvClk-/-_12	0.851544	0.357745	0.11474	0	0.0675268	0.150187	0.275017	0.507161	0.106693	0.447194	0.423784	0.494286	0.643513	0.593203	0.457324	0.595434	0.581004	0.526041	0.556187	0.919855	0.509677	0.832191	0.531802	0.601087	0.571726	0.581626	0.428896	0.335944	0.313358	0.37749	0.604861	0.441906	0.776646	0.62416	0.234565	0.246913	0.262493	0.330412	0.12982	0.215104	0.368551	0.684884	1	0.828174	0.381372	0.482074	0.384158	0.520807	0.502779
LD66_NvClk-/-_13	0.20135	0.401139	0.311635	0.227937	0.253981	0.184081	0.261296	0.214982	0.162302	0.101339	0.120189	0.117002	0.220725	0.217949	0.438963	0.29203	0.292999	0.122212	0.114373	0.109266	0.170181	0.327366	0.338363	0.350222	0.0584226	0.105427	0.244639	0.218453	0.274305	0.186103	0.154674	0.106348	0.111846	0.14023	0.114754	0.159639	0.203612	0.0788059	0.249408	0.239091	0.428269	0.480523	0.441367	0.261697	0.205297	0.0851025	0.418124	0.392913	0.188586
LD66_NvClk-/-_14	0.357956	0.627805	0.865425	1	0.771801	0.607837	0.879148	0.746609	0.464886	0.766066	0.150129	0.27583	0.390326	0.223797	0.284323	0.544752	0.446808	0.736408	0.475551	0.337859	0.2039	0.0234779	0.092186	0	0.180504	0.432991	0.47224	0.421094	0.389205	0.61407	0.700645	0.672325	0.334085	0.254911	0.0950972	0.17943	0.403984	0.65484	0.710969	0.781497	0.497984	0.576423	0.606258	0.125971	0.270718	0.245244	0.24353	0.227982	0.501517
LD66_NvClk-/-_15	0.600997	0.954843	0.386117	0.378793	0.642475	0.852786	0.192825	0.158133	0.134098	0.214832	0.151021	0.152522	0.348924	0.311363	0.870635	0.706958	0.689345	0.267204	0.268033	0.354535	0.0398192	0	0.0109913	0.0545448	0.524391	0.411301	0.654435	0.848924	0.51136	1	0.108999	0.0421312	0.0539819	0.111837	0.198345	0.149369	0.298253	0.36874	0.480547	0.165335	0.362294	0.290615	0.322917	0.21525	0.161528	0.249803	0.191833	0.224504	0.281912
LD66_NvClk-/-_16	0.650923	1	0.879925	0.80191	0.649195	0.971866	0.299875	0.573471	0.511097	0.170571	0.831285	0.460897	0.991219	0.949812	0.803894	0.569196	0.575532	0.661035	0.519481	0.924161	0.909172	0.836956	0.94441	0.490106	0.709098	0.556281	0.599365	0.631531	0.397921	0.50224	0.867675	0.601797	0.717738	0.611819	0.712144	0.543046	0.796073	0.439329	0.188465	0.252067	0.336469	0.248086	0.265507	0.654302	0.572498	0.406446	0.475053	0.335522	0.472301
LD66_NvClk-/-_17	0.817585	0.325594	0.477067	0.353106	0.561917	0.290231	0.149852	0.176753	0.0282906	0.28962	0.499989	0.317848	0.634328	0.964216	0.808512	0.578146	0.370303	0.538321	0.359589	0.243943	0.336035	0.472288	0.574336	0.604627	0.546256	0.616183	0.672511	0.802997	0.676258	0.343023	0.106258	0.0624329	0.0825563	0.155535	0.0795883	0	0.265245	0.444356	0.173364	0.245459	0.272823	0.197739	0.103669	0.119182	0.185004	0.143453	0.198834	0.310902	0.216979
LD66_NvClk-/-_18	0.362701	0.341446	0.353427	0.506979	0.280853	0.658399	0.25065	0.098265	0.0579009	0.114837	0.0301875	0	0.283903	0.345522	0.608294	0.46677	0.621162	0.0469618	0.0420758	0.0328484	0.0190306	0.105765	0.127768	0.285645	0.0961799	0.107928	0.21374	0.261838	0.360056	0.472014	0.429892	0.194927	0.297145	0.128017	0.0311834	0.127566	0.14378	0.191924	0.420773	0.527036	0.448705	0.398024	0.157862	0.128779	0.144962	0.148214	0.129324	0.012853	0.419949
LD66_NvClk-/-_19	0.282433	0.133781	0.387206	0.305766	0.370343	0.554575	0.512121	0.302538	0.376611	0.500202	0.342305	0.178342	0.466097	0.69494	0.531367	0.517191	0.265091	0.461115	0.354564	0.264208	0.222057	0.145398	0.210718	0.198206	0.205471	0.637136	0.731378	1	0.681835	0.281916	0.291552	0.151288	0.107547	0.160167	0.227505	0.146205	0.214338	0.430429	0.360051	0.654605	0.591239	0.243587	0.279583	0.152612	0	0.0500341	0.00158918	0.0981888	0.447633
LD66_NvClk-/-_20	0.23477	0.134829	0.0860987	0.258208	0.247014	0.175684	0.25955	0.126071	0.158744	0.243545	0.305596	0.208886	0.187593	0.282537	0.431579	0.406261	0.280004	0.110852	0	0.0167201	0.144663	0.10424	0.141759	0.16525	0.260441	0.181175	0.285151	0.402067	1	0.327675	0.357698	0.184371	0.267495	0.236138	0.0362033	0.182394	0.198001	0.143074	0.430785	0.528183	0.357266	0.174996	0.132233	0.198866	0.0965774	0.129126	0.171933	0.188962	0.137601
LD66_NvClk-/-_21	0.274121	0.236066	0.269524	0.169553	0.206969	0.173525	0.494674	0.277816	0.272871	0.27101	0.271218	0.306176	0.268857	0.54777	0.499618	0.127193	0.319065	0.15004	0.268371	0.242247	0.0842766	0.094832	0.053902	0.0328745	0.193775	0.198178	0.147637	0.146554	0.377731	0.133706	0.144831	0.163706	0.143942	0.161553	0.21758	0.208067	0.284621	0.329037	0.240511	0.328648	1	0.365648	0.237052	0.119637	0.107762	0.0938459	0.114373	0.14647	0.175303
LD66_NvClk-/-_22	0.247099	0.357869	0.378603	0.28743	0.252094	0.283859	0.351843	0.262137	0.34671	0.182186	0.171155	0.177213	0.149379	0.354861	0.245303	0.210264	0.291564	0.262402	0.353649	0.42497	1	0.366413	0.287664	0.267185	0.222241	0.0983039	0.144087	0.235568	0.202038	0.165034	0.300172	0.542446	0.417414	0.344892	0.488044	0.406032	0.157233	0.0578027	0.176841	0.219531	0.285113	0.234186	0.511223	0.363023	0.268683	0.144076	0.230488	0.107645	0.245186
LD66_NvClk-/-_23	0.373882	0.459992	0.471079	0.263817	0.141231	0.193978	0.292827	1	0.368047	0.182841	0.216569	0.237458	0.246073	0.350174	0.0756943	0.0675443	0.233324	0.182545	0.38673	0.234462	0.178549	0.248358	0.393634	0.40308	0.189429	0.0638946	0.225975	0.297021	0.237963	0.456085	0.580956	0.535251	0.23735	0.114081	0.0195047	0.152734	0.318326	0.19111	0.0810947	0.0446174	0	0.097553	0.0970684	0.196115	0.332479	0.281908	0.150894	0.26358	0.33785
LD66_NvClk-/-_24	0.412652	0.471966	0.637751	0.69976	0.156076	0.429669	0.344613	0.443765	0.146426	0.0271881	0.00677736	0.0759674	0.170841	0.189776	0.235909	0.518739	0.528929	0.611349	0.333783	0.307431	0.211741	0.292351	0.325441	0.263914	0.46087	0.0691606	0.115923	0.223761	0.490931	0.337334	0.341366	0.0964274	0.0513073	0.0385296	0.134465	0.0483957	0.368328	0.436781	0.570764	0.774006	1	0.584978	0.229565	0.104995	0.037123	0.101444	0.127609	0.159775	0.758848
LD66_NvClk-/-_25	0.90921	0.598042	0.0889722	0.103043	0.0738554	0.200163	0.580461	0.12488	0.33797	0.3716	0.144909	0.0504575	0.354169	0.368071	0.107662	0.439745	0.198824	0.363904	0.247048	0.0108877	0.374801	0.044464	0.146053	0.141487	0.336499	0.60643	0.731549	0.454268	0.665824	0.692281	0.185365	0.435818	0.302275	0.46544	0.174894	0.314386	0.853016	0.143304	0	0.0707167	0.0540749	0.420665	0.166401	0.29801	0.276146	0.401505	0.350197	0.1449	0.353761
[truncated: 23 more columns]

[truncated: 2 more sheets: Nv_Locomotion_DD66_WT, Nv_Locomotion_DD66_NvClk-]
