# Supplementary material for: CLOCK evolved in cnidaria to synchronize internal rhythms with diel environmental cues
Source: eLife. 2024 May 14;12:RP89499. doi: 10.7554/eLife.89499 (PMC11093582; doi:10.7554/eLife.89499)
Supplement: Supplementary file 3. — The file containsthe list of potential core pacemaker candidate genes as well and if they were found rhythmic or not in each condition (p<0.01 RAIN and JTK). [file elife-89499-supp3.xlsx]

## Sheet: Supp.File3
Title of manuscript :	CLOCK evolved in cnidaria to synchronize internal rhythms with diel environmental cues.
Authors	Raphael Aguillon
	Mieka Rinsky
	Noa Simon-Blecher
	Tritza Deninger
	Lior Appelbaum
	Oren Levy
Description	This file contains the RNAseq rhythmic analysis based on normalized read counts using the metar2 R package for rhythmic analysis for both genotypes under two light conditions: WT and NvClk-/- under LD 12: 12h and DD. The file contains the list of potential core pacemaker candidate genes as well and if they were found rhythmic or not in each condition (p<0.01 RAIN and JTK).
Contacts:	raphael.aguillon@outlook.fr; miekari9@gmail.com; oren.levy@biu.ac.il

## Sheet: LD_WT
CycID	JTK_pvalue	JTK_BH.Q	JTK_period	JTK_adjphase	JTK_amplitude	LS_pvalue	LS_BH.Q	LS_period	LS_adjphase	LS_amplitude	meta2d_pvalue	meta2d_BH.Q	meta2d_period	meta2d_phase	meta2d_Base	meta2d_AMP	meta2d_rAMP	pVal	phase	peak.shape	period	p.adj	1w_LD_7	2w_LD_7	3w_LD_7	4w_LD_7	11w_LD_11	12w_LD_11	13w_LD_11	15w_LD_11	21w_LD_15	23w_LD_15	24w_LD_15	25w_LD_15	31w_LD_19	33w_LD_19	34w_LD_19	35w_LD_19	42w_LD_23	43w_LD_23	44w_LD_23	45w_LD_23	51w_LD_3	52w_LD_3	53w_LD_3	54w_LD_3	63w_LD_7_day2	64w_LD_7_day2	65w_LD_7_day2
NVE20160	0.00944232	1	24	2	1882.12	0.188471	1	28	24	13085.6	0.0130469	1	26	25.2262	8491.67	2636.98	0.310537	0.00105067	4	16	24	0.164859	8670.33	8742.36	10446.5	10329.4	7258.35	10428.2	6870.13	13551.7	5841.16	4116.41	6936.65	7858.87	6763.26	10098.6	3488.78	8153.28	5022.8	5176.01	8553.44	6301.12	6300.91	7248.03	15586.9	9563.73	11472.1	15056.9	12340.8
NVE25273	0.000573067	0.589778	24	0	156.471	0.966209	1	28	24	1527.56	0.00470586	1	26	24.1428	1362.36	174.636	0.128186	1.03e-06	4	8	24	0.004393	1432.2	1623.72	2258.81	1497.56	1169.9	1217.27	1521.6	1273.65	998.408	1133.29	1032.65	1267.62	1207.72	2313.75	1137.62	1071.84	1273.86	1247.52	1031.2	1260.08	1338.02	1339.41	1297.57	1378.64	1471.32	1812.45	1353.49
NVE16097	0.00545985	1	28	14	315.169	0.403948	1	26.2347	8.1876	1526.43	0.0156961	1	27.1173	11.0109	864.695	413.946	0.47872	4.07e-05	12	16	24	0.028291	116.174	164.07	559.56	188.658	1422.37	652.247	437.709	623.397	1251.45	2733.55	1224.47	884.605	679.776	1591.15	861.247	1009.6	921.476	718.804	1297.37	596.313	731.191	1189.96	744.011	871.789	609.903	669.498	638.525
NVE23914	0.00545985	1	28	18	129.48	0.624295	1	28	17.7285	994.849	0.0227742	1	28	17.8642	750.844	255.519	0.340309	0.00449391	20	12	24	0.251678	421.945	465.335	559.56	507.474	446.321	481.66	971.437	506.39	875.592	516.415	481.448	1094.46	657.347	548.182	562.486	975.229	1037.94	646.093	753.312	1778.18	1671.95	995.827	712.863	668.236	597.005	755.805	535.056
NVE13032	0.00373276	1	28	18	88.7858	0.162307	1	28	16.5773	700.444	0.00509454	1	28	17.2886	597.303	115.93	0.194089	0.000143201	20	12	24	0.065793	355.958	609.603	547.217	470.913	451.956	482.432	513.832	540.917	533.613	483.452	576.98	678.511	717.733	467.497	729.87	687.978	776.201	580.653	709.788	738.395	998.335	617.329	565.128	553.89	579.5	637.441	514.548
NVE17324	0.00252011	1	28	26	232.07	0.0785826	1	28	4.77262e-05	702.152	0.00188671	1	28	27	589.023	262.524	0.445693	0.000213582	4	12	24	0.082019	531.614	988.661	464.928	824.828	300.929	539.551	630.612	884.264	269.983	596.467	715.728	259.735	371.807	238.495	367.854	250.292	340.376	307.465	414.322	782.886	695.495	827.528	955.823	270.863	1049.36	943.215	875.292
NVE8679	2.89843e-05	0.0745736	28	10	333.578	0.00101529	1	25.3469	10.9985	866.568	5.39739e-07	0.00277739	26.6734	10.5501	555.73	276.825	0.498128	3.46e-06	16	8	24	0.005931	292.759	251.762	292.123	391.94	763.028	1080.65	693.76	799.866	827.948	790.319	830.214	791.439	1005.86	863.802	893.361	612.76	352.983	330.318	354.894	625.735	251.023	319.139	244.741	344.661	269.942	431.536	217.192
NVE5408	7.08517e-07	0.0182294	28	8	367.587	0.000689501	1	25.9619	4.87654	925.487	1.09623e-08	0.000282048	26.9809	6.3884	498.978	463.629	0.929158	2.46e-10	8	16	24	6e-06	383.84	246.104	271.551	440.201	1074.1	1146.26	951.541	1008.94	776.069	780.901	765.01	753.797	628.879	700.059	679.266	564.129	123.664	257.606	247.756	297.08	127.815	227.657	229.611	256.265	213.742	261.388	197.616
NVE1935	0.00307199	1	20	2	54.5844	0.257558	1	20	19.5638	487.752	0.00644204	1	20	0.781923	450.798	66.1304	0.146696	0.00707568	24	16	24	0.297384	508.379	659.107	464.928	549.886	499.293	453.1	464.525	420.074	398.093	452.844	356.348	431.951	376.983	492.414	359.096	420.827	570.295	357.325	459.52	373.862	669.011	510.483	454.773	557.945	433.013	445.099	394.301
NVE6408	0.00452143	1	28	24	51.1055	0.0655435	1	26.5133	24	489.242	0.00270389	1	27.2566	24.0178	427.462	58.6673	0.137246	5.73e-05	4	8	24	0.038825	416.369	463.921	580.132	473.838	393.349	345.807	405.702	385.547	351.507	285.676	355.589	417.835	420.978	410.543	396.076	372.844	435.825	419.649	398.418	467.866	561.924	520.958	407.604	370.612	469.865	546.202	450.23
NVE1945	0.00944232	1	28	2	43.6078	0.0859883	1	28	4.77262e-05	508.784	0.0065897	1	28	1.00002	416.943	47.0933	0.112949	0.00755636	4	16	24	0.300614	522.32	514.839	440.242	546.961	476.752	439.978	516.427	441.173	440.443	404.97	388.95	365.135	383.884	468.684	352.284	308.001	277.343	415.494	365.775	401.848	385.747	442.745	442.313	296.003	345.489	425.372	427.858
NVE11653	0.00452143	1	28	2	36.4559	0.98508	1	28	5.70506e-05	448.108	0.0285676	1	28	1.00003	401.673	35.1339	0.0874689	0.000209857	8	12	24	0.081809	415.44	455.435	440.242	443.126	402.365	454.643	566.599	445.009	409.739	328.842	401.081	340.667	320.047	692.94	358.123	327.454	314.563	306.427	237.712	400.413	393.807	363.833	422.734	420.892	386.948	384.684	396.165
NVE7443	0.00944232	1	28	22	103.635	0.0913418	1	27.6895	22.9422	503.472	0.00694787	1	27.8447	22.4744	396.366	98.2758	0.247942	0.00155639	24	8	24	0.182851	276.03	444.119	415.556	511.862	285.149	262.443	165.222	427.746	400.21	126.357	388.95	358.547	294.167	253.92	400.942	296.978	364.388	363.557	429.388	622.147	673.617	545.4	443.203	410.349	510.402	565.929	384.047
NVE1138	5.04147e-06	0.0293367	28	10	167.299	0.00179344	1	27.0886	9.78623	570.819	1.76505e-07	0.00151376	27.5443	9.89406	389.367	187.592	0.481787	2.39e-09	12	16	24	2.5e-05	338.3	190.943	164.576	245.694	463.227	636.81	426.463	416.237	562.2	677.304	587.595	422.54	533.124	665.649	426.244	565.426	328.97	381.216	304.673	481.5	299.385	249.306	304.368	347.905	193.474	183.711	224.649
NVE7058	0.00788969	1	28	2	78.4309	0.384289	1	28	4.77262e-05	484.495	0.0206127	1	28	1.00002	365.176	68.107	0.186504	0.00608343	4	16	24	0.282528	530.685	577.072	283.894	552.811	417.017	477.028	307.088	410.483	371.624	388.489	393.499	293.614	271.738	497.161	223.827	270.393	249.129	262.8	292.118	291.34	263.69	247.211	342.637	543.347	292.053	401.945	377.522
NVE8762	0.00110405	0.811602	28	16	39.0098	0.250712	1	28	16.7392	380.799	0.00254439	1	28	16.3696	337.322	45.3047	0.134307	0.00135127	20	8	24	0.173834	311.347	257.42	279.78	272.018	341.503	281.74	298.438	276.213	301.746	380.64	363.171	294.555	420.978	315.62	383.425	322.915	429.222	351.092	358.242	365.251	545.803	372.213	307.038	309.789	340.882	332.899	300.153
NVE21006	0.00545985	1	28	16	39.2951	0.258798	1	28	15.9737	361.385	0.0106852	1	28	15.9869	317.968	52.988	0.166646	6.96e-06	20	8	24	0.010639	277.889	227.717	209.835	280.793	313.326	284.828	296.708	322.248	411.856	375.931	300.242	303.024	302.794	233.749	366.881	340.422	340.376	391.603	387.537	394.672	444.472	320.536	296.359	368.179	291.132	226.865	287.103
NVE4116	6.84132e-06	0.0293367	28	26	154.859	0.00525418	1	27.4862	24	515.618	6.52097e-07	0.0027963	27.7431	24.9929	299.001	164.131	0.548929	1.62e-07	24	16	24	0.000832	304.842	516.253	164.576	428.501	255.846	284.828	205.879	372.12	140.815	184.434	158.461	106.341	92.3046	124.587	172.249	121.904	183.095	308.504	272.866	205.229	328.173	405.733	653.235	528.75	575.815	336.598	523.87
NVE23434	0.00373276	1	20	14	37.1239	0.704317	1	21.3087	13.2512	312.535	0.0182486	1	20.6543	13.6512	278.792	37.627	0.134964	0.00203254	16	16	24	0.199643	228.631	264.491	337.382	260.318	235.558	213.042	252.591	176.469	233.985	265.271	269.156	299.26	313.146	288.329	350.338	287.9	297.154	326.163	279.563	309.997	458.29	295.396	201.132	184.089	220.192	255.223	254.478
NVE22974	0.00545985	1	28	18	59.9979	0.20382	1	21.7417	14.4864	327.04	0.00868101	1	24.8708	16.2798	267.133	71.1907	0.266498	0.000143201	20	12	24	0.065793	177.514	212.159	464.928	220.832	191.602	186.026	205.014	189.896	168.342	168.737	227.456	275.733	357.141	293.076	335.74	261.963	395.004	376.022	267.844	286.317	340.839	321.234	207.362	253.832	245.988	265.087	236.767
NVE8213	0.00788969	1	28	18	34.1456	0.140163	1	27.0886	16.0732	315.223	0.00863348	1	27.5443	17.0253	265.912	59.5821	0.224067	0.00105083	20	12	24	0.164859	230.49	261.663	131.661	266.168	190.475	210.726	219.719	245.522	229.75	215.827	310.098	304.906	297.618	266.972	281.243	271.041	266.538	354.208	271.192	424.093	368.474	323.329	292.799	204.364	226.641	261.388	242.36
NVE10562	0.00373276	1	28	2	37.5363	0.150706	1	28	4.77262e-05	295.15	0.00477213	1	28	1.00002	245.864	39.8784	0.162197	0.000479727	4	16	24	0.120886	315.994	359.256	271.551	223.757	245.702	304.125	277.677	276.213	223.398	299.018	226.698	187.273	257.935	300.195	210.203	191.933	166.886	189.05	192.513	218.146	211.873	180.869	222.491	266.808	231.247	304.541	265.664
NVE13239	0.00545985	1	20	16	29.6238	0.0758118	1	21.0098	15.8114	288.645	0.0036383	1	20.5049	15.9177	244.78	41.6502	0.170154	0.00888061	20	8	24	0.31412	201.679	241.861	246.865	232.531	246.829	224.62	253.456	195.651	193.753	196.991	225.94	228.68	286.403	207.645	319.196	237.972	285.748	275.265	309.695	322.196	314.355	282.128	226.941	197.065	196.238	188.643	207.87
NVE9650	0.0134085	1	24	0	338.615	0.118104	1	28	24	2369.63	0.0117947	1	26	24.1428	1800.6	545.322	0.302856	9.88e-06	4	8	24	0.011575	2011.21	3180.97	3266.84	2149.82	1823.6	1512.91	1745.65	1764.69	1507.67	964.55	1163.82	1102.93	1912.52	1936.43	1679.67	921.41	1073.35	1858.3	2267.47	1245.01	1150.33	1301	2180.42	2063.91	2516.08	2821.01	2048.87
NVE20488	0.00167936	0.960186	28	0	114.736	0.469129	1	28	23.9999	192.279	0.00641791	1	28	26	232.249	174.101	0.749629	3.26e-05	4	12	24	0.025513	312.277	934.914	798.196	623.009	395.603	170.588	89.0988	126.598	263.63	89.4701	47.0076	11.2928	87.1287	8.30579	136.242	9.07793	7.80403	93.4861	696.395	71.7585	13.8178	140.365	169.094	183.278	192.552	141.791	301.085
NVE8704	0.00788969	1	28	2	41.4919	0.133138	1	26.5133	1.63484	272.847	0.00825476	1	27.2566	1.81379	232.247	46.206	0.198952	0.000873122	8	8	24	0.154588	291.83	265.906	164.576	340.754	304.31	286.371	270.757	266.622	244.573	227.599	251.718	158.1	171.669	243.241	166.41	193.23	187.297	191.127	234.364	193.748	198.055	215.786	280.339	162.193	269.942	249.058	247.953
NVE223	0.000573067	0.589778	28	8	73.5991	0.0100563	1	26.0522	4.94621	308.199	7.52873e-05	0.149005	27.0261	6.42643	228.16	90.1967	0.395322	1.05e-05	8	16	24	0.011575	246.29	147.097	189.263	195.97	360.663	372.051	256.916	328.003	267.865	317.069	301	239.973	203.588	340.537	214.095	280.119	146.476	198.398	184.98	195.183	102.482	181.567	202.022	193.821	170.441	154.12	198.549
NVE14514	0.00252011	1	20	6	97.594	0.387444	1	20	4.38257	269.835	0.00774446	1	20	5.19129	222.416	147.884	0.664897	0.00900323	4	16	24	0.315162	304.842	50.9181	115.204	225.219	352.774	265.53	122.835	423.91	264.689	295.094	163.768	103.518	95.7553	67.6328	86.6112	127.091	47.4245	69.5952	414.322	50.231	115.148	79.6103	539.319	378.721	446.832	503.048	673.014
NVE18654	0.00788969	1	20	16	20.4728	0.212723	1	20	12.3457	237.537	0.0124027	1	20	14.1728	211.206	20.9308	0.0991014	0.0011865	16	16	24	0.173415	193.314	212.159	259.208	204.745	185.967	196.832	189.443	164.96	201.164	191.497	194.096	206.094	258.798	227.816	252.048	210.089	225.116	228.522	187.491	218.146	233.751	215.087	197.572	189.766	201.765	187.41	185.498
NVE1202	0.00944232	1	24	2	20.8382	0.195857	1	27.0886	4.77262e-05	219.754	0.0134871	1	25.5443	1.06437	196.574	31.0788	0.158102	0.000164338	4	16	24	0.069315	199.82	209.33	226.293	247.156	201.746	203.779	155.707	245.522	178.93	200.13	225.181	176.921	159.592	192.22	176.142	173.778	175.291	125.687	214.275	150.693	169.268	177.377	239.401	211.662	257.044	204.672	255.41
NVE2226	0.00206065	1	20	16	47.3084	0.21273	1	20	15.396	263.436	0.00382797	1	20	15.698	195.513	111.362	0.56959	0.00993073	20	12	24	0.324661	444.251	240.447	250.979	195.97	192.729	163.641	1.73007	7.67258	168.342	175.801	184.998	243.737	286.403	217.137	230.639	189.988	242.525	224.367	218.461	367.404	328.173	284.921	5.33979	214.095	4.60652	0	3.72861
NVE6359	0.000890495	0.739082	28	0	39.4139	0.0202935	1	28	24	230.782	0.000215431	0.291727	28	26	193.549	37.2497	0.192456	3.09e-06	4	8	24	0.005931	226.772	220.645	234.521	247.156	224.288	225.392	179.063	207.16	165.166	159.32	144.814	153.394	181.159	164.929	191.713	160.161	144.074	182.817	215.112	119.837	194.601	135.477	199.352	214.906	239.539	219.467	241.428
NVE6927	0.00373276	1	20	2	44.8345	0.16297	1	20.5487	2.2283	231.827	0.00511287	1	20.2743	2.11299	188.156	52.7954	0.280594	0.00140035	24	16	24	0.179252	152.421	321.067	263.322	204.745	136.376	196.832	308.818	230.177	159.872	129.496	171.35	124.221	109.558	187.473	133.323	120.607	182.494	136.074	190.839	241.109	292.477	268.161	239.401	224.638	222.034	310.706	113.723
NVE9652	0.00657307	1	24	0	33.4475	0.148201	1	28	24	237.412	0.00772875	1	26	24.1428	183.88	54.3299	0.295464	1.33e-05	4	8	24	0.013267	165.432	271.563	386.755	201.82	200.619	142.028	198.959	189.896	165.166	95.7487	134.957	103.518	169.081	157.81	175.169	104.396	102.053	181.779	261.985	142.8	164.662	166.204	222.491	187.333	263.493	263.854	200.413
NVE8107	2.19443e-05	0.0705755	24	20	110.714	0.00390284	1	24.7603	18.8071	303.829	1.47935e-06	0.00543746	24.3802	19.4176	180.591	111.176	0.615624	1.54e-06	24	8	24	0.004393	181.232	199.429	53.4873	206.207	100.31	75.6453	134.081	78.6439	118.581	123.218	59.8967	86.5784	112.146	154.25	71.0407	184.152	175.291	310.582	314.717	344.441	274.053	280.033	426.294	411.16	145.566	155.353	192.956
NVE20016	0.0159111	1	24	0	33.7256	0.887808	1	28	24	255.741	0.0742992	1	26	24.1428	139.245	173.602	1.24674	3.91e-05	4	8	24	0.027914	25.0937	463.921	1456.5	102.372	16.9061	107.293	96.8842	44.1173	14.8226	7.06343	24.262	5.64642	65.5622	183.914	23.3558	12.3201	27.6143	50.898	23.4364	68.8882	62.1801	46.0902	75.6471	107.048	83.8386	662.1	78.3008
NVE9834	0.00206065	1	28	0	27.2993	0.133659	1	28	4.77262e-05	246.589	0.00253313	1	28	2.38631e-05	176.801	35.2442	0.199344	1.39e-05	4	16	24	0.013267	197.032	336.626	271.551	185.733	174.696	158.238	175.603	187.978	141.873	157.75	145.572	175.98	139.751	196.966	145.974	149.137	131.468	146.462	166.566	154.998	166.965	134.08	177.103	137.053	201.765	215.768	178.973
NVE24347	0.000715673	0.613785	20	14	112.674	0.320004	1	20	11.9426	353.6	0.00214858	1	20	12.9713	168.76	155.904	0.923823	0.00197186	16	16	24	0.196374	6.50577	1.41439	481.386	2.92492	1.12707	1.54378	0	0	2.11751	310.006	153.154	326.551	219.116	740.401	163.491	291.142	350.581	218.134	2.51104	150.693	153.147	162.014	0.889966	0	0.921304	1.23296	0.932153
NVE19001	0.00373276	1	28	22	17.9611	0.13917	1	28	20.2833	189.662	0.00444821	1	28	21.1417	167.222	18.9235	0.113164	0.000286904	20	16	24	0.098214	147.774	156.998	189.263	134.546	158.917	150.519	156.572	161.124	142.932	114.584	144.814	145.866	185.472	119.841	182.954	151.083	219.714	168.275	164.892	206.665	213.024	168.997	177.993	175.98	176.89	218.234	165.923
NVE4107	0.0307071	1	24	0	5.36705	0.684125	1	28	24	39.6554	0.102157	1	26	24.1428	33.7287	6.34923	0.188244	7.31e-05	4	8	24	0.047049	41.8228	45.2606	61.7162	30.7117	22.5415	37.8226	38.0616	24.9359	20.1164	27.4689	23.5038	29.1732	37.957	49.8347	29.1948	21.398	30.0155	30.1233	29.2955	27.2682	35.696	31.4251	29.3689	42.9812	38.6948	44.3866	36.354
NVE13235	0.00545985	1	20	14	17.0779	0.895838	1	20	12.2649	172.182	0.0309136	1	20	13.1325	151.106	18.6656	0.123526	0.00320873	16	16	24	0.235738	133.833	151.34	250.979	134.546	112.707	131.993	156.572	99.7435	137.638	141.269	147.846	147.748	164.768	175.608	186.847	160.809	163.284	179.701	117.182	157.151	158.905	158.522	113.916	123.267	113.32	146.722	118.383
NVE6001	0.000363308	0.584222	28	16	11.6359	0.047638	1	28	15.0816	165.639	0.000207071	0.291727	28	15.5408	150.005	17.1724	0.114479	0.000156868	20	8	24	0.068408	133.833	141.439	98.7459	127.234	154.409	135.081	134.081	141.943	153.52	137.344	163.01	156.218	148.378	150.691	177.115	172.481	157.882	146.462	184.98	190.16	169.268	146.651	137.055	156.517	146.487	141.791	152.873
NVE10724	0.000715673	0.613785	20	16	62.9973	0.0492433	1	20	12.5516	216.938	0.000396589	0.443645	20	14.2758	136.996	59.2612	0.432576	8.84e-05	16	20	24	0.051683	105.022	162.655	148.119	157.946	64.2432	79.5047	100.344	63.2988	69.878	67.495	56.864	111.046	206.176	314.433	171.276	164.051	146.476	222.289	148.988	145.67	80.6038	109.639	131.715	128.133	91.2091	154.12	67.115
NVE13227	0.000226754	0.416724	28	14	48.4454	0.0411193	1	20	12.1305	252.246	0.000117323	0.188662	24	13.2783	136.973	68.586	0.500728	1.62e-05	16	12	24	0.014905	68.7752	38.1886	234.521	45.3363	134.122	52.4886	62.2827	88.2346	124.933	87.1156	136.474	151.512	263.974	276.464	291.948	175.723	156.681	185.933	168.24	97.5916	116.3	151.539	87.2166	69.7431	106.871	43.1536	88.5545
NVE10004	0.00944232	1	24	14	35.9502	0.514843	1	21.0098	12.0258	247.083	0.0307549	1	22.5049	13.0047	132.709	67.7833	0.510766	0.00122803	16	12	24	0.173415	74.3516	83.4492	69.945	133.084	89.0388	86.4517	83.0436	69.0532	130.227	212.688	85.6751	58.3463	245.858	503.093	142.081	97.2636	124.865	171.391	77.0053	134.906	73.6949	182.964	53.3979	163.004	55.2782	46.8525	62.4542
NVE19675	0.0419954	1	20	4	9.71374	0.241093	1	25.4329	4.35109	25.1145	0.0566255	1	22.7165	4.21482	15.0046	6.76523	0.450876	9.39e-05	8	8	24	0.052039	36.2464	8.48636	12.3432	20.4745	36.0663	22.3848	17.3007	23.0177	23.2927	21.9751	33.3602	5.64642	5.17596	3.55962	2.91948	10.3748	8.40435	15.581	11.7182	7.17585	10.3633	11.8717	13.3495	13.7864	15.6622	7.39777	21.4395
NVE25261	0.0419954	1	24	12	1.78322	0.417981	1	28	7.25818	8.29698	0.0885127	1	26	9.86987	4.49351	2.5433	0.565993	9.51e-05	12	16	24	0.052039	3.71758	0	0	1.46246	5.63537	11.5784	6.05526	1.91814	6.35254	3.1393	12.8892	10.3518	5.17596	1.18654	4.8658	3.89054	3.00155	7.27114	8.37014	5.0231	4.60593	3.49168	2.6699	1.62193	1.84261	1.23296	1.86431
NVE6057	0.0261566	1	24	14	4.28667	0.984095	1	28	17.3303	25.4808	0.119943	1	26	15.6295	17.6434	7.73339	0.438317	9.92e-05	20	8	24	0.05317	8.36456	5.65757	8.22882	7.31231	12.3978	13.1221	25.0861	7.67258	24.3514	14.1269	17.4383	20.7035	8.6266	14.2385	9.7316	33.718	24.6127	12.4648	17.5773	43.7727	77.1493	16.7601	11.5696	12.9755	6.44913	9.86369	5.59292
NVE5958	0.0419954	1	28	2	10.953	0.634115	1	28	10.8125	94.7787	0.123182	1	28	6.40626	94.2526	6.89485	0.0731529	0.000112398	4	16	24	0.059018	104.092	108.908	176.92	105.297	104.818	75.6453	79.5834	99.7435	89.9943	98.888	87.1914	95.048	94.03	96.1098	95.3697	89.4825	57.6298	79.9826	87.8864	84.6751	54.1197	61.4535	109.466	82.7186	107.793	109.734	103.469
NVE22065	0.00657307	1	28	16	17.6435	0.476775	1	28	17.519	147.925	0.0212022	1	28	16.7595	128.965	18.8921	0.146491	0.000890447	20	8	24	0.154588	112.457	104.665	82.2882	103.835	116.089	104.205	134.081	115.089	134.462	109.876	143.297	143.984	143.202	81.8713	157.652	129.685	157.281	145.423	134.759	167.197	209.57	155.729	118.365	116.779	151.094	104.802	105.333
NVE8732	0.00307199	1	28	16	17.5012	0.106199	1	28	15.538	145.606	0.00294528	1	28	15.769	125.7	21.8889	0.174135	0.000479653	20	8	24	0.120886	96.6571	130.124	74.0594	115.534	104.818	119.643	128.026	92.0709	121.757	120.078	107.662	144.925	125.086	129.333	146.947	162.754	163.885	152.694	124.715	134.188	184.237	112.432	122.815	140.297	115.163	109.734	120.248
NVE24650	0.011268	1	24	0	3.29915	0.462521	1	28	24	16.3947	0.0326086	1	26	24.1428	22.0832	37.418	1.69441	0.000128164	4	8	24	0.062217	221.196	130.124	8.22882	153.558	2.25415	0	2.59511	11.5089	0	0	2.27456	2.82321	0.86266	7.11924	2.91948	1.29685	5.40279	2.07747	0.837014	1.43517	2.30297	2.09501	19.5792	3.24387	8.29173	39.4547	2.79646
NVE14141	0.0489259	1	28	10	7.75537	0.985581	1	28	7.87314	40.8787	0.194424	1	28	8.93657	32.5625	6.6815	0.20519	0.000128164	12	16	24	0.062217	23.2349	28.2879	16.4576	21.9369	30.431	38.5945	37.1966	24.9359	35.9977	40.8109	38.6675	47.9945	30.1931	27.2904	23.3558	44.7412	52.227	29.0846	35.9916	35.8793	77.1493	31.4251	23.1391	22.7071	21.19	19.7274	27.0324
NVE1340	0.0659181	1	28	12	16.9961	0.966009	1	28	7.34333	229.847	0.23904	1	28	9.67166	195.776	19.5573	0.0998964	0.000133736	12	16	24	0.06372	195.173	152.754	176.92	160.871	204	209.954	217.124	195.651	224.456	237.017	229.731	223.975	169.081	116.281	200.471	234.729	219.714	202.553	229.342	210.97	223.388	174.584	209.142	214.906	184.261	108.501	179.906
NVE7687	0.00788969	1	28	6	29.9681	0.0905595	1	26.2347	5.23392	169.77	0.00589019	1	27.1173	5.61044	125.15	34.4545	0.275306	0.000425545	8	12	24	0.11296	193.314	137.196	65.8306	118.459	178.078	175.219	160.897	159.206	153.52	178.155	171.35	132.691	79.3647	129.333	87.5844	134.224	108.656	101.796	71.1462	111.943	72.5434	100.56	129.935	127.322	106.871	72.7447	133.298
NVE2539	0.00452143	1	20	4	28.2583	0.161184	1	20	3.99995	215.641	0.00599362	1	20	3.99998	117.439	57.6953	0.491281	0.000401442	24	16	24	0.112463	142.197	125.881	119.318	71.6606	77.768	163.641	136.676	222.505	136.58	50.2288	66.7204	88.4605	84.5407	17.7981	60.3359	59.655	42.622	70.6339	145.64	116.966	229.145	90.0853	309.708	198.687	219.27	192.342	176.177
NVE23581	0.00252011	1	28	14	8.52877	0.11097	1	28	14.2635	126.936	0.00256779	1	28	14.1318	113.559	13.9343	0.122705	8.22e-05	16	12	24	0.05027	125.468	89.1068	78.1738	102.372	117.216	99.5739	112.455	117.007	98.4644	116.154	120.552	119.516	125.086	123.4	127.484	124.497	147.676	115.3	125.552	120.554	124.36	112.432	116.586	109.48	108.714	82.6084	114.655
NVE465	0.00136401	0.899859	20	4	36.3791	0.048022	1	20	3.38487	139.828	0.000696513	0.617951	20	3.69243	112.144	48.4649	0.432168	0.00128385	4	12	24	0.173415	103.163	161.241	90.5171	141.859	72.1327	159.009	170.412	187.978	98.4644	148.332	126.617	58.3463	53.4849	66.4463	74.9333	73.2719	90.6469	50.898	72.8202	130.601	132.42	141.064	195.792	119.212	184.261	199.74	146.348
NVE5218	0.011268	1	24	16	80.8396	0.176057	1	22.5943	17.1745	772.953	0.0143285	1	23.2971	16.6201	664.469	127.394	0.191723	0.000156839	20	12	24	0.068408	599.46	775.087	571.903	650.795	582.697	480.888	611.581	535.162	676.546	510.136	635.36	683.216	659.072	467.497	627.688	755.414	912.472	756.199	785.119	782.168	1045.55	784.231	610.517	604.981	581.343	570.861	549.038
NVE2672	0.011268	1	20	4	29.45	0.342256	1	20	3.45792	137.081	0.0252911	1	20	3.72896	98.6337	28.8082	0.292073	0.000159729	8	8	24	0.068494	123.61	76.3772	86.4026	176.958	148.774	203.007	128.026	130.434	133.403	79.2674	108.421	54.582	67.2875	51.0213	80.7723	47.3349	67.2348	109.067	91.2345	106.203	71.3919	102.655	99.6762	131.377	121.612	81.3754	116.519
NVE10985	0.00944232	1	28	10	17.2427	0.346659	1	26.991	10.7876	129.915	0.0220028	1	27.4955	10.4045	110.464	17.1348	0.155117	0.00155613	16	8	24	0.182851	88.2925	106.079	102.86	100.91	105.945	111.152	143.596	90.1528	129.168	116.154	128.892	130.809	121.635	145.945	115.806	131.63	129.667	106.99	82.0273	121.272	157.753	97.0687	85.4367	66.4992	93.973	102.336	79.233
NVE2080	1.94592e-06	0.0250333	28	12	47.1674	0.00126507	1	25.9619	11.6752	185.154	5.12591e-08	0.000659422	26.9809	11.8483	106.249	53.7112	0.505524	2.88e-09	16	12	24	2.5e-05	71.5634	39.603	49.3729	59.9609	135.249	125.046	186.848	117.007	134.462	138.129	148.605	138.337	183.747	186.287	146.947	219.816	94.849	104.912	72.8202	94.0037	65.6345	52.3752	51.618	84.3405	57.1208	54.2503	50.3363
NVE15723	0.000715673	0.613785	24	0	26.87	0.064962	1	28	24	136.99	0.000510302	0.547065	26	24.1428	106.064	27.6044	0.260263	1.52e-06	4	8	24	0.004393	126.398	125.881	181.034	140.396	91.2929	118.099	83.0436	134.27	79.4068	80.0522	78.8514	70.5802	116.459	137.639	79.7991	59.0066	70.8366	94.5248	90.3975	84.6751	102.482	85.197	124.595	124.889	129.904	162.751	119.316
NVE332	0.00788969	1	24	0	26.9681	0.995726	1	28	24	85.6967	0.0459298	1	26	24.1428	96.9384	118.243	1.21977	3.09e-06	4	8	24	0.005931	19.5173	185.285	1341.3	124.309	9.01658	99.5739	60.5526	26.854	8.47005	11.7724	7.58187	16.9392	23.2918	113.908	30.168	11.0232	36.0186	49.8593	15.9033	60.2772	67.9375	50.2802	57.8478	43.7922	60.806	134.393	70.8436
NVE9430	0.00307199	1	28	26	27.4649	0.0970077	1	20.7192	3.28073	143.044	0.00271734	1	24.3596	1.05859	96.9263	28.9822	0.299013	0.000864844	4	12	24	0.154588	136.621	110.323	74.0594	84.8228	96.9283	122.731	104.67	147.697	84.7005	72.2039	81.8841	70.5802	67.2875	88.9906	57.4164	84.9435	99.6515	73.7501	56.0799	86.1103	109.391	103.354	169.983	89.2063	154.779	133.16	129.569
NVE25831	0.00252011	1	28	26	16.1369	0.098653	1	26.6075	24	116.793	0.00231203	1	27.3037	24.9907	96.5002	21.8929	0.226869	0.000313019	4	12	24	0.098214	90.1513	121.638	168.691	99.4474	116.089	89.5393	68.3379	86.3165	82.583	76.9129	95.5315	64.9338	104.382	51.0213	74.9333	61.6003	87.045	72.7114	101.279	114.814	116.3	106.845	97.0063	105.426	111.478	133.16	101.605
NVE2557	0.00307199	1	28	26	59.7655	0.056168	1	26.3269	24	172.373	0.00166764	1	27.1634	24.9929	95.8317	57.43	0.59928	0.000895242	4	12	24	0.154588	114.316	94.7643	168.691	70.1982	69.8785	113.468	95.1541	199.487	87.8768	44.735	26.5365	3.76428	100.069	2.37308	59.3628	2.5937	3.60186	72.7114	86.2124	85.3927	151.996	67.0402	232.281	147.596	143.723	173.847	163.127
NVE11305	0.0261566	1	24	22	9.59899	0.585502	1	28	23.9999	79.417	0.0793141	1	26	23.0595	77.5471	17.5433	0.226227	0.000219074	4	8	24	0.08289	81.7868	154.169	131.661	86.2852	75.5139	67.9264	57.0925	80.562	62.4667	51.0136	67.4786	66.8159	78.5021	71.1924	79.7991	54.4676	75.6391	60.2466	82.8643	76.7816	82.9067	87.292	66.7474	70.5541	79.2321	90.0061	69.9115
NVE2622	0.0489259	1	28	16	18.7536	0.772607	1	28	16.3272	159.199	0.161614	1	28	16.1636	136.906	26.1341	0.190891	0.000229031	20	8	24	0.085402	105.951	106.079	119.318	127.234	122.851	144.344	137.541	153.452	141.873	157.75	137.99	116.693	148.378	83.0579	145.974	149.786	180.093	168.275	129.737	178.679	196.904	145.254	136.165	160.571	99.5008	76.4436	131.434
NVE16029	0.0134085	1	28	12	53.5704	0.531804	1	27.3857	13.152	514.771	0.0423801	1	27.6929	12.5839	420.047	109.942	0.261736	0.000233923	16	12	24	0.08598	325.288	364.913	283.894	318.817	396.73	341.947	331.309	377.874	322.921	557.226	401.839	658.749	361.455	537.503	375.64	778.757	877.654	374.983	372.471	388.931	632.164	373.61	331.067	394.13	300.345	287.28	332.779
NVE387	0.10125	1	28	10	31.8977	0.885291	1	28	7.81384	169.59	0.305837	1	28	8.90692	109.181	36.7923	0.336986	0.000238989	12	16	24	0.086605	99.4453	73.5484	32.9153	83.3603	140.884	165.956	83.0436	74.8076	153.52	226.815	183.481	113.869	97.4806	73.5655	102.182	132.927	95.4494	128.803	92.0715	172.938	77.1493	243.719	90.7765	84.3405	50.6717	18.4944	91.351
NVE15554	0.116278	1	28	10	6.74246	0.195017	1	20	12.0746	125.775	0.108538	1	24	11.5305	41.7566	35.2551	0.844299	0.000244735	16	8	24	0.087455	15.7997	24.0447	41.1441	23.3994	27.0498	17.7535	19.8959	21.0996	27.5277	13.342	20.471	31.0553	144.927	210.018	114.833	33.0696	13.8071	99.7185	18.4143	15.0693	4.60593	4.19001	13.3495	21.8961	17.5048	13.5626	14.9144
NVE13713	0.00252011	1	28	14	11.7408	0.155942	1	28	15.1689	109.103	0.00347473	1	28	14.5845	95.7372	17.0318	0.177902	3.35e-05	16	12	24	0.025513	78.0692	74.9628	41.1441	76.048	104.818	101.89	103.804	109.334	101.641	109.091	97.8061	95.048	125.948	66.4463	119.699	110.88	118.261	113.222	100.442	112.661	110.542	101.957	89.8865	90.0173	97.6582	64.114	78.3008
NVE24482	0.00373276	1	28	16	22.3201	0.330912	1	28	16.4723	124.93	0.00950684	1	28	16.2361	95.411	31.4925	0.330072	1.78e-05	20	8	24	0.015786	87.3631	45.2606	37.0297	52.6486	111.58	64.8388	103.804	78.6439	111.169	74.5584	94.0151	110.105	87.1287	87.804	74.9333	134.872	133.269	121.532	111.323	161.457	210.721	118.717	75.6471	81.9076	72.783	66.5799	71.7758
NVE25113	0.00545985	1	28	0	12.8683	0.622413	1	25.0921	1.14454	100.993	0.0227158	1	26.5461	0.605427	89.5063	12.7132	0.142037	0.00255305	4	16	24	0.218958	116.174	123.052	41.1441	119.922	108.199	101.118	104.67	90.1528	93.1706	103.597	76.5768	77.1677	83.678	88.9906	72.987	57.7097	84.6438	86.215	67.7981	75.3465	82.9067	83.102	93.4464	103.804	92.1304	92.4721	104.401
NVE9631	0.00944232	1	24	12	33.8466	0.163974	1	28	9.13081	114.407	0.0115667	1	26	10.7393	87.9592	37.6135	0.427624	0.000835988	12	16	24	0.154588	6.50577	2.82879	32.9153	7.31231	110.453	71.0139	91.6939	76.7258	130.227	116.154	74.3023	130.809	84.5407	125.773	72.0138	162.754	170.488	50.898	102.116	111.943	171.571	74.0236	80.9869	55.1457	72.783	78.9095	73.6401
NVE6085	0.0159111	1	28	0	54.6573	0.0558946	1	28	4.77262e-05	177.32	0.00713703	1	28	2.38631e-05	120.746	55.6246	0.460674	0.000316855	4	16	24	0.098214	197.961	193.772	94.6315	217.907	117.216	150.519	96.0191	182.224	55.0554	180.51	72.7859	66.8159	89.7167	116.281	72.987	58.3581	64.8335	94.5248	78.6793	65.3003	48.3623	69.8336	163.754	149.218	218.349	146.722	163.127
NVE10047	0.0134085	1	24	6	28.5397	0.285634	1	21.6787	4.38107	118.258	0.0251431	1	22.8394	5.16273	55.7597	48.4807	0.869457	0.000317779	8	12	24	0.098214	93.8689	14.1439	16.4576	33.6366	137.503	265.53	37.1966	143.861	59.2904	78.4825	75.8187	55.5231	31.9184	22.5443	11.6779	36.3117	3.60186	15.581	29.2955	23.6803	10.3633	50.9785	90.7765	43.7922	46.9865	14.7955	113.723
NVE17004	0.0134085	1	28	16	26.6043	0.687982	1	28	16.3712	161.828	0.0524509	1	28	16.1856	125.616	34.8186	0.277182	0.000303653	20	8	24	0.098214	108.739	90.5212	49.3729	95.06	118.343	115.012	195.498	76.7258	137.638	78.4825	112.212	119.516	135.438	104.416	139.162	135.521	205.306	151.655	146.477	190.878	257.932	142.46	86.3267	101.371	101.343	81.3754	121.18
NVE24506	0.0307071	1	28	14	26.3917	0.327128	1	28	15.7435	237.487	0.0562595	1	28	14.8717	208.726	32.2321	0.154423	0.000316855	20	8	24	0.098214	214.69	162.655	123.432	182.808	238.939	213.814	192.903	201.405	225.515	218.966	249.443	156.218	235.506	204.085	269.565	174.426	257.533	259.684	224.32	233.933	233.751	220.674	182.443	247.345	187.025	149.188	190.159
NVE20418	0.0489259	1	28	2	11.6408	0.360407	1	28	4.77262e-05	133.027	0.0888359	1	28	1.00002	91.0473	27.799	0.305324	0.000303653	4	16	24	0.098214	111.527	104.665	226.293	89.2102	81.1493	94.1706	104.67	80.562	63.5254	67.495	76.5768	81.873	87.9913	84.2444	93.4234	64.8424	48.6251	61.2853	69.4721	73.1937	109.391	48.8835	105.016	74.6089	119.769	72.7447	151.009
NVE11579	0.0659181	1	28	24	10.5224	0.49994	1	28	23.9999	78.1546	0.145418	1	28	24	69.3455	11.4946	0.165759	0.000298133	4	4	24	0.098214	72.4928	89.1068	111.089	77.5105	63.1161	58.6637	48.4421	57.5443	48.7028	54.1529	72.0277	51.7588	71.6008	80.6848	69.0944	55.7644	60.6313	71.6727	69.4721	59.5596	71.3919	80.3086	65.8575	63.2554	91.2091	77.6765	68.0472
NVE11256	0.0489259	1	28	24	42.5441	0.722847	1	23.2248	0.775133	323.572	0.153559	1	25.6124	24.2104	294.293	50.2869	0.170874	0.000320649	4	8	24	0.098214	207.255	551.613	497.844	365.615	261.481	202.235	234.425	297.312	239.279	204.839	244.136	236.208	268.287	252.733	315.304	254.182	252.13	275.265	395.907	304.256	309.749	282.128	315.048	253.022	341.804	356.326	299.221
NVE12604	0.0659181	1	28	0	351.835	0.99875	1	28	11.9396	1604.18	0.244948	1	28	5.96979	1429.91	126.092	0.0881822	0.000316855	4	16	24	0.098214	1679.42	2261.61	2020.18	1338.15	1074.1	1414.88	1685.96	1421.34	1209.1	1147.41	876.464	1292.09	1300.03	3195.35	791.179	1128.91	873.452	1127.03	1114.9	1076.38	1100.82	729.063	1718.52	1662.48	1616.89	1754.5	1919.3
NVE10094	0.0489259	1	28	6	4.44525	0.911689	1	26.991	4.51121	61.2814	0.183323	1	27.4955	5.24371	53.7074	7.17477	0.13359	0.000326292	8	16	24	0.098767	49.2579	59.4045	32.9153	61.4234	64.2432	59.4356	71.7981	63.2988	48.7028	64.3557	59.1385	51.7588	50.897	62.8867	50.6043	46.6865	65.4338	41.5494	72.8202	45.9255	42.6049	41.9001	44.4983	46.2251	58.0421	50.5514	46.6076
NVE8122	0.00252011	1	28	12	23.0636	0.129375	1	28	12.0004	113.076	0.00294365	1	28	12.0002	85.1563	27.3577	0.321265	8.4e-05	16	12	24	0.05027	85.5043	84.8636	49.3729	55.5735	91.2929	94.1706	117.645	55.6262	94.2294	94.9639	141.023	63.9927	119.91	107.975	122.618	101.803	124.865	81.0213	72.8202	115.531	89.8156	129.192	39.1585	61.6334	41.4587	54.2503	33.5575
NVE24891	0.00657307	1	28	2	10.8926	0.241568	1	28	4.77262e-05	121.195	0.0118221	1	28	1.00002	84.9751	10.9167	0.128469	0.00386572	4	16	24	0.242001	114.316	125.881	131.661	111.147	76.641	106.521	90.8289	88.2346	51.8791	82.4067	84.1587	81.873	101.794	104.416	77.8528	64.8424	48.0248	77.9051	71.9832	66.7354	50.6652	71.2302	88.1066	80.2857	69.0978	90.0061	81.0973
NVE24881	0.0134085	1	24	14	40.6689	0.101251	1	24.4372	12.2346	742.146	0.0103207	1	24.2186	13.1263	616.116	70.4932	0.114415	0.000385612	16	12	24	0.112463	501.873	568.586	629.505	517.711	557.901	563.48	645.318	494.881	543.142	627.075	545.894	596.638	760.004	790.236	765.877	649.721	703.564	607.66	607.672	584.832	686.284	634.787	550.889	695.809	479.999	591.821	544.377
NVE11467	0.0134085	1	28	26	22.6735	0.144132	1	28	24	115.258	0.0140091	1	28	25	78.3655	25.3075	0.322942	0.000403974	4	12	24	0.112463	71.5634	131.539	102.86	71.6606	50.7183	97.2582	89.0988	118.925	42.3503	71.4191	34.1184	79.0498	54.3476	61.7001	51.5775	59.655	100.252	58.1691	58.591	48.7958	63.3315	62.1519	100.566	51.9018	152.015	113.432	94.1474
NVE5033	0.0134085	1	28	16	9.2023	0.413519	1	26.7023	17.7215	65.1575	0.0343487	1	27.3512	16.8907	48.5435	16.063	0.3309	0.000383033	20	8	24	0.112463	40.8934	33.9454	32.9153	32.1742	38.3205	42.454	41.5218	47.9536	37.0565	29.8234	40.1839	49.8767	49.1716	43.902	57.4164	44.7412	58.8304	51.9367	43.5247	94.7213	113.997	84.4986	43.6083	39.7374	46.9865	36.9888	29.8289
NVE17751	0.0159111	1	24	16	14.0981	0.553253	1	24.4372	17.211	121.186	0.0504641	1	24.2186	16.6014	103.194	20.0947	0.194728	0.000400443	20	8	24	0.112463	113.386	87.6924	82.2882	87.7477	87.9117	91.855	87.3688	80.562	113.287	91.0397	93.2569	116.693	97.4806	68.8194	96.3428	121.255	128.466	124.648	113.834	140.647	185.389	127.097	91.6665	84.3405	85.6812	77.6765	88.5545
NVE11306	0.0261566	1	24	22	46.3265	0.685744	1	24.0449	23.9999	355.626	0.0900586	1	24.0225	22.9991	317.337	46.8922	0.147768	0.000406508	4	4	24	0.112463	310.418	533.226	485.501	318.817	378.697	194.516	209.339	274.295	265.748	267.625	271.431	237.149	309.695	424.782	288.055	241.214	312.762	280.458	331.457	297.798	325.87	420.398	305.258	365.746	349.174	422.906	280.578
NVE24487	0.0359561	1	28	10	67.6263	0.542677	1	27.5875	7.63417	287.468	0.0963276	1	27.7937	8.80879	169.942	75.7222	0.445576	0.000400443	12	16	24	0.112463	389.417	50.9181	102.86	46.7988	507.183	232.339	57.0925	107.416	285.864	259.777	398.806	202.33	186.335	182.727	122.618	274.283	70.2363	146.462	237.712	83.2399	71.3919	133.382	155.744	114.346	93.973	28.3581	107.198
NVE17748	8.40386e-05	0.196566	28	0	17.3701	0.0482633	1	28	4.77262e-05	111.026	5.44123e-05	0.12727	28	2.38631e-05	84.8734	19.4096	0.228688	1.08e-05	4	12	24	0.011575	101.304	135.782	111.089	95.06	90.1658	98.802	96.0191	80.562	88.9356	79.2674	72.0277	63.0517	57.7982	109.162	56.4433	58.3581	81.6422	59.2079	58.591	75.3465	80.6038	92.1803	65.8575	80.2857	85.6812	123.296	82.9616
NVE24475	0.000457162	0.589778	24	0	12.9311	0.0115417	1	28	4.77262e-05	108.331	6.93969e-05	0.148793	26	2.21586e-05	76.8153	19.6063	0.25524	3.23e-06	4	8	24	0.005931	96.6571	121.638	102.86	114.072	68.7515	88.7674	57.0925	86.3165	58.2316	90.2549	56.1058	56.4642	76.7768	61.7001	72.0138	49.9286	59.4307	72.7114	61.102	61.7123	74.8464	69.8336	72.9772	68.1212	98.5795	108.501	90.4188
NVE16314	0.0159111	1	28	14	18.3478	0.329724	1	28	15.5028	116.989	0.0327905	1	28	14.7514	98.9077	23.4075	0.23666	0.000425866	16	12	24	0.11296	98.5159	62.2333	57.6018	81.8979	102.564	106.521	95.1541	84.3983	116.463	106.736	98.5642	110.105	107.833	59.327	119.699	152.38	99.0512	142.307	143.966	94.0037	132.42	96.3703	84.5468	107.859	64.4913	50.5514	106.265
NVE7681	0.116278	1	28	24	17.2698	0.726189	1	27.5875	23.9999	84.6296	0.293151	1	27.7937	24.0013	67.1694	15.4682	0.230287	0.000423769	4	4	24	0.11296	73.4222	97.5931	106.975	74.5856	52.9724	47.8572	31.1413	42.1992	44.4678	47.0895	38.6675	61.1695	83.678	93.7367	63.2554	44.0928	50.4261	81.0213	50.2208	58.1244	64.483	55.1685	51.618	134.62	67.2552	106.035	79.233
NVE4629	0.0359561	1	28	14	5.73355	0.756178	1	28	15.9163	14.039	0.125205	1	28	14.9582	8.46227	6.76457	0.799381	0.000435264	12	16	24	0.11312	1.85879	0	0	0	4.50829	5.40323	9.51541	7.67258	19.0576	9.4179	3.79093	20.7035	3.45064	4.74616	4.8658	14.2653	27.014	2.07747	5.8591	38.032	18.4237	18.1567	3.55986	3.24387	3.68521	1.23296	0.932153
NVE586	0.10125	1	28	24	3.30948	0.769062	1	28	24	20.4755	0.276643	1	28	24	10.9984	11.4278	1.03904	0.000435264	4	8	24	0.11312	6.50577	4.24318	82.2882	21.9369	4.50829	4.63134	4.32519	11.5089	4.23503	3.1393	0.758187	3.76428	7.76394	4.74616	5.83896	5.18739	3.60186	5.19367	6.69611	1.43517	1.15148	4.88835	11.5696	10.5426	15.6622	38.2218	11.1858
NVE6017	0.00657307	1	24	4	19.764	0.222946	1	20	4.20886	100.669	0.0110283	1	22	4.14821	72.1264	40.2646	0.55825	0.00241222	8	8	24	0.212682	112.457	67.8909	69.945	49.7237	87.9117	120.415	41.5218	180.306	70.9367	129.496	62.9295	49.8767	41.4077	28.477	56.4433	37.6086	22.8118	43.6268	56.0799	59.5596	48.3623	49.5818	156.634	46.2251	160.307	87.5402	116.519
NVE5740	0.00788969	1	20	4	19.1077	0.425049	1	20	4.20364	87.5609	0.0224609	1	20	4.10182	71.6441	14.2699	0.199178	0.00669543	8	8	24	0.290991	88.2925	97.5931	53.4873	57.036	86.7846	90.3112	94.2891	93.9891	82.583	81.6218	61.4131	77.1677	49.1716	78.3117	44.7654	54.4676	52.227	41.5494	56.9169	82.5223	108.239	68.4369	83.6568	99.7489	65.4126	59.1821	83.8938
NVE15054	0.0173701	1	28	12	1.68694	0.190224	1	28	13.2337	5.42961	0.0221797	1	28	12.6168	3.241	2.0847	0.643228	0.000483939	16	12	24	0.120886	1.85879	1.41439	0	1.46246	2.25415	3.85945	4.32519	5.75443	2.11751	2.35448	4.54912	3.76428	5.17596	7.11924	4.8658	3.89054	4.80248	6.23241	1.67403	9.32861	3.45445	5.58669	0	0	0	2.46592	0.932153
NVE21581	0.022222	1	24	14	39.4987	0.439007	1	23.7401	15.7518	189.703	0.0549234	1	23.87	14.8811	109.829	82.2558	0.748945	0.000479653	20	8	24	0.120886	6.50577	1.41439	86.4026	155.021	9.01658	13.1221	145.326	9.59072	7.4113	10.9876	148.605	105.4	140.614	223.07	149.867	154.973	281.546	192.166	12.5552	152.846	103.633	214.389	4.44983	437.111	3.68521	8.63073	1.86431
NVE579	0.0134085	1	24	12	18.2152	0.491889	1	26.8941	8.42822	70.6213	0.0397138	1	25.447	10.3491	46.1372	24.3835	0.528499	0.000490251	12	16	24	0.121285	20.4467	25.4591	12.3432	27.7868	29.3039	115.012	21.6259	36.4447	40.2328	131.851	93.2569	15.9982	78.5021	59.327	74.9333	33.718	27.6143	110.106	31.8065	38.032	28.7871	50.9785	25.809	15.4084	26.7178	8.63073	30.761
NVE10648	0.0261566	1	28	24	12.6857	0.178637	1	25.6068	24	166.749	0.0297456	1	26.8034	24.0479	152.496	16.3613	0.10729	0.000502494	4	8	24	0.12313	136.621	179.628	193.377	159.408	140.884	175.991	161.762	140.025	140.815	122.433	125.859	126.103	137.163	148.318	145.974	128.388	154.88	169.314	169.077	137.059	163.511	140.365	170.873	145.163	187.025	166.45	153.805
NVE19793	0.0188291	1	24	0	47.5145	0.364608	1	28	23.9999	648.071	0.041063	1	26	24.1428	599.355	56.43	0.0941513	0.000548175	4	8	24	0.129611	690.54	777.916	732.365	599.609	595.095	572.743	513.832	554.344	490.204	556.441	586.836	486.533	697.892	669.209	567.352	477.24	612.917	530.793	526.482	558.281	625.255	655.039	630.986	604.17	654.126	643.606	630.135
NVE11755	0.0489259	1	28	24	4.48924	0.329207	1	28	24	21.9649	0.0826038	1	28	24	11.4525	7.8229	0.683077	0.000545224	4	8	24	0.129611	5.57637	26.8735	24.6865	27.7868	4.50829	2.31567	6.05526	7.67258	1.05876	7.84825	4.54912	3.76428	13.8026	9.49233	4.8658	5.18739	1.80093	7.27114	20.9253	11.4814	11.5148	6.28502	5.33979	8.10966	10.1343	34.5229	27.9646
NVE25780	0.0568594	1	24	10	27.1559	0.472575	1	26.991	11.743	118.024	0.124053	1	25.4955	10.8577	81.8854	22.1537	0.270545	0.000554129	16	8	24	0.129611	78.0692	90.5212	24.6865	130.159	96.9283	93.3987	68.3379	80.562	84.7005	80.837	88.7078	124.221	101.794	123.4	140.135	105.693	37.2192	163.081	71.9832	38.032	29.9385	53.0735	42.7184	50.2799	62.6486	33.2899	83.8938
NVE9787	0.0762362	1	24	0	1142.55	0.970993	1	28	12.1709	13029.7	0.266738	1	26	5.65077	11966.5	2391.51	0.19985	0.000548175	4	8	24	0.129611	10356.2	21238.5	28566.4	13339.1	7930.09	9185.5	11273.2	10517.2	7555.29	10019.1	6870.69	7734.65	12543.9	23137.5	9650.83	6722.86	8448.17	10172.3	9912.75	9684.53	8335.58	8920.54	10410.8	14093	12633.8	22451	10915.5
NVE16288	0.133232	1	28	10	4.09012	0.989597	1	28	7.08105	32.3337	0.398983	1	28	8.54053	26.4683	4.42806	0.167297	0.00055035	8	20	24	0.129611	27.8819	21.2159	20.5721	14.6246	31.558	30.8756	29.4113	28.7722	28.5864	36.102	35.6348	28.2321	25.0171	24.9174	29.1948	27.8822	30.6158	18.6972	22.5994	27.9858	48.3623	32.1234	18.6893	24.329	13.8196	23.4263	17.7109
NVE24652	0.0359561	1	24	6	44.6267	0.998408	1	23.8915	4.11887	167.374	0.155336	1	23.9458	5.05733	138.048	53.077	0.384483	0.000573809	8	12	24	0.133005	118.963	57.9901	242.75	144.784	182.586	288.687	245.671	99.7435	74.113	229.169	72.7859	137.396	58.6609	535.13	108.021	88.1856	52.8273	69.5952	99.6046	48.7958	86.3612	87.292	70.3073	69.7431	84.7599	279.882	133.298
NVE12374	0.224592	1	28	14	24.7304	0.796902	1	28	7.9706	74.8739	0.486907	1	28	10.9853	36.762	21.3582	0.580986	0.000593856	12	16	24	0.136423	6.50577	5.65757	0	11.6997	66.4973	12.3502	30.2763	19.1814	43.409	83.9763	90.2242	81.873	10.3519	41.5289	11.6779	57.7097	81.0419	1.03873	29.2955	96.874	80.6038	67.7386	18.6893	27.5729	21.19	2.46592	13.9823
NVE3056	0.0489259	1	24	6	33.29	0.163473	1	23.4429	6.67202	161.189	0.0466173	1	23.7214	6.34083	125.034	21.4294	0.171389	0.000604996	12	4	24	0.136543	172.867	155.583	94.6315	128.697	173.569	169.816	100.344	134.27	165.166	175.016	166.801	121.398	73.3261	96.1098	70.0675	119.31	96.65	84.1375	124.715	98.3092	96.7245	92.1803	130.825	134.62	108.714	141.791	144.484
NVE8442	0.0359561	1	28	0	16.7807	0.362599	1	28	4.77262e-05	135.049	0.0696199	1	28	2.38631e-05	108.488	21.9777	0.202582	0.000600382	4	12	24	0.136543	158.927	94.7643	185.149	108.222	125.105	118.099	69.203	115.089	104.817	117.724	106.146	100.694	79.3647	97.2963	78.826	97.912	74.4385	100.757	119.693	73.9113	64.483	85.197	129.935	123.267	126.219	134.393	125.841
NVE9315	0.00944232	1	28	16	11.9995	0.109134	1	27.3857	14.4933	83.1838	0.00811781	1	27.6929	15.2402	69.7741	13.9924	0.200539	0.000117019	20	8	24	0.060216	62.2695	65.0621	49.3729	49.7237	63.1161	60.9793	66.6079	72.8895	48.7028	71.4191	68.2368	76.2266	89.7167	65.2597	91.477	77.8109	99.6515	71.6727	68.6351	86.1103	95.5731	81.007	72.0872	56.7676	58.0421	66.5799	51.2684
NVE18714	0.0188291	1	24	14	61.3174	0.129659	1	28	15.1075	494.436	0.0171267	1	26	14.5975	440.066	78.3674	0.178081	0.00065585	20	8	24	0.143003	335.512	473.822	304.466	318.817	378.697	475.485	423.003	423.91	399.151	469.326	560.3	496.885	425.291	365.455	562.486	568.668	582.901	535.987	458.683	454.232	386.898	513.277	360.436	481.714	425.642	289.746	330.914
NVE14358	0.0419954	1	28	24	6.78816	0.470104	1	22.9403	1.05966	96.3406	0.0972302	1	25.4701	24.2391	91.3267	8.78763	0.0962219	0.00065585	4	8	24	0.143003	88.2925	104.665	135.776	96.5225	83.4034	81.8204	96.8842	95.9072	70.9367	84.7611	83.4005	77.1677	96.6179	75.9386	93.4234	79.7561	87.045	82.06	97.9306	101.897	87.5127	101.957	90.7765	94.8831	102.265	106.035	82.0295
NVE1836	0.0568594	1	24	22	10.3925	0.608134	1	26.6075	23.9999	99.9258	0.150917	1	25.3037	23.0095	91.3454	17.1034	0.187238	0.00065585	4	8	24	0.143003	82.7162	114.566	176.92	108.222	91.2929	88.7674	82.1785	84.3983	78.348	58.0771	66.7204	81.873	104.382	91.3636	73.9602	78.4593	70.8366	74.7889	107.138	94.7213	88.6642	77.5153	115.696	102.182	105.029	112.199	82.0295
NVE382	0.00167936	0.960186	24	0	11.228	0.100182	1	22.3249	1.67506	79.2705	0.00163028	1	23.1624	0.868954	68.8514	12.5477	0.182243	2.29e-05	24	16	24	0.019631	62.2695	86.278	119.318	65.8108	68.7515	64.0669	74.3932	82.4802	64.5842	64.3557	59.8967	63.0517	53.4849	47.4616	53.5238	50.5771	71.4369	47.7818	70.3091	86.1103	82.9067	83.102	74.7571	78.6637	82.9173	71.5117	75.5044
NVE3911	0.011268	1	24	2	60.3381	0.217782	1	28	24	417.961	0.0172024	1	26	25.2262	344.158	84.6955	0.246095	0.000712332	4	12	24	0.149662	447.039	370.571	724.136	267.631	405.746	468.538	239.615	398.974	242.455	268.41	354.073	298.319	277.777	242.054	187.82	337.829	353.583	287.729	363.264	226.757	323.567	289.809	410.274	342.228	414.587	462.36	380.318
NVE1341	0.0489259	1	28	16	10.346	0.465442	1	25.3469	15.838	133.349	0.108901	1	26.6734	15.9544	119.104	16.8117	0.141152	0.000715473	20	8	24	0.149662	118.033	100.422	102.86	106.76	130.74	94.1706	117.645	109.334	119.64	124.787	122.068	114.81	141.476	91.3636	132.35	114.123	134.47	133.997	164.892	142.8	127.815	131.985	112.136	99.7489	133.589	91.2391	94.1474
NVE9330	0.0419954	1	24	0	62.9441	0.96369	1	28	12.1141	463.716	0.170267	1	26	5.62442	425.564	78.091	0.1835	0.000715473	4	8	24	0.149662	520.461	656.278	847.569	481.15	402.365	422.224	365.046	391.301	258.337	355.526	351.04	282.321	450.309	791.423	369.801	242.51	358.986	419.649	301.325	283.446	353.505	372.213	401.375	428.19	372.207	618.946	376.59
NVE23573	0.0879603	1	24	18	18.0078	0.531032	1	20.1615	12.8959	176.863	0.189819	1	22.0808	15.342	154.782	17.1778	0.110981	0.000705636	20	16	24	0.149662	122.68	209.33	156.348	147.709	129.613	142.028	140.136	132.352	127.051	131.851	124.343	127.985	217.39	151.877	186.847	143.302	181.294	181.779	148.151	154.998	146.238	175.981	155.744	143.541	153.858	156.586	148.212
NVE26098	0.00167936	0.960186	28	16	10.0692	0.158968	1	28	15.8804	79.9118	0.00246366	1	28	15.9402	67.6341	12.3948	0.183263	0.000190779	20	12	24	0.076993	63.1989	63.6477	12.3432	57.036	57.4807	68.6983	59.6876	57.5443	56.1141	66.7102	77.335	66.8159	69.8755	49.8347	80.7723	101.154	79.241	84.1375	85.3754	77.4992	84.0582	75.4203	73.8672	64.8773	70.0191	59.1821	67.115
NVE23467	0.00657307	1	24	20	13.6379	0.265148	1	21.4921	18.8961	74.3267	0.0128137	1	22.7461	19.4768	64.6788	14.6089	0.225868	0.00123835	20	16	24	0.173415	69.7046	79.206	119.318	46.7988	51.8454	60.2075	55.3624	49.8717	52.9378	45.5199	51.5567	60.2284	49.1716	74.7521	61.3091	52.5223	66.0341	71.6727	83.7014	79.652	90.9671	60.7552	63.1876	80.2857	78.3108	64.114	57.7935
NVE8215	0.00167936	0.960186	24	18	13.4517	0.110781	1	21.7417	16.3628	77.0718	0.00178406	1	22.8708	17.1829	62.9255	15.9586	0.253611	0.000200658	20	16	24	0.079427	55.7637	80.6204	61.7162	61.4234	46.21	37.8226	53.6323	59.4625	39.174	29.0385	55.3476	58.3463	82.8154	66.4463	67.148	61.6003	64.8335	88.2924	94.5825	79.652	88.6642	55.8669	72.9772	39.7374	74.6256	60.4151	55.9292
NVE15277	0.011268	1	20	16	9.38325	0.684723	1	20.2706	14.1306	30.7083	0.0452474	1	20.1353	15.0722	23.594	7.97685	0.338089	0.000779209	20	12	24	0.154217	12.0821	19.8015	37.0297	21.9369	19.1602	8.4908	15.5707	7.67258	17.9989	12.5572	16.6801	22.5857	21.5665	35.5962	26.2753	31.7728	46.8242	25.9684	39.3396	25.1155	23.0297	26.5368	13.3495	14.5974	7.37043	53.0173	13.0501
NVE21192	0.0568594	1	24	16	4.5759	0.666528	1	25.2614	15.9231	46.6488	0.161934	1	24.6307	15.973	41.1109	7.36876	0.179241	0.000779209	20	12	24	0.154217	24.1643	49.5038	37.0297	36.5615	31.558	33.1913	32.8714	36.4447	47.6441	59.6467	44.733	32.9374	43.133	33.2231	39.8996	36.9602	44.423	50.898	46.0357	66.0179	33.393	48.8835	43.6083	45.4141	31.3243	33.2899	37.2861
NVE6650	0.0489259	1	28	16	1.25396	0.876039	1	25.6947	17.6874	4.95157	0.177864	1	26.8473	16.9111	2.96165	1.87184	0.632027	0.000775096	20	8	24	0.154217	1.85879	1.41439	0	1.46246	4.50829	3.85945	2.59511	1.91814	2.11751	2.35448	1.51637	1.88214	0.86266	1.18654	2.91948	3.89054	4.80248	5.19367	4.18507	5.74068	12.6663	2.79334	2.6699	4.05483	2.76391	0	0
NVE14923	0.0568594	1	28	14	6.59808	0.767504	1	27.286	12.0577	48.1123	0.18031	1	27.643	13.0185	24.484	12.204	0.498447	0.000777089	16	12	24	0.154217	5.57637	12.7295	16.4576	13.1622	20.2873	18.5254	18.1658	34.5266	22.2339	40.0261	14.4055	8.46962	74.1888	22.5443	76.8796	18.8043	30.0155	32.2008	12.5552	19.3748	12.6663	24.4418	20.4692	60.0115	10.1343	9.86369	17.7109
NVE19132	0.173744	1	28	24	19.6879	0.986485	1	28	24	145.7	0.473701	1	28	24	131.911	27.0593	0.205132	0.000787048	4	4	24	0.15458	132.903	222.06	288.009	99.4474	93.5471	98.802	94.2891	113.17	113.287	85.546	122.826	101.635	145.79	177.981	122.618	97.912	124.865	98.6798	123.878	116.249	111.694	127.795	130.825	150.029	158.464	140.558	141.687
NVE8085	0.000178054	0.352396	24	10	39.2441	0.287933	1	26.991	4.55088	92.4253	0.000557713	0.555465	25.4955	7.46093	58.5564	52.188	0.891244	2.85e-06	8	20	24	0.005931	7.43516	14.1439	16.4576	38.024	61.989	127.362	275.947	46.0355	66.7017	41.5957	42.4584	98.8123	66.4248	177.981	84.6649	123.201	29.4152	37.3944	36.8286	45.9255	14.9693	22.3467	21.3592	7.2987	14.7409	24.6592	9.32153
NVE3832	0.00499064	1	28	26	25.7291	0.0908732	1	28	24	99.7601	0.0039449	1	28	25	54.4437	28.7106	0.527345	9.51e-05	4	8	24	0.052039	67.8458	69.3053	61.7162	99.4474	0	45.5415	46.712	88.2346	0	38.4564	35.6348	34.8196	57.7982	53.3943	37.9532	31.7728	21.0109	43.6268	0	40.9024	46.0593	39.8051	116.586	73.7979	104.107	103.569	83.8938
NVE14315	0.00167936	0.960186	20	14	12.9132	0.31794	1	20	12.8641	65.3826	0.00455727	1	20	13.432	53.5245	16.5241	0.30872	0.00613748	16	16	24	0.284378	48.3285	49.5038	86.4026	42.4114	24.7956	32.4194	39.7917	28.7722	38.1152	48.6592	72.0277	57.4052	65.5622	51.0213	92.4502	50.5771	65.4338	86.215	23.4364	78.2168	33.393	64.9452	43.6083	42.1703	29.4817	30.824	39.1504
NVE14233	0.000573067	0.589778	20	0	12.9454	0.0571962	1	20	19.4912	58.1159	0.000371228	0.434151	20	19.7456	53.0693	14.6571	0.276188	0.00406225	24	16	24	0.2438	56.6931	89.1068	82.2882	62.8859	54.0995	69.4701	76.9883	51.7899	44.4678	28.2537	50.7985	51.7588	50.897	39.1558	24.329	48.6318	60.031	48.8205	47.7098	59.5596	61.0286	60.7552	72.0872	67.3102	47.9078	48.0855	46.6076
NVE2868	0.000287595	0.493303	28	20	11.1555	0.0275154	1	28	24	65.2523	0.00010087	0.17302	28	22	51.4461	3.96199	0.0770124	7.03e-06	24	8	24	0.010639	36.2464	42.4318	41.1441	49.7237	36.0663	38.5945	35.4665	40.281	21.1751	43.1654	54.5894	55.5231	49.1716	46.2751	64.2286	60.3034	50.4261	52.9755	51.8948	55.9717	79.4523	62.1519	69.4173	59.2005	60.806	57.9492	70.8436
NVE9651	0.00307199	1	28	24	13.7279	0.0736958	1	24.8425	24	67.8784	0.00212656	1	26.4212	24.086	51.198	18.9012	0.369178	0.000626039	4	8	24	0.140064	46.4698	52.3325	111.089	58.4985	50.7183	58.6637	61.4176	44.1173	51.8791	8.63308	28.8111	22.5857	45.721	28.477	47.6848	16.2106	30.0155	49.8593	66.9611	63.1475	78.3008	64.9452	48.0582	56.7676	66.3339	77.6765	57.7935
NVE22082	0.0134085	1	24	14	11.2981	0.132711	1	20	12.3212	58.2385	0.0130459	1	22	13.1933	35.4842	14.8247	0.417784	0.00079964	16	16	24	0.154588	21.3761	21.2159	61.7162	11.6997	40.5746	20.841	22.491	17.2633	20.1164	23.5448	28.0529	38.5838	69.0128	58.1405	67.148	37.6086	27.6143	59.2079	45.1987	31.5738	39.1504	21.6484	28.4789	23.518	24.8752	9.86369	24.236
NVE13923	0.000573067	0.589778	28	8	13.8382	0.0495303	1	28	7.51939	75.5745	0.000325557	0.39887	28	7.75969	49.2874	16.9537	0.343977	0.00015002	12	12	24	0.067717	42.7522	59.4045	32.9153	57.036	49.5912	84.1361	48.4421	63.2988	51.8791	66.7102	106.146	76.2266	34.5064	58.1405	44.7654	62.2487	48.0248	33.2395	32.6435	58.842	42.6049	26.5368	38.2685	35.6825	45.1439	22.1933	24.236
NVE13572	0.0134085	1	28	6	46.5719	0.359173	1	28	2.08873	151.605	0.0305131	1	28	4.04437	119.081	19.165	0.160941	0.000889776	8	16	24	0.154588	81.7868	183.871	148.119	157.946	173.569	174.447	183.388	159.206	88.9356	105.951	106.904	176.921	100.069	282.397	163.491	71.3266	34.2177	145.423	92.0715	73.9113	47.2108	60.0569	109.466	59.2005	114.242	78.9095	46.6076
NVE5044	0.0489259	1	24	14	3.93543	0.292983	1	28	14.6774	23.0002	0.0751855	1	26	14.3979	18.1569	6.85121	0.377333	0.000890447	20	8	24	0.154588	14.8703	21.2159	8.22882	16.0871	28.1768	20.0692	18.1658	5.75443	16.9401	14.9117	21.9874	26.3499	23.2918	23.7308	20.4364	20.1011	23.4121	29.0846	25.1104	21.5276	24.1811	21.6484	5.33979	8.10966	11.9769	4.93184	7.45722
NVE12530	0.0613887	1	28	16	1.84909	0.253118	1	23.0108	15.9255	6.81956	0.0802479	1	25.5054	16.1133	4.21681	2.70304	0.641016	0.000890447	20	8	24	0.154588	2.78819	4.24318	0	2.92492	2.25415	1.54378	5.19022	5.75443	2.11751	3.92413	2.27456	2.82321	3.45064	3.55962	4.8658	6.48424	9.60497	9.34861	6.69611	7.17585	3.45445	9.7767	4.44983	0	1.84261	3.69888	0.932153
NVE9891	0.0419954	1	24	14	50.8883	0.456507	1	28	15.704	209.171	0.0949806	1	26	14.8745	157.169	67.4347	0.429059	0.000890447	20	8	24	0.154588	77.1398	79.206	106.975	70.1982	211.89	73.3296	213.664	86.3165	232.927	87.1156	183.481	241.855	188.923	150.691	144.028	218.519	272.541	151.655	175.773	279.141	366.171	228.356	63.1876	73.7979	76.4682	62.881	60.5899
NVE5460	0.0659181	1	28	2	24.2902	0.31207	1	28	4.77262e-05	245.102	0.100466	1	28	1.00002	215.582	31.7238	0.147154	0.000890447	4	16	24	0.154588	223.055	256.005	250.979	244.231	236.685	222.304	201.554	258.949	148.226	229.169	228.214	210.8	234.644	246.8	208.256	153.676	138.672	207.747	188.328	177.244	163.511	186.456	230.501	223.827	267.178	252.757	217.192
NVE21222	0.0307071	1	24	2	104.874	0.869744	1	26.8941	4.43675e-05	1103.61	0.123463	1	25.447	1.06031	996.39	126.311	0.126769	0.000851732	4	16	24	0.154588	1158.96	1383.28	1040.95	852.615	950.123	1096.08	979.222	1014.7	1115.93	1026.55	953.799	909.073	814.351	1461.82	612.118	822.85	874.052	735.424	789.304	946.495	1024.82	819.148	1146.28	1115.89	1034.62	1170.08	1250.02
NVE15072	0.0489259	1	24	22	11.0219	0.586121	1	20	19.1157	92.2935	0.130526	1	22	20.597	86.4954	15.7349	0.181917	0.000851732	4	8	24	0.154588	78.0692	96.1787	164.576	122.847	75.5139	78.7328	91.6939	82.4802	71.9955	65.9253	53.8312	77.1677	76.7768	103.229	73.9602	87.5372	91.2472	89.3312	87.0494	93.2861	120.906	94.2753	71.1973	77.0418	93.0517	93.705	82.9616
NVE1852	0.0879603	1	24	12	11.4995	0.332946	1	26.3269	8.44649	48.715	0.132685	1	25.1634	10.3275	38.9733	10.5725	0.271276	0.000851732	12	16	24	0.154588	28.8112	22.6303	24.6865	36.5615	47.3371	23.9286	26.8162	24.9359	44.4678	47.0895	49.2821	52.6999	43.9957	22.5443	66.1749	39.5538	41.4214	87.2537	44.3617	40.9024	28.7871	32.1234	34.7087	31.6277	28.5604	22.1933	41.0147
NVE18045	0.0659181	1	28	24	101.331	0.872409	1	28	23.9999	721.118	0.22174	1	28	24	634.185	104.727	0.165136	0.000813017	4	8	24	0.154588	654.294	1002.8	909.285	565.973	501.548	466.222	606.391	563.934	557.965	499.149	452.637	538.292	637.506	956.352	559.567	414.343	603.912	553.645	487.142	646.544	821.007	729.063	549.109	587.951	649.519	858.141	645.982
NVE20003	0.116278	1	28	26	147.542	0.9718	1	28	12.1074	1552.76	0.35938	1	28	19.0537	1437.63	20.6532	0.0143661	0.000890447	4	8	24	0.154588	1518.63	1606.75	1884.4	1471.24	1405.46	1573.88	1308.8	1597.81	1155.1	1287.9	1130.46	1260.09	1504.48	2046.78	1436.38	1221.63	1259.45	1374.25	1300.72	1162.49	1249.36	1314.27	1590.37	1318.63	1583.72	1711.35	1532.46
NVE24693	0.0134085	1	28	26	5.57063	0.139819	1	25.6947	24	28.8269	0.0136469	1	26.8473	25.0031	22.0437	6.19638	0.281095	0.000931752	24	16	24	0.156692	17.6585	29.7023	28.8009	30.7117	24.7956	26.2443	4.32519	19.1814	24.3514	4.70895	15.1637	20.7035	12.0772	10.6789	16.5437	18.8043	16.2084	18.6972	31.8065	25.8331	41.4534	26.5368	25.809	22.7071	35.0095	20.9603	27.0324
NVE2788	0.0134085	1	24	2	5.29972	0.320472	1	27.8957	4.77262e-05	66.995	0.0277152	1	25.9479	1.08118	58.8592	12.2937	0.208867	0.000937872	4	12	24	0.156692	53.9049	77.7916	86.4026	49.7237	52.9724	58.6637	71.7981	69.0532	46.5853	69.0646	53.8312	54.582	46.5837	47.4616	53.5238	39.5538	50.4261	63.3628	49.3838	61.7123	61.0286	58.6602	58.7377	30.8167	81.0747	90.0061	66.1829
NVE14860	0.0568594	1	24	20	8.27784	0.589995	1	25.2614	19.9879	28.9612	0.147432	1	24.6307	20.0072	21.2368	8.70606	0.409951	0.000936572	24	8	24	0.156692	10.2233	29.7023	28.8009	24.8619	4.50829	9.26269	35.4665	11.5089	11.6463	17.2662	9.09824	10.3518	13.8026	40.3424	16.5437	12.3201	24.6127	20.7747	15.0662	23.6803	44.9078	53.0735	20.4692	24.329	14.7409	41.9207	13.0501
NVE10152	0.0659181	1	24	14	57.9498	0.833144	1	26.0522	16.3496	394.014	0.214289	1	25.0261	15.1521	277.014	116.478	0.420477	0.000929162	20	8	24	0.156692	132.903	237.618	148.119	174.033	167.934	185.254	248.266	153.452	221.28	196.206	345.733	375.487	268.287	161.37	262.753	324.212	329.57	271.11	172.425	996.726	436.412	659.927	188.673	178.413	160.307	131.927	173.38
NVE14847	0.0879603	1	24	0	268.913	0.768505	1	28	24	2092.77	0.249719	1	26	24.1428	1686.78	451.786	0.267839	0.000929162	4	8	24	0.156692	1895.04	2828.79	2678.48	2734.8	1698.5	937.847	1067.46	2014.05	1778.71	28.2537	940.151	980.594	2430.11	1646.92	2330.72	852.029	854.842	2480.5	1701.65	958.694	1784.8	951.133	1940.13	1994.98	1984.49	2497.98	2010.65
NVE25962	0.0261566	1	20	4	9.19365	0.554291	1	20	3.71056	69.7366	0.0758804	1	20	3.85528	57.8127	9.78108	0.169186	0.000952497	8	8	24	0.158108	69.7046	67.8909	65.8306	48.2612	71.0056	70.242	69.203	74.8076	65.6429	61.2164	66.7204	45.1713	31.9184	56.954	22.3827	50.5771	65.4338	43.6268	69.4721	63.8651	77.1493	43.2968	53.3979	53.5238	55.2782	67.8129	73.6401
NVE19493	0.011268	1	28	16	10.9306	0.165615	1	27.5875	15.752	23.8989	0.0135927	1	27.7937	15.876	12.8972	13.6499	1.05836	0.000967877	20	8	24	0.158615	0	0	8.22882	0	16.9061	0	18.1658	0	19.0576	2.35448	16.6801	18.8214	18.9785	10.6789	23.3558	18.8043	28.8149	19.736	17.5773	35.8793	41.4534	33.5201	0	0	0	0	0.932153
NVE17816	0.287841	1	24	0	121.01	0.998996	1	28	12.1726	1376.8	0.645942	1	26	5.65156	1135.79	188.083	0.165596	0.000967877	4	8	24	0.158615	1078.1	1773.65	2308.18	1326.45	676.244	884.586	1231.81	966.745	700.897	544.669	598.967	1053.06	1161.14	2454.95	971.214	911.684	916.674	1077.17	886.397	790.779	901.611	726.269	1087.54	1215.64	1189.4	1966.57	1228.58
NVE13808	0.0134085	1	24	4	9.84509	0.0805833	1	28	2.48519	40.7441	0.00846067	1	26	3.32051	28.2742	11.0295	0.390091	0.000985932	8	12	24	0.159175	42.7522	18.3871	61.7162	26.3243	47.3371	56.348	29.4113	46.0355	24.3514	36.8868	32.602	15.0571	24.1545	24.9174	17.5169	16.2106	17.409	17.6585	26.7844	18.6572	9.21186	24.4418	24.0291	22.7071	20.2687	36.9888	33.5575
NVE24035	0.0261566	1	24	16	2.19351	0.272217	1	22.127	16.2195	12.7882	0.0423286	1	23.0635	16.1408	10.2829	3.18446	0.309686	0.000989859	24	8	24	0.159175	5.57637	9.90075	12.3432	11.6997	10.1437	3.85945	11.2455	5.75443	7.4113	7.84825	10.6146	12.2339	12.9399	9.49233	7.78528	13.6169	13.2068	11.4261	8.37014	15.0693	12.6663	15.3634	13.3495	12.9755	6.44913	4.93184	6.52507
NVE8291	0.022222	1	24	14	5.49692	0.338732	1	28	11.1745	69.207	0.04433	1	26	12.7715	61.1492	8.08442	0.132208	0.000980503	16	12	24	0.159175	65.0577	39.603	49.3729	51.1862	72.1327	50.1729	58.8225	51.7899	73.0542	69.0646	71.2695	53.641	81.9527	72.379	72.987	48.6318	72.0372	57.1304	54.4059	66.0179	63.3315	71.2302	59.6277	64.8773	48.8291	45.6196	57.7935
NVE6192	0.000715673	0.613785	28	16	11.4488	0.0327027	1	28	14.0375	61.4104	0.000272956	0.351145	28	15.0187	48.1321	14.5361	0.302004	3.03e-06	16	12	24	0.005931	34.3876	45.2606	8.22882	42.4114	37.1934	38.5945	56.2274	47.9536	55.0554	51.0136	42.4584	43.2892	61.2489	46.2751	62.2822	70.6782	68.4354	66.479	58.591	42.3375	55.2712	55.1685	55.1779	53.5238	41.4587	36.9888	29.8289
NVE14677	2.89843e-05	0.0745736	28	8	36.4033	0.0117216	1	25.7831	5.03127	100.888	5.40023e-06	0.0154381	26.8916	6.46544	45.7016	48.2229	1.05517	7.56e-06	8	20	24	0.010802	52.0461	18.3871	20.5721	17.5495	95.8012	165.956	105.535	69.0532	91.0531	113.8	81.8841	45.1713	31.0558	43.902	25.3022	68.7329	14.4074	15.581	15.9033	34.4441	28.7871	20.2517	8.89966	22.7071	10.1343	14.7955	14.9144
NVE14249	0.0307071	1	20	0	23.9877	0.282954	1	20	18.9467	326.042	0.0499229	1	20	19.4734	301.655	30.9665	0.102655	0.00105083	24	12	24	0.164859	277.889	376.229	308.581	352.453	265.989	312.616	356.395	289.64	307.039	255.853	263.091	247.501	257.935	321.553	297.787	291.142	344.578	269.032	291.281	342.288	359.263	353.358	314.158	343.85	311.401	249.058	320.661
NVE22601	0.0489259	1	24	18	19.536	0.799938	1	22.3916	16.7513	157.404	0.16597	1	23.1958	17.3749	137.096	26.1069	0.190428	0.00105083	20	12	24	0.164859	99.4453	132.953	213.949	114.072	110.453	111.152	118.51	88.2346	129.168	123.218	97.0479	175.039	116.459	131.706	146.947	165.348	166.286	185.933	127.226	150.693	237.205	123.605	126.375	145.974	135.432	118.364	102.537
NVE25145	0.0261566	1	28	14	25.849	0.298585	1	28	15.9547	226.442	0.0457066	1	28	14.9774	194.997	30.8878	0.158402	0.0011007	20	8	24	0.170602	181.232	142.854	135.776	171.108	180.332	172.132	207.609	164.96	167.284	188.358	206.227	213.623	214.802	164.929	210.203	247.049	267.138	197.36	208.416	239.674	323.567	211.596	180.663	163.004	174.126	173.847	170.584
NVE17952	0.0489259	1	24	14	7.72145	0.370758	1	24.7603	16.2535	59.2601	0.0908735	1	24.3802	15.1129	44.0723	14.6751	0.332978	0.0011007	20	8	24	0.170602	39.964	28.2879	37.0297	26.3243	30.431	37.8226	37.1966	26.854	39.174	39.2413	28.8111	46.1124	62.1115	26.1039	59.3628	45.3897	75.6391	42.5881	40.1767	78.2168	96.7245	78.2136	32.0388	24.329	25.7965	33.2899	25.1681
NVE22892	0.00167936	0.960186	28	20	5.54322	0.556771	1	21.3087	18.4952	48.3402	0.00745674	1	24.6543	19.5047	43.0748	11.6098	0.269526	1.22e-06	24	8	24	0.004393	38.1052	41.0174	90.5171	46.7988	32.6851	25.4724	45.847	24.9359	39.174	36.102	37.1511	31.0553	46.5837	40.3424	47.6848	36.9602	46.2239	50.898	41.8507	43.7727	51.8167	48.8835	54.2879	48.658	46.9865	46.8525	30.761
NVE5482	0.00206065	1	28	14	12.2448	0.267874	1	28	15.7304	54.5045	0.00469303	1	28	14.8652	40.4785	15.4086	0.380662	6.05e-05	20	8	24	0.03988	27.8819	14.1439	16.4576	30.7117	23.6685	32.4194	41.5218	38.3629	46.5853	32.1778	34.1184	60.2284	37.0944	54.5809	55.4701	47.3349	64.8335	42.5881	30.9695	84.6751	94.4216	41.9001	26.699	33.2496	33.1669	29.5911	25.1681
NVE24692	0.00110405	0.811602	28	24	9.49976	0.0467665	1	27.4862	24	50.5908	0.000561315	0.555465	27.7431	24.002	40.3997	9.38212	0.232232	1.39e-05	4	8	24	0.013267	52.9755	45.2606	41.1441	51.1862	41.7017	49.401	25.9511	32.6084	31.7627	18.8358	31.0856	29.1732	36.2317	27.2904	50.6043	38.257	34.2177	31.162	39.3396	37.3144	54.1197	45.3918	44.4983	45.4141	46.0652	57.9492	44.7433
NVE6300	0.0134085	1	24	2	36.7177	0.214091	1	28	4.77262e-05	138.647	0.0196731	1	26	1.08336	119.046	53.4714	0.449164	0.00120687	4	12	24	0.173415	110.598	190.943	74.0594	169.646	137.503	103.433	108.995	189.896	133.403	117.724	55.3476	71.5213	106.107	64.0732	107.048	53.8192	48.6251	117.377	126.389	42.3375	163.511	35.6151	203.802	129.755	231.247	207.137	171.516
NVE1725	0.0261566	1	24	2	1690.03	0.132951	1	27.8957	24	7930.12	0.0231654	1	25.9479	25.2172	5157.17	1928.74	0.373992	0.00123255	4	16	24	0.173415	5649.79	6434.07	7603.43	6545.98	4579.3	7089.81	4142.66	8029.35	3768.12	2424.33	4557.46	3384.09	4440.97	5949.32	1734.17	3837.37	2819.66	2474.27	5591.25	4041.44	3142.4	3306.62	9704.19	6559.1	6956.76	10532	6168.06
NVE15438	0.00252011	1	20	2	8.16273	0.109894	1	21.3695	1.00616	43.9848	0.0025456	1	20.6847	1.5212	39.3484	7.36019	0.187052	0.00193965	24	12	24	0.196374	56.6931	50.9181	49.3729	42.4114	32.6851	44.7696	50.1722	38.3629	39.174	32.9627	31.0856	28.2321	29.3304	51.0213	27.2485	33.0696	37.2192	31.162	33.4805	42.3375	54.1197	47.4868	51.618	44.6032	45.1439	46.8525	30.761
NVE20723	0.00866601	1	24	14	12.2201	0.685977	1	20	12.1765	54.8042	0.0364127	1	22	13.1137	37.5773	17.8845	0.475938	0.00216595	16	12	24	0.203386	25.0937	41.0174	106.975	0	29.3039	31.6475	27.6812	0	31.7627	32.1778	34.1184	61.1695	58.6609	49.8347	65.2017	45.3897	39.0202	47.7818	52.7319	31.5738	23.0297	34.9168	1.77993	65.6883	0.921304	0	0
NVE4282	0.0134085	1	28	12	121.302	0.372828	1	28	12.8691	527.483	0.0314866	1	28	12.4345	406.157	124.106	0.305562	0.00128385	16	12	24	0.173415	289.971	333.797	263.322	330.516	414.763	629.091	332.174	324.166	418.209	379.855	290.385	670.982	602.137	179.168	610.171	704.188	625.523	498.593	527.319	381.038	593.014	330.313	315.048	269.241	286.525	249.058	223.717
NVE9930	0.0188291	1	20	14	163.397	0.305989	1	20	12.4453	938.006	0.035471	1	20	13.2227	741.806	140.813	0.189825	0.00123808	16	16	24	0.173415	415.44	787.817	983.344	696.132	581.57	618.284	587.36	464.191	470.088	673.38	535.28	841.316	1129.22	753.453	978.999	872.778	1010.32	711.533	712.299	739.831	928.095	689.956	597.167	631.743	626.486	713.884	570.478
NVE20183	0.0188291	1	24	14	31.3188	0.384384	1	27.4862	12.0117	315.063	0.0429079	1	25.7431	13.1334	249.767	41.9721	0.168045	0.00122803	16	12	24	0.173415	208.184	195.186	205.721	242.769	220.906	365.104	293.248	166.879	219.163	235.448	228.972	326.551	313.146	276.464	311.411	359.227	295.953	252.412	230.179	236.803	321.264	227.657	182.443	179.224	190.71	192.342	209.734
NVE3597	0.0359561	1	28	26	22.2639	0.35448	1	28	24	107.049	0.0683497	1	28	25	97.7461	26.1105	0.267126	0.00128385	4	12	24	0.173415	109.669	209.33	123.432	87.7477	98.0554	168.272	76.1233	130.434	63.5254	77.6977	72.0277	67.757	64.6995	112.721	56.4433	66.1392	102.053	83.0988	102.116	65.3003	70.2404	60.7552	104.126	112.724	113.32	124.529	91.351
NVE20754	0.0359561	1	28	14	24.0829	0.380958	1	28	15.7958	177.109	0.0724685	1	28	14.8979	154.453	27.5586	0.178427	0.00120076	20	8	24	0.173415	145.915	96.1787	69.945	108.222	175.823	150.519	156.572	138.106	167.284	192.282	178.932	130.809	170.807	132.893	211.176	155.622	197.502	176.585	142.292	181.549	252.175	161.316	167.314	130.566	147.409	102.336	142.619
NVE7822	0.0419954	1	28	26	819.653	0.357933	1	28	24	3578.34	0.0781279	1	28	25	2342.64	889.827	0.379839	0.00115073	4	8	24	0.173415	2426.65	3393.13	4472.37	2701.17	1645.53	2747.93	2177.3	3009.57	1313.92	852.32	1589.16	1333.5	2749.3	3910.84	840.81	1364.28	1336.89	1217.4	2094.21	1853.52	1286.21	1324.04	3108.65	2414.25	2935.27	5489.14	2796.46
NVE5672	0.0419954	1	28	20	27.1735	0.551315	1	23.5906	16.5254	322.257	0.110337	1	25.7953	18.2475	267.975	66.8161	0.249337	0.00113846	24	8	24	0.173415	108.739	274.392	386.755	273.48	156.663	145.115	264.701	255.113	185.282	235.448	260.816	185.391	397.686	240.868	383.425	200.363	263.536	452.888	278.726	269.812	279.81	358.945	278.559	304.112	269.942	282.348	223.717
NVE20030	0.0659181	1	28	16	13.0599	0.374464	1	28	17.7925	114.818	0.116054	1	28	16.8962	98.6413	15.0174	0.152242	0.0012976	24	4	24	0.173415	88.2925	76.3772	82.2882	84.8228	101.437	87.2236	88.2338	97.8253	73.0542	89.4701	96.2897	99.7534	106.107	75.9386	129.43	93.373	124.865	90.3699	100.442	123.425	155.45	125.7	103.236	102.182	99.5008	94.938	73.6401
NVE18702	0.0307071	1	24	14	38.6283	0.999519	1	20	11.9391	255.145	0.137616	1	22	12.9831	197.903	36.9581	0.186749	0.00122803	16	12	24	0.173415	92.0101	123.052	473.157	146.246	131.868	192.973	212.799	141.943	100.582	192.282	221.39	274.792	273.463	249.174	283.19	214.628	154.88	229.56	201.72	169.35	157.753	159.221	162.864	236.802	165.835	85.0743	135.162
NVE19503	0.0762362	1	24	2	191.956	0.455575	1	28	24	1397.45	0.151432	1	26	25.2262	1091.09	194.859	0.178591	0.00120076	4	16	24	0.173415	1262.12	1403.08	1106.78	1241.63	1216.11	1104.58	846.006	1494.23	816.302	850.751	1009.15	876.136	1079.19	1515.21	817.454	843.599	776.201	815.407	1106.53	837.422	795.674	838.701	1485.35	1329.98	1555.16	1425.3	1225.78
NVE15928	0.0359561	1	24	18	101.294	0.999536	1	27.286	24	689.46	0.155471	1	25.643	20.8935	558.218	140.429	0.251567	0.0011865	20	16	24	0.173415	269.525	463.921	1637.54	507.474	321.216	393.664	515.562	450.764	334.567	301.373	457.945	441.362	648.72	569.54	632.554	483.076	665.144	548.452	552.429	578.374	551.56	514.673	559.788	603.359	526.064	1138.02	497.77
NVE9259	0.0568594	1	28	16	6.01144	0.962253	1	28	17.7581	40.6594	0.21369	1	28	16.879	23.911	16.4238	0.68687	0.00125934	24	4	24	0.173415	5.57637	9.90075	8.22882	5.84985	10.1437	6.94701	45.847	9.59072	34.939	10.9876	8.34005	31.9964	12.9399	9.49233	15.5706	31.7728	32.4168	15.581	14.2292	116.966	95.5731	44.6935	16.0194	12.9755	9.21304	24.6592	5.59292
NVE2733	0.0659181	1	28	24	723.783	0.999998	1	27.8957	12.3606	2736.25	0.245172	1	27.9479	18.1695	2224.04	307.623	0.138317	0.00115073	4	8	24	0.173415	1527	2946.18	4188.47	2920.54	1238.65	805.854	2406.53	3573.5	1061.93	695.355	1067.53	1612.05	1397.51	6684.97	1664.1	1133.44	1141.79	1682.75	1932.66	2655.78	1684.62	1416.92	3334.7	2964.08	2698.5	3336.39	2195.22
NVE3888	0.0762362	1	28	26	28.6017	0.980205	1	28	24	305.257	0.268563	1	28	25	262.548	45.3532	0.172742	0.00120076	4	8	24	0.173415	275.101	302.68	497.844	296.88	136.376	217.673	240.48	274.295	132.345	224.46	213.05	279.498	239.82	420.035	222.854	215.925	254.532	240.986	95.4196	271.247	317.809	250.703	253.64	259.509	253.358	313.172	344.897
NVE8270	0.0762362	1	28	0	798.564	0.995215	1	28	12.0461	6657.5	0.271522	1	28	6.02304	6189.32	732.529	0.118354	0.0012508	4	16	24	0.173415	6829.19	7462.34	10936.1	6284.2	5706.37	5861.74	6140.9	5677.71	5329.78	5358.79	4823.58	5452.56	6200.8	10070.2	5695.9	4661.52	4355.85	6885.77	5273.19	5002.29	5181.67	4670.47	6310.75	5517.82	5903.71	7491.47	7567.22
NVE24649	0.152315	1	28	14	40.3904	0.611924	1	28	15.9481	237.222	0.314377	1	28	14.9741	205.709	37.1245	0.180471	0.00115313	24	4	24	0.173415	93.8689	176.799	144.004	162.333	197.238	213.814	238.75	187.978	245.632	241.726	205.469	200.448	163.043	270.531	217.988	202.957	302.556	233.715	154.848	246.132	308.597	278.636	144.174	251.4	160.307	154.12	173.38
NVE13788	0.133232	1	24	0	1.42469	1	1	28	12.2601	8.42655	0.401784	1	26	5.69217	6.09584	1.70576	0.279824	0.00130083	4	8	24	0.173415	6.50577	12.7295	12.3432	7.31231	1.12707	2.31567	12.1105	5.75443	3.17627	0.784825	3.03275	3.76428	6.03862	21.3577	2.91948	3.24212	1.20062	10.3873	4.18507	4.30551	3.45445	4.88835	5.33979	4.05483	6.44913	6.1648	9.32153
NVE20491	0.173744	1	28	26	22.3798	0.99696	1	28	12.3352	158.956	0.476901	1	28	19.1676	145.807	18.9441	0.129926	0.00130083	4	8	24	0.173415	140.339	222.06	189.263	175.495	93.5471	164.413	173.872	118.925	71.9955	106.736	119.035	114.81	141.476	276.464	119.699	95.9667	139.872	144.384	114.671	122.707	110.542	134.08	128.155	176.791	143.723	245.359	143.552
NVE2648	0.324835	1	28	24	18.081	0.74611	1	28	24	135.059	0.585868	1	28	24	111.703	19.6781	0.176165	0.00126926	4	8	24	0.173415	100.375	155.583	181.034	128.697	117.216	73.3296	85.6387	88.2346	94.2294	75.3432	95.5315	81.873	134.575	111.535	122.618	92.0762	108.056	108.028	128.063	78.9344	73.6949	112.432	109.466	117.59	141.881	155.353	124.908
NVE4126	0.324835	1	28	26	2.96491	0.999736	1	28	12.2946	29.3545	0.689995	1	28	19.1473	25.2891	3.57463	0.141351	0.00130083	4	8	24	0.173415	23.2349	28.2879	45.2585	33.6366	21.4144	16.9816	38.9267	21.0996	16.9401	17.2662	14.4055	18.8214	26.7425	43.902	18.49	27.8822	16.8087	25.9684	27.6214	19.3748	24.1811	18.8551	23.1391	22.7071	29.4817	30.824	28.8967
NVE10022	0.00788969	1	24	20	7.28508	0.0787332	1	20.3256	18.1285	40.8762	0.00520791	1	22.1628	19.1181	34.0394	7.49486	0.220182	0.000779209	24	12	24	0.154217	38.1052	43.8462	24.6865	42.4114	41.7017	30.8756	24.221	36.4447	26.4689	27.4689	30.3275	21.6446	37.0944	23.7308	36.9801	27.2338	39.0202	37.3944	38.5026	47.3606	47.2108	44.6935	36.4886	40.5483	36.8521	30.824	23.3038
NVE925	0.0134085	1	24	2	836.242	0.286402	1	26.7023	24	4639.94	0.0252004	1	25.3512	25.1246	3065.53	999.647	0.326093	0.00133499	4	16	24	0.173834	3735.24	2687.35	4007.44	3640.07	3217.79	3797.7	2324.35	5155.97	2437.26	1965.99	2875.8	2324.44	2071.25	3567.93	1107.46	2636.49	1613.03	1522.78	3569.86	2426.87	1745.65	2374.34	6164.79	3880.47	4359.61	5051.44	4240.36
NVE6782	0.0261566	1	24	16	11.6634	0.185889	1	24.7603	16.1834	80.28	0.0307597	1	24.3802	16.0942	67.9469	12.7958	0.18832	0.0013464	20	12	24	0.173834	63.1989	74.9628	45.2585	55.5735	52.9724	57.8918	79.5834	38.3629	56.1141	58.8619	68.995	63.0517	87.1287	64.0732	67.148	71.3266	96.0497	73.7501	73.6572	86.1103	100.179	81.007	60.5177	58.3896	50.6717	65.3469	67.115
NVE2565	0.0261566	1	28	2	13.2243	0.271513	1	26.7979	4.77262e-05	99.0174	0.0422376	1	27.3989	0.978557	85.026	15.2789	0.179696	0.00135127	4	16	24	0.173834	112.457	108.908	86.4026	84.8228	120.597	87.2236	76.9883	101.662	107.993	89.4701	72.0277	57.4052	75.0514	98.4829	70.0675	71.3266	63.0326	73.7501	65.2871	66.0179	61.0286	74.0236	86.3267	95.694	79.2321	123.296	86.6902
NVE5234	0.0762362	1	24	12	40.8846	0.601755	1	24.2788	6.90073	374.867	0.187256	1	24.1394	9.4654	286.565	88.9832	0.310517	0.00135127	12	16	24	0.173834	228.631	94.7643	45.2585	175.495	224.288	487.063	377.156	324.166	287.982	488.946	455.67	255.971	301.931	285.956	295.841	392.296	271.34	318.891	171.588	257.613	472.108	203.914	305.258	167.87	209.136	163.984	273.121
NVE24877	0.10125	1	24	22	30.3286	0.486282	1	24.7603	20.58	300.147	0.197492	1	24.3802	21.3063	268.79	32.7408	0.121808	0.0013464	24	12	24	0.173834	242.572	316.824	320.924	266.168	237.812	195.288	313.143	247.441	197.988	241.726	239.587	207.976	296.755	272.904	310.438	204.902	246.127	279.42	236.875	304.256	397.261	315.648	279.449	298.436	268.099	368.655	213.463
NVE2210	0.254526	1	28	26	3.74731	0.723973	1	28	24	34.0714	0.495936	1	28	25	26.2592	6.38492	0.24315	0.00135086	4	8	24	0.173834	33.4582	41.0174	49.3729	26.3243	25.9227	22.3848	20.7609	17.2633	21.1751	14.9117	25.0202	18.8214	43.9957	22.5443	25.3022	14.9137	23.4121	23.8909	25.1104	15.0693	16.1208	19.5534	21.3592	26.7619	41.4587	33.2899	33.5575
NVE2952	0.00136401	0.899859	28	2	9.37316	0.144259	1	28	4.77262e-05	48.4926	0.0018759	1	28	1.00002	32.5873	9.20884	0.28259	0.000167484	4	16	24	0.069503	52.9755	41.0174	49.3729	51.1862	40.5746	42.454	16.4357	40.281	19.0576	38.4564	30.3275	29.1732	20.7038	35.5962	27.2485	25.937	13.8071	38.4332	28.4585	21.5276	16.1208	12.57	40.0485	28.3838	40.5374	40.6877	34.4897
NVE1952	0.0359561	1	24	0	116.87	0.0409335	1	27.3857	24	250.429	0.0110699	1	25.6929	24.1046	197.435	89.0048	0.450805	0.00141127	8	4	24	0.179421	223.055	350.769	275.666	343.679	216.398	287.143	358.99	343.348	173.636	73.7736	90.2242	91.2837	110.421	169.675	136.242	88.1856	94.849	122.571	231.016	122.707	316.658	77.5153	309.708	99.7489	304.951	209.603	227.445
NVE9374	0.0419954	1	28	26	10.2786	0.249848	1	28	24	42.1484	0.0583076	1	28	25	26.4523	10.3704	0.392043	0.00141562	4	8	24	0.179421	34.3876	33.9454	16.4576	40.9489	29.3039	19.2973	19.0308	49.8717	15.8814	25.1144	9.09824	11.2928	26.7425	20.1712	25.3022	10.3748	10.8056	23.8909	29.2955	10.0462	31.09	11.1734	48.9481	25.14	49.7504	39.4547	37.2861
NVE25446	0.011268	1	24	12	6.89434	0.154105	1	25.9619	12.3664	24.5786	0.0127732	1	24.9809	12.1948	18.5189	7.34982	0.396883	0.00147909	20	8	24	0.182191	13.9409	2.82879	8.22882	13.1622	14.652	10.8065	12.9756	21.0996	21.1751	21.1903	31.8438	17.8803	34.5064	16.6116	34.0606	12.9685	19.2099	40.5106	17.5773	22.2451	5.75741	18.8551	11.5696	16.2193	15.6622	8.63073	20.5074
NVE26218	0.0188291	1	28	14	20.1522	0.269234	1	27.0886	13.8547	76.2549	0.031859	1	27.5443	13.93	51.9035	24.17	0.465671	0.00147996	20	8	24	0.182191	27.8819	31.1166	24.6865	30.7117	30.431	43.2259	68.3379	34.5266	74.113	54.9378	50.7985	24.4678	126.811	23.7308	105.101	38.9054	66.0341	76.8664	37.6656	121.99	67.9375	65.6436	45.3883	41.3593	29.4817	33.2899	31.6932
NVE7136	0.0568594	1	28	14	11.7661	0.640917	1	28	14.8173	44.0176	0.15714	1	28	14.4086	30.7603	15.7123	0.510797	0.00147996	20	8	24	0.182191	16.7291	38.1886	0	8.77477	23.6685	43.9978	28.5462	11.5089	21.1751	22.7599	28.0529	65.8749	25.8798	52.2078	29.1948	60.9518	74.4385	31.162	30.1325	36.5969	81.7553	34.9168	16.0194	12.1645	13.8196	14.7955	15.8466
NVE1539	0.0762362	1	28	16	96.4055	0.551941	1	26.6075	18.3279	1064.1	0.17539	1	27.3037	17.2048	917.22	146.589	0.159819	0.00146595	24	4	24	0.182191	829.02	695.881	938.086	766.33	840.797	784.241	846.871	857.41	928.53	818.573	871.914	983.418	949.789	684.634	616.983	1053.04	1426.94	956.674	915.693	1019.69	1402.51	1145.27	940.694	987.757	806.141	745.941	912.578
NVE17747	0.0489259	1	24	12	24.2496	0.896438	1	28	10.0778	206.856	0.180996	1	26	11.179	172.007	33.3282	0.193761	0.00146418	16	12	24	0.182191	180.303	134.367	41.1441	122.847	140.884	205.323	157.437	178.387	190.576	269.98	232.763	116.693	219.116	227.816	199.498	163.403	170.488	197.36	133.922	156.434	140.481	131.985	164.644	337.362	140.038	120.83	136.094
NVE19003	0.224592	1	28	24	7.7157	0.426146	1	28	24	86.8556	0.320284	1	28	24	74.0665	20.539	0.277304	0.00147996	4	8	24	0.182191	64.1283	140.025	131.661	68.7357	58.6078	83.3642	90.8289	84.3983	49.7616	36.102	49.2821	42.3481	67.2875	81.8713	64.2286	64.8424	66.0341	65.4403	72.8202	61.7123	73.6949	43.9952	70.3073	75.4199	88.4451	119.597	64.3186
NVE19576	0.00110405	0.811602	28	16	5.58418	0.155651	1	28	13.5999	37.2265	0.00166156	1	28	14.8	31.6406	6.75264	0.213417	0.000191516	16	12	24	0.076993	28.8112	22.6303	8.22882	26.3243	23.6685	28.5599	30.2763	24.9359	46.5853	27.4689	34.1184	31.9964	34.5064	40.3424	33.0874	40.8507	39.0202	29.0846	36.8286	35.8793	54.1197	37.0118	29.3689	29.1948	24.8752	30.824	28.8967
NVE9181	0.0205256	1	24	8	2.88291	0.128341	1	22.1926	7.03587	9.10396	0.0182796	1	23.0963	7.51057	4.18514	3.47838	0.831127	0.00153001	12	12	24	0.182851	7.43516	0	0	0	6.76244	13.1221	3.46015	3.83629	8.47005	7.84825	10.6146	8.46962	3.45064	0	0.97316	5.18739	1.20062	3.1162	5.02208	2.15276	0	2.09501	2.6699	0.810966	8.29173	1.23296	1.86431
NVE7260	0.011268	1	28	0	11.0369	0.242223	1	28	4.77262e-05	68.1651	0.0188427	1	28	2.38631e-05	50.803	11.6834	0.229975	0.00152659	4	12	24	0.182851	60.4107	70.7197	78.1738	64.3483	48.4641	82.5923	50.1722	44.1173	45.5265	58.0771	51.5567	39.5249	23.2918	64.0732	29.1948	36.3117	28.8149	37.3944	66.9611	36.5969	39.1504	55.8669	30.2588	57.5786	42.38	64.114	58.7256
NVE18361	0.00136401	0.899859	28	16	7.21415	0.788317	1	27.4862	15.7908	46.5479	0.00842493	1	27.7431	15.8958	30.8627	19.3005	0.625366	0.000261956	20	8	24	0.092327	9.29395	18.3871	20.5721	13.1622	15.779	13.894	19.0308	17.2633	25.4102	24.3296	12.131	76.2266	27.6051	21.3577	24.329	82.9982	108.056	28.0458	26.7844	30.8562	93.2701	16.7601	25.809	27.5729	26.7178	9.86369	19.5752
NVE17503	0.0241893	1	28	10	13.3002	0.227368	1	27.5875	8.23312	46.2997	0.0341159	1	27.7937	9.1105	22.7439	17.5501	0.771639	0.00154431	12	16	24	0.182851	34.3876	19.8015	0	4.38739	31.558	34.7351	20.7609	0	17.9989	52.5833	26.5365	87.5195	18.9785	46.2751	13.6242	47.3349	43.2223	19.736	30.9695	15.0693	29.9385	11.1734	5.33979	4.8658	2.76391	4.93184	3.72861
NVE24524	0.0146598	1	28	12	6.14881	0.527258	1	20	12.1329	21.3135	0.0453158	1	24	12.4226	11.4207	6.54561	0.573135	0.00152659	16	12	24	0.182851	14.8703	22.6303	0	2.92492	5.63537	18.5254	7.78533	1.91814	3.17627	8.63308	12.8892	19.7625	16.3905	30.8501	16.5437	21.398	30.0155	8.30988	3.34805	11.4814	18.4237	4.88835	0.889966	3.24387	1.84261	2.46592	0
NVE4444	0.0419954	1	24	18	27.7296	0.457502	1	20.8926	15.3972	148.004	0.0951459	1	22.4463	16.6885	124.521	28.2122	0.226566	0.00153001	20	12	24	0.182851	95.7277	196.601	106.975	112.61	81.1493	84.1361	94.2891	97.8253	110.111	66.7102	97.0479	170.334	132.85	166.116	120.672	137.466	191.499	156.849	174.099	101.18	125.512	80.3086	131.715	158.949	122.533	125.762	97.8761
NVE10006	0.0261566	1	28	24	23.6471	0.818695	1	21.3695	0.381088	207.426	0.103724	1	24.6847	23.1416	191.172	34.7507	0.181777	0.00155639	4	8	24	0.182851	114.316	316.824	403.212	175.495	152.155	163.641	225.775	170.715	143.991	131.851	159.977	159.041	165.631	173.235	179.061	157.567	228.718	171.391	232.69	192.313	187.692	206.707	187.783	212.473	218.349	241.66	166.855
NVE5825	0.10125	1	28	0	27.0767	0.983182	1	28	11.8874	269.66	0.329215	1	28	5.94371	253.357	11.8618	0.0468185	0.00154431	4	16	24	0.182851	263.019	299.851	292.123	302.73	253.591	174.447	276.812	270.458	212.81	231.523	219.874	247.501	236.369	354.776	266.646	220.464	202.305	246.18	194.187	213.84	251.023	224.864	264.32	247.345	284.683	355.093	226.513
NVE251	0.324835	1	28	2	5.16342	0.931563	1	28	8.14594	20.2101	0.664316	1	28	5.07297	18.6938	1.30298	0.0697015	0.00154431	4	16	24	0.182851	31.5994	15.5583	74.0594	10.2372	18.0332	13.1221	2.59511	15.3452	19.0576	22.7599	25.7783	13.175	12.0772	14.2385	9.7316	20.7496	2.40124	8.30988	9.20715	10.0462	6.9089	13.2684	23.1391	36.4935	25.7965	23.4263	27.0324
NVE3820	0.0159111	1	24	14	85.9724	0.116679	1	27.3857	13.4576	314.291	0.0135321	1	25.6929	13.8066	254.447	78.9801	0.310398	0.00159928	16	12	24	0.18619	196.102	155.583	172.805	184.27	182.586	360.473	166.952	157.288	170.46	317.854	356.348	335.021	319.184	243.241	310.438	375.437	306.759	485.089	180.795	297.08	287.871	284.921	196.682	191.388	184.261	152.887	192.023
NVE1394	0.0419954	1	28	14	44.8997	0.620461	1	28	12.196	297.5	0.121097	1	28	13.098	234.29	48.7711	0.208166	0.00159928	16	12	24	0.18619	197.032	128.71	218.064	116.997	172.442	336.544	243.94	186.06	125.992	256.638	338.151	234.326	286.403	346.47	249.129	307.353	370.392	266.955	148.151	223.169	341.99	226.959	223.381	236.802	186.103	167.683	227.445
NVE16927	0.324835	1	28	24	9.02338	0.895031	1	28	24	32.163	0.649895	1	28	24	26.5157	13.5787	0.512101	0.00160865	4	8	24	0.186437	26.0231	86.278	37.0297	61.4234	10.1437	0	24.221	30.6903	14.8226	7.06343	9.85642	17.8803	25.8798	21.3577	25.3022	18.1559	24.6127	46.7431	31.8065	6.45827	1.15148	10.475	32.9287	23.518	46.0652	38.2218	24.236
NVE6246	0.0762362	1	24	12	2.02474	0.532073	1	28	12.1964	27.8712	0.170564	1	26	12.1626	24.1998	3.78371	0.156353	0.00167537	8	20	24	0.192436	18.5879	19.8015	12.3432	16.0871	31.558	27.0162	25.9511	28.7722	23.2927	26.6841	28.0529	21.6446	32.7811	18.9847	38.9264	20.7496	30.6158	25.9684	25.1104	21.5276	26.4841	23.0451	23.1391	19.4632	23.9539	17.2615	21.4395
NVE1749	0.173744	1	20	0	10.3859	0.880479	1	20	0.761116	86.6235	0.440189	1	20	0.380558	83.4586	16.9335	0.202897	0.00167537	4	4	24	0.192436	174.726	107.494	189.263	105.297	81.1493	71.7858	0	51.7899	88.9356	68.2798	68.2368	77.1677	90.5793	77.1251	73.9602	65.4908	94.2487	90.3699	91.2345	79.652	117.451	86.5936	71.1973	59.2005	95.8156	83.8413	81.0973
NVE25973	0.0134085	1	28	0	1.66913	0.185848	1	28	4.77262e-05	13.8233	0.0174304	1	28	2.38631e-05	9.58927	3.01019	0.313913	0.00171174	4	16	24	0.193346	7.43516	9.90075	20.5721	17.5495	6.76244	10.0346	11.2455	9.59072	7.4113	10.2027	6.06549	7.52856	7.76394	7.11924	6.81212	9.72636	6.60341	7.27114	8.37014	7.17585	9.21186	8.38003	8.00969	8.92063	8.29173	16.0285	13.0501
NVE23544	0.0307071	1	28	18	68.5881	0.105248	1	28	17.2218	500.598	0.0217656	1	28	17.6109	441.587	69.5677	0.15754	0.00171336	20	12	24	0.193346	261.16	390.372	423.784	466.525	347.139	327.282	391.862	368.284	409.739	347.678	474.625	518.529	501.206	319.179	549.835	502.528	485.651	491.321	513.926	494.416	541.197	500.008	536.649	444.41	505.796	406.877	393.369
NVE10133	0.0134085	1	24	0	5.16633	0.752105	1	28	24	14.9354	0.0564409	1	26	24.1428	10.0174	6.42806	0.641691	0.00171174	4	8	24	0.193346	18.5879	22.6303	8.22882	36.5615	3.38122	2.31567	12.9756	3.83629	2.11751	0.784825	17.4383	0.941069	1.72532	26.1039	0.97316	1.94527	1.20062	0	4.18507	14.3517	18.4237	23.7434	5.33979	8.10966	5.52782	19.7274	15.8466
NVE8413	0.0359561	1	24	12	5.53233	0.51853	1	28	8.29018	21.5159	0.0928901	1	26	10.349	14.7204	6.97414	0.473774	0.00171174	12	16	24	0.193346	7.43516	5.65757	4.11441	4.38739	9.01658	18.5254	27.6812	11.5089	9.52881	36.8868	23.5038	15.9982	14.6652	21.3577	11.6779	27.2338	25.213	3.1162	14.2292	20.81	9.21186	31.4251	3.55986	12.1645	10.1343	7.39777	4.66076
NVE20032	0.0489259	1	28	16	15.2855	0.496975	1	28	17.4672	119.827	0.114686	1	28	16.7336	102.676	11.9368	0.116257	0.00173937	20	8	24	0.193733	45.5404	79.206	78.1738	86.2852	111.58	94.1706	135.811	93.9891	84.7005	87.9004	115.244	94.1069	110.421	87.804	110.94	98.5604	127.866	111.145	120.53	134.188	127.815	140.365	114.806	88.3953	105.029	103.569	84.8259
NVE10972	0.197753	1	28	16	15.1882	0.813048	1	28	17.2104	90.9173	0.454646	1	28	16.6052	75.138	15.9395	0.212137	0.0017304	24	4	24	0.193733	66.9164	55.1613	45.2585	40.9489	96.9283	75.6453	76.9883	61.3806	100.582	51.0136	91.7406	58.3463	78.5021	62.8867	70.0675	75.8656	101.452	79.9826	90.3975	99.0268	127.815	111.734	44.4983	93.2611	57.1208	65.3469	51.2684
NVE8433	0.411148	1	24	2	7.50632	0.896129	1	28	11.5335	106.276	0.73632	1	26	6.43818	106.269	6.56608	0.0617873	0.00173735	4	16	24	0.193733	118.033	103.251	172.805	112.61	107.072	74.8734	108.13	109.334	93.1706	99.6728	109.179	99.7534	100.069	125.773	102.182	95.9667	80.4416	92.4474	89.5605	99.7444	95.5731	75.4203	126.375	121.645	116.084	117.131	123.044
NVE20474	0.0188291	1	28	22	36.8473	0.101328	1	24.8425	21.7624	266.292	0.0138548	1	26.4212	21.9525	236.881	37.7837	0.159505	0.0017917	24	12	24	0.195759	215.62	271.563	316.81	244.231	217.525	161.325	250.861	197.569	209.634	155.395	178.932	219.269	240.682	263.412	178.088	227.597	225.116	239.948	255.289	271.247	301.688	238.831	317.718	223.016	257.965	295.911	231.174
NVE17552	0.0389758	1	28	0	1.7994	0.132711	1	28	4.77262e-05	5.63797	0.0324027	1	28	2.38631e-05	2.81203	2.03801	0.724748	0.00181737	4	12	24	0.195759	7.43516	5.65757	8.22882	1.46246	3.38122	3.08756	4.32519	0	2.11751	3.1393	0.758187	0.941069	0	3.55962	0.97316	0	3.60186	2.07747	0.837014	2.15276	0	2.09501	1.77993	1.62193	5.52782	6.1648	3.72861
NVE2777	0.0489259	1	24	16	30.2538	0.133985	1	22.127	12.4802	177.475	0.0395121	1	23.0635	14.192	129.597	35.259	0.272067	0.0018004	16	16	24	0.195759	87.3631	63.6477	123.432	153.558	121.724	97.2582	104.67	70.9713	86.8181	89.4701	128.134	151.512	194.961	211.204	188.793	110.88	116.46	170.352	132.248	177.244	125.512	159.919	88.9966	128.944	100.422	129.461	76.4365
NVE15616	0.0261566	1	20	12	12.1069	0.310074	1	20	11.8093	136.125	0.0471591	1	20	11.9046	103.425	20.2295	0.195595	0.0018004	16	8	24	0.195759	117.104	55.1613	86.4026	70.1982	119.47	99.5739	84.7736	92.0709	95.2881	120.863	102.355	109.164	124.223	192.22	117.752	109.584	70.2363	102.835	116.345	76.7816	75.9979	69.8336	104.126	81.9076	109.635	73.9777	99.7404
NVE23213	0.0261566	1	28	16	38.6184	0.402968	1	28	15.754	345.221	0.0585254	1	28	15.877	307.542	41.0532	0.133488	0.00181205	20	8	24	0.195759	257.442	254.591	181.034	242.769	252.464	303.353	416.948	245.522	352.566	326.487	332.844	252.207	351.103	299.008	355.203	309.298	364.388	374.983	266.17	406.871	382.292	320.536	264.32	337.362	282.84	242.893	338.372
NVE5439	0.0762362	1	24	18	35.0862	0.389169	1	23.0817	14.1685	398.125	0.134033	1	23.5408	16.053	362.897	40.3079	0.111073	0.0017917	20	12	24	0.195759	327.147	332.382	337.382	413.877	316.708	346.579	293.248	299.23	327.156	351.602	360.897	331.256	417.528	307.314	482.687	361.172	401.007	441.462	380.841	356.64	468.653	385.481	325.727	332.496	334.433	374.82	328.118
NVE743	0.116278	1	28	16	308.149	0.595729	1	25.9619	17.4124	4108.2	0.254204	1	26.9809	16.7568	3587.44	534.715	0.149052	0.00181843	20	8	24	0.195759	3104.18	2866.97	3361.47	3346.11	3509.71	2983.36	3761.18	3366.34	3524.6	3323.74	3326.92	3278.69	3909.58	2971.1	3970.49	3367.26	4249	3367.58	3754.84	4998.7	5838.02	4329.68	3463.75	3232.51	3263.26	3092.27	3109.66
NVE8612	0.287841	1	24	10	1.36869	0.982718	1	20	7.70126	10.1601	0.640065	1	22	8.81902	5.31886	2.15062	0.404338	0.00181205	12	16	24	0.195759	3.71758	0	0	2.92492	4.50829	3.85945	10.3804	3.83629	11.6463	9.4179	5.30731	14.116	4.3133	1.18654	2.91948	5.83581	4.20217	7.27114	5.02208	2.15276	9.21186	2.79334	10.6796	2.4329	1.84261	3.69888	3.72861
NVE16315	0.0261566	1	28	14	44.2294	0.133216	1	28	15.1268	281.473	0.0232047	1	28	14.5634	239.26	47.7453	0.199554	0.00189442	20	8	24	0.196067	255.584	158.412	131.661	231.069	243.448	221.533	210.204	203.323	230.809	223.675	242.62	288.908	326.948	217.137	240.37	311.892	232.32	310.582	320.576	236.086	332.778	236.736	269.66	229.503	186.103	173.847	219.056
NVE24232	0.022222	1	28	8	4.72617	0.363598	1	28	7.83305	22.398	0.0470119	1	28	7.91652	13.9831	3.95399	0.28277	0.00187314	12	12	24	0.196067	19.5173	26.8735	0	26.3243	18.0332	26.2443	8.65037	11.5089	11.6463	32.1778	21.2292	24.4678	9.48926	16.6116	10.7048	20.7496	20.4106	7.27114	9.20715	11.4814	10.3633	4.88835	8.00969	4.8658	11.0556	3.69888	5.59292
NVE16764	0.0489259	1	24	2	16.2756	0.165512	1	28	4.77262e-05	64.6641	0.0470982	1	26	1.08336	41.7338	23.2295	0.556612	0.00186735	4	16	24	0.196067	35.317	49.5038	94.6315	80.4354	32.6851	39.3664	24.221	70.9713	26.4689	50.2288	43.2166	6.58749	43.9957	8.30579	47.6848	1.94527	5.40279	39.4719	29.2955	32.2913	3.45445	28.6318	71.1973	65.6883	71.8617	82.6084	66.1829
NVE9314	0.0307071	1	24	20	15.1889	0.297414	1	22.8006	18.8459	145.308	0.0520189	1	23.4003	19.4209	128.396	20.4496	0.15927	0.00187314	24	12	24	0.196067	154.28	107.494	168.691	118.459	102.564	112.696	138.406	122.761	85.7593	98.1032	99.3224	133.632	146.652	113.908	113.86	141.356	150.678	113.222	133.922	142.8	199.206	153.634	139.725	123.267	128.983	129.461	124.908
NVE19155	0.0568594	1	24	2	122.839	0.448732	1	28	4.77262e-05	693.826	0.119115	1	26	1.08336	572.361	175.093	0.305914	0.00189442	4	16	24	0.196067	684.035	616.675	843.454	605.459	670.608	466.994	467.985	753.831	466.912	481.098	428.375	502.531	504.656	843.63	285.136	420.827	283.947	344.86	703.091	354.487	299.385	391.766	990.532	643.907	827.331	983.903	775.551
NVE1287	0.116278	1	28	26	136.597	0.42965	1	28	24	740.069	0.199663	1	28	25	568.576	158.34	0.278485	0.00189442	4	8	24	0.196067	356.888	848.636	999.802	756.093	627.78	541.867	275.947	765.339	295.393	469.326	349.524	439.479	585.746	462.751	532.318	337.18	420.818	722.959	612.694	348.747	315.506	481.852	689.723	662.56	547.254	953.079	797.923
NVE6611	0.0762362	1	28	2	5.36803	0.958421	1	26.3269	4.12068	52.6686	0.264236	1	27.1634	3.09593	43.4094	6.60401	0.152133	0.00187314	8	12	24	0.196067	54.8343	57.9901	8.22882	59.9609	47.3371	71.7858	52.7673	57.5443	51.8791	53.3681	36.393	34.8196	43.9957	55.7674	32.1143	35.0149	34.2177	28.0458	32.6435	30.1386	56.4226	40.5035	40.0485	47.847	31.3243	36.9888	41.9469
NVE23557	0.173744	1	28	2	42.3432	0.530589	1	28	4.77262e-05	412.262	0.311955	1	28	1.00002	338.399	57.4774	0.169851	0.00189749	4	16	24	0.196067	321.571	407.345	501.958	402.177	350.52	290.231	404.837	406.647	312.333	345.323	256.267	283.262	338.163	377.32	374.667	242.51	234.721	280.458	347.361	285.599	176.177	230.451	425.404	318.71	433.013	406.877	357.947
NVE21777	0.173744	1	28	2	12.6357	0.787861	1	28	11.6151	104.325	0.409099	1	28	6.80757	106.059	19.4703	0.18358	0.00188479	4	20	24	0.196067	114.316	192.357	168.691	121.384	108.199	87.2236	100.344	82.4802	84.7005	113.8	92.4988	101.635	92.3046	145.945	97.316	81.053	82.8428	118.416	86.2124	76.0641	81.7553	112.432	75.6471	78.6637	128.061	125.762	98.8082
NVE15724	0.173744	1	28	24	45.736	0.949443	1	28	24	297.674	0.462227	1	28	24	243.849	67.928	0.278565	0.00189442	4	8	24	0.196067	225.843	278.635	662.42	266.168	167.934	201.463	153.112	253.195	147.167	192.282	175.141	168.451	267.425	361.895	231.612	145.895	179.493	240.986	190.002	169.35	184.237	233.244	264.32	244.101	280.076	403.178	228.377
NVE20387	0.00136401	0.899859	28	24	11.3034	0.124945	1	28	24	57.8501	0.00164925	1	28	24	28.4881	21.2397	0.745564	9.88e-06	4	8	24	0.011575	49.2579	74.9628	24.6865	19.012	15.779	11.5784	5.19022	53.708	6.35254	9.4179	9.85642	11.2928	19.8412	8.30579	21.4095	14.9137	16.2084	14.5423	15.0662	14.3517	14.9693	22.3467	67.6374	60.0115	87.5238	17.2615	62.4542
NVE1336	0.000457162	0.589778	24	18	11.3802	0.137883	1	24.0449	17.3838	41.3683	0.000672699	0.617951	24.0225	17.6922	28.3534	12.8729	0.454016	3.37e-05	20	16	24	0.025513	24.1643	29.7023	24.6865	14.6246	14.652	22.3848	42.3868	11.5089	19.0576	11.7724	13.6474	12.2339	35.3691	39.1558	25.3022	29.8275	30.6158	38.4332	34.3176	49.5134	74.8464	27.9334	40.9384	26.7619	25.7965	18.4944	24.236
NVE16195	0.0134085	1	24	16	33.7899	0.164591	1	22.3249	13.2284	158.157	0.0157048	1	23.1624	14.5831	117.111	38.7968	0.331283	0.00194015	20	8	24	0.196374	28.8112	96.1787	168.691	78.9729	108.199	36.2789	106.4	76.7258	99.5231	87.1156	92.4988	119.516	171.669	118.654	205.337	121.255	166.286	161.004	166.566	128.448	149.693	118.717	59.6277	107.048	80.1534	150.421	50.3363
NVE24500	0.0359561	1	28	12	14.1479	0.231005	1	26.1431	12.2255	57.3668	0.0480984	1	27.0716	12.1309	40.0164	13.7199	0.342857	0.00194281	16	12	24	0.196374	18.5879	14.1439	41.1441	48.2612	59.7349	23.9286	55.3624	28.7722	43.409	18.8358	60.6549	51.7588	60.3862	47.4616	58.3896	62.8971	43.8227	31.162	77.0053	46.6431	24.1811	33.5201	17.7993	27.5729	32.2456	27.1251	25.1681
NVE15329	0.0419954	1	28	14	187.131	0.676636	1	28	9.42893	605.065	0.129598	1	28	11.7145	443.671	198.228	0.446791	0.00193286	16	12	24	0.196374	200.749	253.176	119.318	301.267	237.812	291.775	710.196	268.54	554.789	433.224	225.181	1139.64	333.849	798.542	315.304	914.926	789.408	235.793	342.339	947.93	1045.55	456.013	293.689	253.832	201.765	250.291	247.953
NVE4899	0.0659181	1	28	26	69.4399	0.686978	1	28	24	464.868	0.18543	1	28	25	218.824	219.345	1.00238	0.00197679	4	8	24	0.196374	84.5749	451.191	1267.24	147.709	46.21	690.842	83.0436	72.8895	64.5842	89.4701	35.6348	1.88214	215.665	4.74616	161.545	3.24212	0.60031	75.8276	93.7455	101.897	103.633	48.1852	109.466	254.643	102.265	1155.28	228.377
NVE15298	0.142774	1	28	26	13.7394	0.391944	1	28	24	50.364	0.217298	1	28	25	27.3933	15.4894	0.565443	0.00197679	4	8	24	0.196374	30.67	26.8735	53.4873	48.2612	21.4144	21.6129	19.8959	51.7899	17.9989	15.6965	0	0.941069	30.1931	33.2231	19.4632	0.648424	1.80093	55.0529	25.9474	0	31.09	0	39.1585	17.0303	47.9078	75.2106	39.1504
NVE12369	0.0762362	1	28	14	6.80933	0.925738	1	28	15.6692	22.5408	0.257674	1	28	14.8346	16.7459	7.45397	0.445123	0.00197679	20	8	24	0.196374	3.71758	7.07197	4.11441	7.31231	20.2873	5.40323	32.0064	13.427	16.9401	14.1269	13.6474	34.8196	8.6266	32.0366	5.83896	36.3117	37.2192	8.30988	14.2292	22.9627	47.2108	20.2517	13.3495	12.9755	12.8983	4.93184	5.59292
NVE16324	0.0762362	1	28	16	9.30489	0.999974	1	28	17.0439	65.4748	0.272457	1	28	16.522	45.2324	21.9676	0.48566	0.00197679	20	8	24	0.196374	19.5173	14.1439	12.3432	19.012	13.5249	26.2443	148.786	15.3452	70.9367	25.8992	26.5365	72.4623	24.1545	13.0519	23.3558	88.1856	94.849	28.0458	28.4585	129.883	170.419	63.5486	22.2491	21.0851	13.8196	17.2615	20.5074
NVE20761	0.10125	1	24	0	103.637	0.99997	1	28	12.1496	1197.6	0.333122	1	26	5.6409	1076.79	222.573	0.206701	0.00197679	4	8	24	0.196374	961.924	1421.47	2699.05	1207.99	909.548	665.37	1223.16	928.382	866.063	723.609	645.975	1016.35	998.961	2109.67	896.28	781.999	788.208	926.551	844.547	1069.2	1047.85	847.081	1073.3	959.373	946.179	1390.78	1079.43
NVE14947	0.0188291	1	28	26	33.7208	0.129365	1	27.0886	24	237.346	0.0170933	1	27.5443	24.9903	185.994	45.3809	0.243991	0.00207178	4	12	24	0.199643	162.644	277.221	263.322	178.42	196.111	141.256	187.713	187.978	184.224	134.205	228.972	119.516	100.931	137.639	99.2623	138.763	181.294	130.881	181.632	246.132	224.539	182.964	194.013	214.095	219.27	305.774	179.906
NVE2547	0.00657307	1	28	26	21.7476	0.123265	1	28	24	62.7453	0.00657758	1	28	25	26.179	22.3027	0.85193	0.00313749	4	8	24	0.235738	39.964	63.6477	28.8009	20.4745	10.1437	35.507	7.78533	59.4625	2.11751	9.4179	0	0	38.8197	0	27.2485	0	0	19.736	10.8812	0	12.6663	0	65.8575	42.1703	82.9173	43.1536	64.3186
NVE20400	0.022222	1	24	2	2.84741	0.221867	1	27.8957	4.77262e-05	18.617	0.031122	1	25.9479	1.08118	14.2563	4.27888	0.300139	0.00207178	4	12	24	0.199643	17.6585	16.9727	20.5721	19.012	23.6685	9.26269	14.7056	21.0996	16.9401	12.5572	15.9219	9.41069	12.9399	7.11924	6.81212	12.9685	8.40435	14.5423	18.4143	9.32861	5.75741	5.58669	13.3495	18.6522	18.4261	20.9603	18.6431
NVE10100	0.022222	1	28	24	9.81871	0.726535	1	28	24	41.423	0.0827619	1	28	24	23.9516	18.3796	0.767363	0.00203254	4	8	24	0.199643	4.64698	33.9454	119.318	16.0871	3.38122	27.7881	12.1105	23.0177	3.17627	9.4179	2.27456	4.70535	14.6652	22.5443	15.5706	8.42951	14.4074	13.5035	10.8812	30.8562	4.60593	37.7101	31.1488	38.9264	24.8752	82.6084	17.7109
NVE688	0.0261566	1	28	12	3.98803	0.762974	1	20	11.9738	45.8113	0.0980714	1	24	12.3272	36.3669	5.12946	0.141048	0.00207178	16	12	24	0.199643	32.5288	26.8735	28.8009	52.6486	30.431	32.4194	36.3316	34.5266	39.174	38.4564	36.393	30.1142	43.9957	47.4616	59.3628	32.4212	37.8196	38.4332	35.9916	29.421	41.4534	30.7268	30.2588	35.6825	34.0882	24.6592	26.1003
NVE8734	0.0359561	1	28	14	112.025	0.642263	1	28	15.7445	512.479	0.110114	1	28	14.8723	405.395	116.176	0.286575	0.00205915	20	8	24	0.199643	354.1	189.529	222.178	212.057	397.857	322.65	379.751	366.366	502.91	302.158	417.761	464.888	655.622	199.339	544.97	518.091	711.368	239.948	471.239	565.457	923.489	484.645	334.627	267.619	367.6	279.882	302.95
NVE11688	0.0659181	1	28	24	94.9519	0.991038	1	22.1926	1.80736	729.597	0.243563	1	25.0963	24.3256	668.128	94.9929	0.142178	0.00206579	4	4	24	0.199643	531.614	858.537	1711.6	662.495	450.829	387.489	573.52	642.578	452.089	508.567	536.796	563.701	810.901	594.457	840.81	533.004	577.499	742.695	623.575	637.933	654.042	724.873	715.532	682.834	740.728	790.328	676.743
NVE19916	0.173744	1	24	0	25.7252	0.980977	1	28	12.4603	149.699	0.47201	1	26	5.78513	166.06	85.114	0.51255	0.00205915	4	8	24	0.199643	212.831	164.07	987.459	140.396	120.597	217.673	91.6939	199.487	85.7593	65.1405	68.995	34.8196	163.905	187.473	176.142	64.8424	118.261	90.3699	184.98	94.0037	79.4523	96.3703	103.236	127.322	198.08	290.979	105.333
NVE25171	0.0659181	1	28	22	5.94634	0.833518	1	25.3469	23.3739	51.208	0.21436	1	26.6734	22.7774	45.6364	6.02508	0.132023	0.00208996	24	8	24	0.200644	33.4582	79.206	49.3729	40.9489	36.0663	45.5415	39.7917	32.6084	34.939	42.3806	39.4257	36.7017	37.0944	51.0213	41.8459	42.796	42.622	65.4403	46.8728	40.9024	50.6652	53.7719	43.6083	51.9018	48.8291	69.0458	36.354
NVE22596	0.0146598	1	24	4	1.28279	0.34551	1	25.5196	24	3.17734	0.0318362	1	24.7598	1.32612	2.51729	1.52848	0.607192	0.00211747	8	12	24	0.202529	1.85879	8.48636	0	2.92492	4.50829	8.4908	4.32519	7.67258	1.05876	1.56965	2.27456	0.941069	0.86266	3.55962	0.97316	1.94527	0.60031	0	2.51104	0.717585	1.15148	4.88835	0	0	2.76391	2.46592	4.66076
NVE20024	0.173744	1	24	0	908.814	0.999878	1	28	12.1929	2457.57	0.477789	1	26	5.66101	3451.89	4811.02	1.39373	0.00214152	4	8	24	0.203318	516.744	3738.24	49837.9	3144.29	77.768	3044.34	2268.13	1085.67	193.753	379.071	221.39	385.838	3096.09	5398.76	1066.58	240.565	704.164	1024.19	235.201	1601.65	1943.7	1196.25	1614.4	2646.18	1997.39	2119.46	2476.73
NVE11123	0.287841	1	28	24	24.9497	0.669866	1	28	23.9999	174.811	0.510192	1	28	24	139.782	55.7084	0.398538	0.00214152	4	8	24	0.203318	91.0807	193.772	415.556	166.721	126.232	103.433	117.645	182.224	88.9356	23.5448	67.4786	114.81	106.107	129.333	132.35	103.748	109.857	92.4474	184.98	121.99	93.2701	107.544	164.644	129.755	159.386	263.854	127.705
NVE21449	0.00545985	1	24	4	6.00644	0.178831	1	22.3249	4.04046	29.5548	0.00774439	1	23.1624	4.02623	23.2718	7.78441	0.3345	0.00074533	8	12	24	0.154217	30.67	25.4591	20.5721	24.8619	34.9393	45.5415	18.1658	28.7722	20.1164	29.0385	30.3275	16.9392	17.2532	29.6635	15.5706	16.859	15.6081	14.5423	20.0883	13.6341	13.8178	16.0617	26.699	29.1948	33.1669	35.7559	20.5074
NVE19004	0.0419954	1	28	26	3.76456	0.468811	1	26.7023	4.77262e-05	35.357	0.097017	1	27.3512	26.3744	26.9932	6.41612	0.237694	0.00216595	4	12	24	0.203386	28.8112	60.8189	32.9153	23.3994	27.0498	22.3848	18.1658	13.427	24.3514	21.9751	30.3275	23.5267	20.7038	14.2385	16.5437	20.7496	27.6143	32.2008	19.2513	27.2682	32.2415	39.1068	22.2491	30.8167	34.0882	41.9207	21.4395
NVE22602	0.0359561	1	28	12	20.1885	0.682506	1	28	12.132	206.857	0.115522	1	28	12.066	180.837	24.1784	0.133703	0.00216595	16	12	24	0.203386	201.679	162.655	135.776	171.108	165.68	225.392	184.253	145.779	182.106	197.776	196.37	185.391	211.352	179.168	232.585	204.253	275.542	191.127	145.64	157.869	231.448	162.712	153.074	183.278	145.566	140.558	136.094
NVE9176	0.0284318	1	28	18	1.95446	0.365361	1	28	18.8034	5.71473	0.0578305	1	28	18.4017	3.92802	1.30022	0.331011	0.00218083	24	8	24	0.203584	1.85879	2.82879	0	1.46246	1.12707	2.31567	6.9203	0	4.23503	2.35448	4.54912	2.82321	5.17596	0	7.78528	4.53897	4.80248	5.19367	2.51104	5.74068	9.21186	8.38003	5.33979	5.67676	2.76391	2.46592	5.59292
NVE10795	0.0307071	1	28	14	1.34898	0.803928	1	26.4198	12.1561	7.35716	0.116063	1	27.2099	13.0623	3.48818	2.39152	0.685607	0.00218389	20	8	24	0.203584	0	1.41439	0	1.46246	3.38122	1.54378	2.59511	1.91814	5.29378	3.92413	2.27456	2.82321	3.45064	3.55962	20.4364	1.94527	3.00155	8.30988	2.51104	4.30551	1.15148	6.28502	0.889966	4.05483	4.60652	1.23296	1.86431
NVE11240	0.0159111	1	28	16	31.8865	0.273026	1	26.2347	15.6605	156.524	0.0279717	1	27.1173	15.8415	122.38	38.6904	0.31615	0.00220385	20	8	24	0.203967	72.4928	125.881	90.5171	81.8979	86.7846	108.065	112.455	92.0709	84.7005	114.584	75.0605	187.273	138.026	98.4829	177.115	165.996	177.092	171.391	126.389	151.411	244.114	120.114	90.7765	114.346	95.8156	88.7732	102.537
NVE212	0.0359561	1	28	16	113.205	0.690541	1	28	17.1456	859.158	0.116591	1	28	16.5728	643.179	223.512	0.347511	0.00220385	20	8	24	0.203967	314.136	486.551	345.611	567.435	518.454	378.226	706.735	515.981	758.07	397.122	486.756	882.723	530.536	473.43	615.037	781.351	716.771	761.392	634.456	1658.34	1484.26	679.481	565.128	559.567	499.347	512.912	557.427
NVE19564	0.0134085	1	20	4	3.96793	0.251238	1	20	3.88115	12.2012	0.0225476	1	20	3.94058	8.52158	3.98675	0.467842	0.00230257	8	8	24	0.207703	10.2233	12.7295	12.3432	4.38739	14.652	16.2097	6.05526	15.3452	6.35254	14.1269	9.09824	6.58749	6.03862	3.55962	3.89264	4.53897	5.40279	3.1162	14.2292	2.15276	5.75741	11.1734	14.2395	8.92063	7.37043	18.4944	10.2537
NVE16036	0.022222	1	20	16	9.09086	0.332486	1	20	15.3857	92.0676	0.0436501	1	20	15.6929	74.1329	19.6537	0.265114	0.0023088	20	8	24	0.207703	66.9164	79.206	82.2882	65.8108	81.1493	60.9793	85.6387	42.1992	69.878	56.5074	84.1587	70.5802	85.4034	70.0059	82.7186	94.0214	86.4447	84.1375	92.0715	129.165	94.4216	111.035	40.0485	35.6825	47.9078	28.3581	41.0147
NVE21974	0.011268	1	28	16	14.8024	0.764287	1	28	17.1925	90.4442	0.0495584	1	28	16.5963	75.1473	14.4467	0.192245	0.0023088	20	8	24	0.207703	39.964	60.8189	57.6018	55.5735	66.4973	55.5761	123.7	42.1992	76.2305	60.4316	62.9295	88.4605	83.678	60.5136	80.7723	86.2404	95.4494	86.215	80.3533	98.3092	142.784	90.0853	69.4173	67.3102	49.7504	81.3754	68.0472
NVE24613	0.0419954	1	24	22	11.3754	0.253446	1	24.6787	23.4193	89.7028	0.0589952	1	24.3394	22.7042	78.3756	10.8322	0.138209	0.00230257	24	16	24	0.207703	85.5043	97.5931	94.6315	58.4985	73.2598	77.189	93.424	69.0532	87.8768	58.8619	64.4459	72.4623	62.9742	52.2078	60.3359	71.3266	79.241	74.7889	86.2124	101.897	107.088	79.6103	84.5468	84.3405	103.186	81.3754	81.0973
NVE22307	0.0568594	1	24	2	25.0076	0.314473	1	28	24	254.688	0.0898335	1	26	25.2262	192.798	42.3271	0.219541	0.00228315	4	16	24	0.207703	233.278	227.717	353.839	166.721	170.188	161.325	176.468	232.095	176.812	185.219	126.617	166.569	162.18	236.122	146.947	153.028	150.078	166.198	205.068	113.378	211.873	126.399	262.54	171.925	264.414	205.904	299.221
NVE26026	0.0659181	1	24	22	8.58367	0.42223	1	24.9251	23.9999	57.7053	0.127516	1	24.4626	22.9893	50.0411	7.99605	0.15979	0.0023088	4	8	24	0.207703	46.4698	59.4045	82.2882	59.9609	41.7017	40.9102	37.1966	59.4625	43.409	28.2537	46.2494	33.8785	53.4849	39.1558	64.2286	38.257	55.8289	50.898	57.7539	40.1848	47.2108	50.9785	67.6374	51.0909	67.2552	57.9492	49.4041
NVE6543	0.0879603	1	28	10	4.72735	0.500868	1	28	6.94099	17.2605	0.181613	1	28	8.47049	11.6067	4.80621	0.414088	0.0023088	12	16	24	0.207703	8.36456	11.3151	4.11441	5.84985	20.2873	10.0346	11.2455	19.1814	22.2339	14.1269	21.2292	10.3518	14.6652	10.6789	8.75844	9.72636	9.60497	20.7747	21.7624	7.89344	8.06038	3.49168	10.6796	12.1645	8.29173	3.69888	9.32153
NVE4376	0.0879603	1	24	14	111.358	0.557968	1	24.4372	15.8855	1804.55	0.197019	1	24.2186	14.9355	1582.2	239.626	0.151451	0.0023088	20	8	24	0.207703	1207.28	1407.32	1477.07	1553.13	1308.53	1367.79	1626.27	1515.33	1346.74	1541.4	1425.39	1911.31	1677.87	1352.66	1713.73	1781.87	1983.43	1531.09	1476.49	2357.99	2208.54	1981.18	1429.29	1286.19	1345.1	1145.42	1270.52
NVE10907	0.00657307	1	24	12	9.23031	0.569954	1	20	12.3076	41.6442	0.0246771	1	22	12.2692	22.3826	14.121	0.630894	0.000356166	16	8	24	0.106556	6.50577	50.9181	4.11441	5.84985	21.4144	9.26269	15.5707	9.59072	27.5277	7.84825	14.4055	27.291	50.0343	32.0366	66.1749	17.5074	10.2053	84.1375	15.0662	11.4814	8.06038	3.49168	4.44983	12.9755	6.44913	4.93184	12.118
NVE25432	0.022222	1	24	18	80.684	0.0972246	1	25.0083	16.2274	641.829	0.0154206	1	24.5042	17.1392	561.819	75.3439	0.134107	0.00237331	16	20	24	0.21129	388.487	534.641	588.361	514.787	552.266	470.081	521.617	540.917	475.382	417.527	500.403	569.347	683.227	589.711	671.48	529.114	671.147	713.611	582.561	570.48	591.862	695.542	519.74	637.42	561.074	487.02	538.784
NVE9270	0.0659181	1	28	24	15.2059	0.968566	1	26.8941	24	110.996	0.239504	1	27.447	24.0097	94.3339	18.6954	0.198183	0.00236902	24	12	24	0.21129	59.4813	82.0348	213.949	115.534	65.3702	84.908	88.2338	82.4802	75.1717	72.2039	66.7204	72.4623	60.3862	150.691	85.6381	71.975	81.6422	98.6798	77.8423	81.8047	118.603	94.2753	101.456	108.669	95.8156	145.489	86.6902
NVE16092	0.00788969	1	20	14	6.67708	0.191804	1	20	11.9496	35.0164	0.0113397	1	20	12.9748	20.3261	11.9312	0.58699	0.00928428	12	20	24	0.316293	13.0115	18.3871	0	30.7117	15.779	5.40323	6.05526	5.75443	16.9401	25.8992	21.2292	27.291	43.9957	27.2904	58.3896	10.3748	14.4074	43.6268	18.4143	10.0462	5.75741	9.7767	7.11973	16.2193	7.37043	12.3296	14.9144
NVE23622	0.000573067	0.589778	24	12	19.1481	0.450887	1	26.1431	8.28248	51.0999	0.00239295	1	25.0716	10.2394	17.9536	19.033	1.06012	9.02e-06	12	16	24	0.011575	0	0	0	0	3.38122	2.31567	1.73007	0	5.29378	109.876	46.2494	41.4071	11.2146	30.8501	15.5706	40.8507	43.8227	17.6585	0.837014	17.9396	17.2722	42.5985	0.889966	0.810966	0.921304	0	0
NVE21104	0.116278	1	24	0	62.5061	0.963649	1	28	24	414.729	0.357309	1	26	24.1428	345.259	67.6835	0.196037	0.00241374	4	8	24	0.212682	355.958	401.688	658.306	427.039	331.359	292.546	275.947	379.793	283.747	265.271	219.874	241.855	301.068	627.68	252.048	261.315	172.289	261.761	415.159	294.21	269.447	233.244	369.336	551.457	399.846	543.736	304.814
NVE5994	0.0261566	1	24	0	18.3153	0.870789	1	28	24	216.1	0.108919	1	26	24.1428	124.129	48.3345	0.389391	0.00242994	4	12	24	0.213379	115.245	236.204	193.377	119.922	80.0222	189.113	115.915	93.9891	79.4068	124.787	87.9496	69.6391	65.5622	130.519	75.9065	75.8656	156.681	91.4086	104.627	89.6982	90.9671	87.9903	88.1066	149.218	94.8943	488.253	105.333
NVE12916	0.0261566	1	28	10	3.71398	0.999983	1	28	7.97694	24.519	0.12146	1	28	8.98847	19.8834	3.34508	0.168235	0.00251869	12	16	24	0.216733	13.0115	14.1439	12.3432	38.024	13.5249	40.1383	18.1658	15.3452	17.9989	40.8109	16.6801	22.5857	16.3905	16.6116	25.3022	28.5306	20.4106	23.8909	15.9033	15.0693	42.6049	10.475	12.4595	15.4084	10.1343	11.0966	13.0501
NVE15806	0.0307071	1	28	4	42.6624	0.99607	1	28	11.5596	430.673	0.137247	1	28	7.77979	385.08	25.9082	0.06728	0.0024767	8	12	24	0.216733	420.087	254.591	917.514	402.177	398.984	404.471	426.463	383.629	281.629	438.717	347.249	420.658	306.244	688.194	360.069	357.281	219.714	253.451	267.844	336.548	282.113	342.883	404.934	316.277	394.318	366.189	382.183
NVE25720	0.116278	1	28	26	15.3423	0.283058	1	28	24	70.8527	0.145276	1	28	25	41.7941	19.0369	0.455492	0.00251869	4	8	24	0.216733	46.4698	84.8636	69.945	55.5735	32.6851	3.08756	24.221	53.708	23.2927	13.342	16.6801	54.582	46.5837	17.7981	42.819	40.8507	25.8133	21.8134	36.8286	20.81	13.8178	19.5534	67.6374	59.2005	62.6486	90.0061	65.2507
NVE4392	0.0879603	1	28	10	23.1327	0.715544	1	28	8.02875	60.6442	0.237004	1	28	9.01438	29.6586	22.5942	0.761809	0.00251869	12	16	24	0.216733	11.1527	8.48636	8.22882	10.2372	10.1437	46.3134	62.2827	3.83629	23.2927	94.179	43.2166	81.873	12.9399	42.7155	14.5974	60.9518	55.8289	8.30988	11.7182	85.3927	13.8178	73.3253	4.44983	8.10966	10.1343	13.5626	3.72861
NVE6338	0.152315	1	28	0	31.725	0.438811	1	28	24	328.865	0.247666	1	28	26	295.484	40.4662	0.136949	0.00251869	4	16	24	0.216733	272.313	393.201	456.7	308.579	229.923	293.318	297.573	354.857	223.398	196.206	310.098	286.085	281.227	263.412	326.982	271.69	238.323	260.722	295.466	242.544	294.78	267.463	317.718	265.997	358.387	327.968	306.678
NVE5728	0.152315	1	28	0	32.8343	0.907096	1	28	24	173.355	0.411635	1	28	26	122.309	45.2084	0.369624	0.00251869	4	16	24	0.216733	215.62	90.5212	382.64	100.91	118.343	106.521	74.3932	95.9072	93.1706	72.2039	95.5315	73.4034	107.833	231.375	60.3359	70.6782	26.4137	81.0213	169.077	53.1013	54.1197	78.9119	89.8865	177.602	199.923	145.489	196.684
NVE6807	0.00657307	1	20	12	4.171	0.0670386	1	20	11.5461	23.2572	0.00384566	1	20	11.773	17.2291	4.6864	0.272004	0.00241222	16	8	24	0.212682	12.0821	7.07197	12.3432	17.5495	15.779	16.9816	12.9756	13.427	14.8226	24.3296	15.1637	24.4678	19.8412	23.7308	26.2753	22.6948	15.0078	17.6585	18.4143	10.0462	12.6663	18.1567	10.6796	9.7316	19.3474	8.63073	18.6431
NVE20015	0.022222	1	28	26	10.9393	0.116915	1	28	24	45.5645	0.0180644	1	28	25	24.424	13.0228	0.533196	0.00266999	4	12	24	0.220888	15.7997	35.3598	24.6865	46.7988	28.1768	11.5784	20.7609	30.6903	15.8814	8.63308	27.2947	10.3518	12.0772	29.6635	3.89264	4.53897	3.60186	2.07747	41.0137	22.9627	25.3326	27.9334	34.7087	26.7619	29.4817	62.881	43.8112
NVE366	0.011268	1	28	0	330.655	0.564591	1	28	4.77262e-05	4729.51	0.0385362	1	28	2.38631e-05	3754.82	436.426	0.116231	0.00266999	4	12	24	0.220888	4309.6	3905.14	6850.5	3926.71	3987.58	4174.38	3037.15	3955.21	3291.68	3453.23	3703.74	3557.24	3286.74	3992.71	2792	3329.66	3322.72	3460.02	3471.1	3309.5	3467.11	3372.96	3857.11	4230	3487.13	3861.63	3715.56
NVE6083	0.0419954	1	28	14	57.5489	0.179868	1	26.2347	12.4046	157.492	0.0444585	1	27.1173	13.1903	83.9062	60.7226	0.723696	0.00266999	16	12	24	0.220888	11.1527	8.48636	168.691	11.6997	134.122	5.40323	157.437	13.427	113.287	18.051	135.715	92.2248	150.966	229.002	149.867	96.6151	134.47	132.958	137.27	97.5916	99.0275	108.94	14.2395	3.24387	22.1113	0	14.9144
NVE12592	0.0261566	1	28	0	76.3885	0.359868	1	27.5875	4.77262e-05	240.095	0.0533305	1	27.7937	2.40415e-05	143.191	105.867	0.739343	0.00266999	4	12	24	0.220888	16.7291	452.606	464.928	27.7868	179.205	66.3826	275.947	226.341	190.576	145.978	113.728	22.5857	19.8412	41.5289	17.5169	9.72636	32.4168	22.8522	170.751	148.54	39.1504	178.076	210.922	21.0851	182.418	332.899	206.938
NVE6187	0.0419954	1	20	6	14.5935	0.705288	1	22.3916	6.62686	30.0945	0.133858	1	21.1958	6.31585	17.8403	9.70141	0.543791	0.00263852	12	8	24	0.220888	64.1283	2.82879	12.3432	5.84985	32.6851	23.9286	6.05526	38.3629	29.6452	33.7475	38.6675	13.175	3.45064	4.74616	5.83896	20.7496	2.40124	2.07747	16.7403	1.43517	3.45445	8.38003	19.5792	26.7619	28.5604	2.46592	35.4218
NVE12783	0.0659181	1	28	12	4.36979	0.479385	1	26.4198	12.2512	22.7579	0.140766	1	27.2099	12.1395	15.5862	6.20542	0.398135	0.00266999	16	12	24	0.220888	15.7997	2.82879	8.22882	11.6997	14.652	20.841	13.8406	5.75443	28.5864	16.4813	14.4055	12.2339	26.7425	21.3577	27.2485	15.5622	43.8227	17.6585	10.8812	7.17585	12.6663	15.3634	9.78962	15.4084	11.0556	7.39777	13.9823
NVE477	0.10125	1	28	26	436.276	0.398255	1	28	4.77262e-05	2920.03	0.169794	1	28	27	2108.8	614.514	0.291404	0.00264124	4	12	24	0.220888	2074.41	2688.76	4501.17	2373.58	2305.99	1827.84	1428.18	3209.05	1616.72	1656.77	2095.63	1398.43	2096.26	1655.22	1925.88	1177.54	785.806	2190.69	2326.06	1685.61	1066.27	949.038	2804.28	2200.15	2831.17	3321.6	2265.13
NVE25248	0.0419954	1	28	16	5.82725	0.988096	1	28	17.6159	34.5692	0.173541	1	28	16.8079	20.4881	14.6937	0.717181	0.00262363	20	8	24	0.220888	1.85879	5.65757	0	17.5495	3.38122	6.17512	29.4113	19.1814	32.8215	9.4179	7.58187	21.6446	13.8026	10.6789	15.5706	40.8507	52.8273	18.6972	11.7182	47.3606	126.663	16.0617	8.00969	9.7316	4.60652	16.0285	6.52507
NVE23077	0.0762362	1	28	14	17.9574	0.923234	1	27.3857	17.5733	108.78	0.257168	1	27.6929	15.8084	52.7463	51.0385	0.967622	0.00264124	20	8	24	0.220888	0	4.24318	4.11441	1.46246	18.0332	22.3848	52.7673	1.91814	29.6452	16.4813	32.602	136.455	15.5279	21.3577	11.6779	77.8109	122.463	21.8134	8.37014	343.723	286.719	157.126	6.22976	8.92063	7.37043	8.63073	10.2537
NVE24050	0.173744	1	24	10	10.0331	0.999937	1	20	11.8214	68.0002	0.477807	1	22	11.0851	31.4901	13.9839	0.444074	0.00263151	16	8	24	0.220888	13.0115	9.90075	156.348	8.77477	13.5249	20.841	21.6259	13.427	4.23503	46.3047	16.6801	60.2284	39.6824	149.504	61.3091	20.7496	6.60341	23.8909	7.53312	20.81	5.75741	27.2351	5.33979	6.48773	9.21304	11.0966	6.52507
NVE3071	0.57669	1	28	24	1368.28	0.999998	1	28	12.2909	14321.8	0.894129	1	28	18.1454	11991.1	1440.44	0.120126	0.00262363	4	8	24	0.220888	9661.99	15900.6	24723.5	15101.4	8937.69	8147.3	12189.2	11589.4	8113.25	7676.38	7280.11	10422.3	14518.6	20117.8	13542.5	8915.83	9101.31	15061.6	10913.8	9264.75	9314.34	9609.1	11442.3	10080.3	11852.6	17557.4	12359.4
NVE12967	0.0879603	1	20	14	210.204	1	1	28	12.6607	944.578	0.30178	1	24	13.826	1159.65	323.208	0.278712	0.00269206	20	12	24	0.222	503.732	915.112	12717.6	668.345	572.553	504.044	486.151	514.063	562.2	532.896	644.459	877.077	1093.85	836.511	1062.69	749.578	857.243	985.759	853.754	832.399	852.097	805.181	540.209	673.913	666.102	1324.2	539.717
NVE23215	0.0359561	1	28	0	13.54	0.475296	1	28	22.3823	83.4652	0.086633	1	28	25.1912	86.0124	11.7246	0.136313	0.00272831	8	8	24	0.223578	113.386	94.7643	94.6315	103.835	107.072	96.4863	112.455	97.8253	75.1717	87.9004	76.5768	45.1713	69.0128	116.281	68.1212	55.116	76.2394	75.8276	63.613	83.9575	78.3008	94.9737	84.5468	98.1269	80.1534	88.7732	72.7079
NVE20393	0.224592	1	28	14	2.89156	0.752568	1	28	7.93845	15.6058	0.469494	1	28	10.9692	10.5864	2.83213	0.267525	0.00272858	12	16	24	0.223578	6.50577	5.65757	4.11441	8.77477	10.1437	10.8065	12.1105	7.67258	14.8226	19.6206	16.6801	11.2928	16.3905	5.9327	8.75844	7.78109	6.60341	11.4261	18.4143	15.0693	12.6663	11.8717	11.5696	8.92063	7.37043	11.0966	6.52507
NVE250	0.173744	1	28	16	44.6544	0.792292	1	28	17.7063	379.008	0.410628	1	28	16.8532	318.243	67.0265	0.210614	0.00274689	24	4	24	0.224364	304.842	261.663	176.92	274.943	346.011	262.443	324.389	278.131	370.565	283.322	329.811	309.612	268.287	232.562	334.767	346.258	456.236	347.976	252.778	457.82	563.075	428.778	309.708	333.307	269.942	205.904	264.731
NVE22807	0.00788969	1	20	6	8.19729	0.12003	1	20	4.48444	24.4504	0.00754023	1	20	5.24222	14.713	11.0609	0.751779	0.00236902	8	12	24	0.21129	11.1527	12.7295	0	20.4745	28.1768	29.3318	16.4357	38.3629	12.7051	16.4813	27.2947	12.2339	5.17596	8.30579	4.8658	14.9137	10.2053	2.07747	7.53312	9.32861	5.75741	13.2684	27.5889	6.48773	40.5374	4.93184	38.2183
NVE9751	0.011268	1	28	26	8.3861	0.220834	1	28	24	43.7037	0.0174088	1	28	25	25.8096	8.86884	0.343626	0.00279135	4	12	24	0.225421	13.0115	36.7742	8.22882	38.024	23.6685	22.3848	31.1413	28.7722	21.1751	11.7724	17.4383	25.4089	12.9399	15.425	13.6242	16.859	18.0093	24.9296	32.6435	20.0924	37.9989	17.4584	44.4983	25.14	57.1208	34.5229	39.1504
NVE25128	0.0489259	1	28	16	28.2376	0.345425	1	26.4198	15.6498	196.125	0.0858604	1	27.2099	15.8332	164.765	36.1165	0.219201	0.00279526	20	8	24	0.225421	135.692	189.529	86.4026	130.159	145.392	124.274	185.983	118.925	183.165	152.256	169.834	149.63	191.511	189.847	181.981	162.754	238.323	193.205	137.27	259.048	230.297	183.662	116.586	149.218	113.32	188.643	134.23
NVE9927	0.0489259	1	28	26	31.6848	0.407812	1	27.8957	4.77262e-05	171.547	0.0980549	1	27.9479	26.9497	141.433	43.9804	0.310964	0.00279135	4	12	24	0.225421	112.457	113.151	292.123	171.108	138.63	159.009	78.7184	201.405	89.9943	133.42	138.748	135.514	92.3046	96.1098	88.5576	94.6699	100.852	159.965	144.803	76.7816	86.3612	92.1803	233.171	164.626	234.011	189.876	167.788
NVE18965	0.0359561	1	24	0	50.2324	0.919892	1	28	24	511.071	0.145829	1	26	24.1428	457.122	65.5678	0.143436	0.00280363	4	8	24	0.225421	504.661	792.06	691.221	365.615	395.603	470.081	522.482	395.138	413.974	364.944	383.642	394.308	424.429	740.401	334.767	364.414	433.424	379.138	313.043	403.283	462.896	415.51	421.844	484.958	458.809	568.395	509.888
NVE20369	0.011268	1	24	14	4.67888	0.451537	1	20	12.6533	21.6683	0.0319566	1	22	13.376	15.4935	6.78034	0.437624	0.00290947	16	12	24	0.229881	13.0115	4.24318	37.0297	13.1622	14.652	16.2097	6.9203	0	11.6463	14.1269	15.9219	18.8214	29.3304	21.3577	20.4364	14.9137	22.2115	25.9684	8.37014	20.0924	19.5752	18.8551	8.00969	4.05483	2.76391	3.69888	4.66076
NVE19956	0.022222	1	28	0	265.359	0.947571	1	28	4.77262e-05	3364.02	0.102348	1	28	2.38631e-05	2940.36	265.487	0.0902906	0.00290947	4	12	24	0.229881	3630.22	3094.69	3575.42	3208.64	2853.75	2918.52	2344.25	3377.85	2807.82	3090.64	2430.75	2961.55	2500.85	4108.99	2237.29	2515.88	2308.79	2598.91	2623.2	2563.93	2870.65	2605.49	3870.46	3053.29	3216.27	2862.94	2993.14
NVE2787	0.0489259	1	28	2	4.31269	0.489836	1	28	23.9999	89.5023	0.113385	1	28	27	85.1909	12.4125	0.145702	0.00290947	4	16	24	0.229881	85.5043	142.854	123.432	81.8979	76.641	81.8204	108.13	84.3983	65.6429	75.3432	72.0277	73.4034	79.3647	99.6694	72.0138	74.5687	67.8351	82.06	67.7981	73.9113	72.5434	73.3253	88.9966	100.56	75.5469	107.268	83.8938
NVE16754	0.0879603	1	24	2	3.96024	0.361013	1	28	4.77262e-05	30.1833	0.1413	1	26	1.08336	22.9391	7.48416	0.326263	0.0028987	4	16	24	0.229881	37.1758	25.4591	24.6865	33.6366	21.4144	21.6129	7.78533	40.281	19.0576	10.2027	25.7783	23.5267	25.0171	21.3577	13.6242	16.859	15.6081	13.5035	15.0662	25.8331	17.2722	18.8551	29.3689	20.2742	35.9308	23.4263	44.7433
NVE18331	0.0762362	1	28	0	32	0.54175	1	28	4.77262e-05	208.92	0.172922	1	28	2.38631e-05	168.423	33.7663	0.200485	0.0028987	4	16	24	0.229881	204.467	181.042	259.208	188.658	224.288	175.219	92.559	199.487	153.52	135.775	163.01	142.101	155.279	149.504	147.92	156.27	88.2456	162.043	216.787	108.355	81.7553	136.175	200.242	179.224	235.854	186.177	203.209
NVE9025	0.0454607	1	24	12	2.22709	0.988526	1	24.5977	11.9886	16.3753	0.18436	1	24.2989	11.9962	5.8373	5.11536	0.876323	0.00291272	16	12	24	0.229881	0	5.65757	0	0	1.12707	3.08756	22.491	0	10.5876	6.2786	0.758187	0.941069	3.45064	51.0213	9.7316	1.29685	6.0031	2.07747	3.34805	5.74068	1.15148	2.79334	0.889966	2.4329	0	0	2.79646
NVE3912	0.0261566	1	28	26	1861.14	0.185412	1	28	24	9572.25	0.0306931	1	28	25	6039.47	1982.65	0.328282	0.00292836	4	8	24	0.230409	6107.05	6272.83	7344.22	6383.65	5289.35	6757.9	4229.17	9609.9	4153.5	3268.8	5521.11	3933.67	5580.55	6555.64	2320.01	4277.65	3189.45	3346.8	6624.13	4720.99	3968.01	4451.89	10797.1	7829.88	8954.15	11604.6	8040.75
NVE20259	0.0261566	1	20	4	18.6668	0.726203	1	20	4.51297	113.31	0.0942832	1	20	4.25649	93.3989	13.9881	0.149767	0.00296045	8	8	24	0.232224	136.621	82.0348	98.7459	57.036	117.216	109.608	111.59	122.761	116.463	133.42	82.6423	76.2266	67.2875	72.379	72.0138	76.514	78.6407	106.99	77.0053	97.5916	104.785	106.845	97.0063	89.2063	88.4451	94.938	102.537
NVE16771	0.133232	1	24	22	7.15145	0.456437	1	27.7922	24	23.5924	0.231084	1	25.8961	23.0503	16.1068	5.77403	0.358484	0.0029794	4	4	24	0.232294	26.0231	31.1166	20.5721	16.0871	7.88951	5.40323	0	13.427	12.7051	6.2786	10.6146	24.4678	6.03862	26.1039	3.89264	14.9137	20.4106	9.34861	10.8812	19.3748	25.3326	9.07837	26.699	25.9509	29.4817	19.7274	18.6431
NVE1425	0.224592	1	28	18	1.89685	0.872238	1	28	18.5465	15.2494	0.515242	1	28	18.2732	11.2736	2.85403	0.253161	0.0029794	24	4	24	0.232294	7.43516	9.90075	0	4.38739	10.1437	9.26269	18.1658	3.83629	6.35254	9.4179	12.131	17.8803	12.0772	8.30579	7.78528	11.0232	12.6065	11.4261	8.37014	24.3979	19.5752	28.6318	11.5696	12.9755	7.37043	11.0966	7.45722
NVE12883	0.00788969	1	28	26	2.95433	0.129656	1	28	24	19.6315	0.00806601	1	28	25	14.6926	4.15522	0.282811	0.000122591	4	8	24	0.061846	16.7291	19.8015	20.5721	17.5495	15.779	15.4378	6.05526	9.59072	8.47005	14.1269	14.4055	9.41069	10.3519	2.37308	13.6242	16.859	13.8071	15.581	12.5552	15.0693	10.3633	13.9667	19.5792	21.8961	15.6622	19.7274	23.3038
NVE25660	0.0659181	1	28	26	0.893171	0.508516	1	28	24	3.84913	0.147342	1	28	25	2.3501	1.63213	0.694493	0.00304172	4	12	24	0.235724	0.929395	2.82879	8.22882	5.84985	2.25415	1.54378	2.59511	0	1.05876	0.784825	0.758187	0	0	3.55962	0	0	3.00155	3.1162	5.02208	0.717585	0	1.39667	4.44983	0.810966	5.52782	3.69888	3.72861
NVE13130	6.84132e-06	0.0293367	20	4	4.29546	0.101364	1	20	4.27136	19.9223	1.05278e-05	0.0270871	20	4.13568	14.2756	6.59684	0.462107	0.000301602	8	8	24	0.098214	14.8703	15.5583	4.11441	11.6997	19.1602	24.7005	22.491	26.854	14.8226	12.5572	15.1637	10.3518	8.6266	5.9327	5.83896	11.0232	13.2068	8.30988	13.3922	10.7638	19.5752	16.0617	32.9287	16.2193	20.2687	13.5626	24.236
NVE18534	0.00788969	1	28	2	5.3973	0.498664	1	28	4.77262e-05	30.7693	0.0257226	1	28	1.00002	13.7738	8.54104	0.620092	0.00115073	4	16	24	0.173415	32.5288	7.07197	69.945	14.6246	13.5249	21.6129	6.05526	19.1814	11.6463	11.7724	12.8892	2.82321	6.03862	14.2385	3.89264	4.53897	1.80093	9.34861	18.4143	0.717585	4.60593	7.68169	10.6796	11.3535	21.19	16.0285	13.9823
NVE21320	0.0134085	1	24	22	10.7311	0.149633	1	26.8941	24	64.6391	0.0144686	1	25.447	23.0175	46.749	14.6294	0.312934	0.00352957	4	8	24	0.235738	28.8112	72.134	82.2882	40.9489	42.8288	53.2604	44.9819	49.8717	61.4079	18.8358	25.7783	15.9982	37.0944	33.2231	42.819	28.5306	34.818	51.9367	56.9169	37.3144	55.2712	34.2185	70.3073	72.987	70.0191	65.3469	54.997
NVE21297	0.0188291	1	28	24	31.2548	0.116712	1	28	24	215.986	0.0156476	1	28	24	143.484	32.5213	0.226654	0.00306147	4	8	24	0.235738	103.163	189.529	181.034	114.072	119.47	116.555	123.7	145.779	130.227	91.8246	78.8514	127.985	127.674	137.639	144.028	101.803	99.6515	102.835	160.707	151.411	161.208	105.449	207.362	164.626	246.909	220.7	187.363
NVE10543	5.04147e-06	0.0293367	24	12	10.0713	0.00529863	1	23.8915	11.7281	27.6403	4.92535e-07	0.00277739	23.9458	11.8638	13.5333	11.0934	0.819715	1.49e-08	16	12	24	9.6e-05	0.929395	1.41439	8.22882	1.46246	13.5249	1.54378	5.19022	7.67258	9.52881	31.393	15.1637	22.5857	30.1931	24.9174	36.9801	18.1559	13.8071	25.9684	10.0442	10.0462	5.75741	11.8717	6.22976	5.67676	3.68521	1.23296	8.38938
NVE15950	0.011268	1	28	18	11.3453	0.337098	1	28	17.8529	70.2577	0.0249676	1	28	17.9264	56.9204	13.6507	0.23982	0.00311278	20	12	24	0.235738	36.2464	57.9901	37.0297	48.2612	48.4641	43.2259	55.3624	46.0355	59.2904	43.9502	46.2494	61.1695	69.0128	24.9174	65.2017	55.7644	73.2379	67.5177	67.7981	88.263	99.0275	78.9119	61.4076	36.4935	62.6486	53.0173	47.5398
NVE1501	0.0307071	1	20	14	4.12817	0.128457	1	20	12.2265	19.3154	0.0257792	1	20	13.1132	11.759	5.4627	0.464555	0.00350333	16	16	24	0.235738	3.71758	15.5583	8.22882	11.6997	5.63537	7.7189	5.19022	9.59072	10.5876	7.84825	6.06549	14.116	21.5665	20.1712	24.329	11.0232	9.00466	23.8909	10.8812	7.17585	6.9089	11.8717	7.11973	12.9755	5.52782	7.39777	3.72861
NVE16862	0.0307071	1	28	0	15.8895	0.141191	1	28	23.9999	63.2631	0.0279249	1	28	26	63.4076	17.4858	0.275769	0.00319458	4	8	24	0.235738	106.88	103.251	119.318	74.5856	92.42	55.5761	47.577	76.7258	44.4678	45.5199	47.0076	43.2892	66.4248	58.1405	54.497	35.0149	43.2223	65.4403	66.9611	40.9024	36.8474	61.4535	54.2879	61.6334	75.5469	45.6196	73.6401
NVE24479	0.000178054	0.352396	20	14	3.79825	0.0392793	1	20	12.0824	20.5728	9.00142e-05	0.165427	20	13.0412	12.661	5.75582	0.45461	3.22e-05	16	16	24	0.025513	10.2233	9.90075	16.4576	7.31231	10.1437	6.94701	9.51541	3.83629	11.6463	8.63308	15.1637	11.2928	17.2532	29.6635	20.4364	14.9137	12.0062	13.5035	15.9033	10.0462	11.5148	10.475	5.33979	12.9755	7.37043	4.93184	4.66076
NVE21782	0.0359561	1	20	14	34.159	0.171651	1	20.3256	12.7563	269.977	0.0375731	1	20.1628	13.384	231.192	36.532	0.158016	0.00320873	16	16	24	0.235738	176.585	229.132	226.293	253.006	218.652	178.307	180.793	189.896	200.105	185.219	272.189	200.448	324.36	214.764	298.76	235.378	239.524	274.226	199.209	293.492	255.629	266.066	196.682	194.632	201.765	162.751	196.684
NVE23966	0.0359561	1	24	18	52.4793	0.196392	1	21.6162	13.2495	473.603	0.0420378	1	22.8081	15.543	423.64	50.7294	0.119746	0.00345979	20	12	24	0.235738	342.017	428.561	538.988	400.715	364.045	352.754	375.426	345.266	333.508	362.589	374.544	437.597	491.716	410.543	490.473	479.185	472.444	434.191	424.366	498.004	522.773	473.472	396.035	371.423	397.082	436.468	376.59
NVE19106	0.0159111	1	24	18	1.46832	0.471369	1	20	13.4488	5.34899	0.0441965	1	22	15.6469	3.90353	1.87886	0.481322	0.00325427	20	12	24	0.235738	4.64698	1.41439	4.11441	10.2372	1.12707	2.31567	1.73007	1.91814	2.11751	0.784825	1.51637	3.76428	4.3133	9.49233	2.91948	3.89054	3.60186	5.19367	4.18507	5.0231	3.45445	2.09501	8.00969	6.48773	1.84261	2.46592	2.79646
NVE23135	0.022222	1	28	2	107.911	0.398846	1	27.8957	4.77262e-05	643.66	0.0507492	1	27.9479	0.998162	519.285	117.156	0.22561	0.00340518	4	16	24	0.235738	600.389	415.832	888.713	647.871	573.68	571.199	512.102	744.24	362.095	562.72	450.363	606.99	395.961	695.313	459.331	379.328	227.518	378.099	425.203	388.214	415.685	342.185	768.04	441.166	683.607	487.02	550.902
NVE19651	0.0359561	1	24	2	4.37941	0.256883	1	26.8941	0.768143	19.7252	0.0525058	1	25.447	1.4237	12.9673	7.82944	0.603783	0.00357909	4	12	24	0.235738	16.7291	12.7295	32.9153	13.1622	21.4144	36.2789	6.05526	19.1814	10.5876	6.2786	6.06549	14.116	4.3133	0	10.7048	6.48424	8.40435	9.34861	22.5994	5.74068	5.75741	2.09501	15.1294	7.2987	29.4817	22.1933	16.7788
NVE17038	0.022222	1	28	18	9.57179	0.417196	1	28	18.6019	56.8112	0.052667	1	28	18.301	41.9147	11.5594	0.275784	0.00310894	24	4	24	0.235738	24.1643	26.8735	12.3432	33.6366	30.431	23.9286	57.9575	36.4447	34.939	32.1778	30.3275	46.1124	36.2317	40.3424	40.8727	38.257	67.2348	46.7431	25.9474	73.9113	105.936	52.3752	42.7184	54.3347	42.38	41.9207	29.8289
NVE10542	0.0359561	1	20	12	26.9299	0.356368	1	20	11.8114	82.3102	0.0686457	1	20	11.9057	47.7417	23.3959	0.490051	0.00342348	16	12	24	0.235738	0	0	37.0297	30.7117	1.12707	52.4886	40.6567	36.4447	1.05876	121.648	50.0403	39.5249	78.5021	75.9386	98.2892	75.8656	69.0357	46.7431	0.837014	40.1848	18.4237	27.9334	32.9287	55.9567	31.3243	43.1536	50.3363
NVE15260	0.022222	1	24	2	4.31962	0.597391	1	25.9619	1.44004	55.5011	0.0706489	1	24.9809	1.73369	52.3737	6.23528	0.119054	0.00357909	4	12	24	0.235738	61.3401	56.5757	41.1441	61.4234	56.3537	47.8572	62.2827	55.6262	52.9378	54.1529	43.2166	53.641	46.5837	47.4616	48.658	42.796	47.4245	44.6656	49.3838	60.9948	40.3019	62.8502	54.2879	46.2251	65.4126	64.114	57.7935
NVE16059	0.0454607	1	24	0	58.9474	0.30427	1	28	24	145.866	0.073045	1	26	24.1428	103.317	69.194	0.669728	0.00319458	4	8	24	0.235738	230.49	288.536	139.89	245.694	0	83.3642	124.565	138.106	0	2.35448	109.179	0	147.515	0	147.92	0.648424	0	132.958	0	187.29	2.30297	194.836	141.505	99.7489	160.307	165.217	117.451
NVE21770	0.0359561	1	24	6	2.70282	0.385105	1	24.0449	4.70775	8.80699	0.0731073	1	24.0225	5.35449	4.73678	3.26056	0.688349	0.00353725	8	12	24	0.235738	12.0821	0	0	5.84985	18.0332	6.94701	6.9203	5.75443	4.23503	7.84825	11.3728	4.70535	0.86266	3.55962	1.94632	5.83581	0.60031	1.03873	5.02208	2.15276	1.15148	3.49168	1.77993	5.67676	5.52782	2.46592	4.66076
NVE11271	0.0159111	1	24	0	129.387	0.997162	1	28	24	826.674	0.0816079	1	26	24.1428	830.594	132.346	0.159338	0.00332769	4	8	24	0.235738	1038.13	1745.36	1036.83	931.588	667.227	829.01	828.706	585.034	621.49	782.471	703.597	599.461	658.21	1486.74	658.829	597.198	874.052	722.959	579.213	730.502	885.49	1071.95	691.503	804.479	699.269	895.13	836.141
NVE524	0.0307071	1	24	14	22.0758	0.752011	1	26.5133	15.5885	287.188	0.110109	1	25.2566	14.7914	253.151	34.177	0.135006	0.00350333	20	8	24	0.235738	219.337	219.231	209.835	233.994	207.381	199.148	301.033	232.095	253.043	214.257	246.411	249.383	319.184	231.375	271.512	295.681	304.357	262.8	218.461	310.714	434.109	275.843	213.592	227.882	210.057	225.632	197.616
NVE25616	0.0659181	1	28	12	87.5309	0.369251	1	27.286	10.3829	440.145	0.11478	1	27.643	11.1829	319.659	105.173	0.329016	0.00342348	16	12	24	0.235738	204.467	258.834	164.576	226.682	194.984	470.853	390.997	182.224	441.502	660.038	370.753	212.682	321.772	490.041	372.72	534.95	448.432	234.754	231.016	351.617	289.022	359.643	149.514	482.525	152.936	224.399	273.121
NVE11416	0.0359561	1	28	4	54.4679	0.723545	1	28	4.77262e-05	306.191	0.120949	1	28	2.00002	237.018	35.8601	0.151297	0.00325427	8	12	24	0.235738	369.899	346.526	172.805	305.655	229.923	384.401	314.009	297.312	201.164	227.599	235.038	204.212	145.79	474.616	193.659	175.723	121.263	180.74	195.024	214.558	124.36	101.957	268.77	253.022	212.821	224.399	216.259
NVE20571	0.0762362	1	24	20	6.04173	0.347224	1	22.9403	17.6182	57.1887	0.122606	1	23.4701	18.7918	50.581	6.93595	0.137126	0.00342672	24	8	24	0.235738	48.3285	63.6477	37.0297	58.4985	51.8454	43.2259	48.4421	34.5266	37.0565	40.0261	50.0403	48.9356	38.8197	56.954	55.4701	55.7644	55.2286	60.2466	56.0799	55.2541	56.4226	49.5818	60.5177	61.6334	58.9634	34.5229	54.997
NVE13147	0.0659181	1	28	2	10.9568	0.410694	1	25.0083	4.77262e-05	35.3936	0.124782	1	26.5042	0.946603	26.8425	8.41506	0.313498	0.00357003	4	16	24	0.235738	39.0346	50.9181	8.22882	42.4114	25.9227	37.0507	20.7609	49.8717	33.8802	25.1144	34.8766	22.5857	33.6437	41.5289	26.2753	16.2106	5.40279	25.9684	5.02208	5.0231	4.60593	12.57	36.4886	17.0303	46.0652	28.3581	35.4218
NVE12477	0.0659181	1	28	12	22.6804	0.426767	1	26.6075	11.9383	184.671	0.128586	1	27.3037	11.9762	120.921	35.9128	0.296994	0.00357909	16	12	24	0.235738	110.598	77.7916	49.3729	168.183	96.9283	119.643	118.51	153.452	96.3469	99.6728	131.166	184.45	144.064	131.706	232.585	230.19	97.2503	198.398	79.5163	100.462	88.6642	70.5319	124.595	133.809	70.9404	59.1821	104.401
NVE9021	0.0762362	1	28	16	6.46081	0.580045	1	28	17.6166	47.077	0.182125	1	28	16.8083	40.5919	8.08725	0.199233	0.00330621	24	4	24	0.235738	33.4582	32.531	28.8009	39.4865	36.0663	40.9102	34.6015	23.0177	40.2328	42.3806	56.1058	38.5838	31.0558	45.0885	27.2485	52.5223	54.6282	46.7431	45.1987	45.2079	69.089	49.5818	45.3883	34.0606	35.9308	32.057	36.354
NVE21018	0.0568594	1	28	22	47.4674	0.795534	1	28	24	216.257	0.185273	1	28	23	131.917	49.7382	0.377042	0.00325427	24	12	24	0.235738	86.4337	115.98	189.263	76.048	30.431	60.2075	303.628	80.562	42.3503	10.2027	26.5365	86.5784	62.1115	276.464	88.5576	86.2404	148.877	41.5494	52.7319	203.794	333.93	122.209	112.136	256.265	235.854	314.405	69.9115
NVE21221	0.0489259	1	28	0	36.8381	0.971216	1	28	4.08974e-05	374.926	0.192288	1	28	2.04487e-05	295.824	44.0096	0.14877	0.00306147	4	16	24	0.235738	322.5	594.045	353.839	235.456	282.895	305.669	326.984	264.704	323.98	284.107	233.521	276.674	221.704	492.414	178.088	249.643	253.331	201.514	211.764	261.201	272.901	203.216	318.608	338.173	316.007	283.581	353.286
NVE16617	0.0489259	1	28	20	37.1193	0.991021	1	22.3249	17.6956	376.709	0.19523	1	25.1624	18.959	342.528	61.726	0.180207	0.00358248	24	8	24	0.235738	226.772	313.995	678.878	298.342	253.591	270.162	249.131	314.576	294.334	281.752	292.66	344.431	379.57	322.739	432.083	306.704	375.794	316.814	319.739	434.139	484.774	413.415	326.617	313.844	361.151	403.178	249.817
NVE1930	0.0879603	1	24	18	63.0277	0.566908	1	25.1765	16.5198	473.457	0.199383	1	24.5882	17.2875	420.234	55.4336	0.131911	0.00339576	20	12	24	0.235738	293.689	388.958	559.56	394.865	300.929	309.528	379.751	383.629	343.037	323.348	425.343	365.135	496.03	344.097	556.647	381.922	501.859	554.684	460.357	505.898	399.564	462.298	428.074	357.636	456.967	565.929	372.861
NVE13325	0.10125	1	28	26	15.3054	0.499751	1	28	7.83494	95.6313	0.20158	1	28	2.91747	99.6323	22.0593	0.221407	0.00326787	4	12	24	0.235738	75.281	162.655	234.521	114.072	54.0995	57.8918	100.344	92.0709	132.345	117.724	60.6549	71.5213	78.5021	45.0885	83.6918	69.3813	99.6515	72.7114	81.1903	96.874	118.603	92.8787	97.0063	78.6637	128.983	176.313	96.9439
NVE11762	0.10125	1	28	14	1.50215	0.562887	1	28	15.163	5.79767	0.220266	1	28	14.5815	3.99962	2.02315	0.505834	0.00319458	20	8	24	0.235738	0	0	0	0	7.88951	6.17512	1.73007	3.83629	3.17627	1.56965	3.03275	9.41069	3.45064	3.55962	3.89264	10.3748	10.8056	6.23241	3.34805	5.0231	1.15148	4.19001	4.44983	6.48773	3.68521	3.69888	1.86431
NVE711	0.0762362	1	24	20	91.3294	0.780474	1	20.8926	18.3471	1092	0.227397	1	22.4463	19.2084	982.804	156.782	0.159525	0.00325427	24	12	24	0.235738	816.938	865.609	1752.74	1000.32	897.15	838.273	1060.54	945.645	741.13	718.9	811.26	906.25	949.789	1134.33	984.838	839.709	970.102	869.421	1047.94	1349.06	1350.69	1152.95	1000.32	930.178	936.044	1129.39	858.513
NVE19868	0.10125	1	24	2	70.6706	0.639116	1	28	4.77262e-05	684.215	0.241877	1	26	1.08336	542.296	117.101	0.215935	0.00357909	4	12	24	0.235738	531.614	830.249	567.789	821.904	788.951	514.079	235.29	619.561	485.969	521.909	553.476	447.008	495.167	504.28	498.258	378.679	281.546	558.839	621.901	385.343	240.66	428.08	728.882	618.767	584.106	824.851	700.047
NVE9311	0.0762362	1	28	4	9.16766	0.965711	1	28	11.9725	43.9643	0.265688	1	28	7.98627	31.3068	5.7685	0.184257	0.00358248	8	16	24	0.235738	47.3991	21.2159	49.3729	23.3994	47.3371	77.9609	36.3316	46.0355	15.8814	43.9502	26.5365	10.3518	22.4292	93.7367	44.7654	14.9137	3.60186	18.6972	59.428	7.89344	4.60593	20.9501	16.9094	4.05483	24.8752	25.8922	41.9469
NVE23148	0.10125	1	28	26	43.8185	0.751345	1	28	4.77262e-05	222.229	0.272043	1	28	27	133.302	78.5533	0.589288	0.00357909	4	12	24	0.235738	101.304	121.638	600.704	87.7477	209.636	63.295	43.2519	195.651	183.165	62.0012	65.9622	166.569	21.5665	9.49233	17.5169	107.638	69.636	63.3628	147.314	74.6289	56.4226	51.6768	198.462	226.26	125.297	204.672	262.867
NVE3084	0.0879603	1	28	26	19.479	0.998047	1	28	11.6532	268.814	0.301363	1	28	4.82659	264.7	4.41498	0.0166792	0.00338672	24	20	24	0.235738	331.794	282.879	267.437	258.856	255.846	272.477	251.726	226.341	242.455	268.41	246.411	254.089	255.347	370.201	214.095	234.081	262.336	228.522	211.764	236.086	290.174	280.033	263.43	298.436	295.738	278.649	267.528
NVE658	0.0879603	1	20	14	121.742	1	1	20	12.464	572.711	0.30178	1	20	13.232	460.433	81.7684	0.17759	0.00320873	16	16	24	0.235738	174.726	287.122	2160.07	359.766	249.083	355.07	253.456	306.903	182.106	368.083	341.184	351.96	615.939	517.332	768.796	372.195	440.028	523.522	359.916	513.074	403.019	511.88	291.909	277.351	379.577	411.809	245.156
NVE13875	0.10125	1	24	4	5.41306	0.981525	1	20	4.23377	60.3201	0.328827	1	22	4.1619	54.5677	6.78493	0.12434	0.00325427	8	12	24	0.235738	55.7637	80.6204	20.5721	58.4985	64.2432	68.6983	59.6876	61.3806	42.3503	52.5833	64.4459	59.2874	47.4463	51.0213	52.5506	57.7097	49.2255	42.5881	52.7319	41.62	50.6652	57.2635	70.3073	52.7128	54.3569	49.3184	73.6401
NVE21450	0.116278	1	24	22	186.774	0.86	1	21.8049	19.6753	2282.12	0.330257	1	22.9025	20.8298	2133.42	213.943	0.100282	0.00353725	24	12	24	0.235738	1696.15	2060.77	3398.5	2348.71	2151.58	1624.06	1884.05	2424.53	1868.71	1839.63	1975.83	2084.47	1936.67	1878.29	2305.42	2084.68	2034.45	2323.65	2212.23	2118.31	2247.69	2691.39	2458.98	2182.31	2004.76	2361.12	2061.92
NVE8967	0.152315	1	28	16	49.2878	0.656789	1	28	18.3391	468.971	0.330348	1	28	17.1696	411.138	34.8032	0.0846509	0.00323848	24	4	24	0.235738	312.277	316.824	172.805	390.477	424.907	370.507	454.145	437.337	408.68	350.032	436.715	427.246	387.334	294.262	449.6	469.459	521.67	383.293	472.913	479.347	504.349	555.875	511.73	396.563	458.809	336.598	375.658
NVE16335	0.152315	1	28	12	3.79913	0.720507	1	25.5196	12.0641	37.8207	0.352236	1	26.7598	12.0595	25.075	6.3365	0.252701	0.00357909	16	12	24	0.235738	26.9525	25.4591	12.3432	23.3994	29.3039	25.4724	28.5462	13.427	15.8814	21.9751	21.9874	31.9964	26.7425	55.7674	35.0338	33.718	30.6158	19.736	25.9474	20.81	39.1504	26.5368	23.1391	18.6522	14.7409	13.5626	13.9823
NVE18228	0.152315	1	28	22	4.18598	0.905633	1	26.0522	18.1038	82.5559	0.411194	1	27.0261	20.0077	69.2954	8.80527	0.127069	0.00339576	24	12	24	0.235738	49.2579	60.8189	61.7162	59.9609	85.6576	57.8918	95.1541	53.708	59.2904	48.6592	56.1058	52.6999	57.7982	90.1771	56.4433	72.6235	97.8506	58.1691	67.7981	86.1103	115.148	95.672	70.3073	71.365	68.1765	70.2788	49.4041
NVE21903	0.254526	1	28	16	23.3114	0.648081	1	28	15.9215	241.506	0.462215	1	28	15.9608	215.178	34.7958	0.161707	0.00319458	20	8	24	0.235738	181.232	258.834	148.119	171.108	172.442	242.374	224.045	210.996	244.573	215.042	241.862	206.094	201	175.608	249.129	221.113	228.118	248.258	237.712	287.752	219.933	211.596	249.19	261.131	165.835	171.382	173.38
NVE7417	0.197753	1	24	2	14.9082	0.854802	1	28	12.157	162.713	0.469529	1	26	6.72767	153.415	18.0595	0.117717	0.00354065	4	8	24	0.235738	172.867	202.258	271.551	174.033	122.851	153.606	116.78	176.469	137.638	95.7487	116.003	101.635	156.141	252.733	145.974	95.3183	78.0403	142.307	191.676	109.791	77.1493	105.449	161.084	121.645	181.497	258.922	224.649
NVE19582	0.173744	1	24	0	5.16064	0.986617	1	28	12.0147	85.2891	0.473741	1	26	5.57826	80.8103	5.21352	0.0645155	0.00343846	4	16	24	0.235738	81.7868	83.4492	148.119	97.9849	83.4034	64.0669	77.8533	67.135	59.2904	76.1281	57.6222	81.873	72.4635	123.4	81.7454	63.5455	59.4307	74.7889	80.3533	62.4299	64.483	67.7386	88.9966	77.8528	89.3664	117.131	78.3008
NVE8438	0.197753	1	28	24	14.6664	0.868821	1	21.8049	2.195	117.266	0.474434	1	24.9025	24.3771	106.554	15.4635	0.145124	0.00319458	4	8	24	0.235738	76.2104	154.169	197.492	140.396	77.768	73.3296	124.565	111.252	69.878	68.2798	71.2695	94.1069	100.069	87.804	125.538	94.0214	78.6407	149.578	102.953	139.212	92.1186	101.957	114.806	94.8831	110.556	157.819	101.605
NVE13457	0.173744	1	28	0	194.683	0.996472	1	28	12.0357	965.056	0.476753	1	28	6.01784	822.779	149.814	0.182082	0.00352627	4	16	24	0.235738	814.15	1509.16	1509.99	1088.07	699.912	691.614	785.454	886.183	485.969	570.568	640.668	680.393	813.489	1871.17	669.534	505.771	437.626	880.847	667.1	507.333	417.988	348.47	873.946	734.736	839.308	1403.11	788.601
NVE4966	0.173744	1	28	0	85.7548	0.999338	1	28	11.9371	203.37	0.477625	1	28	5.96857	178.198	39.5219	0.221787	0.00332769	4	16	24	0.235738	383.84	121.638	617.162	68.7357	252.464	240.83	74.3932	124.679	123.875	105.167	121.31	86.5784	110.421	590.897	63.2554	48.6318	28.2146	62.3241	218.461	57.4068	44.9078	85.197	129.935	260.32	260.729	230.564	274.985
NVE22748	0.197753	1	28	14	24.8196	0.904842	1	28	15.8511	281.238	0.486835	1	28	14.9255	254.475	31.0283	0.121931	0.00346079	20	8	24	0.235738	288.112	226.303	144.004	209.132	312.199	266.302	247.401	228.259	272.101	253.499	291.144	233.385	280.365	211.204	244.263	296.978	309.76	273.187	297.14	278.423	361.566	268.859	214.482	231.125	222.034	192.342	231.174
NVE19053	0.197753	1	28	24	68.3052	0.943373	1	28	24	1159.39	0.499786	1	28	24	1075.36	189.572	0.176288	0.00352627	4	8	24	0.235738	879.208	1383.28	2353.44	1079.3	959.139	963.319	837.356	1039.63	844.888	802.091	983.368	1133.99	1004.14	989.575	988.73	1005.06	995.315	975.372	955.87	1063.46	1025.97	930.183	1048.38	1081.83	1182.03	1255.15	1085.03
NVE9155	0.224592	1	28	24	62.8395	0.999733	1	28	24	165.073	0.559923	1	28	24	256.068	346.553	1.35337	0.00332769	4	8	24	0.235738	32.5288	260.248	3785.26	109.685	9.01658	247.005	236.155	61.3806	24.3514	24.3296	10.6146	15.9982	102.657	262.226	76.8796	13.6169	34.2177	105.951	24.2734	116.249	223.388	105.449	125.485	66.4992	125.297	192.342	176.177
NVE7939	0.254526	1	24	12	2.23698	0.998961	1	28	6.91736	17.0742	0.602446	1	26	9.71163	13.5974	3.16592	0.232833	0.00346079	12	16	24	0.235738	6.50577	7.07197	8.22882	4.38739	18.0332	18.5254	17.3007	7.67258	27.5277	14.9117	13.6474	11.2928	11.2146	10.6789	10.7048	15.5622	21.0109	11.4261	9.20715	27.2682	39.1504	14.6651	10.6796	5.67676	8.29173	3.69888	10.2537
NVE20317	0.287841	1	24	14	50.4917	0.961226	1	28	15.9992	374.556	0.632184	1	26	15.0115	284.281	95.7431	0.33679	0.00332769	20	8	24	0.235738	209.114	224.888	98.7459	209.132	256.973	199.148	388.402	161.124	407.621	221.321	280.529	369.84	248.446	144.758	210.203	390.351	442.429	263.839	261.148	683.859	755.373	327.519	134.385	256.265	105.029	165.217	166.855
NVE5969	0.287841	1	28	24	7.06088	0.990043	1	28	24	17.5637	0.642719	1	28	24	15.4112	11.6217	0.754107	0.00346079	4	8	24	0.235738	3.71758	26.8735	98.7459	20.4745	4.50829	2.31567	29.4113	11.5089	0	0	2.27456	7.52856	7.76394	39.1558	9.7316	4.53897	4.20217	13.5035	3.34805	7.17585	9.21186	11.8717	13.3495	20.2742	22.1113	23.4263	7.45722
NVE26215	0.461152	1	28	16	3.91503	0.964488	1	28	17.1089	21.3284	0.805126	1	28	16.5544	14.7023	6.71344	0.456625	0.00332769	20	8	24	0.235738	10.2233	4.24318	12.3432	4.38739	21.4144	10.8065	19.8959	17.2633	11.6463	11.7724	9.85642	17.8803	7.76394	10.6789	17.5169	12.9685	15.6081	21.8134	17.5773	35.8793	41.4534	18.8551	14.2395	12.9755	3.68521	3.69888	11.1858
NVE16142	0.643004	1	28	24	1483.15	0.999896	1	20	12.3216	13334.1	0.926928	1	24	17.6787	10963.9	1736.17	0.158353	0.00332769	4	8	24	0.235738	9933.37	14262.7	17148.9	15510.9	7615.63	7321.38	11541.3	10187.3	7852.8	6638.05	7164.1	9388.11	13394.5	19311	11695.4	8735.56	9085.7	13403.8	9234.77	9546.04	9940.75	9227.81	9922.23	11203.5	10241.2	15567.4	10514.7
NVE22834	0.643004	1	28	24	26.6387	0.999966	1	20	12.2636	121.701	0.926947	1	24	17.6439	87.4857	37.2513	0.425798	0.00319458	4	8	24	0.235738	69.7046	162.655	329.153	131.622	59.7349	42.454	52.7673	59.4625	38.1152	1.56965	47.7658	52.6999	172.532	68.8194	186.847	56.4129	55.2286	120.493	55.2429	45.2079	125.512	60.7552	78.317	0	81.0747	83.8413	113.723
NVE9503	0.116278	1	28	16	11.0185	0.957283	1	28	18.6477	105.07	0.355686	1	28	17.3239	89.0243	9.82933	0.110412	0.0035939	20	8	24	0.235886	63.1989	56.5757	53.4873	57.036	71.0056	94.1706	95.1541	99.7435	85.7593	87.1156	70.5113	124.221	75.0514	83.0579	73.9602	104.396	109.256	76.8664	112.16	99.0268	196.904	86.5936	98.7862	92.4502	85.6812	67.8129	82.9616
NVE17107	1	1	20	16	21.2686	0.998962	1	28	24	158.117	0.999999	1	24	19.8857	138.099	19.2655	0.139505	0.0036271	4	4	24	0.23746	96.6571	165.484	267.437	171.108	109.326	94.1706	95.1541	101.662	121.757	120.078	134.957	139.278	152.691	145.945	143.055	119.958	128.466	141.268	159.87	120.554	140.481	141.762	133.495	126.511	130.825	205.904	148.212
NVE1417	0.0419954	1	24	22	25.4714	0.202383	1	25.6947	24	152.535	0.0490213	1	24.8473	22.9926	129.761	23.4603	0.180796	0.00369765	4	8	24	0.239037	124.539	182.457	189.263	147.709	136.376	86.4517	96.0191	134.27	123.875	105.951	116.761	92.2248	126.811	90.1771	123.591	101.803	132.068	87.2537	163.218	163.609	137.026	150.142	154.854	126.511	140.959	192.342	124.908
NVE7711	0.0419954	1	24	22	41.4293	0.284043	1	23.5906	19.8108	333.066	0.0647577	1	23.7953	20.8975	284.37	53.3157	0.187487	0.00368348	24	12	24	0.239037	319.712	306.923	357.954	279.33	244.575	218.445	302.763	232.095	253.043	232.308	257.025	227.739	258.798	278.837	245.236	236.675	283.947	270.071	218.461	404.718	484.774	458.807	266.1	298.436	290.211	366.189	205.074
NVE797	0.022222	1	24	0	26.1145	1	1	28	11.9355	163.92	0.106814	1	26	5.54147	148.826	7.9409	0.0533571	0.00369405	4	12	24	0.239037	137.55	188.114	189.263	184.27	136.376	124.274	181.658	130.434	143.991	125.572	105.388	129.868	128.536	329.858	95.3697	101.803	111.658	130.881	93.7455	140.647	202.661	145.254	138.835	141.108	134.51	198.507	146.348
NVE4833	0.0489259	1	28	0	39.724	0.501413	1	28	4.77262e-05	394.511	0.115492	1	28	2.38631e-05	284.376	47.4406	0.166824	0.00366257	4	16	24	0.239037	301.124	492.209	440.242	355.378	308.818	248.549	265.566	264.704	202.223	306.082	233.521	266.323	243.27	397.491	219.934	173.129	190.298	334.472	222.646	212.405	210.721	288.413	289.239	298.436	253.358	324.269	305.746
NVE24914	0.0568594	1	28	0	206.809	0.866222	1	28	4.77262e-05	1924.96	0.197543	1	28	2.38631e-05	1346.58	284.084	0.210968	0.00369765	4	16	24	0.239037	1560.45	1521.89	3357.36	1300.13	1230.76	1488.98	971.437	1384.9	1049.23	1363.24	1099.37	1041.76	1153.38	1992.2	952.724	914.278	884.257	1153	1213.67	981.657	776.099	1196.95	1478.23	1592.74	1457.5	1865.47	1198.75
NVE14244	0.0613887	1	28	14	0.756761	0.344781	1	26.4198	13.1406	2.85137	0.102767	1	27.2099	13.5692	1.6177	1.11223	0.687536	0.0037347	16	12	24	0.240453	0.929395	1.41439	0	0	1.12707	0.77189	0.865037	1.91814	2.11751	1.56965	1.51637	0.941069	0.86266	4.74616	2.91948	2.5937	1.20062	6.23241	0.837014	2.15276	0	2.79334	2.6699	1.62193	0.921304	0	0.932153
NVE3702	0.10125	1	24	20	44.7422	0.745574	1	20.6052	19.0346	405.789	0.270536	1	22.3026	19.5941	378.393	57.0475	0.150763	0.00373823	24	8	24	0.240453	409.863	560.1	514.301	358.303	352.774	321.878	326.119	280.049	397.034	332.766	286.595	442.303	361.455	342.91	357.15	353.391	432.223	385.37	349.035	383.191	605.68	416.208	369.336	365.746	368.521	392.082	299.221
NVE24653	0.0762362	1	24	6	34.4911	0.64653	1	23.153	4.47496	267.598	0.197652	1	23.5765	5.22547	156.709	68.9253	0.43983	0.00379499	8	20	24	0.240496	106.88	79.206	65.8306	116.997	228.796	406.786	417.813	257.031	170.46	233.878	123.584	165.628	82.8154	134.079	96.3428	164.7	158.482	77.9051	51.0578	214.558	236.054	148.746	94.3364	95.694	103.186	129.461	121.18
NVE25512	0.0568594	1	24	12	2.70415	0.98385	1	28	8.19323	9.75947	0.217245	1	26	10.304	5.81612	2.83463	0.487375	0.00379141	12	16	24	0.240496	0	0	0	0	5.63537	1.54378	3.46015	3.83629	16.9401	3.1393	3.79093	15.0571	3.45064	4.74616	1.94632	13.6169	10.8056	2.07747	8.37014	8.61103	28.7871	5.58669	0.889966	3.24387	1.84261	6.1648	0.932153
NVE8731	0.10125	1	28	12	18.1242	0.758522	1	28	8.64151	117.79	0.273912	1	28	10.3208	99.9682	18.1095	0.181153	0.00379141	16	12	24	0.240496	96.6571	79.206	57.6018	84.8228	111.58	81.0485	112.455	61.3806	129.168	98.888	108.421	131.75	99.2059	123.4	82.7186	138.114	151.879	97.641	82.8643	109.073	187.692	99.862	82.7668	87.5844	70.0191	66.5799	84.8259
NVE2978	0.197753	1	28	14	10.6262	0.576903	1	28	8.57588	94.6599	0.361741	1	28	11.2879	85.7342	9.3137	0.108634	0.00379499	24	4	24	0.240496	71.5634	45.2606	78.1738	76.048	74.3868	74.1015	79.5834	107.416	81.5243	103.597	103.113	89.4016	82.8154	80.6848	114.833	86.2404	78.6407	87.2537	91.2345	97.5916	95.5731	95.672	100.566	91.6392	73.7043	76.4436	86.6902
NVE21990	0.287841	1	24	6	15.8207	0.683749	1	20	6.61591	93.108	0.516729	1	22	6.38875	69.5141	12.5242	0.180167	0.00379312	12	4	24	0.240496	95.7277	80.6204	24.6865	59.9609	85.6576	100.346	64.8778	78.6439	102.699	94.179	97.0479	66.8159	37.957	39.1558	34.0606	71.3266	69.0357	64.4015	64.45	47.3606	66.786	67.0402	74.7571	79.4747	75.5469	50.5514	82.0295
NVE7659	0.287841	1	28	8	8.59684	0.735277	1	26.0522	5.16102	36.9987	0.540293	1	27.0261	6.53785	24.5348	13.642	0.556028	0.00379499	8	20	24	0.240496	30.67	16.9727	4.11441	10.2372	32.6851	28.5599	34.6015	63.2988	27.5277	75.3432	22.7456	7.52856	40.545	23.7308	27.2485	21.398	25.8133	18.6972	16.7403	15.7869	16.1208	20.2517	9.78962	33.2496	8.29173	12.3296	22.3717
NVE1727	0.00944232	1	20	16	5.7638	0.241097	1	20.5487	14.1307	19.3198	0.0161293	1	20.2743	15.0808	11.6222	8.532	0.73411	0.00275845	16	16	24	0.224596	9.29395	2.82879	8.22882	19.012	3.38122	4.63134	6.05526	0	8.47005	14.9117	4.54912	2.82321	33.6437	15.425	16.5437	5.83581	10.8056	44.6656	20.0883	4.30551	5.75741	13.9667	14.2395	8.92063	3.68521	2.46592	5.59292
NVE16762	0.0173701	1	28	24	1.42676	0.441522	1	28	24	6.84161	0.0450228	1	28	24	3.74836	1.92671	0.514016	0.00388563	24	16	24	0.242001	3.71758	1.41439	4.11441	1.46246	2.25415	4.63134	2.59511	7.67258	4.23503	0.784825	0	1.88214	0.86266	1.18654	0.97316	0	2.40124	4.15494	1.67403	7.89344	13.8178	5.58669	3.55986	3.24387	4.60652	6.1648	8.38938
NVE9057	0.022222	1	28	20	8.26148	0.579545	1	27.8957	23.9999	53.1823	0.068929	1	27.9479	22.0038	43.6427	8.55374	0.195995	0.00388604	24	8	24	0.242001	29.7406	38.1886	82.2882	40.9489	33.8122	23.1567	32.8714	40.281	37.0565	27.4689	28.8111	39.5249	42.2703	34.4097	51.5775	44.0928	59.4307	57.1304	35.9916	40.1848	58.7256	43.9952	44.4983	40.5483	46.9865	62.881	54.0649
NVE5195	0.0419954	1	28	18	14.9418	0.495706	1	27.6895	16.4143	136.392	0.101422	1	27.8447	17.2032	119.879	20.2876	0.169234	0.00385091	20	12	24	0.242001	65.0577	101.836	144.004	112.61	94.6741	89.5393	122.835	92.0709	102.699	112.23	106.146	137.396	113.871	110.348	173.222	138.763	127.266	147.5	118.019	129.165	186.54	130.589	113.916	121.645	117.006	130.694	95.0796
NVE8262	0.0284318	1	28	20	1.83563	0.917417	1	25.5196	12.428	9.96564	0.121197	1	26.7598	16.073	5.14384	3.23031	0.627996	0.00389399	24	8	24	0.242001	0	1.41439	12.3432	4.38739	0	0	0.865037	0	2.11751	0	0	0.941069	2.58798	17.7981	18.49	0.648424	2.40124	2.07747	1.67403	10.0462	12.6663	6.98336	0.889966	26.7619	2.76391	8.63073	0.932153
NVE22754	0.0489259	1	28	20	93.2748	0.569031	1	28	20.4374	1058.78	0.127544	1	28	20.2187	965.245	71.7905	0.0743754	0.00389399	24	8	24	0.242001	799.28	963.202	909.285	935.976	923.073	808.169	857.252	1062.65	927.471	861.738	924.229	1055.88	880.776	634.799	949.804	985.604	1107.57	928.629	993.535	1016.82	1070.88	1014.68	1222.81	1196.99	1129.52	838.413	1015.11
NVE1590	0.0568594	1	28	10	9.35895	0.709357	1	27.4862	5.75398	36.5056	0.169827	1	27.7431	7.85801	24.0944	10.925	0.453426	0.0038803	12	12	24	0.242001	28.8112	8.48636	12.3432	16.0871	60.8619	32.4194	16.4357	34.5266	42.3503	27.4689	35.6348	31.9964	24.1545	10.6789	36.0069	20.7496	15.0078	56.0917	20.9253	22.9627	4.60593	8.38003	12.4595	31.6277	20.2687	3.69888	23.3038
NVE8233	0.152315	1	28	20	6.51689	0.913049	1	20	12.1612	442.382	0.413427	1	24	15.8681	363.913	32.7289	0.089936	0.00385091	16	16	24	0.242001	292.759	277.221	448.471	367.078	330.232	327.282	277.677	347.184	256.219	352.387	355.589	364.194	523.635	380.88	496.312	367.656	369.791	356.286	362.427	345.159	383.444	372.911	373.786	361.691	371.285	355.093	357.015
NVE3769	0.0762362	1	28	24	49.0431	0.58259	1	27.4862	24	351.242	0.182729	1	27.7431	24.002	298.239	50.2703	0.168557	0.00391003	4	8	24	0.242412	351.311	306.923	493.729	289.567	258.1	161.325	224.045	314.576	296.452	218.181	230.489	221.151	282.09	294.262	356.177	204.902	220.314	289.807	339.828	343.723	233.751	266.066	389.805	360.88	395.239	361.258	310.407
NVE21526	0.0419954	1	24	18	67.2043	0.595793	1	23.5906	12.913	570.293	0.117298	1	23.7953	15.4357	484.577	66.8986	0.138055	0.00392209	20	12	24	0.242575	342.017	520.497	440.242	526.486	403.492	463.906	431.654	337.593	408.68	410.464	312.373	525.117	783.295	462.751	570.272	440.28	537.878	530.793	554.103	499.439	669.011	502.802	427.184	452.519	410.901	527.707	462.348
NVE22348	0.00307199	1	20	14	4.08158	0.0750977	1	20	12.3167	16.2101	0.00216267	1	20	13.1583	11.5804	4.61698	0.39869	0.000873122	16	16	24	0.154588	6.50577	12.7295	8.22882	13.1622	4.50829	7.7189	9.51541	3.83629	9.52881	8.63308	16.6801	11.2928	18.9785	14.2385	20.4364	11.0232	16.2084	16.6198	6.69611	15.0693	4.60593	13.2684	13.3495	5.67676	7.37043	4.93184	8.38938
NVE6862	0.011268	1	28	24	19.1263	0.123136	1	28	24	107.957	0.0105176	1	28	24	67.7494	18.2424	0.269263	0.00406225	24	16	24	0.2438	62.2695	65.0621	41.1441	83.3603	65.3702	58.6637	46.712	82.4802	35.9977	52.5833	79.6096	48.9356	50.897	34.4097	49.6312	55.116	47.4245	48.8205	51.0578	91.1334	71.3919	78.9119	92.5564	100.56	91.2091	141.791	83.8938
NVE25706	0.022222	1	20	14	146.958	0.126172	1	20	12.063	813.907	0.0192812	1	20	13.0315	530.323	190.966	0.360093	0.00400365	16	12	24	0.2438	276.96	441.291	514.301	602.534	357.282	331.141	593.416	212.914	314.451	646.696	355.589	631.458	850.583	1052.46	771.716	580.339	511.464	726.075	294.629	550.388	563.075	493.723	339.077	409.538	234.932	356.326	316.932
NVE111	0.0188291	1	20	14	30.85	0.230134	1	20	12.0269	313.749	0.0279122	1	20	13.0135	231.547	56.723	0.244974	0.00406225	16	8	24	0.2438	181.232	198.015	222.178	254.468	190.475	199.92	238.75	164.96	202.223	275.474	219.116	208.917	329.536	234.935	456.412	234.081	258.734	271.11	243.571	150.693	208.418	145.254	177.993	176.791	216.506	152.887	144.484
NVE22621	0.0489259	1	24	20	2.76317	0.193589	1	24.5977	19.3933	8.88669	0.0536037	1	24.2989	19.7034	6.51434	2.39969	0.36837	0.004055	20	16	24	0.2438	5.57637	5.65757	8.22882	7.31231	10.1437	4.63134	2.59511	3.83629	5.29378	4.70895	3.03275	2.82321	11.2146	2.37308	4.8658	2.5937	7.80403	9.34861	9.20715	8.61103	8.06038	9.07837	7.11973	12.1645	7.37043	11.0966	3.72861
NVE4114	0.0159111	1	24	16	33.7448	0.831419	1	21.2482	15.8434	154.074	0.0704482	1	22.6241	15.976	122.354	34.0185	0.278034	0.00406508	20	12	24	0.2438	93.8689	86.278	144.004	133.084	60.8619	41.6821	254.321	69.0532	101.641	45.5199	97.8061	119.516	142.339	143.571	150.84	124.497	178.892	133.997	118.856	186.572	193.449	118.717	113.026	116.779	94.8943	117.131	64.3186
NVE17719	0.0568594	1	24	12	3.77161	0.417663	1	25.0921	11.8167	17.8236	0.112572	1	24.5461	11.9163	10.5889	4.50439	0.425387	0.00406225	16	8	24	0.2438	2.78819	8.48636	0	8.77477	3.38122	13.1221	30.2763	11.5089	9.52881	11.7724	16.6801	10.3518	15.5279	26.1039	18.49	11.0232	16.8087	6.23241	4.18507	7.89344	1.15148	8.38003	11.5696	0.810966	4.60652	1.23296	13.9823
NVE22132	0.0659181	1	24	0	11.0499	0.384125	1	28	24	34.4857	0.118403	1	26	24.1428	36.0348	11.7244	0.325363	0.00403379	4	8	24	0.2438	53.9049	73.5484	78.1738	55.5735	34.9393	30.1037	23.356	49.8717	26.4689	17.2662	22.7456	30.1142	25.8798	51.0213	33.0874	21.398	17.409	35.317	33.4805	28.7034	24.1811	25.1401	46.2782	45.4141	41.4587	32.057	27.9646
NVE905	0.0419954	1	20	14	2.33228	0.606161	1	20	12.0465	11.8258	0.1189	1	20	13.0232	6.85303	3.16115	0.461277	0.00406225	16	16	24	0.2438	3.71758	4.24318	12.3432	4.38739	3.38122	2.31567	2.59511	3.83629	3.17627	8.63308	9.09824	2.82321	15.5279	7.11924	19.4632	5.18739	6.60341	10.3873	5.02208	3.58793	5.75741	8.38003	3.55986	4.8658	8.29173	2.46592	1.86431
NVE16336	0.116278	1	28	12	16.1318	0.317104	1	27.5875	8.11308	166.103	0.158562	1	27.7937	10.0427	131.765	26.6246	0.202061	0.00403379	12	16	24	0.2438	144.056	97.5931	102.86	99.4474	176.95	160.553	141.866	101.662	141.873	223.675	142.539	156.218	113.008	189.847	145.974	147.192	101.452	165.159	110.486	117.684	115.148	159.221	116.586	114.346	109.635	55.4832	128.637
NVE17594	0.108764	1	24	16	1.73086	0.36899	1	23.0817	12.7004	4.94772	0.169182	1	23.5408	14.3235	2.85409	1.59027	0.557188	0.00406225	16	16	24	0.2438	2.78819	4.24318	0	0	1.12707	0.77189	2.59511	0	0	0.784825	1.51637	5.64642	4.3133	4.74616	5.83896	4.53897	1.20062	4.15494	2.51104	8.61103	3.45445	1.39667	3.55986	2.4329	1.84261	3.69888	0.932153
NVE9249	0.173744	1	24	20	14.6989	0.261044	1	23.7401	17.1665	208.469	0.185649	1	23.87	18.5761	189.998	16.2939	0.0857582	0.00406225	20	16	24	0.2438	181.232	212.159	172.805	175.495	179.205	178.307	179.063	182.224	152.461	175.801	179.69	175.98	237.232	161.37	205.337	175.723	213.71	200.476	188.328	234.65	230.297	190.646	206.472	188.144	192.552	175.08	193.888
NVE2562	0.116278	1	24	12	15.676	0.581873	1	28	7.92204	220.98	0.249884	1	26	10.1781	201.546	19.1627	0.0950783	0.00403379	12	16	24	0.2438	144.986	205.087	160.462	179.883	205.127	168.272	219.719	232.095	224.456	218.181	199.403	241.855	205.313	183.914	198.525	232.136	202.305	218.134	236.038	205.229	230.297	165.506	198.462	190.577	216.506	161.518	180.838
NVE10090	0.022222	1	24	0	32.5747	0.975447	1	28	24	443.168	0.10473	1	26	24.1428	395.216	36.9394	0.0934665	0.0041211	4	12	24	0.246013	449.827	486.551	551.331	323.204	370.807	347.351	404.837	347.184	361.036	393.197	344.975	346.314	378.708	589.711	308.492	300.22	382.398	299.156	333.131	422.658	432.957	417.605	380.905	416.026	438.541	456.196	425.062
NVE863	0.287841	1	28	0	20.4366	0.584098	1	28	12.0929	110.376	0.467904	1	28	6.04645	106.356	27.1587	0.255356	0.0041211	4	8	24	0.246013	122.68	183.871	160.462	147.709	96.9283	84.908	83.9086	128.516	75.1717	51.0136	90.2242	99.7534	91.442	142.385	108.994	98.5604	79.241	106.99	82.8643	68.1706	80.6038	55.8669	128.155	120.834	152.015	109.734	103.469
NVE1761	1.92369e-05	0.0705755	24	12	9.13337	0.0124153	1	26.1431	11.8747	19.602	3.88044e-06	0.01248	25.0716	11.9619	11.2886	8.57162	0.759316	1.08e-05	16	12	24	0.011575	0	0	12.3432	0	12.3978	10.8065	10.3804	0	15.8814	13.342	15.1637	21.6446	12.9399	24.9174	14.5974	25.937	25.8133	13.5035	11.7182	12.9165	12.6663	10.475	0	0	0	0	10.2537
NVE16334	0.0261566	1	20	16	27.7575	0.278359	1	20	12.3523	146.926	0.0431213	1	20	14.1761	102.097	31.9998	0.313426	0.00420545	16	16	24	0.24817	75.281	73.5484	176.92	73.1231	71.0056	84.908	105.535	46.0355	66.7017	89.4701	56.864	109.164	134.575	174.421	165.437	110.88	126.665	128.803	82.8643	95.4389	127.815	119.415	62.2976	83.5295	61.7273	71.5117	54.0649
NVE20775	0.0419954	1	24	12	6.89797	0.514729	1	25.0083	12.7609	33.5457	0.1045	1	24.5042	12.3779	25.7029	7.3995	0.287886	0.00416924	16	12	24	0.24817	25.0937	15.5583	12.3432	19.012	34.9393	18.5254	22.491	15.3452	20.1164	26.6841	36.393	21.6446	37.0944	33.2231	32.1143	30.4759	19.8102	61.2853	36.8286	15.0693	13.8178	20.9501	25.809	19.4632	19.3474	14.7955	27.0324
NVE20332	0.254526	1	28	14	2.23823	0.585618	1	28	15.5324	12.1795	0.432773	1	28	14.7662	10.4027	2.69608	0.25917	0.00420446	16	12	24	0.24817	8.36456	4.24318	0	7.31231	12.3978	12.3502	13.8406	11.5089	11.6463	7.84825	18.9547	10.3518	10.3519	13.0519	15.5706	7.78109	13.8071	9.34861	11.7182	11.4814	12.6663	17.4584	8.89966	10.5426	6.44913	8.63073	5.59292
NVE107	0.287841	1	28	24	8.34537	0.58111	1	28	24	55.5916	0.466368	1	28	24	30.1593	10.8003	0.358108	0.00420187	4	8	24	0.24817	18.5879	45.2606	32.9153	27.7868	20.2873	21.6129	32.8714	49.8717	14.8226	19.6206	15.1637	11.2928	22.4292	36.7828	35.0338	20.7496	23.4121	22.8522	20.0883	12.9165	18.4237	15.3634	66.7474	27.5729	41.4587	76.4436	53.1327
NVE11413	0.0489259	1	28	18	22.9564	0.261296	1	25.6947	14.7466	172.869	0.0685172	1	26.8473	16.3336	148.357	26.7591	0.180369	0.00424985	20	12	24	0.24851	112.457	124.467	139.89	147.709	118.343	155.922	83.9086	115.089	109.052	137.344	181.965	131.75	188.06	124.587	202.417	153.676	188.497	216.057	187.491	127.013	156.602	165.506	145.064	132.998	168.599	117.131	163.127
NVE12007	0.0261566	1	24	4	5.6563	0.64616	1	21.3695	4.30382	29.5188	0.0858649	1	22.6847	4.17475	21.9099	6.78239	0.309558	0.00424985	8	12	24	0.24851	26.9525	26.8735	4.11441	23.3994	32.6851	30.1037	38.0616	32.6084	22.2339	25.8992	19.7128	22.5857	18.1159	14.2385	14.5974	26.5854	21.6112	9.34861	29.2955	10.0462	14.9693	5.58669	31.1488	26.7619	33.1669	14.7955	30.761
NVE21021	0.0419954	1	28	18	20.7614	0.444112	1	28	17.0133	245.787	0.0929152	1	28	17.5067	221.375	31.0639	0.140322	0.00424985	20	12	24	0.24851	182.161	207.916	189.263	213.519	180.332	197.604	200.689	172.633	208.575	229.954	200.919	259.735	225.154	189.847	276.377	228.894	253.931	237.87	220.135	265.507	331.627	289.809	202.022	175.98	237.696	203.439	192.023
NVE16614	0.0568594	1	24	18	20.2383	0.462357	1	27.1869	18.381	205.547	0.121945	1	25.5935	18.2494	188.143	17.1852	0.0913415	0.00424985	20	12	24	0.24851	150.562	162.655	201.606	206.207	161.171	152.834	162.627	184.142	179.989	178.94	163.01	191.978	221.704	145.945	202.417	177.668	204.706	219.173	214.275	201.642	248.72	217.881	193.123	146.785	197.159	198.507	190.159
NVE19733	0.0188291	1	24	16	38.7732	0.341721	1	24.8425	16.7854	206.178	0.0389025	1	24.4212	16.3908	154.802	54.8926	0.354599	0.00429699	20	12	24	0.248748	107.81	128.71	106.975	131.622	108.199	84.1361	201.554	70.9713	146.108	102.027	189.547	165.628	120.772	111.535	141.108	181.559	249.729	235.793	138.944	294.928	293.628	250.703	107.686	123.267	120.691	98.6369	103.469
NVE1924	0.0307071	1	24	14	16.119	0.26124	1	20.7767	12.2198	123.872	0.0467323	1	22.3883	13.1138	65.1263	37.9785	0.583151	0.00436777	16	12	24	0.248748	50.1873	21.2159	24.6865	84.8228	40.5746	60.2075	38.0616	23.0177	70.9367	58.0771	35.6348	36.7017	194.961	149.504	116.779	33.0696	52.8273	131.919	56.0799	47.3606	36.8474	65.6436	14.2395	115.968	15.6622	7.39777	21.4395
NVE4014	0.0419954	1	28	0	9.42793	0.484373	1	26.0522	1.31031	47.3201	0.0995732	1	27.0261	0.679646	37.0444	10.8996	0.294231	0.00436777	4	12	24	0.248748	51.1167	65.0621	37.0297	33.6366	71.0056	41.6821	28.5462	44.1173	32.8215	35.3171	47.7658	29.1732	22.4292	24.9174	16.5437	23.9917	24.6127	42.5881	30.1325	30.8562	13.8178	16.7601	50.7281	59.2005	39.6161	33.2899	55.9292
NVE26234	0.0489259	1	28	14	1.40267	0.499045	1	26.4198	12.3946	7.26807	0.115062	1	27.2099	13.1851	4.66738	1.8544	0.39731	0.00436777	16	12	24	0.248748	2.78819	5.65757	0	2.92492	3.38122	5.40323	0.865037	7.67258	6.35254	6.2786	1.51637	3.76428	9.48926	3.55962	6.81212	9.07793	6.60341	6.23241	4.18507	6.45827	6.9089	5.58669	0.889966	4.05483	3.68521	1.23296	4.66076
NVE620	0.0489259	1	28	16	23.8397	0.714808	1	28	15.2356	149.314	0.152243	1	28	15.6178	125.742	25.7979	0.205166	0.00436777	16	12	24	0.248748	80.8574	104.665	69.945	103.835	89.0388	91.855	187.713	151.533	137.638	124.002	108.421	119.516	157.867	113.908	145.974	157.567	135.67	150.616	83.7014	221.734	178.48	134.779	98.7862	141.108	105.029	94.938	113.723
NVE11318	0.0762362	1	28	0	15.4344	0.512295	1	28	4.77262e-05	60.6353	0.165703	1	28	2.38631e-05	33.1263	21.7566	0.656777	0.00436777	4	12	24	0.248748	16.7291	108.908	4.11441	119.922	55.2266	27.7881	13.8406	32.6084	47.6441	18.051	40.9421	21.6446	7.76394	2.37308	14.5974	14.2653	6.0031	15.581	54.4059	14.3517	8.06038	14.6651	31.1488	28.3838	46.9865	54.2503	60.5899
NVE1258	0.0762362	1	28	12	6.05764	0.931215	1	20	11.915	33.5161	0.25878	1	24	12.2919	19.9737	6.92238	0.346575	0.00436777	16	12	24	0.248748	35.317	5.65757	4.11441	43.8739	14.652	27.0162	12.1105	9.59072	16.9401	16.4813	40.9421	8.46962	23.2918	43.902	48.658	18.1559	21.0109	16.6198	25.1104	9.32861	11.5148	16.0617	8.89966	12.1645	9.21304	11.0966	8.38938
NVE21796	0.287841	1	28	0	50.4797	0.373836	1	28	24	315.039	0.347488	1	28	26	252.054	55.1374	0.218752	0.00428594	4	16	24	0.248748	211.902	360.67	444.356	327.591	220.906	223.848	217.124	287.722	194.811	166.383	218.358	228.68	236.369	308.501	241.344	187.394	149.477	209.824	253.615	209.535	179.631	137.572	299.918	262.753	357.466	329.201	290.832
NVE10945	0.324835	1	20	0	6.67043	0.958301	1	28	24	45.9909	0.674574	1	24	22.2857	42.1911	5.8399	0.138415	0.00436995	4	8	24	0.248748	60.4107	55.1613	53.4873	49.7237	39.4476	47.0853	43.2519	26.854	31.7627	21.9751	39.4257	37.6428	47.4463	53.3943	33.0874	36.9602	49.2255	50.898	32.6435	44.4903	35.696	49.5818	36.4886	34.0606	39.6161	64.114	41.0147
NVE16291	0.365826	1	28	24	1586.78	0.999958	1	28	12.3787	12716.1	0.733684	1	28	18.1893	10705.6	1858.3	0.173582	0.00436995	4	8	24	0.248748	8495.6	14306.6	22970.8	13925.6	7954.88	6442.97	9257.63	10097.1	7679.16	6534.46	6887.37	7633.96	14268.4	16133.4	13017	7168.32	7709.19	13954.4	9722.75	9441.99	7832.38	9379.35	9568.91	10232	10511.2	16558.7	10878.2
NVE4299	0.516205	1	28	24	111.243	0.9994	1	28	12.186	1209.7	0.857341	1	28	18.093	1079.01	42.2691	0.0391738	0.00436995	4	8	24	0.248748	1068.8	1657.67	2065.43	1050.05	801.349	867.605	1178.18	880.428	795.126	645.911	752.879	1026.71	1052.45	2004.07	931.314	844.896	979.106	905.776	986.002	879.76	918.883	794.706	888.186	1198.61	1044.76	1909.86	994.607
NVE12433	0.715559	1	28	22	22.7111	0.993364	1	26.1431	24	151.999	0.953445	1	27.0716	23.0614	132.431	23.4979	0.177435	0.00426936	4	4	24	0.248748	68.7752	154.169	271.551	200.357	74.3868	84.1361	105.535	99.7435	100.582	94.9639	106.146	140.219	154.416	121.027	172.249	108.287	133.869	142.307	96.2566	128.448	161.208	157.126	123.705	113.535	134.51	186.177	137.959
NVE15738	0.0307071	1	28	12	22.1626	0.528652	1	22.2585	11.8716	102.077	0.0831259	1	25.1293	12.0862	82.9694	18.6961	0.225337	0.00440571	16	8	24	0.249679	29.7406	63.6477	57.6018	96.5225	90.1658	76.4172	101.209	55.6262	75.1717	109.091	81.126	116.693	87.9913	109.162	98.2892	112.826	126.065	75.8276	84.5384	90.4158	69.089	74.0236	42.7184	48.658	43.3013	44.3866	143.552
NVE16299	0.0568594	1	28	12	24.5002	0.42409	1	26.5133	11.7875	198.224	0.113936	1	27.2566	11.8997	164.07	25.1545	0.153316	0.00440571	16	8	24	0.249679	165.432	120.223	94.6315	187.195	169.061	260.127	179.928	120.843	137.638	182.864	222.907	168.451	189.785	213.577	197.551	191.285	191.499	192.166	156.522	118.402	148.541	109.639	131.715	163.004	140.959	124.529	155.67
NVE15471	0.0762362	1	24	16	22.744	1	1	26.3269	12.6997	218.268	0.272462	1	25.1634	14.457	208.718	4.95663	0.0237479	0.00443463	20	12	24	0.250766	110.598	181.042	427.899	175.495	166.807	154.378	147.056	182.224	188.459	196.206	203.194	231.503	226.88	199.339	236.478	208.144	235.322	205.669	195.861	236.803	215.327	200.422	222.491	188.955	209.136	315.638	165.923
NVE17873	0.0134085	1	28	0	2.7683	0.130009	1	28	24	5.31922	0.0128162	1	28	26	4.5246	2.81022	0.621098	0.00456631	4	12	24	0.251678	7.43516	2.82879	12.3432	10.2372	6.76244	6.94701	2.59511	9.59072	2.11751	2.35448	3.79093	1.88214	0	2.37308	2.91948	1.94527	3.00155	1.03873	3.34805	0.717585	3.45445	1.39667	10.6796	5.67676	7.37043	1.23296	5.59292
NVE11151	0.000410235	0.589778	20	4	4.2113	0.146868	1	20	4.24625	14.4312	0.000645703	0.615307	20	4.12312	7.70906	6.07208	0.787656	0.000418896	8	8	24	0.11296	8.36456	8.48636	0	5.84985	28.1768	16.2097	12.1105	17.2633	9.52881	3.92413	9.85642	4.70535	1.72532	0	3.89264	5.18739	2.40124	5.19367	12.5552	0.717585	12.6663	5.58669	16.9094	4.8658	10.1343	9.86369	16.7788
NVE11508	0.0261566	1	28	0	20.6523	0.277782	1	28	24	232.843	0.0430469	1	28	26	219.258	27.364	0.124803	0.00450161	4	12	24	0.251678	169.15	306.923	304.466	248.619	198.365	235.427	247.401	230.177	185.282	209.548	167.559	224.916	212.214	169.675	210.203	201.011	211.309	175.546	204.231	200.924	225.691	202.517	238.511	226.26	235.854	246.592	206.938
NVE5508	0.0307071	1	20	16	31.2486	0.261748	1	20	12.7877	223.998	0.0468075	1	20	14.3939	193.143	26.6977	0.138227	0.00456187	16	20	24	0.251678	175.656	230.546	176.92	209.132	164.553	169.816	181.658	138.106	187.4	131.851	143.297	199.507	235.506	212.391	248.156	190.637	201.704	209.824	239.386	212.405	196.904	196.931	146.844	149.218	199.002	200.973	166.855
NVE15330	0.0261566	1	28	14	104.655	0.63131	1	28	12.2539	326.803	0.0842755	1	28	13.1269	212.574	117.403	0.55229	0.00456631	16	12	24	0.251678	75.281	83.4492	74.0594	87.7477	104.818	102.661	239.615	103.58	229.75	193.852	73.5441	586.286	153.554	584.965	132.35	435.741	435.825	95.5636	145.64	444.903	618.346	262.574	110.356	107.048	87.5238	145.489	114.655
NVE5564	0.0307071	1	24	16	48.0361	0.626777	1	25.8722	13.1748	220.882	0.0952783	1	24.9361	14.6611	177.698	42.169	0.237308	0.00449391	20	8	24	0.251678	122.68	158.412	98.7459	195.97	63.1161	178.307	186.848	126.598	119.64	164.813	171.35	207.035	207.901	223.07	240.37	204.902	256.333	211.902	58.591	244.697	330.476	236.037	126.375	203.553	121.612	135.626	129.569
NVE6745	0.022222	1	28	2	27.1128	0.871857	1	28	4.77262e-05	221.567	0.0957834	1	28	1.00002	195.464	17.677	0.0904365	0.00456814	4	16	24	0.251678	183.091	246.104	238.636	212.057	210.763	178.307	243.075	224.423	177.871	220.536	159.219	210.8	167.356	304.941	170.303	158.215	141.073	161.004	164.055	200.206	180.783	168.997	182.443	154.895	184.261	253.99	172.448
NVE14431	0.0307071	1	28	22	9.36895	0.855052	1	27.5875	23.9999	49.9125	0.121825	1	27.7937	23.0087	38.2358	11.9404	0.312284	0.00448155	24	12	24	0.251678	27.8819	25.4591	86.4026	65.8108	24.7956	16.2097	33.7365	24.9359	23.2927	28.2537	31.0856	15.9982	39.6824	58.1405	24.329	26.5854	39.0202	40.5106	46.8728	27.9858	36.8474	43.2968	40.0485	41.3593	40.5374	83.8413	29.8289
NVE4897	0.0613887	1	28	26	805.671	0.75282	1	28	4.77262e-05	5485.18	0.1883	1	28	27	2372.85	3234.56	1.36315	0.00456781	4	8	24	0.251678	510.238	5428.44	14684.3	1566.3	117.216	3400.18	955.001	631.069	452.089	404.185	216.841	3.76428	1461.35	1.18654	1434.44	0	0	720.882	854.591	289.905	1290.81	111.035	804.529	2671.32	518.694	20358.7	2651.04
NVE17810	0.0489259	1	28	14	2.65142	0.953153	1	28	8.52146	8.94045	0.189587	1	28	11.2607	6.67131	1.91467	0.287	0.00454854	16	12	24	0.251678	0.929395	4.24318	4.11441	2.92492	2.25415	2.31567	6.05526	5.75443	8.47005	7.06343	7.58187	12.2339	5.17596	9.49233	7.78528	7.13266	12.6065	5.19367	4.18507	9.32861	26.4841	4.88835	8.00969	3.24387	7.37043	2.46592	4.66076
NVE20567	0.173744	1	24	0	47.5973	0.978942	1	28	24	510.764	0.471384	1	26	24.1428	461.803	51.4113	0.111327	0.00453802	4	8	24	0.251678	355.958	678.909	584.246	592.297	284.022	458.503	522.482	540.917	346.213	382.21	369.995	391.485	466.699	635.986	456.412	335.884	481.449	473.663	374.982	443.468	468.653	340.09	491.261	471.982	550.94	506.747	515.481
NVE4768	0.57669	1	28	24	226.21	0.992954	1	28	12.1658	1650.57	0.891878	1	28	18.0829	1468.33	28.525	0.0194268	0.00453802	4	8	24	0.251678	1247.25	2579.85	2460.42	1613.1	1106.79	930.9	1740.45	1365.72	1170.99	853.89	926.504	1356.08	1585.57	2494.11	1468.5	1047.2	1112.98	1536.29	1137.5	1195.5	1209.06	986.748	1529.85	1513.26	1544.1	2297.01	1628.47
NVE20229	0.0134085	1	20	10	18.9068	0.161571	1	20.7192	9.8537	147.096	0.0154567	1	20.3596	9.93124	127.023	19.9185	0.15681	0.00458136	12	16	24	0.251867	130.115	99.0075	61.7162	119.922	125.105	137.397	110.725	107.416	164.107	160.889	138.748	113.869	154.416	125.773	155.706	138.763	133.269	125.687	118.019	99.7444	104.785	111.734	105.016	137.864	133.589	108.501	112.791
NVE9364	0.0188291	1	28	4	11.1945	0.339004	1	28	4.61325e-05	83.5602	0.0386442	1	28	2.00002	61.3734	6.65303	0.108402	0.00461738	4	20	24	0.252231	84.5749	104.665	65.8306	81.8979	71.0056	60.2075	72.6631	57.5443	45.5265	69.0646	78.0932	60.2284	62.9742	55.7674	54.497	59.0066	31.8165	81.0213	40.1767	58.1244	32.2415	50.9785	53.3979	51.0909	63.5699	44.3866	65.2507
NVE16881	0.10125	1	28	24	5.5401	0.456896	1	28	24	20.174	0.188441	1	28	24	12.8629	5.03978	0.391809	0.00461738	4	4	24	0.252231	19.5173	5.65757	28.8009	19.012	7.88951	4.63134	5.19022	13.427	1.05876	8.63308	17.4383	6.58749	15.5279	15.425	11.6779	4.53897	9.60497	8.30988	7.53312	14.3517	13.8178	20.2517	13.3495	8.92063	20.2687	22.1933	18.6431
NVE21461	0.516205	1	24	16	4.45624	0.989603	1	27.1869	18.3983	27.5607	0.853969	1	25.5935	17.1911	19.5417	8.24884	0.422114	0.00461738	24	4	24	0.252231	13.0115	24.0447	4.11441	10.2372	9.01658	12.3502	21.6259	13.427	24.3514	14.1269	9.85642	32.9374	15.5279	14.2385	18.49	19.4527	32.4168	13.5035	13.3922	28.7034	79.4523	25.8384	16.0194	30.8167	15.6622	6.1648	3.72861
NVE7788	0.0359561	1	28	16	14.6563	0.695996	1	28	17.7211	50.6234	0.117315	1	28	16.8605	32.6356	17.418	0.533711	0.00464858	20	8	24	0.25292	13.0115	11.3151	4.11441	17.5495	6.76244	15.4378	52.7673	24.9359	27.5277	5.49378	46.2494	36.7017	37.0944	16.6116	30.168	49.2802	67.2348	43.6268	18.4143	64.5827	126.663	45.3918	13.3495	41.3593	12.8983	34.5229	18.6431
NVE218	0.0489259	1	24	18	132.49	0.612652	1	21.8686	18.3212	1107.69	0.135108	1	22.9343	18.2074	1011.12	189.651	0.187565	0.00464966	24	8	24	0.25292	861.549	1096.15	1802.11	1025.19	848.686	710.139	797.564	945.645	730.542	817.003	864.333	878.959	1181.84	1048.9	1156.11	811.178	1042.14	1225.71	1024.5	979.504	1234.39	1283.54	978.072	935.855	1005.14	1245.29	893.935
NVE14353	0.0568594	1	24	0	40.5291	0.28116	1	26.8941	24	324.941	0.0821071	1	25.447	24.0778	281.856	48.843	0.17329	0.00470623	4	12	24	0.254384	358.746	319.653	427.899	258.856	309.945	332.685	232.695	299.23	204.34	158.535	290.385	272.91	255.347	252.733	253.022	222.409	313.962	221.25	301.325	235.368	271.75	272.351	343.527	308.167	440.383	246.592	283.374
NVE26075	0.0568594	1	24	16	116.077	0.998548	1	20	16.8048	1414.77	0.219648	1	22	16.576	1323.05	216.321	0.163502	0.00470623	20	12	24	0.254384	1121.78	912.284	3065.24	1234.32	1194.7	1193.34	999.983	1183.49	1146.63	1123.09	1260.86	1224.33	1357.83	1204.34	1414	1268.97	1458.15	1283.88	1233.76	1521.28	1859.64	1625.03	1122.25	1209.15	1228.1	971.573	1101.8
NVE25937	0.0879603	1	24	2	18.8786	0.999789	1	28	12.0529	96.3668	0.301735	1	26	6.67934	84.3613	57.2954	0.679167	0.00470623	4	8	24	0.254384	76.2104	70.7197	645.963	61.4234	63.1161	80.2766	64.8778	26.854	38.1152	25.1144	21.2292	38.5838	70.7381	274.091	32.1143	8.42951	12.0062	32.2008	79.5163	27.9858	21.8782	31.4251	47.1682	82.7186	84.7599	129.461	135.162
NVE1864	0.0146598	1	28	12	3.685	0.126382	1	27.7922	8.42244	9.83315	0.0135085	1	27.8961	10.2047	5.09472	4.02071	0.789192	0.00485988	12	16	24	0.255183	5.57637	5.65757	0	0	6.76244	5.40323	1.73007	0	6.35254	12.5572	10.6146	9.41069	4.3133	11.8654	2.91948	10.3748	12.6065	2.07747	6.69611	10.7638	9.21186	6.28502	0	0	0	0	0
NVE4394	0.0359561	1	20	10	2.18394	0.142419	1	20.3256	7.60113	9.23369	0.0321303	1	20.1628	8.81083	4.69042	3.09932	0.660777	0.00485988	12	16	24	0.255183	0.929395	0	0	2.92492	3.38122	3.08756	9.51541	7.67258	6.35254	10.2027	6.06549	14.116	2.58798	0	3.89264	9.07793	2.40124	1.03873	4.18507	4.30551	1.15148	3.49168	3.55986	2.4329	2.76391	1.23296	9.32153
NVE2699	0.116278	1	24	20	799.255	0.287841	1	21.1283	17.8467	3880.34	0.14717	1	22.5642	18.9315	3206.83	702.759	0.219144	0.00476675	24	8	24	0.255183	4262.21	3261.59	2526.25	3961.81	2801.9	2468.51	2470.55	2560.72	3328.73	4007.32	2190.4	3249.51	3365.24	2311.38	2426.09	2594.34	3726.13	3576.36	4067.89	5056.11	4893.8	4705.39	2613.83	3930.75	2597.15	2562.09	2240.9
NVE3256	0.10125	1	24	20	8.17682	0.508796	1	20.7767	17.0544	82.6685	0.204304	1	22.3883	18.5171	74.6018	10.6681	0.143	0.00485182	24	8	24	0.255183	80.8574	89.1068	94.6315	64.3483	67.6244	74.1015	71.7981	46.0355	56.1141	73.7736	82.6423	58.3463	88.854	75.9386	90.5039	61.6003	75.0388	82.06	64.45	85.3927	84.0582	90.7837	83.6568	93.2611	77.3895	59.1821	56.8613
NVE5823	0.0762362	1	28	20	3.56148	0.808951	1	28	22.3942	15.8891	0.233484	1	28	21.1971	12.3082	2.82037	0.229146	0.00485182	24	8	24	0.255183	26.0231	7.07197	8.22882	5.84985	10.1437	6.17512	0	5.75443	14.8226	9.4179	12.131	12.2339	13.8026	5.9327	8.75844	14.2653	12.6065	17.6585	10.0442	15.0693	29.9385	16.0617	7.11973	16.2193	15.6622	19.7274	9.32153
NVE2279	0.10125	1	28	12	3.79785	0.646676	1	28	8.35936	25.1205	0.243968	1	28	10.1797	20.6476	3.66545	0.177524	0.00485988	12	16	24	0.255183	15.7997	28.2879	16.4576	16.0871	16.9061	17.7535	20.7609	26.854	29.6452	25.1144	21.9874	23.5267	15.5279	20.1712	28.2216	27.8822	25.8133	18.6972	30.1325	12.9165	18.4237	18.1567	18.6893	23.518	17.5048	12.3296	13.9823
NVE11088	0.0879603	1	24	2	263.341	0.999992	1	28	11.9882	2063.01	0.301779	1	26	6.64929	1827.05	31.8304	0.0174218	0.00485988	4	16	24	0.255183	1829.05	2605.31	2016.06	1611.63	1597.06	1947.48	2145.29	1858.68	1350.97	1447.22	1546.7	1507.59	1840.92	3719.81	1188.23	1503.05	1240.24	1533.17	1273.93	1723.64	1490.02	1270.27	2125.24	2151.49	2074.78	2136.72	2597.91
NVE14942	0.197753	1	28	2	7.50626	0.593006	1	28	4.77262e-05	135.86	0.368609	1	28	1.00002	126.754	10.8054	0.085247	0.00485988	4	16	24	0.255183	127.327	138.611	148.119	130.159	160.044	118.871	108.995	122.761	121.757	120.863	117.519	135.514	119.91	124.587	120.672	111.529	111.057	140.229	118.019	111.226	139.329	117.32	120.145	115.157	140.959	138.092	138.891
NVE15326	0.152315	1	28	18	4.03531	0.827915	1	28	19.0136	38.6632	0.387221	1	28	18.5068	32.7652	2.8806	0.0879164	0.00480977	24	4	24	0.255183	24.1643	28.2879	12.3432	29.2492	37.1934	27.7881	27.6812	34.5266	45.5265	31.393	26.5365	29.1732	31.0558	37.9693	19.4632	29.8275	35.4183	35.317	34.3176	41.62	56.4226	38.4085	33.8187	45.4141	24.8752	33.2899	32.6254
NVE2198	0.152315	1	28	12	5.0526	0.924688	1	28	11.4958	45.796	0.416913	1	28	11.7479	40.7756	6.75463	0.165654	0.00476484	16	12	24	0.255183	39.0346	32.531	24.6865	33.6366	40.5746	47.0853	57.0925	28.7722	44.4678	40.8109	59.8967	33.8785	48.309	51.0213	42.819	40.8507	33.6174	37.3944	41.0137	60.9948	67.9375	42.5985	40.9384	26.7619	35.0095	20.9603	34.4897
NVE8824	0.173744	1	28	24	17.6803	0.964582	1	28	23.9999	192.006	0.466946	1	28	24	171.6	50.6959	0.29543	0.00485988	4	8	24	0.255183	106.88	231.96	514.301	168.183	117.216	139.712	192.903	151.533	102.699	105.951	134.957	132.691	176.845	164.929	153.759	110.232	180.693	172.43	136.433	161.457	166.965	151.539	161.084	151.651	176.89	260.155	158.466
NVE2414	0.197753	1	28	4	39.328	0.958519	1	24.4372	4.62609	523.981	0.504791	1	26.2186	4.35442	484.062	38.9509	0.0804669	0.00480418	8	12	24	0.255183	509.308	434.219	460.814	514.787	516.199	516.395	580.44	538.998	550.554	554.872	488.272	432.892	416.665	659.717	444.734	497.341	419.617	365.635	380.841	472.171	436.412	419.7	555.339	564.433	420.114	447.565	490.312
NVE19645	0.197753	1	28	0	20.3595	0.969277	1	28	24	70.5017	0.508318	1	28	26	63.1707	43.9955	0.696455	0.00485988	4	8	24	0.255183	21.3761	83.4492	448.471	102.372	28.1768	62.5231	37.1966	78.6439	17.9989	32.1778	10.6146	9.41069	75.0514	21.3577	78.826	9.07793	10.2053	73.7501	56.9169	17.2221	25.3326	9.07837	55.1779	76.2308	85.6812	98.6369	41.0147
NVE11860	0.197753	1	28	16	11.8623	0.984837	1	28	18.2413	102.936	0.513376	1	28	17.1206	83.5549	17.5189	0.209669	0.00476004	20	8	24	0.255183	62.2695	56.5757	32.9153	61.4234	76.641	74.8734	102.074	69.0532	110.111	62.0012	78.8514	93.1659	72.4635	77.1251	69.0944	103.099	126.665	45.7043	85.3754	119.837	221.085	108.94	74.7571	78.6637	77.3895	67.8129	47.5398
NVE22496	0.0188291	1	20	14	11.6397	0.348953	1	20.8926	12.5168	54.5697	0.0395883	1	20.4463	13.2809	42.3502	11.9711	0.28267	0.00489515	16	16	24	0.255852	61.3401	38.1886	28.8009	29.2492	25.9227	24.7005	28.5462	28.7722	30.7039	44.735	47.7658	37.6428	70.7381	47.4616	48.658	50.5771	57.6298	67.5177	22.5994	40.1848	65.6345	55.1685	24.0291	30.0058	21.19	35.7559	21.4395
NVE18103	0.0359561	1	28	2	32.691	0.390755	1	28	4.77262e-05	441.16	0.0739753	1	28	1.00002	348.938	47.0028	0.134702	0.00489515	8	8	24	0.255852	485.144	619.504	407.327	251.543	438.431	403.699	339.095	360.611	361.036	331.196	358.622	271.028	269.15	347.656	247.183	272.338	313.962	306.427	343.176	313.585	354.657	325.424	349.757	332.496	341.804	327.968	328.118
NVE24361	0.0489259	1	28	24	12.7287	0.624938	1	28	24	52.2558	0.13721	1	28	24	23.2145	10.8406	0.466974	0.00490244	4	8	24	0.255852	15.7997	15.5583	32.9153	23.3994	7.88951	10.8065	7.78533	59.4625	9.52881	9.4179	8.34005	11.2928	12.9399	29.6635	34.0606	9.07793	9.60497	16.6198	13.3922	7.89344	11.5148	9.7767	46.2782	43.7922	58.0421	62.881	38.2183
NVE3318	0.0568594	1	28	18	30.5089	0.316886	1	26.1431	18.0458	330.473	0.090385	1	27.0716	18.0449	295.47	40.2461	0.13621	0.00491582	20	12	24	0.25603	218.408	305.509	349.725	245.694	256.973	250.093	283.732	243.604	317.627	289.601	250.96	224.916	326.948	296.635	283.19	277.525	340.376	310.582	288.77	393.954	389.201	329.614	282.119	310.6	276.391	371.121	249.817
NVE11442	0.0389758	1	24	6	0.851216	0.234499	1	21.9327	5.58944	3.39374	0.0520521	1	22.9663	5.79723	1.83073	1.40717	0.768635	0.00497345	8	12	24	0.257469	1.85879	0	0	2.92492	4.50829	2.31567	0.865037	5.75443	4.23503	4.70895	1.51637	1.88214	0.86266	1.18654	2.91948	1.29685	0.60031	1.03873	0	0.717585	2.30297	1.39667	1.77993	0	0.921304	2.46592	1.86431
NVE5384	0.0879603	1	24	18	91.3194	0.865558	1	20.4925	12.6894	670.74	0.272201	1	22.2462	15.23	568.125	74.5886	0.131289	0.00497345	20	12	24	0.257469	351.311	469.578	888.713	568.898	495.912	409.102	369.371	552.425	407.621	416.742	561.058	554.29	728.085	582.592	771.716	578.394	678.951	615.97	538.2	651.568	598.771	598.474	560.678	472.793	669.788	590.588	468.873
NVE21128	0.152315	1	20	14	9.95079	0.978656	1	20	12.7946	54.3378	0.43279	1	20	13.3973	46.3242	11.9858	0.258737	0.00497345	20	4	24	0.257469	32.5288	104.665	20.5721	61.4234	41.7017	41.6821	31.1413	32.6084	45.5265	46.3047	37.9093	48.9356	49.1716	43.902	66.1749	55.7644	78.6407	56.0917	30.1325	63.1475	28.7871	14.6651	16.0194	43.7922	22.1113	40.6877	38.2183
NVE18581	0.0205256	1	24	4	3.71305	0.595054	1	23.3697	0.630218	38.5183	0.066018	1	23.6849	2.2931	23.7571	10.8579	0.457038	0.00507118	4	16	24	0.259396	35.317	21.2159	24.6865	29.2492	22.5415	24.7005	43.2519	61.3806	16.9401	26.6841	0	15.0571	23.2918	34.4097	21.4095	17.5074	14.4074	21.8134	13.3922	0	28.7871	0	34.7087	21.8961	38.6948	29.5911	50.3363
NVE1721	0.0489259	1	28	22	111.473	0.421077	1	25.9619	21.1433	981.728	0.100585	1	26.9809	21.5863	874.774	117.413	0.134221	0.00503718	24	12	24	0.259396	674.741	830.249	1271.35	767.792	867.846	659.966	789.779	999.353	590.786	662.393	773.35	891.193	830.742	665.649	874.871	845.545	1030.13	742.695	1019.48	950.083	860.157	1061.47	1116.91	952.886	924.068	1064.05	878.088
NVE25208	0.0762362	1	28	24	44.485	0.278553	1	28	24	494.923	0.103038	1	28	24	418.372	54.5301	0.130339	0.00507118	4	8	24	0.259396	418.228	356.427	584.246	478.225	458.719	390.577	333.039	423.91	310.216	379.855	397.29	398.072	442.545	331.045	415.539	355.336	350.581	401.99	432.736	360.228	453.684	397.353	497.491	390.886	569.366	448.798	465.144
NVE23927	0.0659181	1	24	20	15.7233	0.613484	1	21.1881	17.8219	101.633	0.170168	1	22.5941	18.9164	89.8781	16.1872	0.180101	0.00502791	24	12	24	0.259396	66.9164	142.854	102.86	97.9849	50.7183	78.7328	97.7492	80.562	73.0542	69.8495	87.1914	72.4623	80.2274	104.416	89.5307	91.4278	119.462	113.222	54.4059	106.92	87.5127	118.717	101.456	107.859	84.7599	102.336	69.9115
NVE16528	0.133232	1	28	20	18.6869	0.482302	1	24.9251	16.9402	398.316	0.240637	1	26.4626	18.4435	366.704	40.5366	0.110543	0.00505398	24	8	24	0.259396	330.865	330.968	403.212	359.766	308.818	284.056	384.077	320.33	338.802	347.678	307.824	394.308	396.824	459.191	358.123	357.281	425.02	354.208	377.493	358.075	487.077	376.403	380.905	403.05	337.197	405.644	301.085
NVE15713	0.224592	1	28	14	10.7669	0.987951	1	28	17.2211	54.9083	0.555955	1	28	15.6106	43.547	12.8312	0.294652	0.00507118	20	8	24	0.259396	33.4582	14.1439	32.9153	30.7117	29.3039	35.507	55.3624	28.7722	60.3491	35.3171	32.602	71.5213	36.2317	29.6635	39.8996	64.194	79.241	31.162	41.8507	66.0179	131.269	48.8835	32.9287	29.1948	26.7178	34.5229	27.9646
NVE3977	0.324835	1	28	24	44.9074	0.820778	1	28	24	187.623	0.61907	1	28	24	140.432	41.5691	0.29601	0.00511547	4	4	24	0.261143	108.739	275.807	205.721	191.582	99.1824	64.0669	68.3379	118.925	122.816	50.2288	83.4005	50.8177	218.253	160.183	172.249	64.8424	87.6453	210.863	147.314	85.3927	188.843	70.5319	153.964	165.437	127.14	294.678	163.127
NVE14309	0.0359561	1	28	16	33.8378	0.276327	1	26.6075	16.382	280.484	0.0557551	1	27.3037	16.2064	239.929	40.626	0.169325	0.00514929	16	16	24	0.262349	203.538	162.655	242.75	220.832	211.89	190.657	203.284	247.441	246.69	175.801	194.096	225.857	336.437	207.645	275.404	278.174	330.171	245.141	224.32	265.507	384.595	242.323	233.171	256.265	225.719	218.234	221.852
NVE11539	0.0489259	1	24	18	30.2686	0.628973	1	24.5977	18.2386	231.345	0.137898	1	24.2989	18.1206	197.496	33.7473	0.170876	0.00525645	24	12	24	0.265974	124.539	200.844	255.094	166.721	151.028	173.675	257.781	145.779	152.461	152.256	163.768	171.275	201.862	204.085	212.149	178.965	260.535	199.437	179.121	243.261	348.899	232.546	200.242	184.9	178.733	220.7	171.516
NVE5916	0.0568594	1	24	4	5.79182	0.886305	1	23.2248	4.23981	40.7603	0.200968	1	23.6124	4.12298	33.2431	10.8438	0.326198	0.00527704	8	12	24	0.265974	26.9525	25.4591	28.8009	71.6606	30.431	74.8734	32.8714	24.9359	27.5277	43.9502	24.262	59.2874	24.1545	60.5136	15.5706	29.1791	17.409	17.6585	25.1104	21.5276	25.3326	29.3301	20.4692	30.8167	31.3243	56.7162	39.1504
NVE18375	0.287841	1	28	0	44.6728	0.996618	1	28	12.0226	190.353	0.645089	1	28	6.01131	165.217	26.0287	0.157542	0.00528248	4	16	24	0.265974	197.961	285.707	304.466	144.784	147.647	166.728	153.112	207.16	137.638	86.3308	95.5315	147.748	139.751	372.574	138.189	110.88	99.0512	129.842	180.795	71.041	73.6949	80.3086	210.032	175.98	239.539	181.245	166.855
NVE10563	0.324835	1	28	24	32.4066	0.9021	1	26.7979	24	383.399	0.652723	1	27.3989	24.0115	355.207	40.4895	0.113989	0.00528248	4	8	24	0.265974	290.901	564.343	452.585	389.015	318.962	264.758	352.935	335.675	264.689	299.803	304.791	312.435	350.24	383.253	374.667	331.993	317.564	324.085	350.709	411.894	409.928	349.168	318.608	328.441	399.846	425.372	346.761
NVE22012	0.365826	1	28	20	0.96465	0.999999	1	20	12.0437	73.7799	0.733699	1	24	15.7977	25.4754	21.8457	0.857522	0.00525614	24	8	24	0.265974	2.78819	1.41439	98.7459	23.3994	0	0.77189	0.865037	0	1.05876	3.1393	1.51637	2.82321	8.6266	218.323	68.1212	0	0.60031	21.8134	1.67403	2.15276	3.45445	3.49168	11.5696	159.76	10.1343	4.93184	0.932153
NVE23963	0.516205	1	28	24	1741.57	0.999885	1	28	12.3083	16160.9	0.857507	1	28	18.1541	13868.5	1556.87	0.11226	0.00528248	4	8	24	0.265974	11654.6	17882.2	25953.7	17138.6	10097.4	9823.85	14718.6	13367.5	9745.86	8794.75	8900.35	11791.6	16312	23662	13807.2	10645.8	11042.1	15799.2	12115.8	11805	11662.2	11628.7	14015.2	13597.5	14210.2	20306.9	13571.2
NVE14712	0.0879603	1	20	18	20.4659	0.975466	1	23.3697	0.630218	136.638	0.296508	1	21.6849	20.893	117.979	19.315	0.163716	0.00534016	20	16	24	0.268353	70.634	149.926	288.009	122.847	94.6741	80.2766	106.4	93.9891	86.8181	79.2674	81.126	109.164	119.91	126.96	124.564	108.935	121.263	142.307	125.552	134.188	124.36	115.924	114.806	118.401	130.825	192.342	104.401
NVE9471	0.79478	1	24	4	5.28285	0.998985	1	20	11.8993	95.1007	0.977147	1	22	8.37797	87.0427	6.84366	0.0786241	0.00538694	4	20	24	0.270177	85.5043	93.3499	98.7459	55.5735	83.4034	91.855	94.2891	88.2346	79.4068	89.4701	81.126	84.6962	93.1673	134.079	79.7991	73.2719	78.0403	73.7501	79.5163	89.6982	59.8771	71.9286	86.3267	72.987	105.029	108.501	100.673
NVE15449	0.0359561	1	24	4	38.5472	0.237615	1	21.0098	4.12156	170.969	0.0492337	1	22.5049	4.08284	123.371	51.3847	0.416506	0.00551691	8	12	24	0.270886	136.621	144.268	82.2882	152.096	200.619	228.48	152.247	191.814	160.931	218.966	64.4459	52.6999	87.9913	100.856	87.5844	99.8573	46.2239	69.5952	87.0494	102.615	41.4534	131.287	177.993	157.327	100.422	125.762	251.681
NVE21834	0.0359561	1	24	2	89.5431	0.678284	1	28	24	726.174	0.114959	1	26	25.2262	479.915	138.171	0.287907	0.00551492	4	16	24	0.270886	461.909	504.938	534.873	503.087	495.912	422.996	350.34	840.147	389.623	299.018	414.728	457.36	340.751	463.937	173.222	470.756	215.511	260.722	674.633	359.51	253.326	425.286	1082.2	602.548	693.742	744.708	673.947
NVE1917	0.10125	1	24	18	21.1008	0.281394	1	22.7314	15.5743	275.113	0.129867	1	23.3657	16.7666	249.11	26.7268	0.107289	0.00551691	20	12	24	0.270886	221.196	250.348	226.293	251.543	253.591	199.148	260.376	189.896	249.867	198.561	275.98	224.916	276.914	231.375	313.357	235.378	259.334	311.62	277.889	283.446	251.023	252.798	245.631	256.265	271.785	194.808	237.699
NVE10990	0.10125	1	24	0	34.756	0.995204	1	28	12.3763	178.689	0.332016	1	26	5.74612	167.882	50.6426	0.301657	0.00549378	4	8	24	0.270886	146.844	445.534	316.81	207.67	117.216	136.625	428.193	109.334	109.052	85.546	85.6751	85.6373	157.867	303.754	176.142	73.2719	92.4478	220.212	94.5825	121.99	135.875	143.857	120.145	171.114	141.881	157.819	138.891
NVE23195	0.197753	1	28	18	12.6322	0.790782	1	24.0449	18.4034	102.572	0.446537	1	26.0225	18.3228	86.5689	23.8613	0.275634	0.00551691	20	12	24	0.270886	77.1398	56.5757	144.004	83.3603	64.2432	54.8042	75.2582	38.3629	86.8181	76.1281	79.6096	79.0498	97.4806	59.327	98.2892	63.5455	85.2441	93.4861	99.6046	152.128	132.42	146.651	71.1973	55.1457	91.2091	109.734	59.6578
NVE13489	0.173744	1	28	16	2.30845	0.999445	1	28	16.7376	8.99621	0.477658	1	28	16.3688	5.93387	2.44532	0.412095	0.00549378	20	8	24	0.270886	0	2.82879	0	2.92492	14.652	3.08756	16.4357	0	6.35254	3.92413	3.79093	4.70535	1.72532	8.30579	3.89264	3.24212	9.00466	8.30988	13.3922	15.0693	5.75741	5.58669	2.6699	13.7864	0.921304	7.39777	2.79646
NVE25144	0.365826	1	28	14	4.49976	0.930139	1	28	15.9188	22.9522	0.707085	1	28	14.9594	18.6738	5.26516	0.281954	0.00549378	20	8	24	0.270886	13.9409	18.3871	0	7.31231	20.2873	19.2973	27.6812	23.0177	24.3514	14.9117	27.2947	19.7625	10.3519	9.49233	25.3022	25.2885	29.4152	22.8522	20.9253	25.8331	37.9989	23.0451	12.4595	14.5974	12.8983	8.63073	11.1858
NVE17090	0.411148	1	24	0	122.728	0.996122	1	28	24	990.166	0.775157	1	26	24.1428	667.283	749.601	1.12336	0.00549378	4	8	24	0.270886	68.7752	807.618	8405.74	503.087	24.7956	1013.49	410.028	157.288	58.2316	140.484	154.67	66.8159	332.987	1009.75	205.337	116.716	196.301	238.909	148.151	280.576	286.719	331.709	222.491	386.831	225.719	2673.06	312.271
NVE21598	0.411148	1	24	0	23.0507	0.999608	1	28	12.3249	143.78	0.776434	1	26	5.72229	122.351	22.385	0.182958	0.00549378	4	8	24	0.270886	135.692	165.484	222.178	162.333	83.4034	170.588	76.1233	147.697	42.3503	62.786	65.9622	113.869	217.39	71.1924	205.337	78.4593	73.8382	183.856	87.8864	78.2168	82.9067	84.4986	142.395	106.237	123.455	165.217	150.077
NVE24745	0.57669	1	28	24	686.359	1	1	28	12.2687	6847.29	0.894129	1	28	18.1344	5565.78	812.571	0.145994	0.00549378	4	8	24	0.270886	4291.02	6749.48	12499.6	7151.44	3749.77	3654.9	5591.6	5154.05	3610.36	3455.59	3478.56	4667.7	6884.89	10046.4	6330.41	4043.57	4366.06	6982.37	4542.47	4427.5	4569.08	4592.95	5114.63	4811.46	5678.92	8269.47	5357.08
NVE22721	0.643004	1	24	0	780.873	0.999096	1	28	12.2577	14356.6	0.9267	1	26	5.69107	12537.2	1887.95	0.150588	0.00549378	4	8	24	0.270886	11883.2	15779	21748.8	17393.1	10726.4	8412.83	12167.6	13102.8	9038.61	9388.08	8384.78	10482.6	15724.6	18238.3	14582.8	8749.18	9152.33	14435.3	11866.3	10194	9622.94	10420.6	12915.2	10754.2	13888.7	16141.9	12954.1
NVE6169	0.0419954	1	28	14	77.4675	0.0824416	1	20.8926	11.9321	340.961	0.0230783	1	24.4463	13.0924	180.06	99.7254	0.553846	0.00554534	16	12	24	0.271175	72.4928	80.6204	135.776	70.1982	40.5746	192.973	74.3932	105.498	219.163	316.285	103.872	189.155	383.884	332.231	480.741	166.645	211.309	355.247	79.5163	101.18	69.089	118.019	116.586	248.967	116.084	119.597	111.858
NVE11886	0.0419954	1	28	0	21.0993	0.461865	1	28	4.77262e-05	139.274	0.0958692	1	28	2.38631e-05	93.5835	26.8611	0.287028	0.00556493	4	12	24	0.271175	122.68	104.665	226.293	106.76	105.945	114.24	74.3932	74.8076	70.9367	102.027	77.335	64.9338	64.6995	100.856	72.987	63.5455	45.0233	76.8664	109.649	69.6058	62.1801	84.4986	103.236	72.176	59.8847	176.313	103.469
NVE4896	0.10125	1	28	26	38.4554	0.293743	1	28	24	138.739	0.134289	1	28	25	101.145	36.5646	0.361506	0.00556493	4	16	24	0.271175	157.068	199.429	90.5171	92.1351	98.0554	150.519	102.074	124.679	89.9943	76.1281	38.6675	39.5249	148.378	37.9693	97.316	44.0928	46.2239	123.609	90.3975	32.2913	93.2701	36.3135	112.136	154.084	146.487	133.16	140.755
NVE86	0.0879603	1	24	0	13.3795	0.909669	1	28	4.77262e-05	145.272	0.282096	1	26	2.21586e-05	78.9119	27.7855	0.352108	0.00554534	4	12	24	0.271175	74.3516	91.9355	325.039	106.76	92.42	22.3848	41.5218	74.8076	99.5231	35.3171	55.3476	71.5213	47.4463	42.7155	55.4701	50.5771	82.8428	23.8909	108.812	76.7816	84.0582	76.1186	68.5274	77.0418	76.4682	101.103	98.8082
NVE8776	0.0489259	1	28	16	9.85348	0.401632	1	28	15.8013	46.7949	0.0968691	1	28	15.9006	37.9933	10.2465	0.269693	0.00560003	24	4	24	0.271855	20.4467	14.1439	0	42.4114	33.8122	20.841	49.3071	32.6084	53.9966	45.5199	34.8766	33.8785	60.3862	40.3424	41.8459	36.3117	41.4214	57.1304	21.7624	57.4068	57.5741	50.9785	26.699	58.3896	37.7734	33.2899	25.1681
NVE24276	0.197753	1	24	22	9.30327	0.887127	1	23.4429	0.557073	59.2541	0.480772	1	23.7214	23.0149	53.4535	7.45474	0.139462	0.00560003	4	4	24	0.271855	49.2579	96.1787	74.0594	62.8859	40.5746	26.2443	59.6876	36.4447	39.174	69.8495	37.1511	41.4071	54.3476	73.5655	43.7922	36.9602	51.0264	49.8593	47.7098	56.6892	47.2108	82.4036	58.7377	59.2005	61.7273	56.7162	54.0649
NVE14835	0.365826	1	24	12	2.99137	0.999655	1	28	7.59757	18.9968	0.733572	1	26	10.0274	14.3156	3.47078	0.242446	0.00570508	12	16	24	0.275913	7.43516	22.6303	4.11441	0	9.01658	12.3502	24.221	17.2633	16.9401	18.8358	17.4383	22.5857	10.3519	8.30579	14.5974	22.0464	15.0078	16.6198	14.2292	17.2221	39.1504	9.07837	14.2395	4.8658	9.21304	7.39777	8.38938
NVE17226	0.715559	1	28	24	117.647	0.999889	1	28	12.1427	913.25	0.955024	1	28	18.0714	755.829	36.5002	0.0482915	0.00570508	4	8	24	0.275913	671.023	1135.76	1670.45	886.252	421.525	574.287	823.515	604.215	451.03	419.882	461.736	724.623	782.433	1630.31	682.185	554.402	606.914	698.03	548.244	620.711	590.711	536.322	657.685	731.492	771.131	1367.35	776.483
NVE4898	0.0188291	1	20	12	350.551	0.206308	1	20	11.6887	1993.09	0.0254469	1	20	11.8443	1514.51	337.938	0.223134	0.0057974	16	12	24	0.277251	872.702	1140	662.42	1490.25	1477.59	1360.84	991.333	1503.82	1450.5	2009.94	1303.32	1825.67	1947.02	2177.3	2010.55	1815.59	969.501	1649.51	1787.02	1034.04	635.618	997.922	1533.41	1934.97	1526.6	1231.73	1631.27
NVE21433	0.0568594	1	28	0	5.91067	0.355893	1	26.4198	4.77262e-05	71.5591	0.0991616	1	27.2099	2.45768e-05	63.0514	9.27511	0.147104	0.00581789	4	12	24	0.277251	87.3631	55.1613	65.8306	78.9729	63.1161	57.1199	76.1233	63.2988	73.0542	49.444	60.6549	63.0517	56.0729	70.0059	53.5238	35.6633	45.6236	47.7818	57.7539	65.3003	74.8464	61.4535	72.0872	60.0115	75.5469	59.1821	74.5722
NVE25023	0.0489259	1	28	12	22.3229	0.658456	1	28	11.9588	96.4072	0.142886	1	28	11.9794	52.4476	28.4562	0.542566	0.0057974	16	12	24	0.277251	55.7637	0	24.6865	93.5976	19.1602	126.59	132.351	9.59072	48.7028	65.1405	84.1587	31.9964	148.378	43.902	136.242	57.0613	82.2425	76.8664	15.0662	38.032	41.4534	71.2302	8.89966	25.14	5.52782	0	0
NVE3476	0.0762362	1	28	2	4.28524	0.70676	1	28	4.77262e-05	21.3393	0.211265	1	28	1.00002	15.464	4.33855	0.280558	0.00581789	4	12	24	0.277251	19.5173	22.6303	24.6865	19.012	31.558	6.94701	16.4357	19.1814	14.8226	16.4813	18.9547	15.9982	16.3905	4.74616	10.7048	16.2106	4.80248	16.6198	16.7403	3.58793	3.45445	4.88835	24.919	17.8413	19.3474	4.93184	24.236
NVE2249	0.0659181	1	24	18	62.5741	0.993494	1	21.0689	13.0731	311.964	0.244004	1	22.5345	15.4417	272.705	39.0778	0.143297	0.00575677	20	12	24	0.277251	169.15	224.888	625.391	236.919	185.967	172.903	197.228	232.095	207.516	175.801	212.292	244.678	330.399	309.687	356.177	229.542	321.166	279.42	276.214	325.784	315.506	321.234	253.64	198.687	263.493	385.917	222.785
NVE14109	0.116278	1	28	26	7.16748	0.970132	1	28	24	61.1569	0.358956	1	28	25	51.2536	8.37668	0.163436	0.00576559	4	8	24	0.277251	59.4813	65.0621	78.1738	48.2612	46.21	42.454	41.5218	49.8717	52.9378	43.1654	34.1184	37.6428	43.9957	91.3636	38.9264	32.4212	49.2255	43.6268	35.9916	45.2079	41.4534	41.2018	61.4076	68.9321	49.7504	80.1425	53.1327
NVE1743	0.173744	1	24	22	113.085	0.993246	1	28	24	1122.3	0.475769	1	26	23.0595	818.681	254.526	0.310898	0.00581893	4	8	24	0.277251	637.565	1521.89	2168.29	820.441	472.244	629.863	848.601	477.618	503.968	460.692	475.383	617.342	785.021	1573.35	627.688	545.324	818.823	630.512	548.244	729.784	727.737	723.476	551.779	879.899	589.634	2324.13	634.796
NVE87	0.411148	1	28	24	4.30284	0.989508	1	28	24	30.0284	0.77272	1	28	24	29.5179	18.093	0.612949	0.00581893	4	8	24	0.277251	17.6585	48.0894	168.691	38.024	22.5415	13.894	19.8959	19.1814	15.8814	6.2786	19.7128	16.9392	24.1545	23.7308	27.2485	18.1559	23.4121	15.581	32.6435	25.1155	17.2722	20.9501	21.3592	26.7619	20.2687	45.6196	29.8289
NVE6045	0.10125	1	24	14	16.0338	0.988525	1	28	15.974	116.256	0.330461	1	26	14.9998	92.5084	26.9805	0.291654	0.00585636	20	8	24	0.278518	84.5749	62.2333	69.945	49.7237	73.2598	77.9609	144.461	36.4447	97.4056	94.179	94.0151	120.457	83.678	102.043	72.0138	107.638	151.879	75.8276	70.3091	167.197	246.417	136.175	50.7281	55.9567	47.9078	50.5514	48.472
NVE22820	0.00545985	1	28	24	3.23759	0.112175	1	28	24	13.0808	0.00514343	1	28	24	7.55179	3.51553	0.465523	0.000851732	4	8	24	0.154588	10.2233	15.5583	0	10.2372	6.76244	9.26269	5.19022	1.91814	3.17627	6.2786	5.30731	3.76428	4.3133	4.74616	4.8658	4.53897	3.60186	8.30988	7.53312	6.45827	11.5148	9.07837	6.22976	12.9755	13.8196	17.2615	7.45722
NVE15350	0.0489259	1	24	20	21.5369	0.251495	1	24.5977	18.8169	160.889	0.0664178	1	24.2989	19.4186	136.281	23.0622	0.169226	0.0060825	20	16	24	0.282528	115.245	111.737	131.661	174.033	145.392	122.731	93.424	136.188	136.58	89.4701	122.068	95.048	173.395	92.5502	153.759	103.748	150.678	140.229	170.751	158.586	213.024	170.394	134.385	154.084	153.858	133.16	123.976
NVE18971	0.022222	1	28	4	151.224	0.560053	1	28	4.77262e-05	807.443	0.0670365	1	28	2.00002	557.348	73.8938	0.132581	0.0060825	8	16	24	0.282528	895.937	1031.09	576.018	693.207	666.1	703.964	647.048	642.578	454.207	656.114	623.988	421.599	611.626	1115.35	664.668	267.151	130.267	626.357	401.767	306.409	179.631	169.696	599.837	445.221	581.343	293.445	627.339
NVE6922	0.0419954	1	28	6	16.5333	0.497503	1	28	4.77262e-05	117.273	0.101714	1	28	3.00002	93.5954	5.27962	0.056409	0.00600078	8	16	24	0.282528	107.81	131.539	168.691	62.8859	125.105	115.012	97.7492	86.3165	92.1118	127.142	106.146	79.0498	107.833	87.804	91.477	71.3266	82.8428	105.951	77.0053	72.4761	59.8771	71.2302	78.317	84.3405	84.7599	73.9777	78.3008
NVE19813	0.0879603	1	24	2	30.0477	0.254505	1	28	24	302.924	0.107439	1	26	25.2262	196.791	54.3963	0.276417	0.00607084	4	16	24	0.282528	120.821	264.491	329.153	213.519	183.713	206.095	159.167	274.295	131.286	196.991	123.584	143.984	188.923	173.235	226.746	129.036	144.074	181.779	183.306	114.096	154.299	125.002	252.75	214.906	359.308	297.144	281.51
NVE13031	0.0879603	1	24	0	38.4486	0.527564	1	28	24	551.155	0.188884	1	26	24.1428	488.563	67.4976	0.138155	0.00608343	4	8	24	0.282528	440.533	789.231	621.276	545.498	473.371	378.226	434.249	556.262	416.091	384.564	410.937	473.358	536.575	371.387	546.916	373.492	398.006	486.128	509.741	485.805	476.714	449.728	606.957	424.135	546.333	604.151	520.141
NVE14153	0.0659181	1	28	4	7.22332	0.762	1	28	11.6638	72.7021	0.200474	1	28	7.83189	58.7915	6.46853	0.110025	0.0060825	8	16	24	0.282528	65.0577	55.1613	65.8306	67.2732	64.2432	56.348	68.3379	70.9713	63.5254	65.1405	59.8967	55.5231	51.7596	105.602	75.9065	56.4129	44.423	40.5106	45.1987	58.842	37.9989	46.0902	53.3979	58.3896	35.0095	66.5799	59.6578
NVE3259	0.10125	1	28	12	6.32	0.636183	1	28	15.0074	63.0152	0.241063	1	28	13.5037	55.4728	8.54267	0.153998	0.00608343	20	8	24	0.282528	62.2695	60.8189	37.0297	54.1111	64.2432	53.2604	61.4176	46.0355	52.9378	51.0136	66.7204	55.5231	64.6995	55.7674	56.4433	65.4908	69.636	64.4015	49.3838	78.9344	58.7256	62.1519	45.3883	42.9812	39.6161	41.9207	42.879
NVE2560	0.0879603	1	28	26	57.9794	0.831181	1	28	23.9999	204.405	0.264353	1	28	25	117.054	57.4734	0.491001	0.00608343	4	8	24	0.282528	77.1398	246.104	222.178	108.222	90.1658	152.834	65.7428	182.224	52.9378	76.9129	2.27456	6.58749	219.116	1.18654	251.075	2.5937	4.20217	157.888	99.6046	3.58793	67.9375	5.58669	215.372	155.706	251.516	217.001	168.72
NVE16535	0.10125	1	28	0	24.7134	0.998624	1	28	11.7634	231.382	0.33281	1	28	5.88172	222.418	8.58905	0.0386168	0.00608343	4	16	24	0.282528	247.219	244.69	300.352	254.468	290.785	182.938	217.124	209.078	157.755	258.208	212.292	199.507	208.764	366.641	208.256	140.708	149.477	220.212	200.883	177.244	161.208	233.942	226.941	220.583	230.326	215.768	264.731
NVE19448	0.16303	1	24	6	2.13201	0.675266	1	24.5977	7.45166	5.60158	0.352996	1	24.2989	6.71792	2.92443	1.39274	0.476243	0.00600768	12	8	24	0.282528	6.50577	0	8.22882	1.46246	10.1437	0.77189	0	3.83629	4.23503	3.92413	8.34005	5.64642	0.86266	2.37308	0.97316	2.5937	0.60031	0	0.837014	0	1.15148	2.79334	0.889966	4.05483	3.68521	2.46592	1.86431
NVE6668	0.116278	1	24	14	29.2788	0.999935	1	28	15.8761	366.373	0.366466	1	26	14.9544	309.161	52.5726	0.17005	0.00607084	16	12	24	0.282528	215.62	183.871	283.894	267.631	236.685	344.263	597.741	216.75	251.984	199.346	253.992	408.424	307.97	294.262	333.794	372.195	543.281	293.962	270.355	381.755	584.953	293.999	250.08	227.882	245.988	213.302	221.852
NVE535	0.197753	1	28	24	27.3017	0.999386	1	28	12.1491	204.862	0.518062	1	28	18.0746	179.276	16.9219	0.0943904	0.00608343	4	8	24	0.282528	151.491	281.464	370.297	185.733	130.74	138.168	164.357	149.615	150.343	140.484	115.244	127.985	188.923	322.739	205.337	101.803	119.462	156.849	162.381	165.762	158.905	162.712	171.763	188.144	204.529	251.524	169.652
NVE10065	0.00373276	1	24	12	5.87308	0.362575	1	28	7.98501	17.2751	0.0102928	1	26	10.2073	7.50977	6.22431	0.828829	3.74e-05	12	16	24	0.027515	0	1.41439	0	0	10.1437	2.31567	6.05526	5.75443	14.8226	5.49378	31.8438	16.9392	1.72532	8.30579	2.91948	10.3748	12.0062	6.23241	17.5773	21.5276	1.15148	12.57	0.889966	1.62193	0.921304	3.69888	0.932153
NVE20382	0.0188291	1	28	6	0.753236	0.268775	1	25.7831	4.73074	2.54745	0.0318133	1	26.8916	5.3483	1.38907	1.19331	0.859069	0.00626169	8	16	24	0.284378	1.85879	4.24318	0	1.46246	1.12707	2.31567	0.865037	5.75443	3.17627	1.56965	2.27456	1.88214	1.72532	1.18654	0	0.648424	0.60031	1.03873	0	0.717585	0	0	0	0.810966	1.84261	0	2.79646
NVE2874	0.0762362	1	28	14	30.0893	0.446251	1	27.6895	11.8185	149.17	0.149037	1	27.8447	12.9036	115.528	30.1831	0.261261	0.00619993	16	16	24	0.284378	121.751	91.9355	49.3729	77.5105	94.6741	73.3296	88.2338	78.6439	107.993	154.611	103.872	170.334	119.047	172.048	97.316	208.144	237.723	100.757	97.0936	90.4158	156.602	127.795	81.8769	146.785	114.242	93.705	82.9616
NVE6404	0.0879603	1	28	0	20.0962	0.443023	1	28	4.77262e-05	164.189	0.165421	1	28	2.38631e-05	136.985	23.2115	0.169445	0.00619993	4	16	24	0.284378	157.068	206.501	160.462	130.159	130.74	179.85	129.756	128.516	120.698	132.635	129.65	110.105	138.888	153.064	110.94	98.5604	109.256	165.159	125.552	77.4992	113.997	106.845	118.365	161.382	154.779	194.808	138.891
NVE22360	0.0659181	1	28	20	36.9088	0.615812	1	26.1431	18.6549	441.54	0.17066	1	27.0716	19.3271	411.225	36.7059	0.0892599	0.00624196	20	12	24	0.284378	344.806	413.003	485.501	384.627	378.697	321.106	367.641	383.629	409.739	348.462	341.184	466.77	429.605	350.03	454.466	398.781	386.6	459.121	471.239	476.477	485.926	459.505	454.773	338.984	442.226	437.701	399.894
NVE5289	0.0879603	1	24	2	4.15043	0.560094	1	25.2614	1.13165	18.7453	0.197583	1	24.6307	1.57798	11.8163	9.17038	0.77608	0.00626695	4	8	24	0.284378	31.5994	4.24318	20.5721	14.6246	19.1602	50.1729	1.73007	9.59072	6.35254	29.0385	0.758187	0	10.3519	2.37308	7.78528	1.29685	3.60186	10.3873	8.37014	4.30551	9.21186	0.698336	10.6796	6.48773	19.3474	35.7559	20.5074
NVE870	0.0879603	1	24	4	7.07789	0.884452	1	25.0083	3.81037	43.8401	0.276463	1	24.5042	3.90879	36.4385	5.65626	0.155227	0.00615055	8	12	24	0.284378	40.8934	33.9454	41.1441	43.8739	43.9559	56.348	32.8714	49.8717	40.2328	40.0261	35.6348	35.7606	21.5665	55.7674	26.2753	21.398	25.8133	31.162	27.6214	30.8562	33.393	24.4418	40.0485	55.9567	36.8521	23.4263	41.9469
NVE14347	0.133232	1	28	6	16.3168	0.648495	1	26.0522	4.17257	142.337	0.297975	1	27.0261	5.05993	129.985	19.7945	0.152283	0.00626169	8	16	24	0.284378	139.409	161.241	123.432	108.222	146.52	199.148	129.756	132.352	117.522	160.889	125.859	122.339	175.983	163.743	132.35	114.123	103.253	124.648	101.279	108.355	96.7245	87.9903	111.246	145.974	123.455	120.83	139.823
NVE11880	0.173744	1	24	18	10.6385	0.602975	1	26.2347	20.7387	246.488	0.341115	1	25.1173	19.3467	232.648	16.8827	0.0725675	0.0062365	20	12	24	0.284378	201.679	285.707	234.521	232.531	205.127	209.182	231.83	186.06	204.34	213.472	239.587	240.914	207.038	230.189	244.263	226.948	244.927	248.258	241.897	233.933	295.931	231.847	232.281	238.424	266.257	234.263	226.513
NVE24493	0.173744	1	28	22	31.1524	0.99905	1	23.5906	12.278	624.083	0.477537	1	25.7953	16.8466	575.248	34.8905	0.0606531	0.00624196	24	12	24	0.284378	481.427	578.487	880.484	551.348	516.199	447.696	499.992	579.279	498.674	518.77	534.521	487.474	661.66	741.588	602.386	488.263	519.268	610.776	530.667	522.402	580.347	609.647	636.326	668.236	562.916	660.867	537.852
NVE11868	0.365826	1	24	18	14.595	0.600369	1	25.5196	17.7086	80.0394	0.552548	1	24.7598	17.8756	65.8653	16.4427	0.249641	0.00626169	24	8	24	0.284378	69.7046	80.6204	28.8009	64.3483	49.5912	41.6821	36.3316	42.1992	67.7604	67.495	77.335	47.0535	51.7596	103.229	58.3896	62.8971	104.454	60.2466	49.3838	90.4158	56.4226	111.734	63.1876	115.968	52.5143	76.4436	43.8112
NVE21093	0.516205	1	20	16	33.4571	0.981515	1	20	12.4188	288.423	0.851148	1	20	14.2094	242.358	25.0621	0.10341	0.00616835	16	20	24	0.284378	197.032	237.618	366.183	207.67	211.89	239.286	192.903	220.587	176.812	197.776	229.731	190.096	314.871	262.226	335.74	236.026	259.934	261.761	251.941	211.688	229.145	255.591	229.611	212.473	204.529	302.075	208.802
NVE986	0.79478	1	28	20	23.2967	0.76194	1	21.3695	18.58	602.875	0.909317	1	24.6847	19.5472	562.969	83.6428	0.148574	0.00626169	24	8	24	0.284378	537.19	677.494	818.768	522.099	464.354	422.224	536.323	485.29	546.319	546.238	479.932	544.879	469.287	682.261	529.399	555.051	649.536	504.825	513.089	602.054	818.704	624.312	531.31	620.389	538.041	541.27	500.566
NVE20547	0.0419954	1	28	2	3.00134	0.276603	1	28	24	14.3475	0.0633697	1	28	27	12.9173	4.40983	0.34139	0.00634793	4	16	24	0.28454	21.3761	15.5583	24.6865	13.1622	19.1602	20.0692	9.51541	21.0996	8.47005	8.63308	9.85642	5.64642	12.0772	5.9327	14.5974	11.0232	1.20062	8.30988	15.0662	7.17585	5.75741	9.07837	24.0291	12.1645	15.6622	11.0966	14.9144
NVE1374	0.0659181	1	20	0	27.0361	0.523798	1	25.3469	23.9999	187.121	0.150748	1	22.6734	22.071	168.737	30.9852	0.18363	0.00634793	4	8	24	0.28454	209.114	261.663	250.979	207.67	161.171	196.06	102.939	176.469	122.816	95.7487	176.657	121.398	182.021	186.287	164.464	121.904	181.294	172.43	148.151	167.197	179.631	175.282	136.165	214.095	135.432	265.087	165.923
NVE1282	0.10125	1	24	14	23.0928	0.367579	1	27.4862	13.394	328.144	0.159699	1	25.7431	13.7807	288.754	40.2047	0.139235	0.00634793	20	8	24	0.28454	286.254	212.159	164.576	320.279	286.277	289.459	333.904	257.031	291.158	277.828	320.713	250.324	410.626	268.158	340.606	278.174	314.563	361.48	287.096	362.381	259.084	299.586	261.65	261.942	237.696	229.331	281.51
NVE20520	0.0762362	1	28	0	9.63239	0.511973	1	28	24	54.6975	0.165624	1	28	26	47.8444	7.78583	0.162732	0.00634793	4	16	24	0.28454	68.7752	62.2333	65.8306	30.7117	51.8454	63.295	49.3071	47.9536	44.4678	45.5199	33.3602	39.5249	36.2317	51.0213	51.5775	36.9602	34.2177	33.2395	53.5689	43.0551	37.9989	27.9334	60.5177	48.658	56.1995	56.7162	54.0649
NVE4975	0.0879603	1	24	2	9.48539	0.749913	1	27.286	4.77262e-05	105.997	0.245293	1	25.643	1.06848	98.1431	19.7742	0.201484	0.00634793	4	16	24	0.28454	110.598	106.079	98.7459	105.297	105.945	78.7328	102.939	126.598	92.1118	86.3308	70.5113	118.575	90.5793	107.975	79.7991	97.2636	44.423	56.0917	123.878	88.9806	74.8464	71.9286	129.045	98.1269	149.251	128.228	134.23
NVE21549	0.173744	1	24	0	71.0246	0.999974	1	28	12.064	683.688	0.477819	1	26	5.60115	605.538	100.194	0.165462	0.00634793	4	8	24	0.28454	500.944	810.447	1522.33	620.084	441.813	474.713	692.03	577.361	388.564	477.959	395.015	547.702	538.3	1267.23	511.882	416.936	442.429	594.156	414.322	460.69	557.318	543.305	577.588	592.005	584.106	845.811	533.191
NVE3271	0.324835	1	28	2	58.6952	0.999984	1	28	11.9157	541.693	0.690086	1	28	6.95785	434.023	3.38761	0.00780515	0.00632379	4	20	24	0.28454	409.863	470.993	654.191	567.435	388.84	471.625	467.985	483.372	351.507	411.248	388.191	342.549	508.97	938.554	464.197	254.182	201.704	436.268	358.242	331.524	208.418	233.942	428.074	428.19	439.462	605.384	476.33
NVE20540	0.0307071	1	24	18	8.86417	0.771108	1	20.8926	12.9541	51.1351	0.112311	1	22.4463	15.3761	41.6857	8.72473	0.209298	0.00641796	16	20	24	0.28668	28.8112	35.3598	78.1738	38.024	32.6851	29.3318	36.3316	28.7722	27.5277	32.9627	28.8111	31.0553	48.309	41.5289	72.0138	39.5538	46.2239	42.5881	43.5247	45.2079	69.089	57.9619	33.8187	30.0058	35.0095	44.3866	27.9646
NVE18904	0.116278	1	20	18	26.1519	0.684566	1	20	12.8523	225.282	0.281047	1	20	15.4261	204.666	23.2775	0.113734	0.00641796	16	20	24	0.28668	185.879	289.951	271.551	203.282	183.713	165.956	192.903	176.469	153.52	172.662	147.088	183.509	250.171	231.375	249.129	160.809	210.109	220.212	222.646	198.771	226.842	199.724	192.233	172.736	199.002	219.467	195.752
NVE3834	0.133232	1	28	26	3.28857	0.237608	1	28	24	14.2161	0.140962	1	28	25	9.23377	4.37025	0.473289	0.00645826	4	8	24	0.28798	10.2233	15.5583	16.4576	14.6246	4.50829	3.08756	6.9203	11.5089	0	7.06343	11.3728	5.64642	6.90128	8.30579	8.75844	4.53897	8.40435	5.19367	0.837014	7.89344	10.3633	6.28502	8.00969	21.8961	14.7409	18.4944	7.45722
NVE21037	0.0159111	1	28	18	20.2067	0.210165	1	28	18.2851	80.9009	0.0224066	1	28	18.1426	57.1605	14.8725	0.260189	0.00658937	20	8	24	0.289831	29.7406	19.8015	20.5721	19.012	54.0995	30.1037	2.59511	78.6439	65.6429	25.1144	83.4005	62.1106	42.2703	21.3577	42.819	70.6782	72.0372	113.222	108.812	104.05	92.1186	69.1352	77.427	38.9264	64.4913	83.8413	47.5398
NVE24181	0.0307071	1	24	0	13.6517	0.250936	1	26.6075	4.77262e-05	114.63	0.0451991	1	25.3037	2.26939e-05	96.5643	16.7653	0.173619	0.00655358	4	12	24	0.289831	115.245	142.854	111.089	92.1351	93.5471	103.433	102.939	97.8253	101.641	108.306	103.113	59.2874	56.0729	116.281	51.5775	79.7561	82.2425	72.7114	76.1682	119.837	104.785	109.639	90.7765	113.535	107.793	109.734	114.655
NVE21373	0.0879603	1	24	14	1.65722	0.648002	1	26.991	15.6655	6.84631	0.220284	1	25.4955	14.835	4.70126	2.68579	0.571291	0.00661242	20	8	24	0.289831	1.85879	1.41439	0	7.31231	1.12707	2.31567	7.78533	1.91814	4.23503	4.70895	6.82368	5.64642	5.17596	1.18654	11.6779	5.18739	3.00155	9.34861	7.53312	7.17585	11.5148	8.38003	0.889966	4.05483	0.921304	1.23296	0.932153
NVE18163	0.0659181	1	28	2	146.569	0.984556	1	28	11.916	1723.78	0.242396	1	28	6.95798	1479.6	113.097	0.0764375	0.00661242	4	16	24	0.289831	1742.62	1864.17	2127.15	1901.2	1590.3	1538.38	1237	1801.14	1061.93	1466.05	1217.65	1303.38	1656.31	2603.27	1561.92	1071.2	749.788	1423.07	1391.12	1021.12	664.405	944.15	1770.14	1441.09	1556.08	1602.85	1553.9
NVE505	0.224592	1	28	22	7.82699	0.643665	1	28	8.15549	75.7893	0.424151	1	28	15.0777	73.6357	4.04327	0.0549091	0.00652259	24	8	24	0.289831	79.928	57.9901	69.945	70.1982	68.7515	40.9102	65.7428	57.5443	62.4667	71.4191	83.4005	85.6373	67.2875	55.7674	60.3359	73.9203	70.8366	64.4015	101.279	69.6058	99.0275	74.7219	84.5468	84.3405	116.084	77.6765	72.7079
NVE9472	0.173744	1	28	16	39.6915	0.955529	1	28	8.0523	314.991	0.464129	1	28	12.0262	237.814	57.9241	0.243569	0.00661242	20	8	24	0.289831	119.892	181.042	131.661	184.27	187.094	233.111	332.174	147.697	187.4	240.157	236.554	595.697	176.845	153.064	212.149	406.562	367.99	186.972	261.148	359.51	320.112	282.128	211.812	214.095	206.372	183.711	153.805
NVE6058	0.224592	1	24	14	8.28565	0.99965	1	28	16.8254	66.3781	0.559896	1	26	15.3951	49.9954	15.1407	0.302842	0.00661242	20	8	24	0.289831	39.0346	33.9454	20.5721	19.012	43.9559	46.3134	89.9639	30.6903	55.0554	34.5323	50.7985	55.5231	36.2317	47.4616	44.7654	58.3581	68.4354	44.6656	43.5247	115.531	172.722	64.2469	23.1391	17.0303	27.6391	36.9888	15.8466
NVE2550	0.324835	1	28	26	10.8606	0.890565	1	28	24	53.2823	0.648099	1	28	25	39.3315	10.4199	0.264925	0.00661242	4	8	24	0.289831	65.0577	39.603	61.7162	42.4114	39.4476	41.6821	32.8714	36.4447	22.2339	37.6716	13.6474	20.7035	72.4635	22.5443	52.5506	22.0464	19.2099	48.8205	40.1767	12.199	36.8474	15.3634	48.9481	40.5483	64.4913	55.4832	46.6076
NVE4315	0.324835	1	28	0	3013.84	0.978554	1	28	12.071	14830.9	0.682183	1	28	6.03548	13536.7	2246.09	0.165927	0.00657674	4	8	24	0.289831	13226.2	22040.5	19740.9	18952	11810.6	12092.4	11315.6	15991.6	9771.27	7710.91	9985.32	13099.7	12766.5	24791.6	11454.1	10299.6	7329.19	13586.6	12931	9429.07	7850.81	6578.32	17628.4	13612.1	13924.6	22431.3	13725
NVE13030	0.974979	1	24	0	5.4263	0.874111	1	28	12.1595	96.8193	0.988502	1	26	5.6455	91.8161	16.4658	0.179335	0.00661242	4	8	24	0.289831	86.4337	165.484	193.377	93.5976	85.6576	82.5923	88.2338	74.8076	59.2904	63.5709	68.2368	86.5784	104.382	92.5502	112.887	77.1624	65.4338	87.2537	91.2345	63.8651	71.3919	74.0236	90.7765	90.8282	110.556	106.035	89.4867
NVE5076	0.00279605	1	20	6	5.87866	0.207638	1	20	5.28244	11.2529	0.00490665	1	20	5.64122	6.7733	4.92739	0.727472	0.00873905	8	12	24	0.312722	2.78819	0	8.22882	2.92492	13.5249	15.4378	4.32519	13.427	12.7051	10.9876	9.09824	6.58749	2.58798	0	1.94632	16.859	0.60031	2.07747	7.53312	1.43517	3.45445	2.09501	8.00969	10.5426	11.9769	4.93184	17.7109
NVE12441	0.022222	1	20	4	83.3955	0.307208	1	20	4.03218	299.25	0.0408713	1	20	4.01609	222.514	93.1839	0.418777	0.00669543	8	8	24	0.290991	297.406	202.258	271.551	179.883	329.105	206.867	378.021	362.529	323.98	189.143	298.725	95.048	98.3433	164.929	83.6918	106.99	54.6282	119.454	264.496	244.697	204.964	158.522	483.251	444.41	394.318	282.348	161.262
NVE4184	0.0762362	1	20	14	3.26455	0.450713	1	24.0449	11.8921	16.9008	0.150185	1	22.0225	13.1538	12.3546	3.5017	0.283433	0.00669543	16	16	24	0.290991	10.2233	0	12.3432	11.6997	11.2707	6.94701	5.19022	11.5089	4.23503	10.9876	15.9219	23.5267	16.3905	21.3577	17.5169	12.3201	10.8056	14.5423	15.9033	10.7638	12.6663	9.7767	11.5696	10.5426	10.1343	7.39777	13.0501
NVE22424	0.0659181	1	28	10	14.8022	0.561474	1	26.2347	11.7171	70.6974	0.15902	1	27.1173	10.898	37.6594	21.181	0.562435	0.00669543	16	8	24	0.290991	35.317	24.0447	4.11441	32.1742	29.3039	45.5415	109.86	19.1814	12.7051	20.4055	37.9093	126.103	36.2317	128.146	57.4164	59.655	25.213	60.2466	18.4143	15.7869	13.8178	23.7434	13.3495	18.6522	20.2687	18.4944	13.0501
NVE5221	0.0946051	1	20	4	1.66772	0.602198	1	22.2585	4.28098	5.28577	0.220205	1	21.1293	4.14482	2.81967	1.74828	0.620029	0.00669543	8	8	24	0.290991	5.57637	1.41439	0	4.38739	10.1437	6.94701	1.73007	5.75443	5.29378	2.35448	3.03275	2.82321	0	0	0	5.18739	0.60031	1.03873	4.18507	1.43517	1.15148	0.698336	3.55986	4.05483	3.68521	1.23296	5.59292
NVE13615	0.0489259	1	28	16	25.3135	0.336397	1	28	16.5107	155.367	0.0840524	1	28	16.2553	124.972	31.1063	0.248907	0.00672233	20	8	24	0.291667	70.634	73.5484	123.432	100.91	92.42	95.7144	125.43	134.27	118.581	123.218	113.728	103.518	150.966	85.4309	200.471	118.662	140.473	168.275	113.834	188.007	226.842	164.807	127.265	98.9379	117.927	98.6369	103.469
NVE5042	0.173744	1	28	18	4.10981	0.455571	1	28	18.0308	35.3418	0.279914	1	28	18.0154	29.0187	6.34305	0.218585	0.00677043	24	4	24	0.292767	23.2349	21.2159	8.22882	35.0991	25.9227	31.6475	12.9756	30.6903	29.6452	21.9751	32.602	26.3499	36.2317	27.2904	22.3827	31.1243	38.4199	31.162	24.2734	40.9024	48.3623	38.4085	28.4789	38.9264	28.5604	24.6592	23.3038
NVE5719	0.324835	1	28	16	6.12573	0.81087	1	27.4862	16.9906	28.612	0.614795	1	27.7431	16.5013	23.5448	5.60989	0.238264	0.00677043	24	4	24	0.292767	13.0115	36.7742	8.22882	17.5495	12.3978	23.1567	28.5462	21.0996	25.4102	18.8358	21.2292	19.7625	25.8798	15.425	35.0338	29.8275	28.8149	22.8522	22.5994	27.9858	33.393	28.6318	29.3689	34.8716	13.8196	23.4263	17.7109
NVE9992	0.461152	1	28	4	0.746829	0.951174	1	26.4198	12.3097	4.17617	0.800109	1	27.2099	8.28249	4.42634	0.26169	0.059121	0.00678474	4	20	24	0.292894	3.71758	4.24318	8.22882	4.38739	10.1437	7.7189	3.46015	5.75443	5.29378	2.35448	0.758187	3.76428	5.17596	5.9327	2.91948	2.5937	2.40124	5.19367	7.53312	1.43517	2.30297	0	1.77993	1.62193	3.68521	8.63073	8.38938
NVE12514	0.0359561	1	28	16	20.1745	0.623679	1	26.7979	15.9772	177.521	0.107586	1	27.3989	15.9961	148.606	32.3383	0.21761	0.00685172	20	12	24	0.293427	130.115	123.052	123.432	115.534	152.155	145.115	70.9331	128.516	113.287	143.623	163.01	188.214	234.644	73.5655	158.625	132.278	135.67	212.941	253.615	168.633	178.48	152.936	154.854	158.949	153.858	92.4721	150.077
NVE4100	0.0879603	1	28	18	12.7238	0.477696	1	27.0886	16.3816	126.412	0.175202	1	27.5443	17.1821	108.762	21.1649	0.194598	0.00681037	20	12	24	0.293427	74.3516	123.052	57.6018	116.997	94.6741	81.8204	116.78	78.6439	107.993	72.9888	137.232	116.693	126.811	80.6848	128.457	105.693	130.267	146.462	125.552	127.73	143.935	143.857	101.456	94.0721	117.927	91.2391	89.4867
NVE13469	0.0762362	1	28	14	6.2471	0.571393	1	26.3269	13.0292	39.4328	0.180063	1	27.1634	13.5125	30.2503	6.96656	0.230297	0.00687204	20	8	24	0.293427	9.29395	26.8735	12.3432	43.8739	32.6851	27.0162	28.5462	23.0177	23.2927	13.342	33.3602	38.5838	44.8583	27.2904	47.6848	35.6633	33.6174	37.3944	43.5247	31.5738	37.9989	43.2968	24.919	23.518	32.2456	20.9603	19.5752
NVE25258	0.10125	1	28	22	940.645	0.999955	1	28	12.3221	8924.75	0.333118	1	28	17.161	8537.2	350.202	0.0410207	0.00685172	4	4	24	0.293427	6819.9	9548.57	27813.4	7939.7	5931.79	6530.97	6032.77	7377.18	5702.46	5771.61	6468.09	7682.89	9012.21	12783.8	7272.42	6541.95	7101.67	8532.16	7225.1	7295.69	6736.17	8512.01	8053.3	9372.34	8126.82	12886.9	7419.94
NVE15346	0.197753	1	24	0	47.4693	0.824179	1	28	24	318.472	0.458654	1	26	24.1428	321.74	57.7248	0.179414	0.00687692	4	8	24	0.293427	531.614	567.172	325.039	399.252	353.901	489.379	245.671	266.622	195.87	208.764	341.184	209.858	438.231	274.091	300.706	231.487	355.384	313.698	329.783	209.535	286.719	324.028	276.779	291.137	359.308	315.638	304.814
NVE11216	0.173744	1	28	16	16.0563	0.949917	1	28	17.5431	80.7333	0.462376	1	28	16.7715	55.4747	25.0814	0.452123	0.00687692	20	8	24	0.293427	0	0	37.0297	0	59.7349	34.7351	84.7736	24.9359	124.933	36.8868	27.2947	95.9891	42.2703	23.7308	36.9801	60.3034	63.0326	43.6268	76.1682	195.183	169.268	95.672	38.2685	22.7071	23.0326	51.7844	30.761
NVE8767	0.516205	1	28	24	86.2612	0.99916	1	28	12.21	795.023	0.857259	1	28	18.105	720.78	38.3996	0.053275	0.00687692	4	8	24	0.293427	641.283	1104.64	1497.65	723.919	476.752	516.395	785.454	586.952	585.493	532.112	476.141	602.284	718.596	1344.35	591.681	520.684	553.486	684.526	600.976	727.632	581.499	581.015	656.795	684.456	713.089	1152.82	810.973
NVE9962	0.0489259	1	24	18	72.445	0.802425	1	21.9971	17.7561	687.161	0.166364	1	22.9985	17.9067	636.121	85.8174	0.134907	0.00689316	20	12	24	0.293633	522.32	663.35	1016.26	608.384	527.47	472.397	566.599	600.379	528.32	568.214	518.6	623.929	781.57	478.176	720.138	615.354	670.547	636.744	754.986	683.141	785.311	666.911	656.795	582.274	697.427	657.168	598.442
NVE13892	0.0659181	1	20	4	49.9121	0.518907	1	20	4.35752	216.729	0.149661	1	20	4.17876	144.863	48.8462	0.337189	0.00697441	8	8	24	0.296603	252.795	101.836	45.2585	144.784	222.033	253.18	192.903	303.067	156.696	149.902	203.952	137.396	67.2875	84.2444	81.7454	174.426	101.452	100.757	159.87	105.485	95.5731	103.354	227.831	180.035	199.923	71.5117	190.159
NVE21491	0.00229038	1	28	12	8.14221	0.0704455	1	26.1431	8.99544	16.5019	0.00157022	1	27.0716	10.4585	6.70043	8.15605	1.21724	0.00749677	12	16	24	0.300614	0	0	0	0	1.12707	0.77189	0	0	1.05876	24.3296	12.131	25.4089	11.2146	11.8654	6.81212	25.2885	20.4106	11.4261	0	7.89344	11.5148	10.475	0	0	0	0	0
NVE2291	0.00373276	1	20	4	3.33092	0.1236	1	20	4.40816	11.3537	0.00400528	1	20	4.20408	6.02936	6.12074	1.01516	0.00870359	8	8	24	0.312722	0.929395	1.41439	8.22882	1.46246	13.5249	12.3502	19.0308	11.5089	17.9989	0.784825	2.27456	3.76428	3.45064	1.18654	0	1.29685	2.40124	3.1162	9.20715	0.717585	13.8178	3.49168	9.78962	1.62193	18.4261	12.3296	13.0501
NVE9109	0.0134085	1	28	2	22.8706	0.156425	1	28	4.77262e-05	266.384	0.0150323	1	28	1.00002	235.856	25.7018	0.108973	0.00707568	4	16	24	0.297384	286.254	292.779	234.521	247.156	270.498	247.005	243.94	268.54	209.634	278.613	216.083	219.269	182.021	265.785	208.256	225.651	186.697	212.941	199.209	231.78	195.752	187.154	265.21	248.156	236.775	253.99	243.292
NVE8863	0.0359561	1	28	4	64.4859	0.493009	1	28	1.73272	421.629	0.0892129	1	28	2.86636	359.808	43.9992	0.122285	0.00711993	8	12	24	0.297384	490.721	318.238	436.128	409.489	501.548	492.466	352.07	387.465	344.096	452.844	319.955	362.312	237.232	569.54	232.585	362.469	249.729	327.201	297.14	332.96	299.385	358.246	349.757	235.991	333.512	292.212	368.2
NVE17884	0.0489259	1	24	16	16.2005	0.487641	1	22.4588	15.6476	101.192	0.112984	1	23.2294	15.8354	83.3185	22.2949	0.267587	0.00711993	20	12	24	0.297384	72.4928	39.603	127.547	65.8108	74.3868	64.0669	62.2827	36.4447	78.348	72.2039	98.5642	79.0498	124.223	73.5655	101.209	69.3813	85.2441	101.796	90.3975	149.258	124.36	99.862	58.7377	63.2554	79.2321	50.5514	68.0472
NVE17066	0.0879603	1	28	18	28.4764	0.295535	1	26.0522	16.1791	145.745	0.120874	1	27.0261	17.0789	114.153	35.7389	0.313079	0.00711993	20	12	24	0.297384	75.281	86.278	115.204	83.3603	73.2598	84.908	112.455	72.8895	105.876	90.2549	84.1587	145.866	124.223	74.7521	138.189	138.763	169.288	136.074	126.389	213.84	188.843	159.221	84.5468	68.1212	89.3664	152.887	75.5044
NVE18363	0.0307071	1	28	16	10.3774	0.93877	1	27.4862	15.7419	62.1363	0.13106	1	27.7431	15.8711	36.349	32.5713	0.896072	0.00703194	20	8	24	0.297384	9.29395	22.6303	0	8.77477	24.7956	14.6659	8.65037	7.67258	9.52881	27.4689	10.6146	130.809	17.2532	40.3424	17.5169	122.552	190.298	37.3944	24.2734	16.5045	140.481	11.8717	26.699	20.2742	11.9769	9.86369	22.3717
NVE16426	0.0659181	1	24	18	37.4139	0.533212	1	20.951	16.1118	261.923	0.152831	1	22.4755	17.0704	228.018	43.866	0.19238	0.00711993	20	12	24	0.297384	138.48	239.032	366.183	228.144	175.823	166.728	201.554	186.06	217.045	165.598	162.252	231.503	285.541	213.577	293.894	214.628	258.734	239.948	226.831	313.585	316.658	263.971	211.812	188.955	210.979	236.728	182.702
NVE19144	0.0762362	1	24	2	11.7269	0.533798	1	23.0817	2.28077	115.269	0.170985	1	23.5408	2.14394	103.809	16.4849	0.1588	0.00700665	4	12	24	0.297384	118.963	130.124	119.318	86.2852	129.613	100.346	85.6387	138.106	95.2881	101.242	126.617	94.1069	82.8154	54.5809	98.2892	85.5919	81.0419	86.215	132.248	106.92	97.876	83.8003	109.466	132.998	126.219	113.432	134.23
NVE20748	0.0879603	1	24	18	31.8099	0.843222	1	20.951	17.9231	475.865	0.267116	1	22.4755	18.0419	434.41	68.4172	0.157495	0.00711993	20	12	24	0.297384	371.758	403.102	744.708	443.126	351.647	358.157	397.052	356.775	442.56	368.868	351.04	434.774	436.506	348.843	431.11	443.522	445.43	396.797	489.653	622.147	613.74	466.488	408.494	391.697	418.272	462.36	379.386
NVE17481	0.116278	1	28	22	3.97532	0.99099	1	28	24	13.8395	0.364223	1	28	23	11.4701	10.3017	0.898132	0.00711993	24	12	24	0.297384	0.929395	22.6303	78.1738	5.84985	0	3.08756	12.1105	9.59072	6.35254	1.56965	0.758187	1.88214	5.17596	16.6116	8.75844	3.24212	6.60341	11.4261	7.53312	6.45827	8.06038	8.38003	15.1294	18.6522	12.8983	22.1933	5.59292
NVE15223	0.0205256	1	24	0	22.7264	0.288257	1	28	24	57.6712	0.0362689	1	26	24.1428	34.9973	27.5092	0.78604	0.00716316	4	12	24	0.29774	26.9525	154.169	49.3729	59.9609	18.0332	35.507	65.7428	32.6084	30.7039	24.3296	0	0	37.957	0	27.2485	0	0.60031	52.9755	15.9033	0	46.0593	0	40.0485	90.0173	46.0652	85.0743	33.5575
NVE25343	0.0659181	1	28	14	43.3194	0.372156	1	27.4862	12.7475	431.881	0.11549	1	27.7431	13.3691	379.559	48.8444	0.128687	0.00716316	16	12	24	0.29774	269.525	384.715	312.695	346.603	305.437	355.842	377.156	406.647	278.453	421.451	401.081	455.478	445.995	333.418	473.929	468.81	522.87	450.811	347.361	355.922	432.957	344.28	361.326	389.264	374.971	308.24	346.761
NVE8548	0.461152	1	28	24	32.4169	0.531048	1	28	24	284.908	0.589443	1	28	24	242.397	41.584	0.171553	0.00714142	4	8	24	0.29774	222.125	377.643	345.611	250.081	228.796	201.463	196.363	232.095	175.754	130.281	203.194	233.385	261.386	263.412	254.968	216.574	205.306	258.645	225.157	193.03	189.995	247.909	276.779	240.857	298.502	319.337	254.478
NVE14646	0.011268	1	20	16	106.37	0.221312	1	20	15.2751	759.668	0.0174411	1	20	15.6376	575.371	211.384	0.367388	0.00725314	20	8	24	0.298119	358.746	427.147	744.708	726.844	424.907	427.627	662.618	184.142	621.49	544.669	730.892	593.815	854.034	475.803	804.803	583.581	685.554	733.347	729.876	1173.97	713.919	909.233	219.822	214.095	218.349	188.643	198.549
NVE13468	0.0419954	1	24	14	15.6504	0.291113	1	23.5906	14.8868	80.6867	0.066069	1	23.7953	14.4483	63.3251	21.4667	0.338992	0.00725314	20	8	24	0.298119	26.9525	38.1886	45.2585	92.1351	58.6078	37.8226	60.5526	36.4447	55.0554	25.8992	79.6096	95.9891	94.8926	43.902	104.128	64.8424	73.8382	76.8664	91.2345	81.8047	71.3919	92.1803	42.7184	57.5786	44.2226	30.824	32.6254
NVE8389	0.0419954	1	28	2	17.6488	0.365282	1	27.8957	4.77262e-05	155.381	0.0794204	1	27.9479	0.998162	135.137	20.5833	0.152314	0.00725314	4	16	24	0.298119	171.938	162.655	123.432	162.333	161.171	131.993	115.05	176.469	160.931	159.32	116.003	92.2248	113.008	156.623	112.887	103.099	108.656	117.377	133.085	104.05	104.785	111.734	143.284	151.651	150.172	141.791	154.737
NVE8411	0.0659181	1	28	16	6.22647	0.303064	1	25.7831	11.9853	36.4935	0.098152	1	26.8916	13.9336	27.4252	7.79372	0.284181	0.00718441	16	16	24	0.298119	17.6585	22.6303	12.3432	29.2492	18.0332	24.7005	19.0308	19.1814	29.6452	49.444	23.5038	23.5267	39.6824	39.1558	43.7922	23.3433	25.8133	38.4332	18.4143	43.0551	26.4841	37.7101	13.3495	30.0058	22.1113	27.1251	20.5074
NVE4498	0.152315	1	20	14	28.6992	0.822216	1	20	12.0272	136.711	0.385421	1	20	13.0136	90.0914	31.3908	0.348433	0.00725339	16	16	24	0.298119	82.7162	135.782	16.4576	48.2612	38.3205	64.0669	64.0128	40.281	165.166	87.1156	41.7003	50.8177	126.811	229.002	98.2892	92.7246	145.275	76.8664	40.1767	91.8509	87.5127	65.6436	40.0485	140.297	70.9404	75.2106	54.0649
NVE3135	0.173744	1	20	14	25.6889	0.850766	1	20	12.3075	240.247	0.430408	1	20	13.1538	211.58	17.9848	0.0850024	0.00725339	16	16	24	0.298119	184.02	227.717	275.666	198.895	161.171	152.062	172.142	186.06	161.99	199.346	182.723	229.621	232.918	253.92	263.726	208.792	205.906	250.335	199.209	205.229	198.055	185.757	208.252	215.717	203.608	228.098	230.242
NVE2786	0.254526	1	28	24	32.7874	0.960672	1	28	12.2788	370.731	0.588911	1	28	18.1394	349.683	10.5874	0.0302773	0.00725314	4	8	24	0.298119	305.771	472.407	617.162	330.516	290.785	281.74	317.469	375.956	249.867	305.297	259.3	299.26	368.356	454.445	386.344	271.041	291.751	353.17	345.687	284.164	308.597	314.251	389.805	323.576	367.6	493.184	381.251
NVE1923	0.0159111	1	24	2	71.4297	0.71445	1	28	24	742.241	0.0622607	1	26	25.2262	505.443	124.93	0.247169	0.00732514	4	12	24	0.299156	359.676	611.018	378.526	672.732	463.227	463.906	501.722	817.129	434.09	431.654	343.458	510.06	349.377	312.06	410.673	407.859	355.384	339.666	706.439	421.94	455.987	381.291	977.182	462.251	950.785	521.542	744.79
NVE6129	0.0659181	1	28	0	5.08683	0.742975	1	28	24	19.7472	0.196707	1	28	26	15.92	5.35314	0.336252	0.00732514	4	12	24	0.299156	20.4467	7.07197	20.5721	43.8739	14.652	19.2973	12.9756	24.9359	7.4113	9.4179	15.9219	15.9982	7.76394	3.55962	18.49	12.3201	6.60341	6.23241	19.2513	25.1155	19.5752	7.68169	12.4595	11.3535	20.2687	22.1933	19.5752
NVE4377	0.133232	1	28	0	16.5133	0.642921	1	28	4.77262e-05	83.8323	0.296153	1	28	2.38631e-05	68.0295	17.228	0.253243	0.00732514	4	12	24	0.299156	98.5159	66.4765	106.975	64.3483	99.1824	78.7328	31.1413	78.6439	76.2305	76.1281	63.6877	40.466	79.3647	26.1039	74.9333	33.718	49.2255	64.4015	81.1903	33.7265	34.5445	51.6768	85.4367	67.3102	92.1304	85.0743	86.6902
NVE16425	0.133232	1	28	18	236.368	1	1	28	12.4891	1035.12	0.401784	1	28	15.2446	1114.88	295.726	0.265254	0.00730731	16	16	24	0.299156	326.218	479.479	9672.98	773.642	471.117	446.925	485.286	671.35	493.381	439.502	532.247	859.196	1086.95	1207.9	1068.53	743.094	932.882	865.266	747.453	940.037	921.186	893.171	682.604	836.106	914.854	1939.45	557.427
NVE3426	0.0762362	1	24	6	41.8739	0.727712	1	21.8049	8.0656	401.533	0.215908	1	22.9025	7.0986	252.092	116.748	0.463117	0.00739731	12	8	24	0.300084	143.127	189.529	131.661	504.549	175.823	169.816	372.831	333.757	787.715	520.339	142.539	155.276	302.794	449.699	246.209	117.365	162.684	125.687	118.019	101.897	116.3	122.907	250.08	141.108	285.604	208.37	310.407
NVE23156	0.0879603	1	28	4	11.3789	0.701726	1	28	4.77262e-05	98.6385	0.233631	1	28	2.00002	82.6038	12.1625	0.147239	0.00739731	8	16	24	0.300084	94.7983	132.953	61.7162	99.4474	107.072	91.0831	87.3688	99.7435	75.1717	84.7611	104.63	51.7588	83.678	123.4	70.0675	68.7329	42.622	64.4015	78.6793	82.5223	70.2404	41.2018	70.3073	78.6637	89.3664	98.6369	74.5722
NVE8034	0.10125	1	28	2	92.1962	0.647956	1	28	11.9366	906.002	0.244321	1	28	6.96828	888.227	150.503	0.169442	0.00740592	4	16	24	0.300084	1073.45	1224.86	1300.15	1096.85	941.106	929.356	655.698	1035.8	571.729	914.322	866.607	670.041	1041.23	1166.37	803.83	612.112	615.318	849.685	886.397	553.258	567.681	836.606	1022.57	797.991	1041.99	994.999	795.126
NVE16887	0.133232	1	28	22	10.5808	0.936755	1	23.7401	0.259858	126.033	0.384527	1	25.87	23.2398	114.705	16.0589	0.140001	0.00742949	24	12	24	0.300084	85.5043	106.079	222.178	109.685	111.58	94.9425	102.939	143.861	82.583	111.445	87.9496	101.635	100.931	113.908	111.913	88.8341	106.255	119.454	102.953	128.448	145.087	126.399	129.935	106.237	114.242	154.12	104.401
NVE21522	0.133232	1	24	4	37.5263	0.951611	1	28	4.77262e-05	314.181	0.38863	1	26	2.16669	170.248	62.8984	0.369451	0.00742949	8	12	24	0.300084	208.184	62.2333	855.798	125.772	247.956	236.198	139.271	207.16	92.1118	175.016	134.957	162.805	168.219	219.51	118.726	86.2404	36.0186	88.2924	171.588	94.0037	70.2404	96.3703	178.883	94.8831	134.51	257.689	193.888
NVE11814	0.173744	1	28	22	4.19639	0.999997	1	23.2248	12.499	56.5912	0.477825	1	25.6124	16.954	46.0819	6.18734	0.134268	0.00742949	24	12	24	0.300084	35.317	46.675	82.2882	20.4745	39.4476	31.6475	49.3071	46.0355	39.174	28.2537	30.3275	39.5249	44.8583	96.1098	41.8459	42.1475	42.622	41.5494	52.7319	47.3606	55.2712	47.4868	45.3883	54.3347	46.9865	59.1821	33.5575
NVE13237	0.643004	1	24	18	14.6175	0.99998	1	20	12.4384	106.778	0.926951	1	22	15.0911	90.1139	9.56754	0.106172	0.0073899	16	20	24	0.300084	66.9164	72.134	213.949	76.048	75.5139	75.6453	72.6631	69.0532	68.8192	68.2798	55.3476	81.873	111.283	103.229	117.752	92.7246	82.8428	94.5248	81.1903	96.1564	120.906	85.8953	68.5274	82.7186	85.6812	118.364	68.9793
NVE2083	0.00452143	1	28	22	2.04998	0.627962	1	28	24	17.0294	0.0194895	1	28	23	5.59019	4.25631	0.761389	0.00353725	24	12	24	0.235738	0.929395	1.41439	4.11441	0	1.12707	0	1.73007	23.0177	0	0	0.758187	0	4.3133	1.18654	0.97316	0	1.80093	4.15494	1.67403	2.87034	1.15148	6.28502	24.0291	17.0303	18.4261	3.69888	26.1003
NVE14645	0.00373276	1	28	10	2.19954	0.271752	1	26.6075	7.92859	8.04739	0.00800703	1	27.3037	8.9437	4.9687	2.7372	0.550888	8.27e-05	12	16	24	0.05027	4.64698	2.82879	0	4.38739	4.50829	15.4378	3.46015	1.91814	8.47005	7.84825	8.34005	7.52856	4.3133	7.11924	8.75844	4.53897	4.20217	7.27114	4.18507	4.30551	1.15148	5.58669	2.6699	4.05483	3.68521	1.23296	2.79646
NVE9160	0.0568594	1	24	20	4.57524	0.243668	1	22.8702	19.2918	12.7927	0.0731411	1	23.4351	19.6488	8.28738	4.97728	0.600585	0.00757293	24	12	24	0.300614	6.50577	16.9727	4.11441	11.6997	3.38122	6.94701	5.19022	7.67258	1.05876	9.4179	8.34005	2.82321	2.58798	4.74616	2.91948	8.42951	18.0093	12.4648	5.8591	6.45827	17.2722	24.4418	7.11973	17.0303	3.68521	12.3296	4.66076
NVE17502	0.0613887	1	24	14	7.82451	0.461367	1	20.4366	14.3905	23.8216	0.129267	1	22.2183	14.3029	16.0153	10.5986	0.661777	0.00758282	20	8	24	0.300614	11.1527	36.7742	0	1.46246	12.3978	11.5784	19.0308	0	11.6463	9.4179	7.58187	36.7017	9.48926	27.2904	21.4095	30.4759	38.4199	30.1233	23.4364	14.3517	25.3326	12.57	0	1.62193	0.921304	1.23296	1.86431
NVE10536	0.0568594	1	28	0	136.907	0.916025	1	24.2003	24	499.024	0.205989	1	26.1002	25.9921	413.407	116.226	0.281141	0.00757293	4	12	24	0.300614	580.872	772.259	193.377	459.213	704.421	673.86	264.701	519.817	433.032	251.929	517.841	191.978	246.721	259.852	191.713	235.378	170.488	195.282	923.226	388.214	268.295	346.375	498.381	471.982	554.625	520.31	446.501
NVE14902	0.116278	1	24	12	15.9656	0.64926	1	26.1431	11.2284	49.9231	0.27055	1	25.0716	11.652	34.6609	15.4426	0.445535	0.00758282	12	16	24	0.300614	22.3055	16.9727	4.11441	16.0871	108.199	51.7167	16.4357	17.2633	46.5853	67.495	47.7658	25.4089	106.107	9.49233	48.658	33.0696	9.60497	60.2466	43.5247	21.5276	8.06038	20.2517	24.919	23.518	17.5048	4.93184	33.5575
NVE2876	0.133232	1	28	26	5333.85	0.610217	1	28	24	31959.5	0.285333	1	28	25	19496.4	6526.63	0.33476	0.00758282	4	8	24	0.300614	15389.9	33078.4	17605.6	21736.6	13214.9	16464.4	17417.5	25473	13490.7	9475.2	12228	14036.1	17301.5	31100.4	6123.12	15951.9	11412.5	9926.15	18080.3	15161.1	10349.5	14430.4	33924.6	31017	25112.9	49547.8	20991.2
NVE3794	0.116278	1	28	2	5.37433	0.928748	1	28	8.09342	47.9011	0.348352	1	28	5.04671	43.5732	1.52096	0.0349059	0.00749677	4	16	24	0.300614	53.9049	70.7197	53.4873	48.2612	46.21	41.6821	40.6567	23.0177	46.5853	57.2922	50.0403	37.6428	37.0944	47.4616	36.9801	37.6086	40.2208	41.5494	37.6656	27.9858	28.7871	43.2968	48.9481	43.7922	39.6161	50.5514	44.7433
NVE19676	0.173744	1	28	16	84.1506	0.72683	1	26.7979	15.8386	867.695	0.387591	1	27.3989	15.9252	775.391	112.575	0.145185	0.00758282	20	8	24	0.300614	650.577	562.928	958.658	602.534	803.603	751.821	654.833	730.813	733.718	773.838	916.648	673.806	891.128	742.775	922.556	713.915	768.998	820.6	829.48	1044.09	967.245	966.497	715.532	743.656	797.849	494.417	690.725
NVE2171	0.133232	1	28	26	42.8301	1	1	28	11.9728	525.392	0.401784	1	28	4.98641	479.886	15.0625	0.0313877	0.00758282	4	8	24	0.300614	544.625	608.189	526.645	413.877	417.017	484.747	508.642	393.22	424.561	426.945	420.794	435.715	446.858	812.78	422.351	419.53	459.237	443.54	323.087	453.514	537.742	471.377	473.462	501.177	464.337	614.015	502.43
NVE18081	0.197753	1	24	4	30.2388	0.703309	1	25.6068	3.67413	172.703	0.413447	1	24.8034	3.84638	137.017	24.158	0.176314	0.00757293	8	12	24	0.300614	244.431	176.799	69.945	131.622	190.475	165.956	146.191	214.832	159.872	158.535	162.252	100.694	94.03	119.841	73.9602	134.872	111.057	101.796	94.5825	115.531	158.905	119.415	154.854	166.248	130.825	78.9095	151.009
NVE10818	0.254526	1	28	2	15.1018	0.825507	1	28	4.77262e-05	101.738	0.537913	1	28	1.00002	69.8809	14.3416	0.205229	0.00748006	4	20	24	0.300614	111.527	82.0348	139.89	76.048	86.7846	105.749	28.5462	59.4625	63.5254	93.3942	58.3804	45.1713	74.1888	86.6175	76.8796	37.6086	37.2192	75.8276	71.9832	46.6431	41.4534	48.8835	38.2685	44.6032	49.7504	113.432	86.6902
NVE14532	0.0261566	1	28	12	6.09748	1	1	20	11.6828	14.4338	0.121462	1	24	12.1525	8.59408	2.97587	0.34627	0.00764362	16	12	24	0.30163	0.929395	0	57.6018	0	1.12707	6.17512	2.59511	0	1.05876	8.63308	12.8892	19.7625	21.5665	7.11924	16.5437	12.3201	9.00466	18.6972	0.837014	4.30551	1.15148	6.98336	0.889966	0.810966	0	0	12.118
NVE2563	0.0879603	1	24	12	36.2708	0.459419	1	21.6162	11.8156	236.554	0.170075	1	22.8081	11.9356	121.846	60.2865	0.494776	0.00764362	16	12	24	0.30163	65.987	79.206	20.5721	67.2732	64.2432	121.187	86.5037	63.2988	147.167	136.56	208.501	42.3481	376.983	232.562	267.619	66.7876	57.0295	100.757	67.7981	109.791	34.5445	94.9737	80.9869	241.668	83.8386	77.6765	51.2684
NVE11321	0.173744	1	28	0	51.7426	0.785056	1	28	4.77262e-05	496.121	0.408129	1	28	2.38631e-05	435.052	54.2456	0.124688	0.00764362	4	12	24	0.30163	447.968	613.847	543.102	393.402	482.387	469.309	320.929	491.045	404.445	425.375	539.071	333.139	325.223	327.485	367.854	391	342.177	397.835	549.918	456.384	348.899	377.101	487.701	422.513	404.452	528.94	521.073
NVE7325	0.0307071	1	28	10	2.765	0.680904	1	28	8.55937	22.5277	0.101774	1	28	9.27968	16.8389	4.02769	0.239189	0.00771893	16	8	24	0.302611	14.8703	16.9727	8.22882	29.2492	16.9061	27.0162	15.5707	15.3452	16.9401	40.8109	15.1637	16.9392	18.9785	16.6116	17.5169	29.1791	16.2084	12.4648	14.2292	14.3517	23.0297	6.98336	12.4595	8.92063	10.1343	8.63073	14.9144
NVE6424	0.0489259	1	24	18	27.8713	0.500047	1	21.8049	13.6314	188.185	0.115244	1	22.9025	15.7472	163.759	25.2866	0.154413	0.00772393	20	16	24	0.302611	132.903	156.998	238.636	160.871	174.696	88.7674	122.835	155.37	89.9943	124.002	149.363	132.691	220.841	170.862	206.31	134.872	198.703	176.585	191.676	157.869	140.481	230.451	173.543	163.004	187.946	165.217	127.705
NVE14965	0.0762362	1	20	6	4.97565	0.799057	1	21.554	5.23541	13.2607	0.231378	1	20.777	5.63989	8.26792	3.72121	0.450079	0.00772393	8	8	24	0.302611	25.0937	2.82879	4.11441	4.38739	16.9061	13.1221	5.19022	15.3452	8.47005	10.9876	21.2292	6.58749	0.86266	2.37308	3.89264	6.48424	3.60186	4.15494	9.20715	3.58793	3.45445	4.88835	10.6796	12.9755	14.7409	4.93184	8.38938
NVE1100	0.133232	1	28	20	29.926	0.595043	1	28	21.1711	142.128	0.280234	1	28	20.5856	107.414	17.8683	0.16635	0.00770182	24	8	24	0.302611	39.964	117.395	65.8306	97.9849	73.2598	64.8388	70.068	61.3806	122.816	155.395	50.0403	65.8749	66.4248	92.5502	131.377	81.053	217.312	112.183	111.323	92.5685	153.147	229.752	74.7571	138.675	64.4913	230.564	106.265
NVE8514	0.133232	1	28	18	22.5669	0.738592	1	27.7922	16.1518	226.084	0.326572	1	27.8961	17.0727	206.031	22.2135	0.107816	0.00773906	20	12	24	0.302611	163.574	233.375	168.691	194.507	171.315	154.378	198.959	184.142	245.632	184.434	159.977	212.682	224.292	158.996	283.19	201.66	252.13	240.986	213.438	228.192	270.598	205.311	197.572	173.547	235.854	200.973	203.209
NVE8955	0.133232	1	24	18	54.6866	0.837194	1	20	12.3441	514.624	0.356192	1	22	15.0393	408.803	70.3142	0.172	0.00773906	20	12	24	0.302611	355.958	350.769	534.873	409.489	303.183	254.724	334.769	339.511	289.041	291.17	467.801	371.722	671.15	340.537	694.836	346.258	426.22	480.934	356.568	429.116	439.866	557.272	356.876	314.655	377.734	350.161	397.097
NVE9575	0.0659181	1	28	12	9.87822	0.476125	1	28	5.71921	125.755	0.140023	1	28	8.8596	112.082	17.1247	0.152787	0.00783075	12	16	24	0.302948	100.375	52.3325	131.661	103.835	122.851	122.731	148.786	115.089	124.933	119.293	123.584	127.985	89.7167	130.519	119.699	144.599	111.057	127.764	95.4196	132.753	122.057	94.2753	110.356	107.048	87.5238	70.2788	106.265
NVE21596	0.0659181	1	24	18	20.9801	0.57945	1	20	15.9829	128.008	0.162908	1	22	17.0406	109.281	23.61	0.216048	0.00790219	20	12	24	0.302948	71.5634	91.9355	205.721	108.222	93.5471	90.3112	95.1541	90.1528	79.4068	99.6728	95.5315	71.5213	136.3	86.6175	145.974	112.177	140.473	113.222	135.596	134.188	119.754	143.857	90.7765	95.694	106.871	112.199	76.4365
NVE6182	0.0946051	1	24	6	5.75417	0.444109	1	21.9327	4.6677	19.4476	0.175191	1	22.9663	5.31464	12.0802	7.8295	0.648126	0.00788467	8	12	24	0.302948	24.1643	0	12.3432	2.92492	33.8122	23.1567	4.32519	24.9359	16.9401	9.4179	21.9874	14.116	6.90128	5.9327	8.75844	20.7496	3.60186	3.1162	16.7403	2.15276	0	7.68169	10.6796	10.5426	17.5048	6.1648	24.236
NVE16062	0.0762362	1	28	22	55.3189	0.67293	1	24.2788	21.0334	446.583	0.203669	1	26.1394	21.5917	407.528	50.1934	0.123166	0.00782552	24	12	24	0.302948	324.359	456.849	600.704	413.877	322.343	305.669	392.727	362.529	311.275	306.082	363.171	348.196	511.557	348.843	493.392	341.719	415.415	425.881	388.374	501.592	488.229	516.768	367.556	372.234	444.068	535.105	367.268
NVE5716	0.10125	1	28	2	209.875	0.602104	1	28	11.9269	1156.64	0.231506	1	28	6.96343	1200.03	209.74	0.17478	0.00791251	4	16	24	0.302948	2079.99	1319.63	1390.67	1680.37	1783.03	1348.49	749.122	1317.76	888.297	1058.73	1282.85	760.384	1235.33	1775.06	900.173	715.211	713.769	963.946	1400.32	742.701	713.919	853.366	1322.49	1211.58	1379.19	1426.54	1224.85
NVE17556	0.10125	1	24	22	31.4096	0.747491	1	21.8686	21.4284	304.479	0.271037	1	22.9343	21.7479	281.145	35.3269	0.125653	0.00790219	24	12	24	0.302948	303.912	466.75	242.75	272.018	304.31	236.97	260.376	299.23	328.215	223.675	237.312	250.324	263.974	214.764	259.834	257.424	320.566	232.677	282.074	287.752	336.233	317.044	323.058	328.441	366.679	220.7	279.646
NVE7138	0.0762362	1	28	2	140.882	0.99587	1	28	4.77262e-05	852.543	0.271651	1	28	1.00002	633.824	118.354	0.18673	0.00791251	4	16	24	0.302948	890.36	1083.43	979.23	402.177	854.321	903.884	480.096	558.18	401.269	583.91	603.516	527.94	513.283	1508.09	508.963	382.57	343.378	447.695	589.258	332.242	302.84	310.759	677.264	699.053	808.905	622.645	746.654
NVE9669	0.0820983	1	24	16	16.0227	0.994416	1	20.4925	12.277	81.6444	0.286183	1	22.2462	14.0793	65.1881	14.621	0.22429	0.00781577	24	8	24	0.302948	48.3285	60.8189	152.233	51.1862	0	32.4194	44.9819	42.1992	0	87.1156	75.0605	72.4623	94.8926	113.908	60.3359	57.0613	61.2317	120.493	0	75.3465	86.3612	64.9452	72.0872	90.8282	55.2782	36.9888	51.2684
NVE18456	0.10125	1	28	24	3401.54	0.894301	1	28	24	17533.8	0.308033	1	28	24	12427.7	4233.52	0.340653	0.00791251	4	8	24	0.302948	7506.72	15312.2	34112.6	8279	4820.49	6727.8	19398.5	14125.2	4516.66	3804.05	8170.22	10942.8	10563.3	21465.7	9047.47	6291.01	7502.68	10216	8111.5	13862.3	11929.4	11391.3	16822.1	13205	22735	15229.5	15224.9
NVE3097	0.10125	1	24	16	110.936	1	1	28	24	821.53	0.333129	1	26	19.8095	925.337	759.989	0.82131	0.00788467	20	12	24	0.302948	569.719	465.335	7681.61	579.135	684.133	484.747	351.205	535.162	564.317	605.1	578.496	680.393	750.514	870.921	791.179	579.042	714.97	644.015	867.146	691.035	704.707	745.124	591.827	803.668	611.746	1366.12	557.427
NVE10888	0.197753	1	28	26	310.236	0.841238	1	28	24	2323.99	0.464739	1	28	25	1913.52	373.456	0.195167	0.00780914	4	16	24	0.302948	2063.26	2626.53	3447.88	1806.14	1590.3	1417.19	2007.75	1883.62	1650.6	1465.27	1459.51	1577.23	1686.5	3171.62	1398.43	1438.85	1440.74	1552.91	1673.19	1501.91	1362.2	1424.6	2083.41	2521.29	1878.54	2880.2	2291.23
NVE20733	0.173744	1	28	0	20.8858	0.999978	1	28	11.8051	163.694	0.47782	1	28	5.90255	146.951	0.62604	0.00426019	0.00791251	4	16	24	0.302948	153.35	185.285	185.149	172.57	146.52	145.115	122.835	159.206	95.2881	163.244	119.793	155.276	108.695	270.531	115.806	158.864	100.252	117.377	125.552	116.966	51.8167	176.679	180.663	122.456	146.487	204.672	166.855
NVE16347	0.197753	1	20	14	16.1676	0.992841	1	20	12.0282	92.2736	0.515959	1	20	13.0141	71.637	13.4646	0.187956	0.00781134	16	16	24	0.302948	45.5404	57.9901	148.119	62.8859	43.9559	50.9448	41.5218	47.9536	53.9966	84.7611	44.733	86.5784	104.382	72.379	123.591	68.7329	72.0372	94.5248	68.6351	40.1848	59.8771	54.4702	62.2976	75.4199	70.0191	65.3469	63.3864
NVE12000	0.254526	1	20	10	1.02035	0.894692	1	28	8.0944	5.20232	0.564667	1	24	9.46903	3.64476	1.11939	0.307123	0.00791251	12	16	24	0.302948	4.64698	1.41439	0	1.46246	4.50829	1.54378	3.46015	3.83629	5.29378	5.49378	5.30731	4.70535	4.3133	4.74616	3.89264	1.94527	4.20217	6.23241	2.51104	2.87034	5.75741	4.88835	2.6699	0.810966	3.68521	3.69888	1.86431
NVE9514	0.0489259	1	24	18	11.0411	0.143492	1	20	12.9944	97.3784	0.0418345	1	22	15.3969	84.0361	14.4328	0.171745	0.00795884	16	20	24	0.303043	62.2695	103.251	102.86	99.4474	63.1161	58.6637	78.7184	70.9713	69.878	58.8619	69.7532	79.0498	96.6179	87.804	109.967	90.7793	83.4431	85.1762	99.6046	85.3927	113.997	93.577	72.0872	85.1515	81.0747	71.5117	61.5221
NVE11490	0.022222	1	20	14	20.477	0.367807	1	20.3256	14.3275	188.735	0.047462	1	20.1628	14.1634	168.911	28.7357	0.170123	0.0079484	20	12	24	0.303043	179.373	172.556	144.004	153.558	151.028	132.765	161.762	72.8895	159.872	173.446	203.952	150.571	182.884	188.66	213.122	156.27	238.323	179.701	164.055	198.771	189.995	217.182	106.796	120.023	141.881	139.325	151.941
NVE10879	0.0659181	1	28	12	3.88469	0.998243	1	28	15.9949	13.8276	0.244857	1	28	13.9974	8.16361	5.60166	0.686175	0.00796211	16	12	24	0.303043	0	0	4.11441	0	1.12707	1.54378	16.4357	5.75443	13.7638	5.49378	0	16.9392	6.90128	28.477	3.89264	7.78109	8.40435	1.03873	2.51104	30.1386	54.1197	14.6651	0	0.810966	0	0	0
NVE14461	0.411148	1	28	14	0.672965	0.965827	1	28	12.0897	5.15722	0.763846	1	28	13.0449	3.29553	1.05976	0.321574	0.00796211	16	12	24	0.303043	0.929395	5.65757	0	0	3.38122	3.85945	5.19022	5.75443	3.17627	4.70895	2.27456	0.941069	4.3133	5.9327	3.89264	6.48424	4.20217	1.03873	3.34805	3.58793	2.30297	4.19001	5.33979	4.05483	1.84261	2.46592	0.932153
NVE18489	0.0359561	1	20	4	3.87652	0.397939	1	22.2585	2.65862	15.3368	0.0750747	1	21.1293	3.37479	11.3426	4.07238	0.359034	0.0080073	8	8	24	0.304313	20.4467	11.3151	16.4576	7.31231	5.63537	21.6129	15.5707	24.9359	8.47005	12.5572	14.4055	5.64642	6.90128	7.11924	11.6779	5.18739	6.0031	5.19367	10.0442	13.6341	10.3633	11.8717	10.6796	17.0303	12.8983	12.3296	17.7109
NVE450	0.022222	1	28	20	0.970795	0.231499	1	26.2347	16.7822	4.77412	0.0322545	1	27.1173	18.3582	3.52291	1.45275	0.412372	0.00823145	20	12	24	0.306894	2.78819	2.82879	4.11441	2.92492	2.25415	3.85945	0.865037	0	1.05876	3.1393	2.27456	1.88214	3.45064	4.74616	4.8658	4.53897	7.80403	5.19367	5.02208	2.15276	2.30297	3.49168	6.22976	3.24387	3.68521	6.1648	3.72861
NVE22391	0.0489259	1	20	12	5.39395	0.982628	1	26.0522	8.19879	53.1828	0.193985	1	23.0261	10.5311	42.0387	12.0899	0.28759	0.00814816	20	4	24	0.306894	34.3876	33.9454	8.22882	35.0991	40.5746	40.9102	20.7609	34.5266	37.0565	39.2413	99.3224	36.7017	52.6223	21.3577	61.3091	35.0149	42.0217	131.919	37.6656	36.5969	25.3326	23.0451	33.8187	26.7619	40.5374	28.3581	34.4897
NVE5353	0.10125	1	28	24	4.08676	0.601291	1	28	24	19.4035	0.231276	1	28	24	10.04	4.08777	0.407149	0.0082422	4	8	24	0.306894	4.64698	18.3871	8.22882	16.0871	5.63537	2.31567	19.0308	1.91814	3.17627	1.56965	0.758187	9.41069	10.3519	11.8654	13.6242	5.83581	8.40435	13.5035	6.69611	5.74068	3.45445	6.98336	11.5696	15.4084	18.4261	19.7274	24.236
NVE6412	0.254526	1	28	24	61.1812	0.319546	1	28	24	413.33	0.285414	1	28	24	300.572	70.6946	0.2352	0.0082422	4	8	24	0.306894	198.891	468.164	436.128	364.153	232.177	216.901	298.438	345.266	183.165	212.688	188.788	319.964	274.326	294.262	323.089	260.018	244.326	220.212	257.8	272.682	265.992	230.451	386.245	278.972	480.92	470.991	319.728
NVE4601	0.152315	1	24	6	5.83225	0.57425	1	22.127	4.92918	42.9871	0.30058	1	23.0635	5.45184	30.7149	9.05805	0.294908	0.00816006	8	20	24	0.306894	35.317	21.2159	8.22882	21.9369	55.2266	39.3664	48.4421	42.1992	52.9378	38.4564	28.8111	29.1732	24.1545	46.2751	11.6779	31.1243	33.6174	25.9684	26.7844	17.9396	27.6356	28.6318	21.3592	35.6825	25.7965	33.2899	24.236
NVE22607	0.116278	1	24	18	18.3402	0.863089	1	22.1926	13.0489	95.9018	0.331083	1	23.0963	15.4512	78.3105	15.8292	0.202134	0.00814816	16	20	24	0.306894	38.1052	70.7197	139.89	64.3483	58.6078	52.4886	70.068	61.3806	58.2316	46.3047	47.0076	87.5195	88.854	72.379	113.86	102.451	107.456	94.5248	61.102	77.4992	141.632	72.6269	76.5371	70.5541	68.1765	85.0743	53.1327
NVE23103	0.173744	1	24	0	9.07843	0.749873	1	28	23.9999	126.394	0.395812	1	26	24.1428	111.242	16.1261	0.144964	0.0082422	4	8	24	0.306894	116.174	173.97	152.233	144.784	95.8012	109.608	99.4793	86.3165	98.4644	106.736	94.0151	85.6373	120.772	145.945	92.4502	86.8888	117.661	102.835	87.0494	93.2861	79.4523	112.432	110.356	121.645	95.8156	165.217	124.908
NVE13033	0.173744	1	24	18	46.1701	0.935449	1	21.3695	17.2065	306.824	0.457828	1	22.6847	17.6395	272.388	58.227	0.213765	0.00822749	20	12	24	0.306894	178.444	339.454	538.988	206.207	241.194	170.588	199.824	186.06	228.691	211.903	240.345	275.733	356.279	272.904	286.109	238.62	347.58	246.18	258.637	323.631	429.503	377.8	236.731	212.473	255.201	288.513	215.327
NVE9691	0.365826	1	28	8	8.80838	0.496492	1	27.7922	5.11694	73.1192	0.491451	1	27.8961	6.55319	55.5006	11.9023	0.214454	0.00816006	8	20	24	0.306894	47.3991	50.9181	57.6018	40.9489	92.42	90.3112	52.7673	63.2988	69.878	73.7736	69.7532	56.4642	46.5837	51.0213	30.168	72.6235	49.8258	46.7431	60.265	45.2079	50.6652	51.6768	54.2879	58.3896	46.9865	30.824	45.6755
NVE19731	0.254526	1	24	22	11.9517	0.772019	1	22.9403	21.6905	106.88	0.516223	1	23.4701	21.8529	99.8714	9.52343	0.0953569	0.00822749	4	4	24	0.306894	89.2219	155.583	119.318	111.147	90.1658	74.8734	98.6142	63.2988	82.583	76.9129	95.5315	108.223	117.322	88.9906	106.074	90.7793	97.8506	99.7185	98.7676	106.92	116.3	114.527	120.145	87.5844	117.927	102.336	95.0796
NVE21101	0.365826	1	28	14	15.1772	0.777263	1	28	15.9396	76.7774	0.641925	1	28	14.9698	56.5881	21.3552	0.377379	0.0082422	20	8	24	0.306894	32.5288	53.7469	20.5721	38.024	43.9559	16.9816	86.5037	49.8717	63.5254	58.0771	53.0731	81.873	33.6437	42.7155	51.5775	80.4045	137.471	52.9755	62.776	114.096	116.3	53.0735	51.618	29.1948	41.4587	28.3581	42.879
NVE9424	0.365826	1	24	18	103.681	0.966182	1	22.9403	1.05968	819.484	0.721047	1	23.4701	21.0784	750.08	84.658	0.112865	0.00822749	4	4	24	0.306894	509.308	871.266	1427.7	836.528	543.249	451.556	538.918	632.988	464.794	732.242	619.438	751.914	1005	743.961	900.173	630.268	797.212	836.181	772.564	711.127	746.161	828.226	750.241	896.118	800.613	1055.41	625.475
NVE4890	0.881105	1	28	24	2136.13	0.999851	1	28	12.315	17076.5	0.992617	1	28	18.1575	14529.4	2485.95	0.171098	0.0082422	4	8	24	0.306894	10558.9	19955.7	42263.2	17733.8	9500.1	8435.22	13857	14207.7	8331.36	8070.36	7170.17	12150.1	19346.9	20078.6	19004.8	9573.33	9830.08	18942.4	12836.4	9880.43	9847.48	10364.7	14967.4	12279.7	15865.8	22446.1	14156.6
NVE45	0.974979	1	24	0	255.207	0.999601	1	20	12.3423	18964	0.999674	1	22	17.7883	15637	2724.18	0.174214	0.0082422	4	8	24	0.306894	13940	22211.6	28438.8	22340.6	12277.2	9967.42	14990.2	14282.5	12122.8	9807.96	10459.9	12657.4	19802.4	26249.8	17937.3	11545.8	11879.5	19757.8	14700.5	14125	12250.6	13910.8	14536.7	13037.9	14909.5	19943.1	15917.4
NVE9625	0.022222	1	20	12	16.3252	0.342548	1	20	12.0369	78.1236	0.0447441	1	20	12.0185	63.5644	17.7274	0.278888	0.00835544	16	8	24	0.307702	27.8819	42.4318	45.2585	71.6606	42.8288	64.8388	65.7428	32.6084	71.9955	80.837	46.2494	85.6373	60.3862	92.5502	68.1212	91.4278	88.8459	51.9367	61.102	86.8278	59.8771	51.6768	26.699	26.7619	28.5604	48.0855	95.0796
NVE24935	0.0307071	1	28	26	2.34361	0.905398	1	28	24	12.7212	0.127407	1	28	25	5.9787	3.57572	0.598076	0.0083269	4	12	24	0.307702	6.50577	4.24318	0	7.31231	4.50829	5.40323	1.73007	19.1814	4.23503	0.784825	1.51637	4.70535	1.72532	2.37308	1.94632	0.648424	6.0031	2.07747	5.02208	2.87034	2.30297	6.28502	24.0291	6.48773	23.9539	3.69888	8.38938
NVE15126	0.116278	1	28	6	1.8736	0.780569	1	28	4.59684	13.3353	0.308549	1	28	5.29842	9.98311	2.17977	0.218345	0.00837154	8	16	24	0.307702	13.9409	9.90075	4.11441	10.2372	19.1602	12.3502	13.8406	11.5089	10.5876	15.6965	9.85642	10.3518	8.6266	5.9327	3.89264	18.8043	7.20372	11.4261	10.0442	10.0462	9.21186	6.28502	8.00969	8.92063	9.21304	4.93184	6.52507
NVE22908	0.133232	1	20	4	4.27233	0.719396	1	26.8941	24	19.0078	0.320608	1	23.447	1.08311	17.2758	4.49222	0.26003	0.00835544	8	8	24	0.307702	38.1052	22.6303	12.3432	13.1622	29.3039	20.841	18.1658	38.3629	14.8226	10.2027	21.9874	12.2339	7.76394	24.9174	10.7048	8.42951	10.8056	16.6198	16.7403	13.6341	11.5148	9.07837	17.7993	24.329	12.8983	17.2615	27.0324
NVE1300	0.16303	1	24	6	3.40075	0.631164	1	21.8049	4.9889	12.6961	0.336891	1	22.9025	5.48282	6.61188	4.1742	0.631319	0.00837154	8	16	24	0.307702	12.0821	0	0	0	12.3978	14.6659	12.1105	15.3452	6.35254	10.9876	14.4055	8.46962	0.86266	0	0	11.6716	8.40435	4.15494	10.0442	2.87034	0	6.28502	3.55986	7.2987	4.60652	3.69888	11.1858
NVE4634	0.116278	1	28	6	7.71556	0.991116	1	28	4.0545	39.7503	0.364255	1	28	5.02725	32.4393	4.23114	0.130432	0.00837154	8	16	24	0.307702	56.6931	26.8735	16.4576	39.4865	47.3371	56.348	43.2519	32.6084	38.1152	29.8234	30.3275	30.1142	27.6051	65.2597	17.5169	33.718	28.8149	25.9684	25.9474	17.2221	25.3326	13.2684	25.809	55.1457	15.6622	14.7955	38.2183
NVE7651	0.152315	1	20	4	9.05225	0.771739	1	22.1926	4.19366	35.9284	0.369207	1	21.0963	4.10288	26.863	6.61926	0.246408	0.00835544	8	8	24	0.307702	43.6816	24.0447	12.3432	36.5615	41.7017	47.0853	31.1413	30.6903	25.4102	41.5957	43.2166	9.41069	14.6652	21.3577	15.5706	25.937	26.4137	18.6972	20.0883	23.6803	40.3019	27.9334	16.9094	25.14	23.9539	32.057	27.9646
NVE8989	0.224592	1	28	6	3.29857	0.835452	1	28	12.0036	22.6424	0.501597	1	28	9.00178	19.8865	1.21526	0.0611098	0.00837154	8	16	24	0.307702	21.3761	25.4591	16.4576	23.3994	36.0663	23.9286	19.8959	19.1814	23.2927	18.8358	15.1637	17.8803	25.8798	29.6635	21.4095	13.6169	23.4121	16.6198	20.9253	14.3517	16.1208	13.2684	14.2395	14.5974	17.5048	19.7274	15.8466
NVE22051	0.254526	1	28	18	62.9284	0.861852	1	24.1224	17.6385	387.708	0.552145	1	26.0612	17.9049	345.035	57.1902	0.165752	0.00835544	20	16	24	0.307702	240.713	268.735	571.903	346.603	313.326	239.286	301.898	314.576	265.748	248.005	276.738	311.494	480.502	210.018	432.083	313.837	421.418	352.131	439.432	370.992	407.625	379.895	365.776	288.704	390.633	390.849	350.489
NVE1360	0.0489259	1	28	12	46.8699	0.434619	1	20.3256	11.9238	152.563	0.103147	1	24.1628	12.2652	82.9106	49.0886	0.592066	0.00841089	16	12	24	0.307829	41.8228	66.4765	0	146.246	16.9061	47.8572	96.8842	38.3629	12.7051	127.927	65.9622	191.978	197.549	90.1771	175.169	147.192	67.2348	228.522	18.4143	49.5134	12.6663	36.3135	32.9287	124.889	26.7178	8.63073	29.8289
NVE23687	0.324835	1	28	14	11.2776	0.703049	1	28	17.1716	106.774	0.565631	1	28	15.5858	96.4399	12.0513	0.124962	0.00839809	24	4	24	0.307829	87.3631	97.5931	28.8009	77.5105	81.1493	94.1706	89.9639	103.58	104.817	100.458	107.662	110.105	95.7553	102.043	92.4502	99.8573	114.659	96.6023	82.8643	131.318	142.784	120.114	100.566	84.3405	88.4451	88.7732	83.8938
NVE11676	0.254526	1	24	0	119.83	0.994783	1	28	12.0405	1471.96	0.600987	1	26	5.59024	1344.24	147.986	0.110089	0.00840893	4	8	24	0.307829	1608.78	1920.75	2587.96	1169.97	1155.25	1109.21	1273.33	1183.49	1130.75	1114.45	1153.96	920.366	1489.81	2324.43	1133.73	939.566	920.276	1306.73	1180.19	1036.91	859.006	1125.02	1328.72	1604.09	1411.44	1863	1411.28
NVE492	0.0659181	1	28	10	168.56	0.363757	1	25.9619	11.4858	899.427	0.113431	1	26.9809	10.7863	680.615	179.66	0.263967	0.00852491	12	16	24	0.309756	372.687	586.973	530.759	694.669	441.813	920.093	706.735	602.297	343.037	1059.51	931.053	926.953	727.223	1232.82	774.635	848.787	740.183	641.938	521.459	899.852	350.051	979.765	536.649	454.952	505.796	554.832	488.448
NVE5725	0.0359561	1	28	2	2.61893	0.892715	1	28	4.77262e-05	17.6452	0.142484	1	28	1.00002	7.39544	3.2769	0.443098	0.0085252	4	20	24	0.309756	7.43516	11.3151	45.2585	7.31231	7.88951	10.0346	7.78533	5.75443	5.29378	6.2786	9.85642	1.88214	8.6266	4.74616	10.7048	1.29685	6.60341	2.07747	3.34805	2.15276	2.30297	3.49168	1.77993	4.05483	6.44913	9.86369	4.66076
NVE3280	0.10125	1	24	18	46.9373	0.882825	1	21.0098	16.5373	270.983	0.305234	1	22.5049	17.2964	241.166	47.3518	0.196345	0.0085703	20	12	24	0.309756	211.902	162.655	464.928	266.168	201.746	178.307	161.762	186.06	189.517	185.219	207.743	208.917	332.124	201.712	321.143	197.769	269.539	280.458	255.289	276.988	292.477	314.949	207.362	195.443	285.604	257.689	189.227
NVE24716	0.254526	1	28	24	6.66982	0.44795	1	28	24	52.2154	0.36159	1	28	24	44.3239	6.24406	0.140874	0.00850007	4	4	24	0.309756	52.9755	38.1886	61.7162	45.3363	34.9393	34.7351	39.7917	38.3629	37.0565	40.8109	38.6675	47.0535	36.2317	41.5289	36.0069	47.9834	40.2208	29.0846	49.3838	43.7727	66.786	55.8669	42.7184	39.7374	54.3569	46.8525	50.3363
NVE16412	0.287841	1	24	0	31.4154	0.664623	1	28	24	451.933	0.507703	1	26	24.1428	328.134	103.28	0.31475	0.00857189	4	8	24	0.309756	419.157	521.911	777.624	311.504	317.835	346.579	170.412	283.885	210.693	299.018	242.62	223.033	245.858	397.491	203.39	260.018	323.567	311.62	345.687	238.956	202.661	271.653	311.488	286.271	247.831	843.345	350.489
NVE10987	0.324835	1	28	14	18.5533	0.760959	1	28	8.00932	112.817	0.592657	1	28	11.0047	91.9126	17.5355	0.190785	0.00857189	12	16	24	0.309756	98.5159	76.3772	32.9153	52.6486	82.2763	87.9955	128.026	72.8895	129.168	108.306	104.63	109.164	95.7553	71.1924	77.8528	128.388	113.459	77.9051	92.9085	124.86	149.693	99.1637	88.9966	97.316	59.8847	55.4832	82.9616
NVE3212	0.254526	1	24	14	6.9602	0.993324	1	28	15.6796	57.7014	0.600477	1	26	14.8631	46.8374	12.5677	0.268326	0.00857189	20	8	24	0.309756	39.0346	35.3598	16.4576	46.7988	32.6851	52.4886	108.995	46.0355	59.2904	31.393	35.6348	55.5231	37.957	28.477	47.6848	73.2719	70.2363	61.2853	42.6877	94.7213	55.2712	39.8051	39.1585	25.9509	31.3243	14.7955	29.8289
NVE6021	0.324835	1	24	2	2.76553	1	1	28	11.9816	22.7412	0.690091	1	26	6.64624	13.6802	1.4974	0.109458	0.00857189	4	16	24	0.309756	23.2349	31.1166	12.3432	8.77477	7.88951	10.8065	6.05526	7.67258	4.23503	7.06343	6.06549	4.70535	13.8026	62.8867	11.6779	2.5937	3.60186	7.27114	5.02208	2.87034	1.15148	3.49168	12.4595	32.4387	24.8752	32.057	23.3038
NVE17154	1	1	20	16	1378.42	0.99995	1	28	12.205	8589.34	1	1	24	14.8307	7326.69	318.988	0.0435379	0.00857189	4	8	24	0.309756	6242.75	8943.21	12598.3	9658.1	5598.17	4716.25	8287.92	7530.63	5165.67	4825.11	5251.96	6611.95	8607.62	12051.7	7981.86	5662.04	5184.28	8655.77	6815.8	5501.01	5204.7	5549.67	8344.32	7167.32	8687.89	9951.23	7731.28
NVE16763	0.000997272	0.801838	28	12	2.16795	0.711276	1	20	12.0321	11.8151	0.00585285	1	24	12.3621	3.98228	4.70296	1.18097	0.000707808	16	12	24	0.149662	1.85879	1.41439	0	0	1.12707	1.54378	0.865037	0	2.11751	6.2786	4.54912	3.76428	3.45064	37.9693	1.94632	3.89054	9.00466	7.27114	0.837014	1.43517	3.45445	0.698336	0	0	0	0	0
NVE14636	0.0041271	1	28	12	2.97138	0.390601	1	25.7831	11.8092	9.39446	0.0119779	1	26.8916	11.9209	3.85722	3.0461	0.789714	0.00315544	16	12	24	0.235738	0.929395	0	8.22882	0	2.25415	9.26269	0	0	0	6.2786	4.54912	9.41069	10.3519	4.74616	12.6511	9.72636	4.20217	2.07747	1.67403	3.58793	3.45445	8.38003	1.77993	0	0	0	0
NVE4860	0.0762362	1	20	6	170.809	0.409368	1	20	5.09899	450.839	0.139411	1	20	5.5495	287.571	123.491	0.429427	0.00870359	8	8	24	0.312722	485.144	130.124	168.691	214.982	543.249	517.167	294.978	456.518	467.971	352.387	454.912	300.201	81.9527	53.3943	96.3428	438.983	177.692	129.842	360.753	111.943	211.873	176.679	469.902	351.959	355.623	113.432	490.312
NVE12187	0.116278	1	24	6	4.61887	0.336932	1	22.3249	4.64906	14.9338	0.1661	1	23.1624	5.30704	10.1257	4.95452	0.489302	0.00873905	8	12	24	0.312722	13.9409	5.65757	12.3432	11.6997	24.7956	17.7535	5.19022	13.427	14.8226	18.051	9.85642	9.41069	2.58798	2.37308	6.81212	18.8043	1.80093	5.19367	9.20715	1.43517	3.45445	6.28502	14.2395	12.9755	10.1343	11.0966	13.9823
NVE9268	0.10125	1	28	0	13.1472	0.986793	1	28	12.1691	103.669	0.330057	1	28	6.08456	102.827	15.3448	0.149229	0.00870539	4	8	24	0.312722	129.186	103.251	185.149	99.4474	113.834	84.1361	124.565	99.7435	91.0531	107.521	60.6549	79.9909	73.3261	167.302	103.155	70.6782	81.0419	97.641	92.0715	88.9806	92.1186	101.259	107.686	87.5844	93.973	114.665	116.519
NVE26187	0.173744	1	28	16	10.1584	0.980793	1	28	18.4157	115.244	0.471954	1	28	17.2079	98.5732	14.1622	0.143672	0.00872037	24	4	24	0.312722	78.9986	76.3772	53.4873	71.6606	68.7515	102.661	108.995	92.0709	110.111	84.7611	93.2569	123.28	79.3647	99.6694	87.5844	120.607	132.669	79.9826	89.5605	127.73	230.297	109.639	90.7765	93.2611	92.1304	76.4436	86.6902
NVE14800	0.287841	1	24	2	75.6429	0.987287	1	28	24	1366.93	0.641722	1	26	25.2262	994.668	215.45	0.216605	0.00872037	4	20	24	0.312722	781.621	1858.51	1711.6	968.15	1371.65	680.807	861.577	886.183	1256.74	635.709	599.726	760.384	811.763	1635.05	706.514	626.377	573.897	800.864	1699.14	589.855	584.953	550.987	882.846	806.912	1006.98	2009.73	1434.58
NVE3776	0.0762362	1	28	16	2.21432	0.522144	1	28	13.072	6.90263	0.168131	1	28	14.536	3.98446	2.0847	0.523208	0.00878455	16	12	24	0.313478	0	1.41439	4.11441	0	1.12707	8.4908	2.59511	5.75443	5.29378	1.56965	0.758187	0.941069	7.76394	5.9327	9.7316	3.24212	3.60186	5.19367	5.02208	10.0462	3.45445	5.58669	4.44983	4.8658	2.76391	1.23296	3.72861
NVE10976	0.197753	1	28	16	34.0779	0.856577	1	24.8425	16.6245	186.42	0.470152	1	26.4212	16.3894	154.809	38.0652	0.245885	0.00878455	24	4	24	0.313478	90.1513	101.836	209.835	131.622	132.995	94.1706	203.284	115.089	191.635	131.851	119.793	143.043	183.747	186.287	155.706	128.388	165.686	175.546	141.455	228.192	295.931	201.121	125.485	166.248	118.848	113.432	106.265
NVE22751	0.10125	1	28	2	6.53	0.532271	1	28	4.77262e-05	39.4701	0.2113	1	28	1.00002	22.7146	7.08505	0.311917	0.00881141	4	12	24	0.313567	53.9049	22.6303	57.6018	27.7868	34.9393	33.9632	6.05526	11.5089	17.9989	23.5448	25.0202	23.5267	12.9399	17.7981	5.83896	18.8043	13.2068	29.0846	23.4364	11.4814	8.06038	18.1567	20.4692	20.2742	23.9539	29.5911	18.6431
NVE23248	0.116278	1	24	12	5.03145	0.535499	1	26.7979	12.0673	24.7612	0.23514	1	25.3989	12.0684	16.5778	5.80812	0.350354	0.00881141	16	12	24	0.313567	8.36456	11.3151	12.3432	14.6246	15.779	21.6129	9.51541	21.0996	14.8226	29.0385	5.30731	20.7035	28.4678	11.8654	26.2753	32.4212	23.4121	24.9296	20.0883	5.0231	2.30297	9.7767	22.2491	16.2193	12.8983	2.46592	14.9144
NVE9304	0.00601646	1	24	12	2.1309	0.166181	1	23.5165	8.97974	5.50122	0.00790651	1	23.7582	10.4756	3.14113	2.22159	0.70726	0.00303408	16	12	24	0.235724	0	0	0	2.92492	1.12707	2.31567	3.46015	0	3.17627	5.49378	2.27456	10.3518	6.03862	3.55962	3.89264	5.83581	6.0031	3.1162	2.51104	3.58793	3.45445	3.49168	0	0	0	0	5.59292
NVE23080	0.0261566	1	28	16	5.60401	0.286365	1	28	15.7549	27.2961	0.0441491	1	28	15.8775	21.3291	7.05171	0.330614	0.0089124	20	8	24	0.31412	0	4.24318	28.8009	11.6997	18.0332	23.1567	12.9756	13.427	14.8226	24.3296	25.0202	30.1142	33.6437	23.7308	24.329	21.398	21.6112	36.3557	20.0883	27.2682	43.7563	27.2351	19.5792	18.6522	23.0326	13.5626	16.7788
NVE4668	0.0762362	1	28	2	44.0395	0.407834	1	28	4.77262e-05	281.739	0.139005	1	28	1.00002	200.762	54.5002	0.271467	0.0089124	4	16	24	0.31412	276.03	285.707	337.382	223.757	184.84	346.579	133.216	247.441	134.462	288.031	141.023	157.159	128.536	291.889	119.699	127.091	94.2487	154.771	219.298	134.906	126.663	106.147	210.922	249.778	168.599	297.144	211.599
NVE19644	0.116278	1	28	10	9.55913	0.954919	1	28	7.59986	36.8225	0.355083	1	28	8.79993	14.4617	12.2307	0.845729	0.00890158	12	16	24	0.31412	32.5288	0	0	0	65.3702	7.7189	6.05526	0	37.0565	20.4055	65.204	23.5267	0	20.1712	0.97316	12.9685	9.00466	0	67.7981	14.3517	3.45445	13.9667	0.889966	0.810966	0	0	0
NVE11959	0.365826	1	24	14	4.60498	0.907331	1	27.286	15.9451	75.834	0.697987	1	25.643	14.9717	62.57	13.4146	0.214393	0.00890158	20	8	24	0.31412	66.9164	50.9181	41.1441	40.9489	56.3537	73.3296	73.5282	49.8717	64.5842	67.495	72.0277	39.5249	54.3476	73.5655	55.4701	65.4908	104.454	87.2537	48.5468	77.4992	105.936	83.102	42.7184	53.5238	44.2226	46.8525	33.5575
NVE16446	0.365826	1	24	0	9.88069	0.999862	1	28	12.2501	222.068	0.733649	1	26	5.68754	204.54	17.9425	0.0877214	0.00890158	4	8	24	0.31412	232.349	234.789	279.78	195.97	197.238	188.341	190.308	180.306	156.696	182.864	178.174	182.567	220.841	289.516	210.203	166.645	174.09	226.444	196.698	172.938	203.812	175.282	207.362	215.717	245.988	223.166	191.091
NVE4948	0.411148	1	28	0	24.9311	1	1	28	11.9759	243.93	0.776577	1	28	5.98793	201.285	19.0812	0.0947968	0.00890158	4	16	24	0.31412	198.891	274.392	304.466	239.844	171.315	180.622	179.063	186.06	155.637	171.877	158.461	179.744	206.176	428.341	186.847	154.325	141.073	190.088	154.848	160.022	139.329	134.08	225.161	211.662	222.034	281.115	187.363
NVE15347	0.116278	1	24	22	6.08912	0.597541	1	26.7023	23.9313	57.0636	0.254766	1	25.3512	22.9795	47.8167	7.37169	0.154165	0.00893116	24	16	24	0.31435	52.9755	49.5038	57.6018	35.0991	41.7017	43.2259	39.7917	65.2169	44.4678	36.102	32.602	47.0535	35.3691	48.6482	44.7654	32.4212	40.2208	40.5106	71.9832	38.7496	61.0286	46.0902	54.2879	78.6637	70.0191	49.3184	44.7433
NVE10775	0.00723138	1	24	0	0.925728	0.0963887	1	28	7.79805	1.29197	0.00576347	1	26	3.62052	1.77726	1.28504	0.723042	0.0070577	4	12	24	0.297384	0.929395	5.65757	4.11441	8.77477	0	1.54378	0.865037	0	2.11751	0	3.03275	0	0	0	0.97316	0	0	0	0	2.15276	2.30297	1.39667	2.6699	0	3.68521	4.93184	3.72861
NVE25404	0.10125	1	28	16	6.80531	0.974654	1	28	17.4719	25.2165	0.327219	1	28	16.7359	17.358	9.44424	0.544085	0.00900323	20	8	24	0.315162	14.8703	2.82879	0	5.84985	3.38122	15.4378	19.8959	9.59072	3.17627	24.3296	9.09824	49.8767	15.5279	5.9327	13.6242	33.718	32.4168	18.6972	13.3922	31.5738	74.8464	21.6484	13.3495	10.5426	10.1343	6.1648	9.32153
NVE4900	0.116278	1	20	0	71.5826	0.949399	1	28	4.77262e-05	714.187	0.35367	1	24	2.04541e-05	297.19	451.525	1.51932	0.00900323	4	8	24	0.315162	35.317	905.212	1732.17	245.694	7.88951	262.443	64.0128	88.2346	28.5864	22.7599	75.8187	1.88214	107.833	2.37308	138.189	0	1.20062	118.416	197.535	175.808	137.026	163.411	76.5371	182.467	28.5604	4449.76	129.569
NVE21496	0.224592	1	24	18	354.358	1	1	28	12.2539	1734.76	0.560013	1	26	15.4393	1635.19	61.2132	0.037435	0.00897862	16	16	24	0.315162	561.355	850.05	14696.7	1243.09	776.553	622.916	783.724	721.222	749.6	670.241	871.156	1101.05	1697.72	2476.31	1812.02	933.082	1206.62	1350.35	861.287	1254.34	1392.14	1226.98	827.668	1506.78	1045.68	2147.82	819.362
NVE24484	0.000515115	0.589778	24	14	1.09837	0.0335055	1	26.3269	12.2287	2.94804	0.000206543	0.291727	25.1634	13.1835	1.30643	1.35662	1.03842	0.000777089	16	12	24	0.154217	0	0	0	0	2.25415	0	0	1.91814	1.05876	0.784825	1.51637	2.82321	4.3133	3.55962	0	3.89054	2.40124	1.03873	3.34805	1.43517	0	0.698336	0.889966	0.810966	0	0	0
NVE9653	0.0261566	1	28	26	5.81866	0.100632	1	26.0522	24	17.8795	0.0182672	1	27.0261	24.9964	11.2869	6.66076	0.59013	0.00918705	4	12	24	0.316293	23.2349	21.2159	8.22882	13.1622	12.3978	15.4378	21.6259	5.75443	11.6463	0	9.85642	0	9.48926	0	7.78528	0	0	7.27114	15.0662	14.3517	17.2722	13.2684	14.2395	11.3535	11.9769	12.3296	27.9646
NVE3709	0.0359561	1	28	16	56.1159	0.283089	1	26.5133	16.8383	442.37	0.0568735	1	27.2566	16.4428	349.534	93.5815	0.267732	0.00941247	20	8	24	0.316293	272.313	230.546	267.437	331.979	271.625	290.231	288.057	320.33	277.394	275.474	299.484	351.019	398.549	317.993	484.634	322.267	497.657	393.68	299.651	568.328	626.407	600.569	290.129	226.26	337.197	304.541	272.189
NVE12085	0.0359561	1	28	24	56.3995	0.29001	1	28	24	296.484	0.0580121	1	28	24	179.4	56.0597	0.312484	0.00939405	24	16	24	0.316293	92.0101	125.881	234.521	260.318	87.9117	97.2582	198.959	216.75	76.2305	200.13	169.076	95.048	173.395	135.266	188.793	60.3034	78.0403	206.708	71.9832	182.984	157.753	227.657	273.219	326.008	237.696	364.956	248.885
NVE5934	0.0359561	1	20	16	28.5044	0.291326	1	20	13.4148	257.466	0.0582279	1	20	14.7074	231.277	28.0658	0.121351	0.00913628	20	12	24	0.316293	199.82	270.149	201.606	255.931	191.602	199.148	234.425	187.978	171.519	203.27	230.489	235.267	263.974	243.241	301.68	207.496	260.535	250.335	240.223	259.048	271.75	246.513	198.462	207.607	192.552	246.592	180.838
NVE17332	0.0489259	1	24	16	3.66687	0.21975	1	20.5487	12.9277	21.0218	0.0594848	1	22.2743	14.4315	15.7086	4.93044	0.313869	0.00933712	16	16	24	0.316293	7.43516	14.1439	12.3432	20.4745	11.2707	13.1221	12.9756	7.67258	21.1751	14.1269	8.34005	10.3518	18.1159	27.2904	24.329	12.9685	25.213	25.9684	17.5773	10.7638	14.9693	14.6651	10.6796	16.2193	13.8196	13.5626	8.38938
NVE7769	0.0159111	1	20	0	14.1387	0.704557	1	20	18.475	125.954	0.0615549	1	20	19.2375	118.025	30.612	0.259369	0.00913628	24	12	24	0.316293	129.186	113.151	300.352	184.27	108.199	75.6453	139.271	113.17	102.699	62.786	99.3224	93.1659	119.047	134.079	107.048	97.912	131.468	114.261	102.116	127.73	161.208	118.019	116.586	125.7	128.983	96.171	110.926
NVE25090	0.0489259	1	24	6	6.28994	0.280716	1	23.2248	4.16109	25.2489	0.072625	1	23.6124	5.06682	17.3964	8.1074	0.466038	0.00933712	8	8	24	0.316293	33.4582	12.7295	12.3432	17.5495	37.1934	26.2443	9.51541	36.4447	19.0576	24.3296	20.471	13.175	16.3905	8.30579	9.7316	9.72636	7.20372	11.4261	22.5994	12.199	4.60593	11.1734	16.0194	13.7864	33.1669	13.5626	24.236
NVE1569	0.0762362	1	24	18	8.11316	0.233926	1	21.3087	17.2005	103.277	0.0896439	1	22.6543	17.6387	92.1855	15.3721	0.166751	0.00928428	20	12	24	0.316293	94.7983	91.9355	115.204	97.9849	83.4034	76.4172	67.4729	82.4802	73.0542	104.382	87.9496	61.1695	100.931	78.3117	103.155	80.4045	101.452	138.152	96.2566	95.4389	97.876	115.225	89.8865	88.3953	105.95	78.9095	84.8259
NVE16640	0.0568594	1	20	16	17.1465	0.325491	1	20	13.0656	60.5007	0.0923435	1	20	14.5328	44.1179	17.9158	0.40609	0.00933712	16	16	24	0.316293	32.5288	32.531	65.8306	48.2612	10.1437	13.894	32.8714	23.0177	29.6452	28.2537	49.2821	32.9374	88.854	35.5962	72.0138	40.2023	40.2208	92.4474	21.7624	72.4761	46.0593	71.2302	29.3689	21.8961	27.6391	29.5911	39.1504
NVE20607	0.0359561	1	28	2	25.9863	0.527	1	28	4.77262e-05	216.935	0.0941004	1	28	1.00002	166.375	25.1475	0.151149	0.00941247	4	16	24	0.316293	206.326	231.96	238.636	195.97	170.188	222.304	134.081	163.042	146.108	213.472	187.272	99.7534	150.966	187.473	123.591	132.278	124.865	108.028	205.905	123.425	177.328	168.997	124.595	132.188	125.297	230.564	156.602
NVE23802	0.0261566	1	28	12	68.4219	0.769282	1	20	12.264	512.53	0.0987165	1	24	12.5013	270.879	127.183	0.469519	0.00921193	16	12	24	0.316293	72.4928	459.678	82.2882	691.744	173.569	99.5739	317.469	128.516	153.52	168.737	216.083	267.264	456.347	700.059	727.924	157.567	139.872	842.414	156.522	175.091	96.7245	103.354	87.2166	176.791	93.973	51.7844	138.891
NVE21129	0.0419954	1	20	12	5.69479	0.541956	1	20	12.745	25.0178	0.108854	1	20	12.3725	21.1702	6.2294	0.294253	0.00930024	20	4	24	0.316293	26.9525	28.2879	4.11441	8.77477	9.01658	16.2097	13.8406	21.0996	21.1751	21.1903	21.9874	28.2321	18.9785	28.477	29.1948	22.6948	32.4168	27.0071	14.2292	35.1617	12.6663	6.98336	12.4595	18.6522	11.0556	20.9603	25.1681
NVE10256	0.0359561	1	20	16	17.9407	0.753876	1	20	15.5148	223.778	0.124906	1	20	15.7574	206.371	27.258	0.132083	0.00933712	20	8	24	0.316293	191.455	165.484	329.153	214.982	201.746	179.079	168.682	168.797	200.105	227.599	205.469	201.389	228.605	180.354	243.29	199.066	246.728	240.986	230.179	197.336	177.328	233.244	193.123	218.15	150.172	152.887	182.702
NVE16899	0.0659181	1	24	4	19.5478	0.441858	1	24.9251	2.90062	68.5855	0.132121	1	24.4626	3.46194	50.207	21.1462	0.421181	0.00913628	8	12	24	0.316293	119.892	25.4591	61.7162	52.6486	96.9283	84.1361	27.6812	67.135	47.6441	62.0012	80.3678	39.5249	31.0558	37.9693	24.329	53.8192	20.4106	27.0071	56.0799	16.5045	8.06038	28.6318	74.7571	54.3347	72.783	38.2218	79.233
NVE625	0.0568594	1	28	24	5.01373	0.523419	1	28	23.9999	35.909	0.134359	1	28	24	28.3289	4.03418	0.142405	0.00913628	24	12	24	0.316293	14.8703	22.6303	41.1441	35.0991	11.2707	21.6129	32.0064	28.7722	15.8814	15.6965	16.6801	27.291	28.4678	43.902	27.2485	19.4527	28.8149	32.2008	28.4585	28.7034	34.5445	23.0451	31.1488	42.9812	35.0095	43.1536	30.761
NVE2548	0.0659181	1	24	4	5.17831	0.588767	1	20.5487	4.18031	22.9646	0.164908	1	22.2743	4.12188	15.1055	6.96585	0.461146	0.00913628	8	12	24	0.316293	21.3761	16.9727	16.4576	7.31231	14.652	26.2443	30.2763	34.5266	35.9977	13.342	1.51637	12.2339	11.2146	0	13.6242	16.859	8.40435	12.4648	8.37014	4.30551	28.7871	2.79334	19.5792	15.4084	15.6622	13.5626	23.3038
NVE8109	0.0659181	1	20	2	53.5743	0.802748	1	20	19.9545	1767.6	0.208438	1	20	0.977237	1552.02	191.126	0.123146	0.00939988	24	16	24	0.316293	1847.64	1425.71	1464.73	1427.36	1722.17	1587.78	1365.89	1674.54	1608.25	1467.62	1724.87	1392.78	1261.21	1416.73	1037.39	1423.29	1973.82	1352.43	1350.1	1785.35	2469.93	2103.39	1788.83	1681.13	1557.92	1660.8	1395.43
NVE2946	0.152315	1	28	26	10.1214	0.378116	1	26.6075	4.77262e-05	93.9692	0.221983	1	27.3037	26.3286	83.9507	12.1204	0.144376	0.0092999	24	16	24	0.316293	104.092	74.9628	127.547	76.048	63.1161	81.8204	70.068	84.3983	91.0531	72.2039	73.5441	90.3427	79.3647	54.5809	59.3628	75.8656	82.8428	69.5952	66.9611	91.1334	117.451	99.862	105.906	72.176	97.6582	88.7732	94.1474
NVE2998	0.0879603	1	24	2	77.4507	0.999934	1	28	24	530.435	0.301766	1	26	25.2262	458.468	64.958	0.141685	0.00941247	4	16	24	0.316293	546.484	463.921	896.942	346.603	410.255	416.049	508.642	540.917	348.331	449.705	420.035	348.196	345.064	995.508	243.29	319.024	309.76	317.853	394.233	406.153	303.991	365.928	574.918	600.115	484.606	596.753	496.838
NVE16135	0.133232	1	24	14	12.4214	0.670228	1	23.7401	15.7659	250.7	0.305017	1	23.87	14.8882	209.98	39.5114	0.188167	0.00941247	20	8	24	0.316293	171.009	206.501	98.7459	233.994	200.619	170.588	263.836	168.797	204.34	187.573	166.801	188.214	217.39	214.764	220.907	257.424	303.757	213.979	195.024	320.761	312.052	264.669	159.304	151.651	152.015	184.944	151.009
NVE13703	0.10125	1	20	14	453.959	1	1	20	11.9845	2492.74	0.333129	1	20	12.9922	1855.45	341.51	0.184058	0.00939988	16	16	24	0.316293	671.953	1640.7	6245.68	1582.38	495.912	972.582	1069.19	1361.88	397.034	1822.36	1653.6	2540.89	2645.78	2089.5	3389.52	1846.06	1582.42	2476.34	566.658	1668.39	1548.74	1694.86	1465.77	2157.98	1622.42	1939.45	1169.85
NVE20127	0.287841	1	24	10	30.7722	0.438666	1	25.6947	5.62359	188.48	0.387556	1	24.8473	7.8956	150.71	32.542	0.215925	0.00939635	8	20	24	0.316293	217.478	104.665	65.8306	112.61	240.067	219.989	128.026	170.715	196.929	194.637	203.194	131.75	168.219	137.639	147.92	164.051	142.874	133.997	125.552	140.647	153.147	143.857	133.495	94.0721	149.251	78.9095	136.094
NVE22987	0.152315	1	28	24	1.34882	0.838194	1	28	23.9999	6.66143	0.390454	1	28	24	3.8531	1.34213	0.348323	0.00941247	4	8	24	0.316293	2.78819	2.82879	4.11441	5.84985	3.38122	1.54378	6.9203	1.91814	0	1.56965	0.758187	1.88214	3.45064	4.74616	7.78528	2.5937	1.80093	4.15494	2.51104	1.43517	10.3633	2.79334	5.33979	2.4329	7.37043	8.63073	3.72861
NVE18299	0.197753	1	20	4	28.0487	0.700114	1	20	4.70756	132.681	0.412199	1	20	4.35378	93.8034	22.0232	0.23478	0.00905173	8	8	24	0.316293	133.833	99.0075	49.3729	77.5105	131.868	119.643	142.731	153.452	156.696	116.939	112.212	71.5213	45.721	96.1098	37.9532	77.1624	81.6422	61.2853	66.1241	130.601	112.845	76.1186	108.576	96.505	81.0747	75.2106	104.401
NVE22443	0.254526	1	28	16	18.0491	0.561169	1	26.4198	16.1706	133.262	0.420796	1	27.2099	16.1014	113.263	21.1337	0.18659	0.00939635	24	4	24	0.316293	112.457	77.7916	111.089	80.4354	108.199	114.24	116.78	101.662	100.582	93.3942	106.146	102.577	151.828	87.804	160.571	110.232	138.672	102.835	121.367	137.059	180.783	133.382	114.806	112.724	103.186	85.0743	87.6224
NVE12180	0.197753	1	28	10	1.62087	0.729547	1	25.4329	7.7777	10.6854	0.423587	1	26.7165	8.85591	6.32057	2.01017	0.318037	0.00913628	12	12	24	0.316293	8.36456	4.24318	0	7.31231	4.50829	3.85945	9.51541	7.67258	11.6463	10.9876	10.6146	9.41069	6.03862	4.74616	4.8658	3.89054	6.0031	9.34861	5.8591	8.61103	6.9089	4.88835	2.6699	4.05483	4.60652	6.1648	3.72861
NVE23873	0.152315	1	24	2	6.75375	0.948406	1	28	4.77262e-05	40.4191	0.423948	1	26	1.08336	28.6395	16.0035	0.558789	0.00941662	4	16	24	0.316293	70.634	16.9727	53.4873	19.012	51.8454	22.3848	8.65037	47.9536	33.8802	20.4055	15.9219	12.2339	20.7038	21.3577	10.7048	7.78109	8.40435	12.4648	88.7234	3.58793	2.30297	11.8717	37.3786	13.7864	93.973	30.824	53.1327
NVE11255	0.224592	1	24	22	24.2474	0.762743	1	24.4372	23.9999	195.027	0.473541	1	24.2186	22.9928	173.478	26.8881	0.154994	0.00941247	4	8	24	0.316293	113.386	250.348	304.466	201.82	163.426	117.327	183.388	182.224	137.638	101.242	159.219	151.512	167.356	143.571	194.632	152.38	162.084	136.074	216.787	190.16	215.327	170.394	191.343	160.571	207.293	231.797	150.077
NVE2814	0.173744	1	28	24	90.5245	0.997263	1	28	23.9999	326.343	0.476994	1	28	24	448.383	558.125	1.24475	0.00941247	4	8	24	0.316293	47.3991	1209.31	5348.73	169.646	51.8454	312.616	407.433	126.598	68.8192	70.6343	34.1184	67.757	242.408	387.999	135.269	59.0066	159.082	205.669	81.1903	309.279	385.747	269.558	173.543	239.235	179.654	467.292	338.372
NVE21639	0.57669	1	28	4	1.2931	0.66475	1	28	11.9677	7.10265	0.750913	1	28	7.98384	6.96348	2.06727	0.296873	0.00918007	4	20	24	0.316293	13.0115	7.07197	12.3432	16.0871	7.88951	4.63134	2.59511	17.2633	4.23503	8.63308	4.54912	2.82321	6.03862	3.55962	11.6779	7.13266	3.60186	7.27114	4.18507	4.30551	3.45445	3.49168	1.77993	5.67676	8.29173	6.1648	8.38938
NVE1089	0.0568594	1	24	4	8.1843	0.490895	1	21.8049	3.18819	60.115	0.127801	1	22.9025	3.58287	51.0332	11.1498	0.218482	0.00951443	8	8	24	0.318555	79.928	33.9454	61.7162	48.2612	81.1493	70.242	35.4665	63.2988	47.6441	50.2288	57.6222	45.1713	46.5837	33.2231	36.0069	40.2023	36.6189	45.7043	57.7539	43.0551	41.4534	41.9001	75.6471	47.0361	67.2552	56.7162	62.4542
NVE20770	0.10125	1	24	18	13.3957	0.298073	1	24.3577	16.062	95.5578	0.135827	1	24.1789	17.0391	81.7212	13.7905	0.168751	0.0095335	20	12	24	0.318555	87.3631	91.9355	41.1441	76.048	81.1493	59.4356	72.6631	69.0532	68.8192	61.2164	75.8187	77.1677	110.421	74.7521	108.021	73.2719	95.4494	110.106	92.9085	84.6751	103.633	106.845	74.7571	67.3102	81.0747	76.4436	74.5722
NVE8840	0.0762362	1	24	4	4.27644	0.567069	1	25.1765	2.52025	14.4531	0.179029	1	24.5882	3.2797	10.3776	4.68319	0.451279	0.0095335	8	12	24	0.318555	15.7997	2.82879	20.5721	14.6246	24.7956	16.9816	3.46015	17.2633	6.35254	14.9117	9.09824	12.2339	2.58798	4.74616	10.7048	17.5074	3.00155	2.07747	11.7182	3.58793	2.30297	9.7767	8.89966	12.1645	18.4261	6.1648	14.9144
NVE2105	0.142774	1	28	8	3.02025	0.570632	1	26.7023	4.60151	9.41633	0.285761	1	27.3512	6.26397	5.86632	3.88491	0.66224	0.00950655	8	16	24	0.318555	8.36456	0	4.11441	2.92492	12.3978	11.5784	6.05526	15.3452	4.23503	3.1393	5.30731	15.9982	6.03862	7.11924	3.89264	12.9685	2.40124	2.07747	5.02208	6.45827	1.15148	2.79334	9.78962	1.62193	5.52782	0	3.72861
NVE2792	0.254526	1	28	0	40.5649	1	1	28	12.0035	398.853	0.602808	1	28	6.00174	323.718	30.6132	0.0945676	0.00954842	4	8	24	0.31864	332.723	452.606	427.899	371.465	286.277	329.597	281.137	289.64	237.162	274.689	281.287	264.441	326.086	758.2	311.411	199.715	277.944	336.55	223.483	223.169	223.388	335.201	258.98	368.99	304.03	448.798	296.425
NVE25012	0.0489259	1	28	4	7.74992	0.309083	1	28	5.51355e-05	79.6003	0.0785082	1	28	2.00003	66.6922	10.5256	0.157824	0.00963163	8	12	24	0.321	106.88	62.2333	86.4026	61.4234	66.4973	96.4863	51.9022	86.3165	55.0554	72.9888	74.3023	69.6391	74.1888	72.379	64.2286	60.9518	43.8227	57.1304	65.2871	37.3144	50.6652	51.6768	60.5177	61.6334	70.9404	59.1821	78.3008
NVE9367	0.0333316	1	20	4	4.52218	0.628906	1	20	4.19641	16.0514	0.101983	1	20	4.09821	10.9347	4.9379	0.451581	0.00968794	8	12	24	0.322043	17.6585	7.07197	0	14.6246	20.2873	17.7535	19.0308	21.0996	15.8814	17.2662	1.51637	5.64642	6.90128	9.49233	8.75844	9.07793	5.40279	10.3873	15.0662	0	20.7267	2.09501	10.6796	11.3535	17.5048	20.9603	9.32153
NVE18374	0.254526	1	28	22	4.24506	0.990073	1	28	20.7805	60.9688	0.599338	1	28	21.3902	53.0394	3.79534	0.071557	0.00968794	24	12	24	0.322043	55.7637	52.3325	28.8009	36.5615	54.0995	73.3296	51.9022	55.6262	48.7028	43.9502	46.2494	48.9356	40.545	40.3424	34.0606	61.6003	54.6282	55.0529	50.2208	60.2772	92.1186	53.7719	61.4076	61.6334	58.0421	53.0173	55.9292
NVE9184	0.0568594	1	28	6	3.73303	0.51052	1	28	4.77262e-05	23.1434	0.131772	1	28	3.00002	18.1373	2.34195	0.129123	0.00983163	8	16	24	0.322651	14.8703	19.8015	37.0297	20.4745	21.4144	16.9816	25.0861	24.9359	19.0576	21.9751	10.6146	25.4089	18.1159	17.7981	19.4632	14.2653	12.0062	12.4648	20.0883	17.9396	8.06038	12.57	18.6893	12.1645	13.8196	23.4263	11.1858
NVE9630	0.0419954	1	28	16	43.367	0.969228	1	28	17.6172	204.356	0.171012	1	28	16.8086	148.391	65.608	0.44213	0.0098217	20	8	24	0.322651	28.8112	39.603	218.064	36.5615	111.58	50.1729	152.247	69.0532	203.281	112.23	65.204	305.848	121.635	119.841	109.967	224.355	260.535	131.919	186.654	240.391	569.984	184.361	79.207	74.6089	78.3108	149.188	85.7581
NVE22652	0.10125	1	24	16	18.5289	0.481536	1	25.3469	16.6641	124.917	0.196043	1	24.6734	16.3352	104.433	23.2443	0.222577	0.00976284	24	8	24	0.322651	94.7983	77.7916	106.975	84.8228	74.3868	72.5577	96.8842	88.2346	93.1706	109.091	84.9169	98.8123	108.695	161.37	72.987	120.607	129.667	108.028	82.0273	145.67	166.965	166.902	95.2263	98.9379	79.2321	118.364	55.9292
NVE18449	0.0659181	1	20	14	33.0638	0.771874	1	20	13.913	231.676	0.202417	1	20	13.9565	209.613	29.3592	0.140064	0.00974308	16	16	24	0.322651	168.22	226.303	390.869	191.582	157.79	149.747	175.603	132.352	165.166	160.104	181.965	212.682	244.133	206.458	249.129	210.089	243.126	201.514	195.024	246.849	309.749	273.049	158.414	150.84	174.126	205.904	152.873
NVE6141	0.0879603	1	24	14	45.0541	0.89871	1	27.286	15.8411	313.514	0.279655	1	25.643	14.9228	263.169	55.7348	0.211783	0.0098217	20	8	24	0.322651	210.043	237.618	197.492	198.895	208.509	191.429	331.309	199.487	291.158	241.726	187.272	345.372	274.326	206.458	303.626	356.633	390.802	232.677	218.461	403.283	548.106	268.859	202.022	204.364	179.654	213.302	194.82
NVE24535	0.152315	1	24	0	8.48048	0.591917	1	28	24	44.3884	0.307096	1	26	24.1428	32.7489	10.1239	0.309138	0.0098217	4	8	24	0.322651	14.8703	57.9901	65.8306	36.5615	22.5415	29.3318	45.847	42.1992	17.9989	18.051	17.4383	31.0553	20.7038	48.6482	23.3558	13.6169	19.2099	19.736	35.9916	45.9255	33.393	37.0118	23.1391	37.3045	56.1995	28.3581	52.2006
NVE10231	0.124755	1	24	22	10.9015	0.998894	1	28	24	34.6999	0.384134	1	26	23.0595	34.8711	27.3648	0.784741	0.00974308	4	8	24	0.322651	44.611	52.3325	279.78	1.46246	19.1602	0	27.6812	34.5266	19.0576	0.784825	18.9547	27.291	35.3691	0	37.9532	19.4527	25.213	25.9684	30.1325	18.6572	39.1504	30.7268	34.7087	43.7922	29.4817	49.3184	19.5752
NVE2644	0.197753	1	20	0	8.50827	0.7079	1	21.9971	20.0446	86.744	0.415235	1	20.9985	20.0666	79.0989	11.471	0.145022	0.00980489	4	4	24	0.322651	100.375	100.422	86.4026	102.372	81.1493	81.0485	62.2827	46.0355	65.6429	83.1915	91.7406	48.9356	83.678	60.5136	82.7186	63.5455	87.6453	94.5248	66.1241	91.8509	97.876	111.734	70.3073	75.4199	107.793	56.7162	83.8938
NVE12435	0.152315	1	24	18	10.6321	0.999573	1	25.4329	12.6741	63.4301	0.43882	1	24.7165	15.4272	54.8317	4.37457	0.0797817	0.00979704	20	12	24	0.322651	38.1052	43.8462	102.86	48.2612	39.4476	40.1383	48.4421	32.6084	61.4079	39.2413	39.4257	43.2892	74.1888	73.5655	56.4433	47.3349	66.6345	57.1304	54.4059	60.2772	61.0286	55.8669	43.6083	54.3347	42.38	96.171	53.1327
NVE23792	0.643004	1	28	24	337.138	0.999622	1	28	12.1414	2416.87	0.92685	1	28	18.0707	2131.06	86.1746	0.0404374	0.0098217	4	8	24	0.322651	1714.73	3018.31	4015.67	2423.3	1544.09	1468.14	2056.19	2062	1609.31	1466.84	1460.27	1947.07	2186.84	3864.56	1995.95	1613.28	1560.21	2179.26	1884.12	1645.42	1470.44	1497.23	2421.6	2610.5	2289.44	3441.19	2072.18
NVE21938	0.0041271	1	28	16	0.380891	0.11709	1	28	15.8032	1.38188	0.00417278	1	28	15.9016	0.733134	0.763143	0.763143	0.00420187	20	8	24	0.24817	0	0	0	0	1.12707	0.77189	0	0	1.05876	0.784825	0.758187	0.941069	0	1.18654	0.97316	1.29685	1.80093	3.1162	1.67403	0.717585	1.15148	0	0.889966	0.810966	0.921304	0	0
NVE25352	0.224592	1	28	14	11.4436	0.670284	1	28	12.6645	94.169	0.435592	1	28	13.3323	73.8165	16.0187	0.217007	0.00993036	16	12	24	0.324661	65.987	55.1613	28.8009	62.8859	91.2929	72.5577	76.9883	49.8717	87.8768	57.2922	76.5768	61.1695	64.6995	153.064	75.9065	81.053	84.0435	58.1691	75.3312	114.814	115.148	87.292	69.4173	64.0663	59.8847	56.7162	58.7256
NVE12668	0.254526	1	28	20	39.2095	0.813003	1	23.968	19.1769	451.122	0.532923	1	25.984	19.675	408.575	63.9892	0.156616	0.00993073	24	12	24	0.324661	296.477	422.904	633.619	361.228	285.149	315.703	462.795	412.401	310.216	315.5	373.786	348.196	434.781	405.797	440.841	387.109	441.828	378.099	342.339	534.601	559.621	474.17	438.753	393.319	417.351	489.485	360.743
NVE15621	0.10125	1	20	2	10.8382	0.639283	1	20	2.40698	87.6334	0.241923	1	20	2.20349	70.0241	17.4818	0.249654	0.00994691	24	16	24	0.324777	86.4337	55.1613	123.432	49.7237	42.8288	84.908	110.725	72.8895	69.878	40.8109	50.7985	81.873	37.0944	55.7674	29.1948	64.194	105.054	48.8205	66.1241	91.1334	128.966	70.5319	84.5468	90.8282	103.186	73.9777	69.9115
NVE21573	0.0307071	1	28	16	8.72963	0.108505	1	28	15.7705	30.5363	0.0223376	1	28	15.8853	21.3884	10.9936	0.513996	0.00997472	20	12	24	0.325272	0	0	28.8009	13.1622	10.1437	0	0	24.9359	15.8814	25.8992	20.471	36.7017	19.8412	33.2231	23.3558	35.0149	53.4276	23.8909	24.2734	20.81	37.9989	30.7268	25.809	20.2742	15.6622	22.1933	17.7109
NVE1182	0.0568594	1	28	10	29.1969	0.614978	1	28	12.2509	115.173	0.152224	1	28	11.1255	70.3708	27.8168	0.395289	0.010013	16	12	24	0.325282	94.7983	35.3598	45.2585	67.2732	126.232	83.3642	145.326	46.0355	99.5231	43.1654	35.6348	70.5802	84.5407	204.085	88.5576	82.3498	44.423	72.7114	88.7234	118.402	81.7553	30.7268	39.1585	42.1703	13.8196	27.1251	15.8466
NVE24483	0.133232	1	28	14	7.35022	0.418222	1	26.5133	12.2919	26.5365	0.216609	1	27.2566	13.1324	13.3998	9.21017	0.687336	0.010013	16	12	24	0.325282	0	2.82879	20.5721	1.46246	19.1602	4.63134	24.221	1.91814	19.0576	3.1393	15.1637	13.175	20.7038	51.0213	18.49	15.5622	27.014	12.4648	10.8812	20.81	24.1811	22.3467	2.6699	1.62193	2.76391	3.69888	2.79646
NVE4713	0.116278	1	28	26	5.54878	0.731959	1	28	24	25.7112	0.294807	1	28	25	18.793	5.83158	0.310307	0.010013	4	12	24	0.325282	25.0937	26.8735	12.3432	27.7868	27.0498	19.2973	13.8406	21.0996	23.2927	9.4179	12.131	9.41069	12.9399	8.30579	20.4364	7.78109	8.40435	14.5423	35.1546	16.5045	20.7267	9.7767	31.1488	8.10966	33.1669	17.2615	29.8289
NVE2321	0.0659181	1	28	18	30.6221	0.361525	1	28	16.7922	494.196	0.112882	1	28	17.3961	458.09	48.3979	0.105652	0.010063	20	12	24	0.326495	421.016	408.76	399.098	469.45	441.813	355.842	429.923	391.301	456.324	405.755	479.932	513.824	464.974	440.207	467.117	542.731	508.463	446.656	421.855	558.999	604.528	516.07	477.912	427.379	410.901	420.44	482.855
NVE22603	0.0261566	1	28	2	21.7922	0.194044	1	28	4.77262e-05	122.859	0.0318911	1	28	1.00002	92.3781	21.1851	0.229331	0.0100944	4	12	24	0.326689	126.398	134.367	98.7459	134.546	100.31	129.678	108.995	82.4802	81.5243	116.154	125.101	47.9945	64.6995	99.6694	59.3628	42.1475	67.8351	61.2853	90.3975	92.5685	63.3315	115.924	107.686	47.0361	99.5008	87.5402	99.7404
NVE11697	0.254526	1	20	12	1.85406	0.855955	1	28	12.4833	16.5138	0.549862	1	24	12.55	11.8803	4.24878	0.357633	0.0100916	20	4	24	0.326689	14.8703	5.65757	8.22882	19.012	13.5249	13.1221	21.6259	1.91814	11.6463	3.92413	9.09824	23.5267	13.8026	8.30579	25.3022	18.1559	18.6096	19.736	20.0883	6.45827	2.30297	5.58669	1.77993	2.4329	9.21304	3.69888	6.52507
NVE16056	0.0241893	1	24	0	6.46216	0.117612	1	28	24	14.959	0.0195227	1	26	24.1428	8.90493	7.65325	0.85944	0.0106402	4	8	24	0.327074	18.5879	33.9454	8.22882	27.7868	0	10.0346	10.3804	13.427	0	0	8.34005	0	12.0772	0	12.6511	0	0	3.1162	0	10.0462	0	9.07837	12.4595	12.9755	10.1343	20.9603	13.9823
NVE19176	0.00723138	1	28	4	1.01649	0.821498	1	28	15.5394	1.17091	0.0363916	1	28	9.76969	1.69497	0.786868	0.464236	0.010555	8	16	24	0.327074	0.929395	2.82879	4.11441	7.31231	4.50829	3.08756	2.59511	1.91814	1.05876	0	0.758187	1.88214	0.86266	1.18654	0.97316	0.648424	0.60031	0	5.8591	0	0	0	0.889966	0.810966	0.921304	1.23296	0
NVE8225	0.0307071	1	28	18	12.0875	0.556444	1	28	18.5401	150.253	0.0866205	1	28	18.27	133.799	13.5754	0.101461	0.0103397	20	12	24	0.327074	109.669	96.1787	123.432	131.622	116.089	141.256	120.24	109.334	135.521	116.939	163.01	122.339	129.399	94.9233	133.323	136.169	207.707	136.074	132.248	155.716	165.813	146.651	149.514	134.62	121.612	151.654	127.705
NVE23707	0.0568594	1	20	4	10.655	0.428109	1	20	4.25004	78.7295	0.114786	1	20	4.12502	63.3986	11.0587	0.174431	0.0103794	8	8	24	0.327074	66.9164	50.9181	61.7162	70.1982	67.6244	98.802	80.4485	93.9891	71.9955	78.4825	54.5894	55.5231	46.5837	61.7001	46.7117	57.0613	55.8289	54.0142	43.5247	73.1937	78.3008	52.3752	78.317	66.4992	79.2321	51.7844	60.5899
NVE1227	0.0419954	1	20	16	23.6396	0.581426	1	20	12.7457	212.078	0.115065	1	20	14.3728	190.669	22.2728	0.116814	0.0103794	16	16	24	0.327074	272.313	158.412	189.263	191.582	187.094	186.026	142.731	145.779	214.928	164.028	171.35	148.689	237.232	212.391	221.88	171.832	203.505	205.669	213.438	189.443	191.146	175.981	162.864	190.577	167.677	178.779	169.652
NVE5678	0.116278	1	24	8	3.62806	0.265471	1	21.1881	5.39618	11.1353	0.13823	1	22.5941	6.6428	7.07419	4.33721	0.613103	0.0103397	8	20	24	0.327074	4.64698	2.82879	0	4.38739	15.779	12.3502	5.19022	13.427	16.9401	8.63308	9.85642	4.70535	8.6266	4.74616	4.8658	10.3748	0.60031	5.19367	7.53312	7.17585	3.45445	2.09501	6.22976	6.48773	9.21304	1.23296	12.118
NVE15009	0.0762362	1	28	10	58.2912	0.4863	1	25.3469	10.8688	183.215	0.159226	1	26.6734	10.4819	128.366	59.6523	0.464704	0.0105699	16	8	24	0.327074	103.163	59.4045	45.2585	114.072	226.542	186.797	51.0372	70.9713	74.113	176.586	303.275	144.925	266.562	106.789	189.766	164.7	110.457	313.698	141.455	62.4299	41.4534	110.337	70.3073	47.847	62.6486	23.4263	180.838
NVE10603	0.133232	1	24	12	22.6312	0.427103	1	25.1765	10.9974	125.783	0.220013	1	24.5882	11.5173	102.747	21.2779	0.207091	0.0102643	16	12	24	0.327074	80.8574	67.8909	69.945	114.072	113.834	54.0323	96.8842	70.9713	84.7005	130.281	131.166	128.927	115.596	156.623	115.806	112.826	166.286	71.6727	111.323	91.1334	110.542	132.684	73.8672	67.3102	108.714	69.0458	75.5044
NVE3973	0.0762362	1	28	20	33.9593	0.801844	1	28	20.5795	254.522	0.231972	1	28	20.2897	222.329	4.0188	0.018076	0.010328	24	12	24	0.327074	138.48	149.926	218.064	188.658	176.95	245.461	212.799	304.985	170.46	166.383	204.71	228.68	234.644	149.504	227.719	232.136	246.127	250.335	218.461	257.613	280.962	250.703	265.21	247.345	271.785	228.098	233.97
NVE13247	0.108764	1	28	24	0.854889	0.637739	1	28	24	7.55248	0.254452	1	28	24	2.59894	1.46165	0.562403	0.0106402	4	8	24	0.327074	2.78819	2.82879	0	2.92492	2.25415	1.54378	1.73007	1.91814	0	0.784825	1.51637	0.941069	3.45064	1.18654	2.91948	1.29685	2.40124	1.03873	0	3.58793	1.15148	1.39667	1.77993	4.8658	3.68521	12.3296	8.38938
NVE17356	0.0762362	1	24	18	16.1241	0.943241	1	20	13.2004	134.048	0.261199	1	22	15.5102	123.708	17.7278	0.143304	0.010485	16	20	24	0.327074	96.6571	131.539	279.78	119.922	91.2929	98.0301	115.915	84.3983	83.6418	97.3183	95.5315	116.693	138.026	130.519	143.055	117.365	148.277	113.222	113.834	125.577	162.359	127.795	121.035	109.48	105.029	133.16	100.673
NVE23079	0.0879603	1	24	16	4.82445	0.866411	1	24.1224	15.9765	50.4074	0.272394	1	24.0612	15.9884	43.1959	9.04184	0.209322	0.010434	20	12	24	0.327074	57.6225	46.675	12.3432	39.4865	33.8122	31.6475	44.1169	32.6084	46.5853	37.6716	52.3149	39.5249	45.721	35.5962	38.9264	57.7097	51.0264	44.6656	44.3617	58.1244	78.3008	48.8835	40.0485	40.5483	32.2456	29.5911	32.6254
NVE16080	0.116278	1	24	6	1.87189	0.668017	1	20.1074	4.68079	22.9002	0.276154	1	22.0537	5.32365	18.0918	5.19921	0.287379	0.010328	8	12	24	0.327074	13.0115	12.7295	0	19.012	30.431	24.7005	25.0861	26.854	23.2927	24.3296	15.9219	12.2339	10.3519	29.6635	21.4095	22.0464	9.00466	13.5035	23.4364	11.4814	16.1208	13.2684	17.7993	17.8413	23.0326	23.4263	14.9144
NVE18391	0.10125	1	24	16	9.59547	0.865266	1	28	17.6095	92.5629	0.300924	1	26	16.8425	82.8836	11.1895	0.135003	0.0103794	16	16	24	0.327074	70.634	91.9355	61.7162	73.1231	64.2432	76.4172	68.3379	69.0532	94.2294	74.5584	65.9622	95.048	87.9913	74.7521	89.5307	99.8573	82.8428	87.2537	82.8643	93.2861	156.602	69.1352	92.5564	81.9076	85.6812	70.2788	70.8436
NVE10235	0.10125	1	24	16	87.2744	0.905499	1	28	16.2728	272.389	0.310749	1	26	16.2219	215.773	74.0557	0.343212	0.0103397	20	12	24	0.327074	95.7277	246.104	164.576	96.5225	86.7846	125.818	52.7673	159.206	99.5231	150.686	561.816	197.625	301.068	240.868	233.558	224.355	282.146	293.962	89.5605	339.418	166.965	518.165	151.294	381.154	115.163	70.2788	323.457
NVE18875	0.254526	1	20	6	5.87377	0.482128	1	20	7.21919	32.1892	0.380156	1	20	6.6096	24.3177	4.20749	0.173022	0.0105133	12	4	24	0.327074	23.2349	25.4591	16.4576	20.4745	29.3039	27.7881	31.1413	19.1814	37.0565	29.0385	27.2947	33.8785	18.1159	15.425	16.5437	25.2885	28.8149	19.736	23.4364	20.0924	24.1811	22.3467	21.3592	25.14	21.19	30.824	24.236
NVE24696	0.133232	1	24	18	43.2208	0.947279	1	20	16.5279	434.42	0.387437	1	22	17.3404	401.895	68.0459	0.169313	0.010328	20	12	24	0.327074	334.582	456.849	769.395	355.378	368.553	301.037	329.579	280.049	370.565	324.918	331.328	416.894	442.545	363.081	448.627	363.766	425.62	401.99	513.926	457.102	572.287	412.018	335.517	307.356	412.744	434.002	326.254
NVE9675	0.173744	1	28	0	20.7585	0.730823	1	27.0886	4.77262e-05	353.793	0.389024	1	27.5443	2.42646e-05	326.722	31.7093	0.0970527	0.0104135	4	12	24	0.327074	350.382	405.931	337.382	331.979	324.597	320.335	325.254	322.248	304.922	339.045	315.406	342.549	262.249	331.045	260.807	295.033	263.536	340.705	326.435	291.34	247.569	280.033	395.145	437.922	354.702	318.104	388.708
NVE14158	0.133232	1	28	16	6.06066	0.970677	1	28	17.3578	35.661	0.393851	1	28	16.6789	27.445	8.99062	0.327587	0.0106402	20	8	24	0.327074	13.9409	14.1439	12.3432	19.012	18.0332	22.3848	43.2519	15.3452	50.8203	19.6206	22.7456	39.5249	21.5665	7.11924	19.4632	36.3117	57.6298	28.0458	27.6214	54.5365	66.786	33.5201	13.3495	24.329	16.5835	22.1933	21.4395
NVE5971	0.133232	1	28	10	7.31008	0.999982	1	28	7.19976	58.2432	0.401779	1	28	8.59988	49.4689	6.73969	0.136241	0.010624	12	16	24	0.327074	48.3285	45.2606	28.8009	45.3363	47.3371	65.6107	62.2827	46.0355	65.6429	56.5074	54.5894	55.5231	49.1716	43.902	42.819	71.3266	45.0233	47.7818	25.9474	56.6892	100.179	41.9001	36.4886	54.3347	37.7734	32.057	35.4218
NVE2307	0.224592	1	24	12	10.5313	0.766737	1	28	8.3185	204.742	0.475122	1	26	10.3622	189.017	16.6833	0.088263	0.0106402	12	16	24	0.327074	184.95	147.097	119.318	175.495	193.857	209.954	200.689	143.861	201.164	238.587	217.6	160.923	201	183.914	211.176	188.043	197.502	208.786	159.87	216.711	216.479	199.026	181.553	202.742	177.812	159.052	191.091
NVE21017	0.173744	1	20	14	28.6585	0.999238	1	20	12.4037	140.489	0.477595	1	20	13.2018	107.106	19.9992	0.186723	0.0103794	16	16	24	0.327074	64.1283	55.1613	279.78	100.91	82.2763	78.7328	58.8225	90.1528	57.1729	59.6467	101.597	95.048	121.635	142.385	192.686	101.803	103.854	126.726	132.248	91.8509	85.2097	83.8003	97.0063	73.7979	98.5795	120.83	95.0796
NVE25318	0.254526	1	28	0	28.2327	0.855039	1	28	11.2736	229.547	0.549507	1	28	5.6368	232.822	10.5686	0.0453935	0.0106402	4	16	24	0.327074	254.654	326.725	300.352	263.243	202.873	222.304	211.934	264.704	169.401	236.232	269.156	209.858	218.253	321.553	223.827	149.137	144.074	234.754	216.787	162.174	138.178	202.517	299.918	250.589	307.715	237.961	241.428
NVE1498	0.224592	1	24	18	15.4324	0.969802	1	26.5133	19.4051	159.126	0.54978	1	25.2566	18.7139	147.98	13.262	0.0896203	0.0103397	20	12	24	0.327074	95.7277	222.06	119.318	160.871	130.74	112.696	117.645	132.352	114.346	133.42	156.186	159.041	141.476	157.81	145.974	156.27	163.885	149.578	149.825	178.679	187.692	161.316	134.385	140.297	135.432	181.245	157.534
NVE22382	0.254526	1	24	12	1.10748	0.912967	1	28	12.661	6.74396	0.571503	1	26	12.3783	4.77688	1.51241	0.31661	0.0104135	16	12	24	0.327074	5.57637	2.82879	0	0	6.76244	3.08756	8.65037	5.75443	3.17627	3.1393	0.758187	9.41069	5.17596	5.9327	9.7316	5.83581	4.80248	5.19367	8.37014	5.74068	2.30297	3.49168	2.6699	8.10966	4.60652	2.46592	3.72861
NVE6910	0.324835	1	28	24	52.5603	0.770124	1	28	24	653.616	0.5968	1	28	24	512.676	185.668	0.362155	0.0106402	4	8	24	0.327074	376.405	915.112	1456.5	484.075	359.536	489.379	288.057	504.472	348.331	395.552	410.179	374.546	420.116	326.299	488.526	394.89	372.192	386.409	620.227	465.713	396.11	428.08	434.303	467.117	489.212	1101.03	464.212
NVE3079	0.324835	1	28	14	18.3038	0.992893	1	28	17.0449	106.04	0.687488	1	28	15.5225	75.9446	29.4874	0.388276	0.0106402	20	8	24	0.327074	49.2579	48.0894	28.8009	40.9489	57.4807	53.2604	115.915	44.1173	95.2881	51.0136	50.0403	126.103	74.1888	53.3943	50.6043	96.6151	97.2503	52.9755	55.2429	249.72	231.448	127.795	37.3786	36.4935	45.1439	54.2503	37.2861
NVE19102	0.365826	1	28	0	150.874	0.996315	1	28	12.122	1160.93	0.732341	1	28	6.06098	1087.82	201.548	0.185277	0.0102309	4	8	24	0.327074	1018.62	2456.8	1197.29	1216.77	912.929	1034.33	1099.46	1168.15	751.717	962.981	920.438	790.498	1077.46	1747.77	1024.74	791.725	859.044	1089.63	867.983	879.042	800.28	744.426	1056.39	1218.07	1121.23	1305.71	1129.77
NVE19163	0.411148	1	28	24	23.3682	0.912971	1	28	23.9999	269.154	0.74317	1	28	24	231.475	32.9853	0.142501	0.0106402	4	8	24	0.327074	144.986	288.536	382.64	254.468	189.348	211.498	260.376	251.277	200.105	177.371	166.043	209.858	236.369	231.375	250.102	167.942	219.113	237.87	254.452	183.702	177.328	183.662	273.219	230.314	306.794	288.513	239.563
NVE24303	0.461152	1	24	22	2.07452	0.999743	1	20	12.5084	10.8612	0.818005	1	22	16.9629	9.65034	3.57264	0.370209	0.0102309	4	8	24	0.327074	10.2233	18.3871	41.1441	8.77477	4.50829	6.94701	6.05526	11.5089	5.29378	1.56965	6.82368	3.76428	11.2146	21.3577	5.83896	4.53897	8.40435	11.4261	6.69611	7.17585	4.60593	4.19001	11.5696	8.92063	10.1343	8.63073	9.32153
NVE5729	0.461152	1	24	2	2.6102	0.999895	1	28	11.9032	22.6534	0.818059	1	26	6.60981	18.2061	7.69745	0.422795	0.0106402	4	16	24	0.327074	10.2233	21.2159	106.975	8.77477	7.88951	6.94701	10.3804	13.427	14.8226	1.56965	5.30731	16.9392	13.8026	60.5136	9.7316	6.48424	4.20217	5.19367	9.20715	6.45827	6.9089	6.98336	23.1391	23.518	22.1113	39.4547	29.8289
NVE20227	0.516205	1	28	10	43.2632	0.955198	1	28	7.35163	313.479	0.841727	1	28	8.67581	203.253	53.576	0.263593	0.0102309	12	16	24	0.327074	273.242	111.737	86.4026	141.859	238.939	287.143	175.603	255.113	258.337	435.578	348.008	198.566	174.257	92.5502	124.564	221.113	196.902	222.289	166.566	350.182	189.995	187.154	196.682	189.766	176.89	69.0458	170.584
NVE22411	0.643004	1	28	24	4099.79	0.99961	1	28	12.3703	36541.8	0.926846	1	28	18.1851	31443.8	3488.35	0.110939	0.0102309	4	8	24	0.327074	24629.9	39765.7	52380.6	39117.9	22072.6	19660.8	33193.2	33625.1	22724.1	19378.9	21256.5	25858.7	38581.6	49360.1	34289.3	23284.9	25217.2	36486.6	29348.2	27227.3	23707.9	26402	35038	34751.5	35270.3	44883.5	30554.1
NVE21843	0.715559	1	28	24	273.297	0.907565	1	28	24	1944.08	0.929757	1	28	24	1591.48	431.766	0.271298	0.0106402	4	8	24	0.327074	1011.18	2330.92	3744.11	1955.31	1204.84	1356.98	1301.02	2019.81	883.003	652.975	1098.61	1527.36	1317.28	2027.8	1737.09	1150.3	944.889	1442.8	1904.21	1472.49	1006.4	707.414	1958.81	1583.82	2119.92	2414.14	1664.83
NVE7568	1	1	28	16	4.91396	0.707823	1	23.7401	17.8268	30.1341	0.952419	1	25.87	17.1045	21.6426	9.11479	0.421151	0.0102134	24	4	24	0.327074	28.8112	12.7295	12.3432	11.6997	20.2873	20.0692	21.6259	17.2633	26.4689	17.2662	20.471	12.2339	11.2146	21.3577	12.6511	20.1011	41.4214	25.9684	16.7403	40.1848	44.9078	45.3918	21.3592	21.0851	12.8983	14.7955	7.45722
NVE12879	0.715559	1	28	24	1819.29	0.99961	1	28	12.3178	15587	0.954957	1	28	18.1589	13369.8	3128.66	0.234009	0.0102309	4	8	24	0.327074	10031.9	24784.4	33762.9	17796.7	9374.99	7826.97	12510.2	11808.1	8207.48	7112.87	7529.55	11680.6	16510.5	20415.6	15539.4	9628.44	9579.15	16170	12158.5	9754.14	10804.4	10203.4	12344.7	10905.9	13230.8	18680.6	11829
NVE2256	0.715559	1	28	24	733.739	0.99994	1	28	12.2835	7175	0.955036	1	28	18.1418	6164.21	1154.44	0.187281	0.0106402	4	8	24	0.327074	4699.02	8080.43	18457.2	7992.35	4036.05	3837.07	6210.97	5589.47	3683.42	3590.58	3401.98	5117.54	7224.78	9961.01	7061.25	4354.81	4393.67	7380.21	5146.8	4545.19	4841.98	4991.7	5664.63	4819.57	5866.86	10168.2	5024.3
NVE4430	0.715559	1	24	0	24.9166	0.99999	1	28	12.2141	620.025	0.955048	1	26	5.67083	521.925	137.163	0.262802	0.0102309	4	8	24	0.327074	470.274	701.539	1509.99	564.51	385.459	347.351	425.598	433.501	321.862	310.791	338.151	434.774	659.072	939.74	556.647	319.673	376.395	578.575	425.203	403.283	338.536	407.13	475.242	536.049	506.717	828.55	470.737
NVE11447	0.79478	1	28	24	4698.43	0.999837	1	20	12.3918	40940.2	0.977303	1	24	17.7208	34800.3	6547.83	0.188155	0.0102309	4	8	24	0.327074	25934.8	49260.5	72277.9	45557.1	25310.7	20244.4	32227	35033	23862.3	21083.5	20996.5	28402.4	45295.7	50909.7	42450.2	24215.4	25008.3	44174.3	32041.7	30693.3	25797.8	29330.1	36597.2	32844.9	37090.8	48922.7	32611.4
NVE25369	0.79478	1	28	24	2428.06	0.99998	1	28	12.2866	22511.9	0.977329	1	28	18.1433	19117.5	3348.77	0.175167	0.0106402	4	8	24	0.327074	14586.9	24403.9	52207.8	24154	12900.5	11390.8	18607.8	18895.6	12503.9	11747.3	10833	15538.9	23678.3	29815.4	22326.2	13924.9	14110.3	22262.2	16012.9	15547.2	14777	15950	17899.9	16171.5	19046.1	28488.8	17542.2
NVE3351	0.79478	1	28	24	2369.87	0.999997	1	20	12.3293	22223.3	0.977332	1	24	17.6833	18339	2998.98	0.16353	0.0102309	4	8	24	0.327074	13503.2	25461.9	36145.1	24412.9	12397.8	11985.9	19614.7	18496.7	11458.9	11474.9	11250.7	15337.5	24158.8	29359.8	21931.1	13065.7	13302.3	23932.4	16254	14907.1	14372.8	15761.4	18845.9	15187.8	19629.3	25426.1	16734
NVE21499	0.974979	1	28	26	165.91	0.999998	1	28	12.2462	1283.3	0.999684	1	28	19.1231	1110.62	65.5963	0.0590626	0.0106402	4	8	24	0.327074	875.49	1391.76	1670.45	1247.48	801.349	811.257	1515.55	1196.92	713.602	638.063	768.801	1097.29	1118.87	2082.38	961.482	959.019	925.078	1160.27	913.182	980.222	873.975	740.934	1228.15	1195.36	1184.8	1606.55	1298.49
NVE15789	0.0659181	1	28	20	27.4174	0.859696	1	26.4198	19.1819	342.215	0.21934	1	27.2099	19.5956	313.982	29.9139	0.0952728	0.0106866	24	8	24	0.328108	401.499	323.896	230.407	261.781	280.641	309.528	242.21	310.739	274.218	310.791	381.368	235.267	325.223	297.822	250.102	303.462	423.219	332.395	335.642	297.798	331.627	356.85	333.737	355.203	332.591	316.871	311.339
NVE1298	0.10125	1	28	26	35.9922	0.329685	1	28	24	174.561	0.146867	1	28	25	99.6537	46.4805	0.46642	0.0107309	4	12	24	0.328294	85.5043	59.4045	246.865	112.61	146.52	79.5047	20.7609	134.27	84.7005	19.6206	69.7532	64.9338	72.4635	68.8194	45.7385	66.1392	45.0233	79.9826	154.848	40.9024	88.6642	41.9001	156.634	122.456	235.854	184.944	116.519
NVE18679	0.116278	1	28	26	4.99942	0.482396	1	27.6895	24	45.5953	0.21768	1	27.8447	24.9952	38.7152	6.75472	0.174472	0.0107309	4	12	24	0.328294	47.3991	56.5757	45.2585	32.1742	37.1934	31.6475	30.2763	47.9536	32.8215	24.3296	31.0856	46.1124	21.5665	30.8501	35.0338	35.6633	35.4183	46.7431	47.7098	28.7034	35.696	30.7268	48.0582	42.1703	38.6948	54.2503	45.6755
NVE17350	0.0879603	1	28	18	320.978	0.999993	1	20	14.218	2529.06	0.301779	1	24	16.2451	2419.03	379.025	0.156685	0.0107252	20	12	24	0.328294	1618.08	1783.55	7430.63	2240.49	2074.94	1813.17	1496.51	1847.17	1778.71	1837.28	2273.04	2221.86	3096.95	2039.66	2906.83	1833.09	2349.61	2635.27	2999.02	2271.16	2598.9	2551.72	2128.8	2018.5	2557.54	2403.04	2004.13
NVE2636	0.0489259	1	28	8	3.02426	0.603133	1	28	11.947	13.1225	0.133471	1	28	9.97349	9.83528	2.18855	0.22252	0.0108417	8	16	24	0.330898	7.43516	7.07197	16.4576	11.6997	22.5415	16.9816	8.65037	7.67258	14.8226	8.63308	11.3728	5.64642	10.3519	14.2385	19.4632	8.42951	4.20217	13.5035	14.2292	6.45827	3.45445	5.58669	7.11973	5.67676	6.44913	4.93184	4.66076
NVE21650	0.0528927	1	24	0	5.9406	0.636232	1	25.0083	24	25.7591	0.147789	1	24.5042	24.0101	16.1619	6.92985	0.428777	0.0108417	4	12	24	0.330898	23.2349	26.8735	0	27.7868	13.5249	11.5784	15.5707	34.5266	11.6463	17.2662	15.9219	10.3518	0	15.425	0	9.07793	21.0109	0	20.0883	19.3748	13.8178	21.6484	28.4789	22.7071	41.4587	14.7955	17.7109
NVE17416	0.224592	1	20	4	35.6652	0.85551	1	20	5.97731	196.851	0.509082	1	20	4.98866	156.938	26.8684	0.171203	0.0108989	12	4	24	0.33225	260.231	155.583	111.089	114.072	229.923	206.095	135.811	170.715	201.164	231.523	202.436	119.516	133.712	102.043	105.101	108.935	128.466	139.19	147.314	168.633	134.723	190.646	177.993	147.596	157.543	144.256	190.159
NVE22328	0.0359561	1	28	8	4.5819	0.340285	1	28	11.4719	18.2545	0.0661127	1	28	9.73595	13.0568	4.40036	0.337018	0.0110324	8	20	24	0.333283	14.8703	4.24318	12.3432	16.0871	6.76244	24.7005	18.1658	21.0996	20.1164	23.5448	9.09824	12.2339	16.3905	32.0366	9.7316	14.2653	9.00466	13.5035	15.0662	8.61103	3.45445	6.28502	8.89966	15.4084	6.44913	6.1648	8.38938
NVE17457	0.116278	1	24	0	2.26701	0.68202	1	28	24	10.2733	0.280297	1	26	24.1428	9.11852	3.70111	0.405889	0.0110298	4	12	24	0.333283	8.36456	16.9727	28.8009	13.1622	10.1437	10.0346	4.32519	7.67258	6.35254	7.06343	6.06549	6.58749	2.58798	14.2385	2.91948	6.48424	10.2053	3.1162	10.0442	7.89344	5.75741	6.28502	8.89966	15.4084	5.52782	14.7955	10.2537
NVE13357	0.133232	1	24	12	1.2236	0.7591	1	26.7979	12.8539	6.63251	0.33287	1	25.3989	12.4412	4.86636	1.6348	0.335939	0.0110298	16	12	24	0.333283	1.85879	8.48636	0	2.92492	4.50829	2.31567	6.05526	5.75443	5.29378	1.56965	6.06549	6.58749	6.03862	9.49233	4.8658	5.83581	6.60341	3.1162	4.18507	11.4814	4.60593	2.79334	3.55986	5.67676	2.76391	2.46592	3.72861
NVE5864	0.116278	1	28	14	3.17492	0.990094	1	28	18.1306	11.8596	0.363998	1	28	16.0653	8.82794	2.79617	0.316741	0.0110494	20	8	24	0.333283	4.64698	1.41439	4.11441	1.46246	5.63537	8.4908	11.2455	5.75443	9.52881	9.4179	12.131	9.41069	4.3133	8.30579	10.7048	12.3201	13.2068	10.3873	4.18507	15.7869	35.696	13.9667	6.22976	0.810966	6.44913	4.93184	8.38938
NVE7867	0.224592	1	28	14	37.1163	0.985619	1	28	16.7715	208.49	0.555166	1	28	15.3857	164.58	45.6491	0.277367	0.0110494	20	8	24	0.333283	152.421	86.278	41.1441	97.9849	136.376	134.309	252.591	101.662	153.52	107.521	152.395	303.965	123.36	136.452	155.706	241.862	303.757	171.391	115.508	264.071	452.533	204.612	113.916	92.4502	113.32	118.364	132.366
NVE12355	0.365826	1	28	2	4.37175	0.654558	1	28	10.312	32.9646	0.581729	1	28	6.15601	34.472	5.5928	0.162242	0.0110494	4	16	24	0.333283	35.317	70.7197	57.6018	32.1742	34.9393	29.3318	36.3316	24.9359	26.4689	29.8234	39.4257	34.8196	30.1931	43.902	25.3022	30.4759	28.8149	27.0071	31.8065	21.5276	28.7871	26.5368	37.3786	26.7619	34.0882	40.6877	41.9469
NVE14761	0.974979	1	28	12	6.41182	0.995953	1	28	7.03895	76.0083	0.999576	1	28	9.51948	58.3292	11.8981	0.203982	0.0110494	12	16	24	0.333283	47.3991	43.8462	12.3432	45.3363	60.8619	44.7696	105.535	61.3806	76.2305	87.1156	65.9622	71.5213	37.0944	45.0885	55.4701	81.053	69.0357	50.898	51.8948	66.7354	85.2097	50.2802	61.4076	77.0418	38.6948	32.057	62.4542
NVE15848	1	1	20	16	31.3258	0.996624	1	28	9.77637	385.499	0.999994	1	24	13.7899	382.203	14.9409	0.0390915	0.0110305	4	4	24	0.333283	397.781	452.606	501.958	437.276	351.647	331.913	339.96	333.757	347.272	348.462	385.917	443.244	402	437.834	395.103	294.384	354.783	369.789	385.026	352.334	385.747	359.643	383.575	314.655	395.239	466.059	391.504
NVE24942	1	1	20	6	20.0248	0.999656	1	28	17.1148	61.3814	1	1	24	10.9349	53.2571	10.8698	0.2041	0.0110305	8	20	24	0.333283	0	16.9727	20.5721	19.012	59.7349	112.696	76.1233	59.4625	39.174	48.6592	94.0151	63.9927	39.6824	35.5962	36.0069	74.5687	83.4431	44.6656	30.1325	84.6751	130.118	64.2469	49.8381	36.4935	44.2226	9.86369	32.6254
NVE4068	0.0568594	1	28	0	169.437	0.28249	1	28	24	207.474	0.0824197	1	28	26	164.88	139.196	0.844229	0.0111246	4	12	24	0.334263	229.561	732.656	8.22882	413.877	226.542	222.304	337.365	306.903	282.688	6.2786	1.51637	9.41069	7.76394	8.30579	2.91948	7.13266	12.6065	4.15494	289.607	1.43517	229.145	4.19001	384.465	10.5426	275.47	7.39777	303.882
NVE8012	0.0879603	1	24	18	38.7343	0.435087	1	23.5906	15.9617	742.355	0.16315	1	23.7953	16.9734	700.153	49.0983	0.0701251	0.0111512	20	12	24	0.334263	609.683	708.611	711.793	723.919	723.581	622.916	540.648	654.087	602.433	661.608	769.559	721.8	741.888	647.851	760.038	721.696	696.96	776.973	800.185	742.701	655.194	673.196	786.73	757.443	708.482	670.731	674.879
NVE14552	0.10125	1	24	2	5993.46	0.889569	1	28	24	46323.9	0.306881	1	26	25.2262	32046.1	7363.02	0.229763	0.0111299	4	16	24	0.334263	29687.7	36451.7	30619.4	38802	28163.3	32935	22933	53226.6	23669.6	20418.8	29473.7	24260.8	27800.9	51454.3	17071.2	23071.6	19198.5	20278.2	26949.3	32770	21259.8	22720.4	55290	47616.7	38383.4	62791	36050.1
NVE10980	0.152315	1	24	12	30.9664	0.732202	1	25.3469	8.46363	292.047	0.356157	1	24.6734	10.2877	243	41.4608	0.170621	0.0111299	12	16	24	0.334263	244.431	154.169	197.492	144.784	217.525	293.318	186.848	270.458	174.695	283.322	341.942	365.135	217.39	250.36	262.753	347.555	318.765	156.849	227.668	233.933	245.266	262.574	260.76	181.656	247.831	175.08	210.667
NVE6842	0.57669	1	28	16	24.104	0.988271	1	28	18.0651	243.149	0.890366	1	28	17.0326	183.324	56.6724	0.309138	0.0111599	20	8	24	0.334263	134.762	83.4492	65.8306	127.234	136.376	142.8	260.376	159.206	260.454	145.193	158.461	246.56	90.5793	74.7521	119.699	252.885	300.755	143.345	169.077	453.514	482.471	250.703	155.744	144.352	140.959	118.364	131.434
NVE5824	1	1	28	0	65.5583	0.998095	1	28	11.9605	647.615	0.999998	1	28	5.98024	572.977	57.2631	0.0999398	0.0111599	4	16	24	0.334263	527.896	939.157	855.798	677.12	502.675	535.692	383.211	535.162	467.971	556.441	492.063	462.065	671.15	846.004	623.796	449.358	425.62	436.268	522.296	532.448	409.928	440.65	477.022	555.512	642.149	902.527	564.885
NVE15401	0.133232	1	24	6	72.5317	0.458913	1	24.7603	4.39032e-05	339.256	0.232007	1	24.3802	3.04754	278.523	74.5906	0.267807	0.0111975	8	12	24	0.33461	374.546	207.916	518.416	261.781	331.359	390.577	212.799	354.857	292.217	346.893	268.398	322.787	228.605	410.543	159.598	222.409	133.269	165.159	237.712	174.373	181.934	156.427	384.465	304.112	304.03	290.979	419.469
NVE8204	0.197753	1	28	16	36.7068	0.609354	1	28	16.9625	359.137	0.375494	1	28	16.4812	316.28	54.7272	0.173034	0.0111975	24	4	24	0.33461	342.947	246.104	230.407	257.393	329.105	269.39	301.033	207.16	290.099	326.487	338.909	380.192	326.086	280.024	311.411	372.195	365.589	305.388	302.999	439.88	523.925	376.403	270.55	343.039	284.683	228.098	296.425
NVE17293	0.116278	1	28	10	6.19935	0.985777	1	28	5.05221	44.5047	0.362912	1	28	7.52611	37.4064	5.24546	0.140229	0.0112564	8	20	24	0.335981	47.3991	32.531	32.9153	24.8619	33.8122	43.2259	57.9575	47.9536	48.7028	38.4564	39.4257	42.3481	31.0558	39.1558	37.9532	42.796	42.0217	34.2782	32.6435	40.1848	67.9375	32.1234	21.3592	25.14	22.1113	19.7274	36.354
NVE2765	0.133232	1	24	4	33.0212	0.523812	1	23.6651	4.01482	234.588	0.255586	1	23.8325	4.00766	199.124	34.05	0.170999	0.0113345	8	12	24	0.337922	247.219	264.491	135.776	200.357	272.752	272.477	227.505	205.241	238.22	229.169	198.645	155.276	130.262	183.914	138.189	230.19	169.288	158.926	212.601	165.045	162.359	127.795	195.792	257.887	201.765	221.933	227.445
NVE16093	0.0134085	1	20	10	8.52967	0.51325	1	25.6947	12.294	46.7712	0.0411459	1	22.8473	11.1777	29.2204	13.5462	0.463587	0.0115312	16	12	24	0.338807	5.57637	5.65757	4.11441	14.6246	51.8454	19.2973	33.7365	17.2633	34.939	20.4055	25.7783	26.3499	68.1502	29.6635	69.0944	19.4527	10.2053	68.5565	51.0578	17.9396	8.06038	18.8551	17.7993	21.0851	27.6391	19.7274	28.8967
NVE20615	0.0307071	1	28	24	37.7474	0.251249	1	28	24	243.7	0.0452459	1	28	24	183.945	46.5146	0.252873	0.0117148	24	16	24	0.338807	144.986	223.474	333.267	128.697	152.155	138.94	163.492	176.469	151.402	83.9763	184.998	177.862	109.558	105.602	115.806	175.723	213.11	114.261	199.209	264.071	230.297	199.724	210.032	188.955	296.66	260.155	177.109
NVE26186	0.0159111	1	28	16	10.7018	0.52584	1	28	17.7759	94.4003	0.0483888	1	28	16.8879	79.6472	12.7905	0.160589	0.0117461	20	8	24	0.338807	65.987	25.4591	41.1441	58.4985	73.2598	66.3826	63.1477	78.6439	113.287	65.1405	70.5113	92.2248	75.0514	103.229	68.1212	92.7246	99.0512	64.4015	81.1903	124.142	163.511	78.2136	79.207	78.6637	82.9173	73.9777	72.7079
NVE25712	0.0419954	1	20	16	27.2919	0.414649	1	20.5487	15.9019	203.9	0.0879464	1	20.2743	15.9545	167.772	40.7387	0.242821	0.011664	20	12	24	0.338807	144.056	134.367	250.979	153.558	131.868	143.572	156.572	95.9072	160.931	144.408	143.297	185.391	171.669	112.721	217.988	178.317	218.513	192.166	200.883	259.048	270.598	236.037	118.365	99.7489	119.769	134.393	98.8082
NVE2135	0.0419954	1	24	18	18.1676	0.565427	1	23.0108	16.7097	126.886	0.112562	1	23.5054	17.3489	102.986	27.3423	0.265495	0.0116581	20	12	24	0.338807	93.8689	108.908	86.4026	102.372	80.0222	63.295	128.026	46.0355	136.58	79.2674	70.5113	86.5784	110.421	99.6694	122.618	99.8573	115.86	112.183	107.138	165.045	200.358	152.237	66.7474	95.694	69.0978	98.6369	71.7758
NVE16122	0.0419954	1	20	0	14.6361	0.582319	1	20	18.9877	148.176	0.115204	1	20	19.4938	134.405	20.4946	0.152484	0.0116581	24	12	24	0.338807	123.61	144.268	152.233	195.97	137.503	114.24	195.498	120.843	121.757	109.091	123.584	101.635	136.3	111.535	146.947	108.935	133.869	126.726	132.248	162.174	195.752	168.299	131.715	144.352	100.422	165.217	114.655
NVE6737	0.0419954	1	28	16	19.6489	0.632906	1	26.3269	17.2138	98.4264	0.122998	1	27.1634	16.6414	66.8209	31.0594	0.464816	0.0117236	20	8	24	0.338807	38.1052	66.4765	24.6865	36.5615	23.6685	47.0853	103.804	36.4447	53.9966	36.8868	51.5567	61.1695	79.3647	71.1924	50.6043	70.0298	155.48	70.6339	41.8507	139.212	192.298	115.225	39.1585	40.5483	40.5374	67.8129	41.0147
NVE22938	0.0359561	1	28	16	18.342	0.817283	1	28	7.97474	153.099	0.133039	1	28	11.9874	132.124	16.1715	0.122397	0.0116358	20	8	24	0.338807	105.022	57.9901	102.86	95.06	131.868	99.5739	109.86	124.679	137.638	122.433	131.166	221.151	90.5793	66.4463	133.323	170.535	176.491	144.384	183.306	181.549	219.933	142.46	141.505	100.56	121.612	124.529	145.416
NVE5102	0.0307071	1	24	0	85.4509	1	1	28	12.3876	713.082	0.137668	1	26	5.7514	683.2	86.6326	0.126804	0.0115312	4	12	24	0.338807	691.47	1147.07	806.425	640.558	593.968	649.932	820.055	588.87	550.554	641.987	548.927	522.294	546.064	1340.79	445.707	513.552	590.705	641.938	512.252	784.321	613.74	685.067	670.144	799.613	559.231	856.908	669.286
NVE7334	0.0659181	1	28	14	7.73117	0.525265	1	26.8941	12.2489	55.5731	0.151073	1	27.447	13.1121	43.5133	8.73438	0.200729	0.0115312	16	12	24	0.338807	36.2464	41.0174	28.8009	26.3243	29.3039	36.2789	41.5218	49.8717	25.4102	60.4316	56.1058	38.5838	50.0343	40.3424	66.1749	65.4908	61.832	64.4015	27.6214	43.0551	31.09	48.1852	48.0582	38.9264	48.8291	35.7559	37.2861
NVE11769	0.0489259	1	28	4	6.18703	0.782246	1	28	2.88525	19.4594	0.163155	1	28	3.44262	13.0164	4.32269	0.332095	0.0116581	8	12	24	0.338807	26.0231	5.65757	28.8009	11.6997	20.2873	23.9286	11.2455	23.0177	14.8226	27.4689	11.3728	6.58749	6.03862	8.30579	10.7048	3.24212	2.40124	5.19367	30.1325	4.30551	5.75741	16.0617	10.6796	5.67676	6.44913	11.0966	14.9144
NVE1778	0.116278	1	28	14	11.8903	0.360206	1	22.7314	12.019	77.7142	0.174776	1	25.3657	13.0474	46.9149	16.844	0.359034	0.0115312	16	12	24	0.338807	20.4467	33.9454	45.2585	26.3243	22.5415	47.0853	44.9819	26.854	24.3514	47.8743	41.7003	72.4623	105.245	100.856	57.4164	47.3349	34.2177	78.9438	19.2513	58.1244	58.7256	43.2968	25.809	47.847	28.5604	32.057	46.6076
NVE5548	0.0762362	1	28	2	1.62491	0.566339	1	28	4.77262e-05	6.94674	0.178854	1	28	1.00002	3.92205	1.66558	0.424671	0.0116581	8	12	24	0.338807	11.1527	0	12.3432	4.38739	5.63537	5.40323	0.865037	7.67258	6.35254	3.1393	2.27456	3.76428	3.45064	5.9327	0.97316	2.5937	1.20062	2.07747	2.51104	0.717585	2.30297	2.09501	3.55986	2.4329	4.60652	4.93184	2.79646
NVE5613	0.0762362	1	28	18	43.8138	0.604999	1	28	17.7467	351.906	0.188017	1	28	17.8733	303.413	35.2119	0.116053	0.0117236	20	16	24	0.338807	153.35	346.526	218.064	280.793	316.708	265.53	286.327	278.131	248.808	155.395	351.04	278.557	399.412	206.458	338.66	302.165	361.387	362.518	356.568	373.144	297.083	432.27	303.478	295.192	380.498	304.541	292.696
NVE3008	0.0762362	1	24	2	4.12988	0.622745	1	22.8006	0.965332	15.1343	0.19216	1	23.4003	1.47037	12.2615	7.00139	0.571006	0.0116358	4	16	24	0.338807	18.5879	1.41439	28.8009	10.2372	19.1602	13.1221	8.65037	21.0996	9.52881	6.2786	15.9219	10.3518	6.90128	7.11924	2.91948	15.5622	3.60186	2.07747	16.7403	5.0231	6.9089	6.98336	16.0194	22.7071	39.6161	11.0966	27.9646
NVE7679	0.0879603	1	20	6	3.09401	0.551744	1	22.6626	3.15815	25.2301	0.195366	1	21.3313	4.68601	20.7898	5.91247	0.284392	0.0116581	8	12	24	0.338807	40.8934	14.1439	16.4576	21.9369	20.2873	41.6821	19.8959	26.854	22.2339	18.051	21.9874	19.7625	15.5279	20.1712	16.5437	23.3433	12.6065	20.7747	15.0662	7.17585	13.8178	15.3634	26.699	23.518	24.8752	35.7559	20.5074
NVE15010	0.0879603	1	24	14	12.3738	0.743816	1	27.7922	12.1017	74.2476	0.243833	1	25.8961	13.1911	47.7123	16.02	0.335762	0.0115312	16	12	24	0.338807	26.9525	46.675	32.9153	27.7868	16.9061	91.855	89.9639	17.2633	26.4689	56.5074	53.0731	44.2303	67.2875	111.535	64.2286	53.8192	66.0341	56.0917	18.4143	58.842	56.4226	43.9952	17.7993	41.3593	26.7178	22.1933	33.5575
NVE10868	0.0659181	1	28	2	90.2284	0.998964	1	28	4.77262e-05	1054.61	0.244986	1	28	1.00002	946.073	62.4687	0.0660295	0.0117236	8	8	24	0.338807	1223.08	1087.67	814.653	1054.43	1065.08	1096.08	1083.03	855.492	856.534	1006.15	1008.39	730.27	847.132	1524.7	712.353	721.696	911.271	835.143	767.541	881.913	956.882	921.105	805.419	904.228	922.225	953.079	971.303
NVE7432	0.133232	1	24	0	6.11083	0.538578	1	28	24	30.2772	0.260796	1	26	24.1428	26.3109	6.43405	0.244539	0.0115308	4	16	24	0.338807	28.8112	43.8462	45.2585	35.0991	34.9393	24.7005	16.4357	26.854	21.1751	17.2662	12.8892	36.7017	21.5665	33.2231	27.2485	11.0232	20.4106	25.9684	22.5994	14.3517	25.3326	13.9667	35.5986	32.4387	22.1113	38.2218	28.8967
NVE3848	0.0879603	1	24	14	18.471	0.845459	1	28	15.1745	231.233	0.267627	1	26	14.6286	207.515	27.9903	0.134883	0.0115312	16	12	24	0.338807	155.209	155.583	209.835	195.97	148.774	189.113	246.536	228.259	204.34	189.928	195.612	247.501	217.39	218.323	213.122	253.534	286.948	207.747	187.491	233.933	323.567	189.947	171.763	188.955	145.566	192.342	177.109
NVE3766	0.124755	1	24	12	1.82513	0.665777	1	27.3857	11.8754	9.34682	0.289727	1	25.6929	11.9939	6.10731	2.2451	0.367609	0.0115312	16	12	24	0.338807	7.43516	4.24318	0	1.46246	9.01658	8.4908	1.73007	1.91814	4.23503	7.84825	9.09824	6.58749	10.3519	5.9327	12.6511	8.42951	5.40279	6.23241	7.53312	5.74068	0	12.57	6.22976	5.67676	2.76391	7.39777	2.79646
NVE20256	0.116278	1	20	2	1.723	0.745206	1	21.8686	19.7578	17.3778	0.298588	1	20.9343	0.0363874	12.172	5.30473	0.435815	0.0116581	24	12	24	0.338807	25.0937	33.9454	4.11441	1.46246	13.5249	1.54378	16.4357	15.3452	11.6463	0	8.34005	11.2928	9.48926	1.18654	11.6779	9.72636	12.0062	19.736	12.5552	12.9165	35.696	11.8717	13.3495	24.329	14.7409	13.5626	9.32153
NVE10416	0.0879603	1	24	0	9.71252	0.998033	1	28	23.9999	99.9433	0.30136	1	26	24.1428	95.8664	9.90972	0.10337	0.0116358	4	8	24	0.338807	103.163	114.566	160.462	87.7477	80.0222	91.855	103.804	86.3165	94.2294	94.9639	75.0605	71.5213	75.9141	145.945	83.6918	78.4593	73.2379	96.6023	95.4196	87.5454	110.542	98.4653	95.2263	98.1269	95.8156	119.597	80.1652
NVE5593	0.116278	1	28	4	15.7478	0.773225	1	28	0.485346	163.188	0.306496	1	28	2.24267	146.91	14.0665	0.0957492	0.0116581	8	12	24	0.338807	211.902	138.611	168.691	124.309	178.078	200.692	127.16	168.797	98.4644	161.674	178.932	139.278	178.571	136.452	175.169	122.552	124.865	132.958	125.552	112.661	120.906	115.225	155.744	130.566	161.228	134.393	140.755
NVE12515	0.173744	1	28	18	31.8596	0.999764	1	28	18.4825	792.844	0.477755	1	28	18.2412	435.522	346.776	0.796229	0.0116581	20	12	24	0.338807	3.71758	7.07197	4.11441	5.84985	2.25415	1.54378	804.485	0	943.352	2.35448	1.51637	1312.79	13.8026	1.18654	5.83896	931.137	1079.36	13.5035	51.8948	1814.77	3598.38	675.291	6.22976	8.10966	2.76391	323.036	49.4041
NVE19029	0.254526	1	20	18	13.4201	0.938336	1	20	17.5381	112.945	0.580837	1	20	17.769	112.675	23.6568	0.209955	0.0117461	24	8	24	0.338807	150.562	250.348	181.034	100.91	96.9283	85.6798	83.9086	93.9891	96.3469	108.306	89.466	100.694	100.931	156.623	100.235	84.9435	113.459	115.3	92.0715	111.943	105.936	136.874	106.796	115.968	95.8156	130.694	82.0295
NVE11431	0.254526	1	28	2	301.971	0.944996	1	28	11.969	2020.28	0.583259	1	28	6.98448	1851.67	522.943	0.282418	0.0114587	4	16	24	0.338807	1775.14	3540.23	3456.11	2986.35	1550.85	1455.01	1526.79	2196.27	1142.4	1097.97	1316.21	2033.65	1533.81	3847.95	1570.68	1128.26	959.296	1905.04	1451.38	1058.44	1052.46	603.362	2103.88	1797.91	1859.19	2904.86	1733.8
NVE11421	0.365826	1	28	22	10.2138	0.979297	1	22.2585	17.8706	108.185	0.726004	1	25.1293	19.9599	102.066	14.5957	0.143002	0.0117458	4	4	24	0.338807	107.81	104.665	164.576	96.5225	87.9117	66.3826	85.6387	97.8253	71.9955	83.9763	97.0479	96.9301	93.1673	94.9233	141.108	93.373	89.4462	100.757	143.129	106.203	94.4216	99.862	126.375	85.1515	105.029	110.966	120.248
NVE13877	0.715559	1	24	22	11.981	0.987747	1	20	3.99995	191.097	0.952062	1	22	1.28331	185.051	10.5785	0.057165	0.0117461	4	8	24	0.338807	175.656	302.68	263.322	194.507	174.696	164.413	170.412	159.206	169.401	144.408	149.363	191.037	192.373	205.272	159.598	187.394	167.487	205.669	209.253	159.304	194.601	170.394	176.213	173.547	169.52	215.768	199.481
NVE6949	0.00657307	1	20	12	4.01447	0.441332	1	20	12.2032	18.5771	0.0198501	1	20	12.1016	13.7181	3.9634	0.288917	0.0117663	16	8	24	0.339008	3.71758	8.48636	12.3432	7.31231	10.1437	10.8065	5.19022	15.3452	13.7638	12.5572	9.85642	16.9392	16.3905	16.6116	26.2753	14.9137	14.4074	22.8522	10.8812	14.3517	5.75741	9.07837	14.2395	7.2987	14.7409	12.3296	21.4395
NVE19755	0.0879603	1	24	18	110.917	0.482501	1	20	13.9051	902.628	0.176539	1	22	15.8978	814.933	135.889	0.166748	0.0118273	20	12	24	0.340387	614.33	1277.2	1077.98	827.753	644.686	544.183	586.495	763.421	517.732	566.644	793.821	771.677	1059.35	724.976	1024.74	704.188	944.288	893.312	919.878	869.714	801.432	994.43	772.49	678.779	866.947	819.919	699.115
NVE422	0.324835	1	28	4	4.82031	0.776936	1	28	10.9968	28.0661	0.599856	1	28	7.49839	27.2413	3.00688	0.110379	0.0118476	4	20	24	0.340588	43.6816	29.7023	41.1441	39.4865	37.1934	33.1913	12.1105	24.9359	20.1164	29.0385	37.9093	21.6446	28.4678	26.1039	33.0874	23.3433	23.4121	28.0458	26.7844	8.61103	19.5752	18.8551	21.3592	20.2742	35.0095	17.2615	32.6254
NVE19870	0.00944232	1	24	0	0.848559	0.274304	1	28	24	2.60238	0.0180167	1	26	24.1428	1.54753	1.54846	1.0006	0.0121306	4	12	24	0.341323	2.78819	0	8.22882	5.84985	0	0.77189	0.865037	3.83629	0	0.784825	0.758187	0	1.72532	0	0	0	0.60031	2.07747	0	1.43517	0	1.39667	1.77993	2.4329	2.76391	2.46592	2.79646
NVE10738	0.0159111	1	28	14	1.04917	0.353046	1	28	15.5042	3.01142	0.034726	1	28	14.7521	1.87612	1.41787	0.755749	0.0121417	20	8	24	0.341323	0	0	0	0	3.38122	0	1.73007	0	4.23503	2.35448	2.27456	1.88214	0.86266	2.37308	2.91948	3.24212	3.00155	2.07747	3.34805	8.61103	0	2.09501	0.889966	0.810966	0.921304	2.46592	1.86431
NVE23300	0.0489259	1	20	6	7.60135	0.246112	1	20	5.87014	23.1873	0.0652566	1	20	5.93507	12.9648	9.37744	0.723303	0.0120055	12	4	24	0.341323	15.7997	0	4.11441	14.6246	18.0332	40.1383	12.9756	15.3452	12.7051	24.3296	31.8438	15.9982	5.17596	3.55962	5.83896	12.3201	4.80248	7.27114	8.37014	8.61103	10.3633	13.2684	7.11973	6.48773	14.7409	3.69888	44.7433
NVE12438	0.022222	1	20	2	3.75147	0.925115	1	28	24	13.4542	0.100415	1	24	23.4857	12.3728	6.2288	0.503426	0.0120898	24	16	24	0.341323	8.36456	15.5583	12.3432	65.8108	12.3978	14.6659	13.8406	13.427	11.6463	5.49378	12.8892	6.58749	11.2146	8.30579	2.91948	7.13266	4.20217	9.34861	12.5552	7.89344	12.6663	20.2517	17.7993	8.92063	18.4261	12.3296	5.59292
NVE38	0.0489259	1	24	0	145.309	0.554387	1	28	24	1124.44	0.124969	1	26	24.1428	1060.37	174.047	0.164138	0.0120325	4	12	24	0.341323	1446.14	1425.71	1407.13	1355.7	1497.88	771.89	871.092	924.545	1180.51	962.981	906.033	780.147	887.677	1337.23	797.991	686.681	766.596	860.072	1258.87	1056.29	1149.18	1134.8	920.225	1078.59	880.766	1339	1123.24
NVE25451	0.0659181	1	28	18	7.44304	0.494231	1	23.6651	16.569	61.7679	0.144132	1	25.8325	17.3466	53.6072	9.69538	0.18086	0.012165	20	12	24	0.341323	42.7522	36.7742	49.3729	73.1231	51.8454	38.5945	54.4973	40.281	59.2904	42.3806	47.0076	47.0535	59.5236	46.2751	59.3628	52.5223	67.2348	68.5565	57.7539	66.0179	64.483	69.1352	61.4076	34.8716	44.2226	48.0855	59.6578
NVE4718	0.173744	1	24	6	3.92609	0.252203	1	20	7.12463	14.1498	0.18087	1	22	6.66855	7.5919	4.60059	0.605986	0.0120794	12	8	24	0.341323	13.0115	1.41439	4.11441	2.92492	13.5249	12.3502	6.9203	9.59072	10.5876	18.8358	17.4383	8.46962	3.45064	0	2.91948	11.6716	1.20062	4.15494	5.8591	0.717585	1.15148	5.58669	12.4595	10.5426	11.9769	2.46592	9.32153
NVE3233	0.0879603	1	28	10	12.5735	0.566198	1	27.286	8.25199	49.9475	0.199196	1	27.643	9.11623	33.4695	15.0009	0.448197	0.0121417	12	16	24	0.341323	39.964	19.8015	4.11441	32.1742	33.8122	20.841	23.356	42.1992	59.2904	45.5199	41.7003	52.6999	36.2317	21.3577	47.6848	52.5223	28.8149	91.4086	53.5689	18.6572	23.0297	23.0451	39.1585	5.67676	48.8291	0	8.38938
NVE8756	0.152315	1	24	0	7.3791	0.371417	1	27.8957	24	39.2469	0.219062	1	25.9479	24.136	29.1613	10.8641	0.372552	0.0121417	4	8	24	0.341323	43.6816	48.0894	16.4576	67.2732	21.4144	20.0692	26.8162	42.1992	30.7039	14.1269	16.6801	19.7625	9.48926	30.8501	22.3827	19.4527	21.6112	23.8909	27.6214	32.2913	35.696	15.3634	45.3883	30.0058	58.9634	41.9207	16.7788
NVE6549	0.0879603	1	24	18	9.06461	0.655964	1	25.2614	17.9716	88.422	0.222286	1	24.6307	17.998	77.4009	11.905	0.153809	0.012165	20	12	24	0.341323	61.3401	80.6204	69.945	86.2852	60.8619	74.8734	73.5282	51.7899	75.1717	62.786	61.4131	71.5213	89.7167	78.3117	81.7454	73.9203	84.0435	66.479	88.7234	101.18	143.935	82.4036	65.8575	71.365	77.3895	86.3073	66.1829
NVE13772	0.0946051	1	24	12	1.35528	0.670432	1	22.127	8.07446	5.74456	0.238348	1	23.0635	9.97397	2.36213	1.87457	0.793591	0.0121417	12	16	24	0.341323	0	0	0	0	1.12707	0.77189	0.865037	3.83629	11.6463	0	3.79093	7.52856	0.86266	3.55962	0.97316	3.89054	4.20217	3.1162	0.837014	0.717585	3.45445	2.09501	0.889966	0	0	2.46592	0.932153
NVE25160	0.0879603	1	24	18	4.36228	0.890622	1	25.1765	18.6942	23.3325	0.277847	1	24.5882	18.3493	15.8467	7.67786	0.484507	0.012165	24	12	24	0.341323	12.0821	14.1439	12.3432	14.6246	10.1437	13.1221	12.1105	7.67258	24.3514	0	7.58187	8.46962	22.4292	17.7981	18.49	7.78109	12.6065	22.8522	10.0442	20.0924	67.9375	13.2684	13.3495	31.6277	11.0556	11.0966	11.1858
NVE13596	0.152315	1	24	20	1.65116	0.612283	1	23.297	18.3643	13.6631	0.314507	1	23.6485	19.1742	10.4608	2.99139	0.285961	0.012165	24	12	24	0.341323	10.2233	11.3151	8.22882	10.2372	11.2707	9.26269	14.7056	5.75443	3.17627	4.70895	7.58187	9.41069	9.48926	15.425	8.75844	8.42951	16.2084	9.34861	10.0442	13.6341	24.1811	16.7601	8.89966	9.7316	7.37043	8.63073	13.0501
NVE12913	0.10125	1	28	24	18.0026	0.999599	1	28	24	119.329	0.333036	1	28	24	80.6055	46.778	0.580333	0.0121417	4	8	24	0.341323	41.8228	57.9901	469.043	39.4865	13.5249	87.2236	74.3932	67.135	6.35254	39.2413	14.4055	17.8803	65.5622	217.137	25.3022	40.2023	48.6251	46.7431	51.8948	54.5365	67.9375	14.6651	94.3364	95.694	87.5238	221.933	68.9793
NVE8436	0.152315	1	20	6	12.5712	0.695811	1	20.8926	6.08996	85.0955	0.343859	1	20.4463	6.04688	69.3054	13.0069	0.187676	0.0120898	8	12	24	0.341323	99.4453	62.2333	37.0297	68.7357	80.0222	93.3987	73.5282	80.562	76.2305	116.154	100.081	38.5838	62.9742	65.2597	56.4433	60.3034	61.832	57.1304	40.1767	65.3003	61.0286	62.1519	72.9772	70.5541	66.3339	60.4151	94.1474
NVE8096	0.173744	1	28	26	49.5441	0.842235	1	28	24	650.945	0.427567	1	28	25	569.537	83.628	0.146835	0.0121417	4	8	24	0.341323	536.261	568.586	1073.86	545.498	557.901	463.134	584.765	548.589	441.502	491.301	482.965	541.115	507.244	695.313	477.822	487.615	467.642	493.399	477.098	589.138	621.801	541.909	630.096	520.64	605.296	803.891	541.581
NVE10432	0.197753	1	28	0	20.4831	0.949467	1	28	4.77262e-05	124.2	0.501806	1	28	2.38631e-05	101.153	18.6197	0.184075	0.0120325	4	12	24	0.341323	143.127	87.6924	144.004	127.234	103.691	108.065	63.1477	107.416	80.4655	93.3942	112.97	89.4016	82.8154	77.1251	70.0675	101.154	84.0435	111.145	156.522	43.7727	44.9078	58.6602	152.184	96.505	127.14	123.296	129.569
NVE24211	0.197753	1	24	18	60.7544	0.999983	1	20	12.5324	396.598	0.518253	1	22	15.1428	349.755	46.5438	0.133075	0.0120055	16	20	24	0.341323	228.631	301.266	1213.75	361.228	275.006	238.514	236.155	224.423	217.045	237.017	262.333	262.558	452.034	446.139	421.378	254.831	313.362	333.434	388.374	321.478	289.022	340.09	291.909	364.124	343.646	441.4	260.071
NVE4220	0.287841	1	24	6	5.81032	0.742572	1	21.7417	4.39867	28.4226	0.543543	1	22.8708	5.17241	19.5101	8.18481	0.419516	0.012165	8	12	24	0.341323	30.67	4.24318	12.3432	24.8619	33.8122	42.454	9.51541	42.1992	10.5876	21.1903	21.9874	33.8785	19.8412	9.49233	16.5437	20.1011	6.60341	11.4261	20.0883	5.0231	6.9089	15.3634	24.919	28.3838	36.8521	7.39777	18.6431
NVE26176	0.324835	1	28	12	5.92233	0.737908	1	28	6.52577	73.921	0.582077	1	28	9.26288	58.5724	14.1031	0.240781	0.0119865	12	16	24	0.341323	38.1052	25.4591	49.3729	62.8859	76.641	109.608	38.0616	65.2169	60.3491	65.9253	72.7859	94.1069	62.1115	73.5655	52.5506	80.4045	55.2286	56.0917	35.9916	48.7958	73.6949	63.5486	63.1876	69.7431	38.6948	18.4944	44.7433
NVE16368	0.461152	1	28	18	28.4229	0.90266	1	28	17.9173	381.219	0.781092	1	28	17.9586	341.359	44.2587	0.129654	0.012165	20	12	24	0.341323	227.702	350.769	329.153	336.366	286.277	267.846	343.42	262.786	359.977	306.082	271.431	412.188	324.36	314.433	366.881	323.563	415.415	333.434	374.982	480.782	574.59	352.66	298.139	249.778	331.669	414.275	298.289
NVE17523	0.79478	1	28	2	79.2556	0.759025	1	28	12.0903	609.942	0.908151	1	28	7.04516	571.486	110.279	0.192968	0.0121306	4	20	24	0.341323	508.379	801.961	1073.86	751.705	410.255	548.042	420.408	899.61	370.565	352.387	464.768	475.24	613.351	758.2	647.151	420.179	358.385	466.392	500.534	495.852	307.446	358.246	649.675	403.05	868.789	768.135	650.643
NVE11437	0.152315	1	24	4	4.98414	0.639407	1	27.1869	4.77262e-05	31.4835	0.324218	1	25.5935	2.13281	23.8972	12.4764	0.522087	0.0122355	4	16	24	0.342183	18.5879	18.3871	69.945	19.012	33.8122	23.1567	12.9756	40.281	27.5277	25.8992	21.2292	15.0571	18.1159	14.2385	12.6511	19.4527	9.00466	23.8909	24.2734	11.4814	10.3633	14.6651	34.7087	12.1645	35.0095	60.4151	34.4897
NVE7656	0.185749	1	24	6	1.05316	0.637465	1	23.2248	5.00363	5.26936	0.371046	1	23.6124	5.49512	3.36525	1.64084	0.487583	0.0122334	8	16	24	0.342183	3.71758	2.82879	4.11441	0	4.50829	4.63134	3.46015	9.59072	8.47005	2.35448	3.79093	3.76428	2.58798	1.18654	2.91948	5.18739	0.60031	2.07747	5.02208	2.15276	0	2.09501	2.6699	4.05483	4.60652	2.46592	2.79646
NVE2051	0.488679	1	28	4	0.629642	0.993239	1	28	4.77262e-05	4.51933	0.83622	1	28	2.00002	3.30684	0.850056	0.257059	0.0122352	4	20	24	0.342183	3.71758	4.24318	4.11441	5.84985	5.63537	6.17512	3.46015	0	3.17627	2.35448	5.30731	0.941069	3.45064	3.55962	2.91948	1.94527	1.80093	5.19367	2.51104	3.58793	1.15148	0	1.77993	3.24387	3.68521	3.69888	5.59292
NVE24873	0.0879603	1	20	12	4.49329	0.974619	1	20	12.0277	23.1643	0.296325	1	20	12.0138	16.2264	6.95375	0.428546	0.0123011	16	8	24	0.34327	0.929395	2.82879	41.1441	7.31231	23.6685	15.4378	12.9756	3.83629	8.47005	8.63308	10.6146	44.2303	11.2146	30.8501	23.3558	27.2338	13.8071	23.8909	25.9474	10.0462	8.06038	10.475	0	0	0.921304	8.63073	24.236
NVE15331	0.116278	1	24	16	356.208	0.875941	1	27.7922	15.1195	1355.66	0.334508	1	25.8961	15.676	957.982	481.977	0.503117	0.0123011	16	16	24	0.34327	369.899	424.318	806.425	432.889	357.282	375.139	1135.79	339.511	852.299	589.404	348.008	2290.56	635.781	2438.34	541.077	1571.78	1769.11	478.857	601.813	2213.75	2905.19	1342.9	430.743	435.489	408.137	849.51	475.398
NVE2068	0.254526	1	24	18	44.8632	0.982679	1	20	12.1466	566.223	0.596737	1	22	14.9306	448.172	51.3682	0.114617	0.0123537	24	8	24	0.344364	322.5	425.732	707.679	440.201	321.216	356.613	393.592	393.22	331.391	408.109	414.728	381.133	569.356	662.09	624.769	407.21	437.026	441.462	427.714	391.084	449.078	487.438	415.614	439.544	398.003	528.94	376.59
NVE20318	0.0489259	1	28	12	21.2211	0.230066	1	20	12.7039	97.9439	0.0617608	1	24	12.7652	77.2057	26.4539	0.342641	0.0125339	16	12	24	0.345375	93.8689	97.5931	49.3729	86.2852	100.31	24.7005	88.2338	32.6084	79.4068	94.179	90.2242	90.3427	106.107	94.9233	103.155	86.8888	109.256	81.0213	92.9085	86.1103	95.5731	76.1186	24.0291	68.9321	18.4261	18.4944	17.7109
NVE215	0.0879603	1	28	18	24.0932	0.34306	1	26.8941	18.069	397.937	0.135812	1	27.447	18.0425	366.396	36.0279	0.0983305	0.0124839	24	8	24	0.345375	298.336	367.742	329.153	383.165	279.514	365.876	384.077	328.003	415.033	313.145	326.778	354.783	358.004	355.962	378.559	378.031	399.807	394.719	347.361	421.223	435.26	361.738	387.135	457.385	334.433	378.519	347.693
NVE16931	0.0762362	1	24	14	0.802282	0.43306	1	27.4862	11.4248	3.48189	0.145622	1	25.7431	12.8585	2.18702	1.05725	0.483423	0.0125339	16	12	24	0.345375	0.929395	1.41439	0	2.92492	1.12707	3.08756	1.73007	0	4.23503	0	4.54912	2.82321	3.45064	3.55962	2.91948	3.89054	1.20062	2.07747	1.67403	3.58793	3.45445	3.49168	0.889966	2.4329	0	1.23296	0.932153
NVE11541	0.0762362	1	28	0	26.6812	0.828834	1	28	12.4624	60.1125	0.237688	1	28	6.2312	60.1514	19.1844	0.318936	0.0126476	4	8	24	0.345375	91.0807	113.151	106.975	65.8108	76.641	80.2766	84.7736	49.8717	40.2328	15.6965	46.2494	27.291	92.3046	22.5443	100.235	23.3433	18.0093	101.796	55.2429	27.2682	33.393	40.5035	52.508	45.4141	86.6025	62.881	51.2684
NVE15026	0.133232	1	28	12	67.3129	0.75592	1	20	12.0038	915.697	0.331898	1	24	12.3451	260.557	274.548	1.0537	0.0125339	16	12	24	0.345375	52.0461	91.9355	12.3432	24.8619	84.5305	754.909	21.6259	1.91814	219.163	167.953	111.453	23.5267	2113.52	665.649	856.381	27.2338	40.8211	365.635	69.4721	68.1706	37.9989	58.6602	0	233.558	17.5048	71.5117	22.3717
NVE3586	0.197753	1	28	0	33.7844	0.580017	1	28	24	245.531	0.363076	1	28	26	199.877	42.3178	0.211719	0.0125026	4	16	24	0.345375	155.209	391.787	255.094	232.531	173.569	185.254	191.173	251.277	176.812	181.295	125.101	167.51	179.433	240.868	167.384	145.895	178.292	152.694	196.698	157.869	134.723	122.209	206.472	224.638	211.9	336.598	216.259
NVE7652	0.173744	1	28	24	4.23989	0.786731	1	24.5977	24	47.0822	0.408708	1	26.2989	24.1008	42.5002	5.25854	0.12373	0.0126476	4	8	24	0.345375	43.6816	57.9901	53.4873	38.024	40.5746	42.454	47.577	38.3629	23.2927	32.1778	37.1511	35.7606	55.2103	41.5289	37.9532	31.7728	37.2192	40.5106	44.3617	51.6662	54.1197	43.9952	39.1585	39.7374	46.9865	62.881	33.5575
NVE13594	0.287841	1	20	16	17.2331	0.567928	1	20	12.584	85.1498	0.45954	1	20	14.292	63.6874	14.0781	0.22105	0.0124857	16	20	24	0.345375	35.317	91.9355	61.7162	68.7357	40.5746	64.8388	36.3316	63.2988	32.8215	41.5957	52.3149	45.1713	108.695	70.0059	101.209	57.0613	87.045	60.2466	73.6572	55.2541	55.2712	53.7719	64.0775	77.8528	54.3569	69.0458	42.879
NVE22978	0.287841	1	24	14	11.9623	0.754958	1	26.7979	12.3495	358.931	0.549015	1	25.3989	13.2604	304.706	32.1112	0.105384	0.0125339	16	12	24	0.345375	304.842	297.023	209.835	283.718	291.912	343.491	328.714	268.54	300.687	276.259	301	259.735	335.575	405.797	398.022	293.736	388.401	339.666	265.333	266.224	348.899	318.441	242.071	318.71	264.414	260.155	262.867
NVE3790	0.365826	1	28	2	9.09492	0.630092	1	28	6.94009e-05	41.6455	0.568766	1	28	1.00003	28.5747	11.5795	0.405237	0.0126476	4	16	24	0.345375	61.3401	15.5583	69.945	23.3994	36.0663	32.4194	8.65037	34.5266	28.5864	25.8992	37.1511	27.291	21.5665	14.2385	13.6242	36.3117	7.80403	18.6972	21.7624	13.6341	9.21186	18.1567	35.5986	42.9812	43.3013	25.8922	42.879
NVE24284	0.239559	1	24	18	3.98379	0.999919	1	20	12.044	71.9977	0.581851	1	22	14.8742	19.4984	19.1637	0.982833	0.0124857	16	20	24	0.345375	0	41.0174	4.11441	35.0991	3.38122	5.40323	3.46015	0	6.35254	0	0	0.941069	12.0772	258.666	10.7048	6.48424	2.40124	7.27114	7.53312	11.4814	18.4237	7.68169	4.44983	5.67676	5.52782	6.1648	5.59292
NVE3428	0.287841	1	28	4	32.8319	0.869166	1	28	3.29714	349.354	0.596825	1	28	3.64857	310.734	31.6341	0.101804	0.0126719	8	12	24	0.345375	309.489	380.472	246.865	387.552	332.487	359.701	398.782	385.547	313.392	350.817	304.791	256.912	254.485	387.999	253.995	297.627	214.311	278.381	236.038	345.159	267.144	261.876	337.297	358.447	213.742	360.025	301.085
NVE23128	0.287841	1	24	16	13.6226	0.973186	1	26.0522	17.538	134.392	0.636587	1	25.0261	16.7656	101.487	32.0236	0.315544	0.0126476	20	8	24	0.345375	78.0692	89.1068	61.7162	64.3483	86.7846	71.7858	147.056	53.708	96.3469	65.9253	84.9169	126.103	94.8926	88.9906	79.7991	101.154	139.872	96.6023	72.8202	236.803	278.659	159.919	63.1876	71.365	70.0191	61.648	70.8436
NVE8623	0.287841	1	24	22	19.0596	0.999949	1	28	24	102.841	0.646284	1	26	23.0595	72.5256	19.7831	0.272774	0.0126719	24	12	24	0.345375	30.67	96.1787	69.945	100.91	15.779	53.2604	198.959	65.2169	11.6463	7.84825	19.7128	24.4678	62.9742	172.048	29.1948	69.3813	138.672	28.0458	34.3176	80.3696	153.147	66.3419	45.3883	83.5295	32.2456	220.7	64.3186
NVE20521	0.461152	1	28	24	26.3871	0.877881	1	28	24	264.353	0.770919	1	28	24	215.65	46.3761	0.215053	0.0126476	4	8	24	0.345375	157.068	285.707	444.356	242.769	180.332	157.466	212.799	209.078	160.931	148.332	150.121	184.45	232.056	192.22	270.538	167.293	181.294	175.546	228.505	181.549	184.237	164.109	226.051	217.339	252.437	382.218	187.363
NVE20628	0.461152	1	24	0	495.234	0.986318	1	28	12.1133	2979.61	0.813169	1	26	5.62402	2601.77	210.512	0.0809113	0.0126476	4	8	24	0.345375	1763.06	5663.23	3377.93	3803.86	1718.79	2118.84	2288.02	3345.24	1432.5	1009.29	1649.06	2189.87	2890.77	5560.13	2199.34	1259.89	1190.42	2629.04	1958.61	1688.48	1442.81	1163.43	3651.53	2977.87	3008.06	5405.3	2818.83
NVE18362	0.643004	1	28	12	3.33137	0.861445	1	28	15.8393	14.9904	0.881135	1	28	13.9197	11.3856	3.89078	0.341727	0.0126476	20	8	24	0.345375	5.57637	9.90075	0	11.6997	12.3978	9.26269	11.2455	13.427	17.9989	6.2786	11.3728	16.9392	12.0772	4.74616	11.6779	15.5622	18.6096	28.0458	16.7403	9.32861	21.8782	6.98336	8.00969	7.2987	9.21304	6.1648	7.45722
NVE19863	0.715559	1	28	24	1058.53	0.999997	1	28	12.2596	11115.1	0.95505	1	28	18.1298	9283.95	606.658	0.0653448	0.0126476	4	8	24	0.345375	7330.14	11329.3	16725.1	10301.6	6223.7	6263.12	10500.7	9159.14	6772.87	5572.26	6156.47	8148.72	10985.1	16559.4	9485.39	7315.52	7139.49	9953.15	7687.97	9124.82	7835.84	7440.77	9609.85	9081.2	10470.6	13752.4	9589.99
NVE22236	0.79478	1	24	14	0.709821	0.997607	1	28	16.5888	61.3224	0.976894	1	26	15.2853	54.1601	7.93111	0.146438	0.0125971	24	4	24	0.345375	47.3991	46.675	37.0297	48.2612	49.5912	51.7167	68.3379	61.3806	64.5842	63.5709	52.3149	50.8177	35.3691	48.6482	41.8459	68.0845	76.8397	47.7818	49.3838	79.652	74.8464	69.1352	50.7281	61.6334	32.2456	40.6877	36.354
NVE13447	0.79478	1	28	24	1239.92	0.999835	1	20	12.3859	14052.4	0.977303	1	24	17.7173	11721.3	2109.64	0.179984	0.0126476	4	8	24	0.345375	8584.82	16498.9	22238.4	15638.1	8512.78	7393.17	12312.9	10858.6	8175.72	7089.33	7050.38	10109.9	14885.2	18800.7	13373.2	8854.87	9266.39	14874.7	10567.3	10372.7	9920.02	10217.4	11083.6	10600.1	11290.6	16509.3	10926.7
NVE9450	1	1	20	16	1497.48	1	1	20	12.3281	7729.58	1	1	20	14.1641	6616.45	434.727	0.0657039	0.0126476	4	8	24	0.345375	5461.13	8137	12355.6	8398.92	5023.36	4927.75	7009.4	6145.73	4651.12	4505.68	4489.98	5588.07	7892.48	10559	7107.96	5244.45	5091.83	8388.82	5568.65	5920.08	5648.02	6102.06	5913.82	5033.67	6137.72	9053.63	6534.39
NVE25586	0.461152	1	28	2	11.1864	0.997977	1	28	11.7603	99.1832	0.817373	1	28	6.88013	84.7018	6.89088	0.0813545	0.012725	4	16	24	0.346456	94.7983	84.8636	123.432	150.634	59.7349	63.295	83.9086	88.2346	100.582	82.4067	65.204	63.0517	102.657	142.385	94.3965	56.4129	68.4354	78.9438	49.3838	54.5365	70.2404	48.8835	75.6471	68.9321	105.029	82.6084	123.044
NVE17860	0.0489259	1	20	14	7.88047	0.887546	1	20	12.6399	23.7481	0.179634	1	20	13.32	16.3055	6.52575	0.400218	0.0128359	16	16	24	0.347637	3.71758	12.7295	53.4873	8.77477	9.01658	8.4908	11.2455	3.83629	6.35254	10.9876	15.1637	10.3518	31.0558	15.425	32.1143	14.9137	11.4059	27.0071	22.5994	20.81	9.21186	22.3467	8.00969	4.05483	11.9769	13.5626	9.32153
NVE4952	0.152315	1	20	4	6.20478	0.670473	1	28	24	131.222	0.335125	1	24	0.685694	95.138	15.9883	0.168054	0.0128359	24	16	24	0.347637	86.4337	86.278	90.5171	71.6606	83.4034	89.5393	103.804	107.416	101.641	100.458	90.9824	67.757	63.8369	97.2963	71.0407	78.4593	94.849	60.2466	75.3312	103.332	185.389	104.052	129.045	105.426	158.464	97.4039	111.858
NVE594	0.197753	1	24	4	5.74771	0.773486	1	25.4329	3.91554	39.8374	0.440153	1	24.7165	3.96232	33.3616	4.82416	0.144602	0.0128359	8	8	24	0.347637	39.964	43.8462	24.6865	36.5615	41.7017	45.5415	34.6015	40.281	27.5277	29.8234	51.5567	32.9374	25.8798	21.3577	25.3022	33.0696	36.0186	20.7747	42.6877	25.1155	29.9385	32.1234	27.5889	36.4935	39.6161	29.5911	31.6932
NVE10193	0.254526	1	20	14	5.37158	0.661693	1	20	11.9828	35.4169	0.468422	1	20	12.9914	26.0206	6.16702	0.237005	0.0128359	16	16	24	0.347637	15.7997	28.2879	28.8009	21.9369	16.9061	19.2973	12.1105	23.0177	13.7638	15.6965	37.1511	33.8785	32.7811	39.1558	43.7922	25.937	18.6096	23.8909	23.4364	33.0089	16.1208	28.6318	36.4886	22.7071	24.8752	18.4944	15.8466
NVE12890	0.173744	1	28	18	29.7196	1	1	28	12.4063	219.8	0.477826	1	28	15.2032	225.511	36.7852	0.163119	0.012813	20	12	24	0.347637	106.88	171.142	1608.73	159.408	148.774	127.362	87.3688	145.779	129.168	130.281	164.526	165.628	270.013	189.847	257.887	157.567	207.707	168.275	183.306	188.725	213.024	184.361	161.974	142.73	175.048	263.854	164.991
NVE2184	0.152315	1	28	26	1.69434	0.480053	1	28	24	11.899	0.264375	1	28	25	6.46146	3.46078	0.535603	0.0129479	4	8	24	0.3503	2.78819	4.24318	20.5721	10.2372	2.25415	3.08756	6.9203	9.59072	2.11751	3.1393	3.03275	7.52856	0.86266	5.9327	5.83896	2.5937	4.80248	5.19367	4.18507	7.17585	3.45445	4.88835	6.22976	6.48773	11.9769	18.4944	7.45722
NVE17629	0.365826	1	24	6	53.1739	0.832278	1	23.3697	6.48143	394.82	0.666539	1	23.6849	6.24503	333.413	34.0698	0.102185	0.012966	12	4	24	0.350421	355.029	482.308	193.377	350.991	373.061	413.733	321.794	377.874	387.505	374.362	436.715	349.137	242.408	237.308	272.485	364.414	280.345	290.846	323.087	289.905	317.809	244.418	353.316	386.02	341.804	267.553	368.2
NVE3902	0.108764	1	24	8	1.44717	0.34189	1	21.0689	4.73075	3.80096	0.159593	1	22.5345	6.28565	2.28129	1.62038	0.71029	0.0130267	8	16	24	0.35059	0.929395	1.41439	0	1.46246	6.76244	3.85945	3.46015	3.83629	4.23503	1.56965	4.54912	0.941069	0.86266	2.37308	0.97316	3.89054	1.80093	0	4.18507	0.717585	1.15148	1.39667	1.77993	0	1.84261	3.69888	3.72861
NVE23981	0.0879603	1	28	6	3.94246	0.443353	1	28	4.15018	35.9995	0.165515	1	28	5.07509	25.8985	7.09005	0.273763	0.0130267	8	16	24	0.35059	26.9525	28.2879	20.5721	30.7117	37.1934	62.5231	22.491	44.1173	27.5277	25.8992	28.8111	21.6446	26.7425	17.7981	21.4095	25.937	16.8087	22.8522	29.2955	17.9396	10.3633	17.4584	25.809	28.3838	18.4261	14.7955	31.6932
NVE12492	0.254526	1	20	14	83.4985	0.923975	1	20	12.6321	503.062	0.575575	1	20	13.316	422.586	58.6639	0.138821	0.0130086	16	16	24	0.35059	355.029	302.68	794.081	469.45	303.183	320.335	294.113	329.921	322.921	234.663	305.549	486.533	561.592	420.035	575.138	438.334	562.491	415.494	413.485	415.482	542.348	393.861	388.025	267.619	404.452	496.883	305.746
NVE2654	0.306338	1	24	20	2.21208	0.831356	1	24.1224	19.5718	7.37643	0.603012	1	24.0612	19.7866	4.91627	2.87559	0.584914	0.0130267	24	8	24	0.35059	2.78819	12.7295	0	8.77477	2.25415	0.77189	0	5.75443	3.17627	0	5.30731	5.64642	2.58798	2.37308	2.91948	6.48424	5.40279	3.1162	1.67403	11.4814	6.9089	6.28502	6.22976	20.2742	5.52782	6.1648	1.86431
NVE6500	0.116278	1	28	16	46.5115	0.960891	1	25.9619	17.7331	596.142	0.356607	1	26.9809	16.9234	540.859	64.0956	0.118507	0.0131787	20	12	24	0.35101	452.615	379.057	736.48	459.213	490.277	443.837	490.476	460.355	546.319	517.985	526.181	635.222	508.107	336.978	552.755	609.518	578.099	538.064	708.114	732.655	724.283	615.932	515.29	460.629	538.041	540.037	483.787
NVE22677	0.116278	1	28	26	2.95513	0.990244	1	28	24	15.173	0.364035	1	28	25	14.9228	9.50547	0.636975	0.0130581	4	12	24	0.35101	12.0821	7.07197	98.7459	17.5495	7.88951	24.7005	12.9756	7.67258	7.4113	10.2027	10.6146	1.88214	7.76394	9.49233	3.89264	7.13266	10.2053	8.30988	20.9253	11.4814	6.9089	12.57	13.3495	16.2193	11.0556	23.4263	12.118
NVE11758	0.173744	1	28	0	3.20787	0.931623	1	28	24	10.3398	0.456619	1	28	26	9.79113	5.39841	0.551357	0.0131535	4	8	24	0.35101	5.57637	14.1439	53.4873	16.0871	10.1437	6.94701	12.9756	5.75443	2.11751	5.49378	5.30731	3.76428	5.17596	11.8654	8.75844	3.24212	2.40124	5.19367	12.5552	10.0462	4.60593	5.58669	9.78962	4.8658	8.29173	19.7274	5.59292
NVE20948	0.324835	1	28	22	6.82369	0.922459	1	27.7922	20.7622	67.126	0.660766	1	27.8961	21.3791	57.3382	9.09686	0.158653	0.0131787	24	12	24	0.35101	47.3991	53.7469	86.4026	24.8619	47.3371	57.8918	52.7673	59.4625	56.1141	45.5199	36.393	47.0535	50.897	83.0579	29.1948	52.5223	62.4323	45.7043	41.0137	72.4761	97.876	56.5652	86.3267	67.3102	69.0978	64.114	47.5398
NVE24892	0.324835	1	28	2	23.8739	0.980191	1	28	11.92	363.117	0.682792	1	28	6.95998	333.957	42.2127	0.126402	0.0131535	4	16	24	0.35101	370.829	403.102	588.361	362.691	352.774	368.964	243.94	333.757	228.691	308.436	290.385	319.964	420.978	471.057	308.492	251.588	212.51	335.511	316.391	211.688	171.571	279.334	359.546	354.392	308.637	448.798	361.675
NVE17813	0.324835	1	28	24	222.514	0.991923	1	28	24	2110.95	0.687131	1	28	24	1768.5	336.302	0.190162	0.0131535	4	8	24	0.35101	1382.01	1958.93	3925.15	1784.2	1311.91	1157.06	2189.41	1799.22	1384.85	1080.7	1085.72	1781.44	1721.87	2750.4	1541.49	1354.56	1365.71	1606.92	1478.17	1575.1	1680.01	1386.2	1961.48	1661.67	1778.12	2685.39	2025.57
NVE21967	0.715559	1	28	24	2259.43	0.999821	1	28	12.323	19652.3	0.955007	1	28	18.1615	16900.4	2578.48	0.152569	0.0131535	4	8	24	0.35101	12462.3	23293.6	37803.2	22500	11912	10245.3	16781.7	16831.7	11302.2	10062.2	10108.9	14511.3	20833.2	25651.8	19738.6	12078.8	12397	20394.5	15006.8	13796.3	13372.2	14098	16991.2	14962.3	17519.5	24873.8	16117.9
NVE20452	0.881105	1	28	0	191.694	0.991767	1	28	12.2451	1777.43	0.991686	1	28	6.12253	1687.09	168.686	0.0999863	0.0131535	4	8	24	0.35101	1747.26	1919.33	2629.11	1747.64	1728.93	1400.21	1878.86	1593.98	1474.85	1167.82	1537.6	1381.49	1838.33	2316.13	1559.98	1385.03	1335.69	1786.62	1720.9	1402.88	1059.36	1394.58	1673.14	1842.52	1580.96	2354.96	1984.55
NVE2161	0.881105	1	28	24	2141.76	0.99998	1	20	12.3482	20463.8	0.992632	1	24	17.6947	17155.4	3286.14	0.191551	0.0131535	4	8	24	0.35101	12750.4	25215.8	37107.9	23414	12268.2	10003.7	17147.6	16632.2	11223.9	9860.55	9821.55	14689.2	21066.2	27827.9	20137.6	12436.1	12623.9	21926.6	15598.6	13770.5	13415.9	13833.3	16559.6	14994.8	17210	25683.8	15189.4
NVE19817	0.974979	1	28	24	1177.22	0.998633	1	28	12.323	10250.4	0.99965	1	28	18.1615	8931.25	1748.9	0.195818	0.0131535	4	8	24	0.35101	6557.81	16803	21279.7	11399.9	6182	5036.59	9124.41	8572.19	5743.76	4858.85	5049.52	7504.09	10799.6	13479.1	10095.6	6458.95	6327.87	10819.5	7784.23	6796.97	7217.49	6899.56	8355	7507.93	8797.53	13166.8	8075.24
NVE8596	0.116278	1	24	6	14.9396	0.713119	1	24.3577	4.54047	40.901	0.289381	1	24.1789	5.27592	23.0078	11.759	0.511089	0.0132127	8	8	24	0.351232	69.7046	2.82879	20.5721	14.6246	56.3537	60.9793	7.78533	40.281	29.6452	36.8868	48.5239	16.9392	4.3133	2.37308	5.83896	15.5622	4.80248	9.34861	36.8286	2.15276	3.45445	11.1734	40.0485	26.7619	26.7178	12.3296	20.5074
NVE9331	0.461152	1	28	24	224.922	0.999987	1	28	12.09	1726.13	0.818092	1	28	18.045	1406.09	40.3329	0.0286845	0.0132144	4	8	24	0.351232	1251.9	1701.51	3151.64	1238.71	920.819	987.248	1049.29	1181.58	1125.46	754.217	858.267	1195.16	1545.89	3158.57	1196.01	1001.17	1076.96	1232.98	1156.75	981.657	807.189	952.53	1488.02	1871.71	1616.89	3194.6	1277.05
NVE25829	0.0762362	1	28	24	5.48739	0.34756	1	28	24	32.0572	0.122699	1	28	24	25.6529	5.76099	0.224574	0.0132917	4	8	24	0.352769	26.0231	21.2159	37.0297	38.024	16.9061	20.0692	19.8959	30.6903	25.4102	20.4055	27.2947	12.2339	27.6051	27.2904	17.5169	12.9685	18.6096	22.8522	23.4364	30.1386	32.2415	27.9334	26.699	30.0058	32.2456	40.6877	21.4395
NVE25192	0.173744	1	24	2	0.99088	0.700924	1	28	4.77262e-05	13.1249	0.378196	1	26	1.08336	8.18047	3.51274	0.429406	0.0132996	4	12	24	0.352769	28.8112	7.07197	8.22882	8.77477	13.5249	7.7189	3.46015	9.59072	6.35254	10.2027	8.34005	2.82321	2.58798	8.30579	1.94632	9.07793	3.60186	6.23241	7.53312	9.32861	4.60593	6.28502	3.55986	8.10966	17.5048	9.86369	11.1858
NVE4695	0.133232	1	28	2	6.87909	0.436368	1	28	4.77262e-05	55.2259	0.223538	1	28	1.00002	37.4541	8.76596	0.234045	0.0133181	4	12	24	0.352894	53.9049	35.3598	78.1738	54.1111	51.8454	33.1913	29.4113	44.1173	26.4689	40.8109	32.602	33.8785	20.7038	34.4097	29.1948	44.0928	31.8165	35.317	44.3617	10.0462	14.9693	26.5368	48.9481	30.0058	42.38	36.9888	43.8112
NVE19921	0.173744	1	20	12	283.077	0.956101	1	20	12.1306	1388.38	0.464308	1	20	12.0653	807.499	448.02	0.554825	0.0133708	16	8	24	0.353562	342.017	1318.21	65.8306	2987.81	432.796	249.321	81.3135	393.22	488.087	790.319	73.5441	1560.29	1851.27	809.221	2213.94	673.712	744.385	2273.79	479.609	79.652	173.874	50.9785	313.268	134.62	329.827	208.37	151.941
NVE12346	0.287841	1	24	10	19.9925	0.76844	1	25.2614	11.5712	129.391	0.554904	1	24.6307	10.7725	97.0724	15.5036	0.159712	0.0133708	16	8	24	0.353562	98.5159	107.494	78.1738	108.222	119.47	109.608	82.1785	78.6439	104.817	80.837	121.31	126.103	150.103	150.691	119.699	94.0214	36.6189	121.532	107.975	49.5134	36.8474	48.8835	102.346	98.1269	86.6025	51.7844	115.587
NVE14447	0.0820983	1	28	6	1.23499	0.458796	1	25.2614	6.58537	3.24457	0.161174	1	26.6307	6.32445	2.30427	1.34834	0.585151	0.0134679	12	12	24	0.354131	4.64698	2.82879	0	2.92492	4.50829	5.40323	0.865037	1.91814	4.23503	3.92413	3.79093	0.941069	5.17596	2.37308	2.91948	1.29685	1.80093	1.03873	2.51104	0	0	1.39667	0.889966	0	3.68521	2.46592	0.932153
NVE21987	0.10125	1	24	20	83.9953	0.411031	1	21.1283	17.3599	991.246	0.173927	1	22.5642	18.6716	932.892	100.318	0.107535	0.0134679	24	12	24	0.354131	836.456	1094.74	1119.12	1099.77	870.1	832.098	835.626	799.866	813.125	758.926	866.607	864.843	1050.72	1006.19	1044.2	828.686	1096.77	833.065	937.455	954.389	1125	939.262	887.296	1033.17	947.1	1028.29	824.023
NVE6170	0.0820983	1	24	16	1.69733	0.512611	1	25.5196	15.4302	7.86472	0.175411	1	24.7598	15.7387	5.23483	3.12722	0.597387	0.0134748	20	8	24	0.354131	2.78819	4.24318	4.11441	0	1.12707	6.94701	3.46015	0	4.23503	8.63308	6.82368	1.88214	11.2146	5.9327	5.83896	4.53897	9.00466	18.6972	1.67403	5.0231	5.75741	2.09501	5.33979	8.92063	5.52782	1.23296	1.86431
NVE4230	0.224592	1	24	18	26.719	0.999991	1	20	17.414	290.939	0.56001	1	22	17.8277	301.322	102.708	0.34086	0.0134679	20	12	24	0.354131	203.538	369.157	1312.5	260.318	210.763	219.989	230.1	189.896	210.693	240.941	264.607	247.501	248.446	354.776	290.002	245.104	256.333	276.303	253.615	343.723	393.807	307.268	222.491	241.668	249.673	316.871	248.885
NVE12336	0.324835	1	20	16	8.6786	0.77311	1	20	17.219	77.5499	0.598142	1	20	16.6095	72.9509	12.0238	0.16482	0.0134679	20	12	24	0.354131	72.4928	121.638	111.089	59.9609	66.4973	60.2075	51.9022	53.708	66.7017	71.4191	66.7204	75.2856	84.5407	60.5136	74.9333	53.8192	87.045	75.8276	82.0273	69.6058	94.4216	93.577	64.9675	62.4444	63.5699	66.5799	56.8613
NVE2928	0.324835	1	20	18	5.67916	0.961094	1	22.127	13.1502	20.103	0.675632	1	21.0635	15.7376	17.4795	3.7248	0.213096	0.0134447	4	4	24	0.354131	17.6585	18.3871	20.5721	29.2492	6.76244	12.3502	8.65037	9.59072	7.4113	18.051	20.471	8.46962	37.957	14.2385	11.6779	14.9137	19.8102	21.8134	24.2734	13.6341	16.1208	18.8551	17.7993	16.2193	24.8752	13.5626	21.4395
NVE5089	0.0173701	1	24	14	21.4448	0.671484	1	21.4921	12.8982	57.8954	0.0635824	1	22.7461	13.4597	40.0297	21.8692	0.546325	0.0135364	20	8	24	0.354667	0	0	115.204	0	32.6851	27.0162	40.6567	0	44.4678	35.3171	30.3275	69.6391	63.8369	53.3943	44.7654	66.7876	88.2456	46.7431	47.7098	48.7958	50.6652	53.0735	0	0	0	0	41.0147
NVE21902	0.0879603	1	24	2	18.2576	0.999336	1	28	24	238.303	0.301638	1	26	25.2262	190.899	19.4894	0.102093	0.0135364	4	16	24	0.354667	206.326	219.231	238.636	138.934	194.984	186.797	157.437	216.75	153.52	186.004	163.768	180.685	162.18	319.179	140.135	161.458	174.09	161.004	175.773	157.151	184.237	196.931	156.634	218.961	213.742	303.308	207.87
NVE23536	0.224592	1	24	2	8.51159	0.672828	1	28	4.77262e-05	81.1684	0.436673	1	26	1.08336	60.7567	20.8894	0.343821	0.0135366	4	12	24	0.354667	81.7868	72.134	127.547	46.7988	69.8785	22.3848	79.5834	59.4625	85.7593	43.1654	27.2947	60.2284	49.1716	29.6635	42.819	57.7097	61.832	42.5881	87.8864	31.5738	12.6663	30.7268	80.0969	59.2005	105.95	110.966	83.8938
NVE9018	0.0419954	1	28	0	12.6097	0.436613	1	28	4.77262e-05	170.791	0.0916584	1	28	2.38631e-05	111.173	25.152	0.226242	0.0136258	4	12	24	0.354992	211.902	127.295	259.208	89.2102	149.901	111.152	80.4485	117.007	102.699	102.812	116.003	68.6981	90.5793	80.6848	99.2623	82.9982	112.258	85.1762	81.1903	68.1706	112.845	103.354	112.136	114.346	113.32	108.501	84.8259
NVE1861	0.133232	1	20	18	43.3862	0.816269	1	21.3087	2.69124	231.515	0.350042	1	20.6543	0.271584	211.197	21.8035	0.103238	0.0136258	4	4	24	0.354992	191.455	305.509	337.382	247.156	188.221	165.185	166.087	193.733	137.638	156.18	199.403	176.921	283.815	199.339	218.961	158.215	235.322	271.11	249.43	191.595	183.086	189.947	228.721	210.851	237.696	302.075	189.227
NVE20109	0.254526	1	28	16	19.8928	0.635768	1	27.8957	15.9728	185.069	0.456538	1	27.9479	15.9864	157.169	28.6169	0.182078	0.0136594	20	8	24	0.354992	117.104	123.052	111.089	163.796	158.917	153.606	144.461	180.306	152.461	156.965	122.068	167.51	156.141	134.079	169.33	177.668	160.283	242.025	165.729	220.299	201.509	178.774	173.543	119.212	178.733	93.705	126.773
NVE15989	0.197753	1	28	24	15.1322	0.827648	1	28	24	205.093	0.459897	1	28	24	180.062	17.2991	0.0960734	0.0136594	4	8	24	0.354992	219.337	165.484	242.75	176.958	174.696	145.887	138.406	197.569	159.872	181.295	137.232	166.569	206.176	177.981	164.464	172.481	149.477	207.747	164.055	161.457	183.086	180.869	178.883	167.059	218.349	217.001	189.227
NVE10715	0.254526	1	28	16	5.49189	0.888568	1	28	15.8495	42.0705	0.562356	1	28	15.9248	34.7656	6.90631	0.198654	0.0136594	20	8	24	0.354992	34.3876	28.2879	8.22882	26.3243	24.7956	30.8756	51.9022	38.3629	26.4689	34.5323	40.1839	28.2321	32.7811	41.5289	36.0069	38.257	53.4276	40.5106	36.8286	53.8189	56.4226	39.8051	23.1391	19.4632	27.6391	30.824	37.2861
NVE15429	0.324835	1	24	14	2.1618	0.984184	1	26.2347	16.3186	30.1206	0.684274	1	25.1173	15.1377	22.2924	7.54125	0.338288	0.0136594	20	8	24	0.354992	18.5879	21.2159	4.11441	16.0871	21.4144	18.5254	37.1966	13.427	20.1164	23.5448	16.6801	24.4678	19.8412	16.6116	19.4632	25.2885	45.0233	17.6585	23.4364	40.9024	55.2712	41.2018	8.89966	14.5974	6.44913	12.3296	8.38938
NVE474	0.516205	1	28	16	6.99301	0.693554	1	25.4329	15.7705	54.2522	0.725762	1	26.7165	15.9165	47.1049	8.40735	0.178481	0.0136594	20	8	24	0.354992	36.2464	46.675	49.3729	32.1742	42.8288	49.401	49.3071	38.3629	37.0565	41.5957	63.6877	43.2892	59.5236	48.6482	45.7385	43.4444	61.832	61.2853	48.5468	57.4068	61.0286	60.0569	38.2685	33.2496	40.5374	45.6196	32.6254
NVE24556	1	1	28	10	2.0102	0.983719	1	28	15.9704	8.35383	0.999867	1	28	12.9852	5.801	2.19116	0.377722	0.0136594	20	8	24	0.354992	6.50577	0	0	4.38739	4.50829	7.7189	7.78533	11.5089	5.29378	7.06343	9.09824	3.76428	5.17596	2.37308	1.94632	9.07793	10.8056	14.5423	6.69611	6.45827	10.3633	6.98336	2.6699	10.5426	1.84261	1.23296	0
NVE7561	0.197753	1	24	18	18.8929	0.797289	1	25.5196	12.9645	142.142	0.448919	1	24.7598	15.5742	120.284	17.3201	0.143994	0.0136856	20	12	24	0.355315	70.634	120.223	127.547	122.847	89.0388	87.2236	115.05	88.2346	106.934	105.167	71.2695	139.278	177.708	75.9386	191.713	116.716	139.872	140.229	129.737	129.883	170.419	110.337	106.796	120.834	151.094	122.063	95.0796
NVE1698	0.0359561	1	20	12	14.3875	0.538467	1	20	11.54	71.4818	0.0957312	1	20	11.77	52.3234	14.2976	0.273255	0.0137806	16	12	24	0.357231	38.1052	45.2606	20.5721	43.8739	21.4144	47.0853	38.0616	38.3629	50.8203	86.3308	62.1713	38.5838	70.7381	97.2963	65.2017	51.2255	60.6313	48.8205	25.9474	50.231	25.3326	74.0236	31.1488	46.2251	43.3013	78.9095	31.6932
NVE2178	0.10125	1	28	2	1.45429	0.823347	1	24.5977	5.4277e-05	5.12895	0.290485	1	26.2989	0.939274	4.09578	1.34523	0.328443	0.0137872	4	16	24	0.357231	11.1527	0	4.11441	5.84985	6.76244	4.63134	2.59511	3.83629	5.29378	3.92413	5.30731	5.64642	0.86266	2.37308	2.91948	4.53897	3.00155	3.1162	3.34805	2.15276	2.30297	4.19001	3.55986	3.24387	6.44913	4.93184	5.59292
NVE17440	0.0389758	1	28	24	3.11309	0.704645	1	20	3.99995	17.3116	0.126194	1	24	0.685686	11.8327	4.01792	0.339561	0.0138483	4	8	24	0.357875	20.4467	15.5583	0	10.2372	10.1437	23.1567	8.65037	19.1814	5.29378	9.4179	9.85642	5.64642	9.48926	0	6.81212	9.72636	12.6065	11.4261	14.2292	12.199	28.7871	11.1734	18.6893	8.92063	13.8196	20.9603	14.9144
NVE11590	0.133232	1	28	26	4.54742	0.522324	1	28	24	20.9726	0.255058	1	28	25	13.9631	7.16927	0.513445	0.0138538	4	8	24	0.357875	9.29395	46.675	24.6865	10.2372	6.76244	10.8065	6.9203	13.427	14.8226	7.84825	2.27456	8.46962	7.76394	18.9847	8.75844	3.24212	6.60341	7.27114	19.2513	5.74068	11.5148	6.98336	28.4789	22.7071	23.9539	16.0285	20.5074
NVE4943	0.173744	1	28	14	10.6678	0.768151	1	28	15.6857	75.6168	0.402246	1	28	14.8429	67.2631	10.5477	0.156812	0.0138538	16	12	24	0.357875	59.4813	46.675	28.8009	52.6486	91.2929	61.7512	76.9883	44.1173	77.2892	59.6467	78.0932	76.2266	78.5021	43.902	67.148	101.803	70.8366	64.4015	88.7234	75.3465	100.179	67.7386	73.8672	58.3896	67.2552	49.3184	60.5899
NVE7499	0.116278	1	20	14	102.152	0.640292	1	20	12.1458	421.657	0.267848	1	20	13.0729	273.316	101.595	0.371713	0.0139056	16	16	24	0.358853	194.244	414.417	135.776	193.045	112.707	189.885	155.707	128.516	390.681	255.853	143.297	163.746	460.661	678.701	316.277	229.542	405.81	344.86	122.204	241.109	171.571	251.401	101.456	490.635	162.149	234.263	167.788
NVE21547	0.0307071	1	20	6	18.3896	0.255181	1	20	4.13378	84.889	0.0458323	1	20	5.06689	64.1061	27.3361	0.42642	0.0140076	8	8	24	0.3604	84.5749	21.2159	65.8306	76.048	95.8012	94.1706	62.2827	138.106	51.8791	51.0136	101.597	34.8196	48.309	62.8867	25.3022	50.5771	23.4121	17.6585	72.8202	58.842	31.09	46.7885	119.255	71.365	107.793	86.3073	106.265
NVE5481	0.133232	1	24	16	24.4514	0.603378	1	25.2614	13.2176	119.779	0.283041	1	24.6307	14.654	91.2472	25.9886	0.284815	0.0140029	16	16	24	0.3604	37.1758	60.8189	90.5171	90.6726	45.0829	59.4356	111.59	57.5443	100.582	50.2288	61.4131	108.223	124.223	116.281	132.35	97.912	118.261	92.4474	59.428	170.785	191.146	104.052	69.4173	50.2799	56.1995	98.6369	58.7256
NVE4895	0.173744	1	28	24	31.8608	0.902087	1	27.286	23.9999	271.438	0.447192	1	27.643	24.004	216.134	58.722	0.271693	0.0140076	4	8	24	0.3604	152.421	237.618	522.53	203.282	153.282	217.673	198.959	195.651	163.049	103.597	112.97	132.691	292.442	78.3117	303.626	152.38	210.709	216.057	219.298	177.961	306.294	197.629	189.563	229.503	236.775	430.303	162.195
NVE22237	0.365826	1	28	16	17.8997	0.506327	1	28	17.1911	147.279	0.497553	1	28	16.5955	126.357	18.3824	0.145481	0.0140292	24	4	24	0.360597	85.5043	131.539	57.6018	122.847	142.011	120.415	139.271	105.498	127.051	116.154	121.31	91.2837	136.3	118.654	142.081	138.114	171.088	125.687	119.693	152.846	180.783	164.807	117.475	142.73	113.32	125.762	103.469
NVE21755	0.0568594	1	24	0	15.7628	0.99528	1	28	23.9999	106.543	0.219115	1	26	24.1428	91.5666	11.7164	0.127955	0.0140607	4	8	24	0.361045	71.5634	96.1787	131.661	119.922	82.2763	77.9609	113.32	82.4802	85.7593	86.3308	56.1058	70.5802	67.2875	169.675	82.7186	63.5455	66.0341	75.8276	67.7981	91.8509	96.7245	107.544	100.566	110.291	112.399	92.4721	105.333
NVE2031	0.0762362	1	20	4	14.8258	0.238342	1	25.0921	24	129.939	0.0909963	1	22.5461	1.76393	105.417	19.6022	0.18595	0.0141291	4	16	24	0.361323	115.245	106.079	119.318	140.396	98.0554	110.38	130.621	147.697	73.0542	116.154	55.3476	112.928	60.3862	125.773	84.6649	112.177	93.0481	83.0988	74.4942	104.05	126.663	100.56	121.925	134.62	121.612	125.762	130.501
NVE7029	0.0659181	1	24	4	4.8824	0.880202	1	25.9619	1.89091	20.566	0.223205	1	24.9809	2.99148	12.5158	8.86481	0.708289	0.0141979	4	16	24	0.361323	47.3991	7.07197	12.3432	7.31231	51.8454	16.2097	2.59511	23.0177	12.7051	10.9876	6.06549	4.70535	3.45064	2.37308	5.83896	3.24212	1.80093	7.27114	30.1325	1.43517	1.15148	2.09501	19.5792	8.92063	35.9308	7.39777	17.7109
NVE12060	0.10125	1	28	22	10.8348	0.925979	1	25.2614	23.9999	70.6239	0.31568	1	26.6307	23.1125	60.7741	10.1099	0.166353	0.0141936	4	4	24	0.361323	46.4698	80.6204	119.318	49.7237	54.0995	37.8226	66.6079	34.5266	52.9378	36.102	44.733	51.7588	54.3476	56.954	70.0675	54.4676	62.4323	55.0529	85.3754	67.453	86.3612	54.4702	38.2685	62.4444	69.0978	80.1425	71.7758
NVE23868	0.197753	1	24	2	25.039	0.847233	1	28	4.77262e-05	529.934	0.466861	1	26	1.08336	486.119	60.8967	0.125271	0.0141936	4	20	24	0.361323	580.872	586.973	411.441	520.636	435.05	591.268	460.2	569.689	385.387	485.807	514.809	404.66	531.399	476.989	459.331	411.101	448.432	519.367	495.512	381.755	328.173	347.073	538.429	460.629	649.519	595.52	600.306
NVE597	0.254526	1	24	14	19.0014	0.70644	1	28	14.8852	251.608	0.488334	1	26	14.4943	231.999	29.0612	0.125264	0.0141249	20	8	24	0.361323	254.654	171.142	189.263	210.594	294.166	187.569	206.744	224.423	197.988	306.082	291.902	191.037	271.738	239.681	267.619	214.628	250.93	272.148	213.438	270.53	245.266	277.938	203.802	208.418	205.451	173.847	192.956
NVE6843	0.254526	1	28	16	62.8408	0.910058	1	28	18.3756	673.25	0.570421	1	28	17.1878	570.31	83.2177	0.145917	0.0141936	24	4	24	0.361323	599.46	336.626	304.466	394.865	578.188	462.362	531.133	629.151	701.956	519.554	609.582	629.575	397.686	358.335	456.412	699.001	626.724	630.512	682.166	939.319	982.215	669.006	654.125	478.47	588.713	387.15	548.106
NVE10489	0.461152	1	28	10	12.7844	0.828718	1	27.8957	6.29015	205.064	0.749771	1	27.9479	8.14164	186.843	20.8694	0.111694	0.0141936	8	20	24	0.361323	165.432	162.655	127.547	194.507	183.713	201.463	205.879	224.423	196.929	193.067	188.788	236.208	169.944	186.287	205.337	218.519	187.297	179.701	176.61	185.137	184.237	177.377	213.592	190.577	208.215	143.023	156.602
NVE1941	0.516205	1	28	6	2.5618	0.997444	1	28	15.7715	17.2764	0.856672	1	28	10.8857	17.0282	1.52727	0.0896907	0.0141928	8	20	24	0.361323	18.5879	7.07197	12.3432	19.012	24.7956	26.2443	26.8162	28.7722	20.1164	12.5572	22.7456	12.2339	18.1159	10.6789	15.5706	16.859	15.0078	13.5035	19.2513	24.3979	31.09	13.2684	10.6796	9.7316	8.29173	12.3296	11.1858
NVE1218	0.974979	1	24	18	0.65444	0.999486	1	24.5977	22.1351	6.99434	0.999672	1	24.2989	20.0452	5.1013	2.10346	0.412338	0.0141925	20	12	24	0.361323	0.929395	4.24318	12.3432	10.2372	2.25415	0.77189	0.865037	0	8.47005	2.35448	2.27456	2.82321	6.90128	2.37308	2.91948	1.29685	3.60186	13.5035	2.51104	19.3748	1.15148	11.1734	1.77993	1.62193	2.76391	17.2615	4.66076
NVE25589	0.0489259	1	28	2	8.99777	0.828924	1	28	4.77262e-05	53.0564	0.17054	1	28	1.00002	43.3921	8.4014	0.193616	0.0143263	4	16	24	0.362084	66.9164	63.6477	61.7162	20.4745	46.21	52.4886	52.7673	34.5266	60.3491	36.102	37.9093	38.5838	34.5064	64.0732	29.1948	30.4759	35.4183	29.0846	35.1546	34.4441	33.393	33.5201	47.1682	42.9812	63.5699	39.4547	43.8112
NVE16463	0.0879603	1	20	6	28.6717	0.621332	1	20.951	3.1546	348.705	0.213515	1	20.4755	4.61283	316.955	60.9328	0.192245	0.0143263	4	16	24	0.362084	446.11	190.943	337.382	326.129	352.774	373.595	382.346	418.155	281.629	288.816	275.222	305.848	236.369	390.372	246.209	337.829	200.504	202.553	345.687	271.965	262.538	203.216	433.413	398.184	447.754	399.479	393.369
NVE18164	0.173744	1	24	0	3.66301	0.951998	1	28	24	28.893	0.463026	1	26	24.1428	20.7652	5.79509	0.279077	0.0143263	4	8	24	0.362084	26.0231	28.2879	32.9153	17.5495	14.652	24.7005	41.5218	13.427	12.7051	16.4813	9.85642	14.116	9.48926	33.2231	10.7048	14.2653	27.014	17.6585	18.4143	20.81	20.7267	11.8717	17.7993	19.4632	16.5835	56.7162	19.5752
NVE13166	0.254526	1	24	14	18.5293	0.665564	1	28	15.4249	156.11	0.470175	1	26	14.7449	139.228	25.8671	0.185789	0.0143263	20	8	24	0.362084	105.951	161.241	78.1738	140.396	89.0388	165.185	179.063	113.17	173.636	154.611	157.703	127.044	167.356	107.975	160.571	151.083	195.101	181.779	117.182	166.48	161.208	153.634	97.0063	121.645	94.8943	101.103	110.926
NVE9413	0.224592	1	28	16	10.5945	0.885791	1	27.1869	16.9063	80.2486	0.520181	1	27.5935	16.4634	61.4569	21.24	0.345608	0.0143263	20	8	24	0.362084	52.0461	59.4045	28.8009	36.5615	59.7349	35.507	72.6631	36.4447	89.9943	55.7226	49.2821	56.4642	62.1115	52.2078	59.3628	55.7644	75.6391	95.5636	43.5247	131.318	157.753	59.3585	61.4076	37.3045	42.38	34.5229	56.8613
NVE7340	0.324835	1	20	0	7.49715	0.992602	1	20	0.956768	31.3295	0.68738	1	20	0.478384	28.696	7.76396	0.270559	0.0143263	4	8	24	0.362084	28.8112	89.1068	32.9153	39.4865	14.652	27.0162	31.1413	36.4447	19.0576	16.4813	20.471	9.41069	30.1931	59.327	21.4095	5.83581	25.213	49.8593	18.4143	28.7034	25.3326	43.2968	21.3592	25.14	28.5604	46.8525	21.4395
NVE21647	0.461152	1	28	24	81.4609	0.928184	1	28	24	1348.84	0.791243	1	28	24	785.542	804.067	1.02358	0.0143263	4	8	24	0.362084	190.526	1664.74	5994.7	713.681	164.553	895.393	262.971	299.23	153.52	241.726	216.083	367.017	312.283	511.399	377.586	299.572	420.818	379.138	616.879	365.969	277.507	465.092	412.944	377.099	300.345	3709.98	414.808
NVE22813	0.0489259	1	28	14	59.2765	0.539409	1	23.968	12.1293	309.564	0.122316	1	25.984	13.0708	186.089	81.4608	0.437752	0.0143688	16	12	24	0.362091	175.656	0	86.4026	159.408	0	267.846	116.78	138.106	0	270.765	333.602	186.332	443.407	249.174	363.962	180.91	239.524	400.952	0	250.437	161.208	173.187	149.514	145.163	170.441	157.819	111.858
NVE10918	0.0762362	1	24	12	12.0043	0.710308	1	20.3256	11.8061	51.2513	0.212055	1	22.1628	11.9773	36.1546	11.5131	0.318441	0.0143688	16	12	24	0.362091	22.3055	62.2333	8.22882	10.2372	36.0663	31.6475	22.491	17.2633	43.409	34.5323	41.7003	44.2303	71.6008	42.7155	53.5238	36.9602	25.213	64.4015	38.5026	18.6572	16.1208	28.6318	20.4692	47.847	9.21304	20.9603	54.997
NVE25062	0.254526	1	28	0	33.5552	0.749247	1	28	4.77262e-05	136.946	0.506705	1	28	2.38631e-05	86.3615	53.7198	0.622035	0.0143688	4	12	24	0.362091	32.5288	292.779	4.11441	231.069	60.8619	67.9264	98.6142	103.58	80.4655	128.711	3.03275	85.6373	6.90128	1.18654	0.97316	82.9982	112.258	3.1162	134.759	10.7638	54.1197	15.3634	89.8865	171.925	96.7369	213.302	114.655
NVE8013	0.10125	1	24	20	11.8647	0.453386	1	25.6068	19.1586	90.9719	0.187347	1	24.8034	19.6135	74.529	14.3552	0.192612	0.0144495	24	8	24	0.362704	60.4107	74.9628	82.2882	64.3483	74.3868	50.1729	76.9883	51.7899	68.8192	51.7985	59.8967	78.1088	71.6008	52.2078	63.2554	73.9203	112.258	49.8593	87.0494	104.05	150.844	85.8953	77.427	76.2308	81.0747	80.1425	62.4542
NVE432	0.0762362	1	20	4	1.74586	0.670031	1	25.9619	3.92157	5.9579	0.203012	1	22.9809	4.03374	3.72664	1.32204	0.354754	0.0144404	8	8	24	0.362704	6.50577	4.24318	4.11441	2.92492	5.63537	6.94701	9.51541	5.75443	2.11751	2.35448	1.51637	8.46962	0.86266	1.18654	1.94632	4.53897	4.80248	2.07747	1.67403	1.43517	4.60593	1.39667	4.44983	5.67676	3.68521	1.23296	3.72861
NVE9705	0.10125	1	20	2	0.611674	0.990538	1	22.3916	20.2944	3.95971	0.33093	1	21.1958	0.0671713	2.5547	1.4496	0.567426	0.0144404	24	16	24	0.362704	8.36456	0	4.11441	1.46246	1.12707	3.85945	0.865037	1.91814	7.4113	2.35448	0	0.941069	0.86266	0	0.97316	0.648424	0.60031	0	1.67403	7.89344	11.5148	5.58669	3.55986	3.24387	1.84261	2.46592	2.79646
NVE19175	0.254526	1	24	6	21.4251	0.715451	1	20	5.16951	158.03	0.492255	1	22	5.59323	125.373	23.9823	0.191288	0.0144404	8	8	24	0.362704	172.867	110.323	98.7459	96.5225	162.299	158.238	123.7	182.224	188.459	131.066	148.605	119.516	75.0514	78.3117	85.6381	141.356	90.0466	93.4861	163.218	104.05	82.9067	90.7837	147.734	166.248	131.746	110.966	152.873
NVE20162	0.10125	1	20	18	4.5589	0.65521	1	20.6621	17.5437	56.7479	0.246318	1	20.331	17.7803	49.7632	8.58101	0.172437	0.0144873	20	16	24	0.363299	40.8934	46.675	86.4026	49.7237	47.3371	38.5945	44.9819	51.7899	43.409	41.5957	27.2947	45.1713	64.6995	47.4616	53.5238	40.2023	61.832	58.1691	46.0357	52.3837	78.3008	57.2635	49.8381	44.6032	46.9865	49.3184	43.8112
NVE2808	0.0359561	1	20	6	7.14003	0.308217	1	21.2482	4.28304	19.6301	0.0609793	1	20.6241	5.17223	12.087	7.98665	0.660766	0.0146443	8	8	24	0.365368	13.0115	11.3151	4.11441	20.4745	31.558	20.0692	14.7056	21.0996	13.7638	25.1144	16.6801	0	0	21.3577	0.97316	1.29685	1.20062	0	19.2513	10.7638	0	11.8717	18.6893	1.62193	20.2687	23.4263	21.4395
NVE15172	0.0568594	1	24	4	8.69327	0.360918	1	22.3249	3.59495	33.9979	0.100274	1	23.1624	3.79512	26.5387	10.734	0.404466	0.0146443	4	16	24	0.365368	40.8934	19.8015	45.2585	19.012	51.8454	42.454	12.9756	28.7722	23.2927	32.1778	35.6348	28.2321	18.1159	22.5443	11.6779	23.9917	10.8056	23.8909	25.1104	12.9165	11.5148	13.9667	44.4983	25.14	41.4587	32.057	41.9469
NVE15234	0.0762362	1	28	18	25.9858	0.592927	1	26.4198	17.2681	284.779	0.185177	1	27.2099	17.6383	258.658	30.4852	0.117859	0.0146443	24	8	24	0.365368	228.631	234.789	250.979	254.468	275.006	230.795	197.228	226.341	217.045	243.296	243.378	270.087	341.613	179.168	287.082	266.502	333.172	271.11	307.184	215.276	271.75	299.586	300.808	270.863	280.076	239.194	238.631
NVE2885	0.306338	1	24	6	0.665437	0.801065	1	23.8156	4.465	2.31723	0.590149	1	23.9078	5.22962	1.42013	0.882544	0.621453	0.014655	8	16	24	0.365368	0	0	4.11441	1.46246	2.25415	1.54378	2.59511	3.83629	3.17627	0.784825	2.27456	0.941069	0.86266	1.18654	0.97316	1.29685	0.60031	2.07747	1.67403	0	0	0	0.889966	0.810966	1.84261	3.69888	0
NVE13637	0.287841	1	28	4	0.901675	0.999997	1	28	12.8446	3.6278	0.646301	1	28	8.4223	3.64101	0.03141	0.00862671	0.014655	8	16	24	0.365368	3.71758	4.24318	4.11441	2.92492	4.50829	6.94701	6.05526	5.75443	3.17627	1.56965	3.79093	1.88214	6.03862	2.37308	1.94632	3.89054	8.40435	2.07747	1.67403	3.58793	1.15148	1.39667	2.6699	2.4329	9.21304	0	2.79646
NVE2520	0.461152	1	28	22	14.4046	0.997629	1	28	24	117.474	0.817249	1	28	23	101.996	22.7028	0.222586	0.0146138	4	4	24	0.365368	78.9986	156.998	209.835	105.297	65.3702	66.3826	98.6142	70.9713	69.878	64.3557	84.1587	88.4605	109.558	166.116	89.5307	72.6235	110.457	91.4086	74.4942	96.874	90.9671	130.589	90.7765	88.3953	99.5008	176.313	84.8259
NVE24488	0.0419954	1	24	4	228.217	0.233468	1	21.4921	3.66746	759.169	0.0551498	1	22.7461	3.83622	524.503	295.815	0.563992	0.0146697	8	8	24	0.36538	1030.7	445.534	608.933	456.288	859.957	1066.75	205.014	1106.77	495.498	943.36	627.02	165.628	316.596	291.889	241.344	247.698	132.669	291.884	562.473	205.229	104.785	398.75	1043.04	646.34	927.753	512.912	948.932
NVE15578	0.0359561	1	28	10	60.8295	0.666207	1	28	8.00624	212.048	0.113342	1	28	9.00312	115.906	49.0188	0.422919	0.0147946	12	12	24	0.365659	365.252	33.9454	74.0594	146.246	267.116	152.834	70.9331	9.59072	225.515	161.674	250.202	210.8	82.8154	49.8347	96.3428	276.877	54.0279	119.454	286.259	56.6892	3.45445	97.0687	24.0291	16.2193	19.3474	6.1648	20.5074
NVE12982	0.0489259	1	28	20	2.74542	0.961151	1	28	19.597	9.19059	0.190785	1	28	19.7985	6.93922	0.547433	0.0788897	0.0147946	20	12	24	0.365659	2.78819	4.24318	4.11441	4.38739	3.38122	0.77189	12.9756	3.83629	14.8226	2.35448	1.51637	9.41069	6.90128	7.11924	4.8658	3.89054	9.60497	7.27114	9.20715	11.4814	10.3633	16.0617	6.22976	5.67676	4.60652	13.5626	5.59292
NVE4111	0.0879603	1	24	22	51.2843	0.598984	1	20.7767	18.8749	309.141	0.207765	1	22.3883	20.4308	276.738	50.6127	0.18289	0.0147946	24	12	24	0.365659	369.899	350.769	382.64	254.468	228.796	392.892	251.726	170.715	205.399	153.826	277.496	216.446	304.519	353.589	221.88	237.323	300.155	220.212	242.734	363.816	417.988	351.961	231.391	318.71	283.762	289.746	244.224
NVE22216	0.10125	1	24	16	8.35588	0.559329	1	23.5165	15.8855	59.4867	0.219233	1	23.7582	15.9438	46.7011	15.3719	0.329154	0.0147946	20	12	24	0.365659	27.8819	24.0447	57.6018	48.2612	39.4476	29.3318	39.7917	17.2633	49.7616	36.102	43.9748	64.9338	40.545	34.4097	49.6312	62.8971	102.653	48.8205	59.428	60.2772	82.9067	52.3752	32.0388	27.5729	30.403	20.9603	53.1327
NVE8533	0.0710772	1	28	16	28.8173	0.999857	1	28	18.7061	273.311	0.258977	1	28	17.353	153.105	100.625	0.65723	0.0147613	24	4	24	0.365659	0.929395	0	0	0	1.12707	0	395.322	0	370.565	1.56965	1.51637	328.433	0.86266	2.37308	1.94632	340.422	450.233	2.07747	5.8591	535.319	1159.54	294.698	2.6699	5.67676	0	183.711	41.0147
NVE14143	0.0820983	1	20	0	8.97846	0.891424	1	28	20.6425	11.5185	0.264545	1	24	20.8468	17.5575	24.6515	1.40404	0.0147613	8	4	24	0.365659	2.78819	87.6924	181.034	14.6246	1.12707	34.7351	28.5462	17.2633	1.05876	12.5572	1.51637	1.88214	3.45064	13.0519	3.89264	0	4.80248	10.3873	5.02208	14.3517	12.6663	16.0617	13.3495	14.5974	18.4261	0	9.32153
NVE9470	0.152315	1	24	16	45.8126	0.7095	1	25.6947	17.0469	464.98	0.348518	1	24.8473	16.5248	419.756	50.8398	0.121117	0.0147946	20	12	24	0.365659	349.453	383.301	473.157	358.303	335.868	353.526	420.408	331.839	431.973	357.096	384.401	495.944	421.841	312.06	471.009	470.756	469.443	357.325	448.639	626.452	564.226	465.79	392.475	424.946	452.36	372.354	357.015
NVE16024	0.224592	1	20	16	4.01982	0.743713	1	25.4329	14.0246	30.0179	0.465947	1	22.7165	15.3499	22.6736	8.5243	0.375956	0.0147762	20	4	24	0.365659	21.3761	22.6303	16.4576	8.77477	40.5746	20.0692	12.1105	13.427	16.9401	15.6965	12.131	48.9356	24.1545	27.2904	26.2753	36.9602	32.4168	40.5106	50.2208	13.6341	5.75741	6.28502	12.4595	30.0058	14.7409	12.3296	10.2537
NVE19320	0.0879603	1	24	20	34.5307	0.316325	1	22.5263	19.0307	196.244	0.127486	1	23.2632	19.5196	166.265	32.1962	0.193644	0.0149361	24	8	24	0.365994	199.82	213.573	168.691	124.309	125.105	165.185	179.928	113.17	143.991	186.788	156.186	127.985	148.378	150.691	127.484	127.091	213.11	180.74	143.966	227.475	272.901	236.736	174.433	177.602	153.858	172.615	132.366
NVE13831	0.116278	1	28	24	301.408	0.419601	1	28	24	1740.94	0.196148	1	28	24	673.118	476.426	0.70779	0.0149492	4	8	24	0.365994	151.491	550.199	1979.03	568.898	615.382	68.6983	244.806	1112.52	275.277	54.9378	115.244	661.572	382.158	169.675	532.318	311.243	432.223	743.734	297.977	251.155	481.32	44.6935	1274.43	909.093	1005.14	3111.99	1352.55
NVE23867	0.152315	1	24	2	61.1125	0.752754	1	28	24	777.897	0.36298	1	26	25.2262	546.613	101.983	0.186573	0.0149492	4	16	24	0.365994	534.402	584.144	789.967	451.901	439.559	606.706	488.746	738.485	405.504	481.883	521.632	402.778	557.278	810.407	439.868	368.953	315.763	500.67	507.23	422.658	472.108	347.771	696.843	596.871	816.275	832.249	740.129
NVE10486	0.152315	1	20	14	8.75502	0.834903	1	20	12.5775	71.8933	0.389421	1	20	13.2887	62.8121	6.2252	0.0991082	0.0149361	16	16	24	0.365994	53.9049	73.5484	86.4026	58.4985	56.3537	57.1199	48.4421	42.1992	50.8203	43.1654	57.6222	62.1106	73.3261	62.8867	82.7186	66.7876	68.4354	71.6727	68.6351	58.842	62.1801	66.3419	49.8381	48.658	57.1208	77.6765	59.6578
NVE15121	0.324835	1	20	14	1.94208	0.493884	1	20	12.2748	11.4774	0.454002	1	20	13.1374	5.44317	4.39059	0.806623	0.0149752	16	8	24	0.365994	4.64698	2.82879	4.11441	4.38739	2.25415	1.54378	6.9203	1.91814	2.11751	1.56965	3.03275	7.52856	12.9399	10.6789	19.4632	2.5937	1.80093	21.8134	1.67403	2.87034	1.15148	2.09501	0	0	0	3.69888	0.932153
NVE1682	0.173744	1	24	0	12.8948	0.951479	1	28	23.9999	66.3697	0.462864	1	26	24.1428	63.8853	19.9529	0.312323	0.0149492	4	8	24	0.365994	57.6225	195.186	106.975	65.8108	47.3371	53.2604	102.939	51.7899	53.9966	48.6592	35.6348	26.3499	56.9356	105.602	38.9264	22.0464	52.227	81.0213	47.7098	45.2079	35.696	48.1852	71.1973	94.8831	52.5143	92.4721	54.997
NVE6447	0.254526	1	28	2	278.066	0.999999	1	28	11.828	2533.19	0.602808	1	28	6.914	2043.12	84.8275	0.0415185	0.0149492	4	16	24	0.365994	2198.02	3393.13	2069.55	2677.77	1821.35	1497.47	2227.47	2524.28	1746.95	1602.61	1539.88	2345.14	2275.7	4742.6	1745.85	1352.61	1204.82	1588.22	1415.39	1516.26	1304.63	1004.21	2366.42	2311.25	1852.74	2522.64	2252.08
NVE17434	0.365826	1	28	24	4.83025	0.751673	1	27.8957	24	38.6528	0.629996	1	27.9479	24.0001	34.0881	6.1494	0.180397	0.0149492	4	8	24	0.365994	31.5994	50.9181	41.1441	42.4114	25.9227	29.3318	27.6812	46.0355	30.7039	15.6965	33.3602	26.3499	37.957	33.2231	26.2753	24.6401	31.8165	30.1233	46.0357	33.0089	21.8782	32.1234	37.3786	38.9264	47.9078	39.4547	32.6254
NVE12165	0.365826	1	20	0	18.4333	0.945445	1	21.8686	1.15908	157.546	0.713076	1	20.9343	0.55478	147.114	14.8891	0.101208	0.0149492	4	8	24	0.365994	161.715	182.457	201.606	146.246	146.52	205.323	105.535	141.943	102.699	118.509	137.232	106.341	150.103	173.235	157.652	119.958	176.491	163.081	107.138	151.411	179.631	189.947	120.145	127.322	183.339	145.489	148.212
NVE7493	0.411148	1	24	0	152.921	0.999877	1	28	12.0881	1463.57	0.776532	1	26	5.61235	1305.51	165.696	0.126921	0.0149621	4	8	24	0.365994	1416.4	2558.64	1361.87	2081.08	978.299	1057.49	986.142	1294.75	939.117	937.081	1102.4	1038.94	1235.33	2885.67	993.596	737.906	850.039	1413.72	1096.49	983.092	810.644	591.49	1316.26	1707.9	1269.56	2104.66	1465.34
NVE6950	0.461152	1	24	16	4.66184	0.991875	1	28	16.8084	49.0275	0.815181	1	26	16.4706	37.9901	11.8688	0.312419	0.0149492	20	8	24	0.365994	35.317	28.2879	4.11441	27.7868	37.1934	23.9286	69.203	23.0177	43.409	24.3296	43.2166	49.8767	27.6051	37.9693	28.2216	42.1475	69.636	33.2395	28.4585	73.1937	94.4216	53.0735	27.5889	30.8167	19.3474	25.8922	15.8466
NVE451	0.461152	1	24	16	13.4051	1	1	20	12.2482	81.1389	0.818096	1	22	14.0698	67.0185	3.69937	0.0551992	0.0149789	16	20	24	0.365994	42.7522	56.5757	230.407	35.0991	54.0995	49.401	41.5218	47.9536	41.2915	44.735	51.5567	61.1695	94.8926	83.0579	87.5844	58.3581	52.227	69.5952	65.2871	55.2541	85.2097	55.8669	69.4173	55.1457	48.8291	103.569	54.997
NVE15304	0.10125	1	24	14	65.6681	0.576691	1	20.381	12.2707	345.069	0.224253	1	22.1905	13.1523	228.113	94.3211	0.413485	0.0149935	16	12	24	0.366005	186.808	52.3325	189.263	264.706	54.0995	212.27	134.081	222.505	59.2904	364.159	250.202	217.387	396.824	256.293	428.19	295.681	280.345	613.892	54.4059	140.647	139.329	173.886	193.123	188.144	191.631	181.245	24.236
NVE4703	0.881105	1	28	24	2321.3	0.999893	1	28	12.2556	18564.9	0.992622	1	28	18.1278	15383.9	1468.32	0.0954455	0.0150253	4	8	24	0.366433	11584.9	18476.2	31471.1	19104.1	9736.78	8983.26	15580.2	15818.9	10086.8	9479.12	9760.89	11929.9	19588.4	26418.3	17826.3	10223	11673	16480.6	12887.5	13224.4	11672.6	13320.1	16653.9	15641.1	17195.2	26448.2	13731.5
NVE3356	0.10125	1	28	14	3.92161	0.297527	1	27.0886	11.2692	16.549	0.135633	1	27.5443	12.6155	11.3394	4.59155	0.404918	0.0151415	16	12	24	0.368917	5.57637	1.41439	12.3432	11.6997	18.0332	8.4908	5.19022	5.75443	11.6463	18.8358	15.9219	13.175	9.48926	22.5443	21.4095	12.3201	10.8056	13.5035	18.4143	7.17585	9.21186	13.9667	9.78962	12.1645	14.7409	2.46592	1.86431
NVE7669	0.00944232	1	20	16	10.8431	0.701322	1	20.951	15.4376	34.7275	0.0398475	1	20.4755	15.7338	22.3899	15.0256	0.671089	0.015281	20	8	24	0.370211	18.5879	18.3871	28.8009	27.7868	0	21.6129	0	1.91814	1.05876	20.4055	24.262	37.6428	31.0558	32.0366	26.2753	34.3665	37.8196	38.4332	0.837014	50.231	88.6642	35.6151	0	0.810966	0.921304	0	0
NVE18409	0.0284318	1	28	16	2.12629	0.957152	1	28	18.1615	7.8394	0.125292	1	28	17.0807	4.15208	3.72859	0.898003	0.015281	20	8	24	0.370211	0	2.82879	0	0	2.25415	0	5.19022	0	0	3.92413	0.758187	9.41069	0.86266	2.37308	5.83896	5.83581	6.0031	3.1162	4.18507	14.3517	31.09	2.79334	3.55986	2.4329	2.76391	2.46592	0
NVE14363	0.0659181	1	24	4	5.24186	0.447219	1	28	4.77262e-05	24.6072	0.133368	1	26	2.16669	16.5745	7.52993	0.454307	0.015281	4	16	24	0.370211	13.9409	9.90075	28.8009	46.7988	19.1602	16.2097	12.1105	30.6903	10.5876	13.342	25.0202	20.7035	11.2146	8.30579	4.8658	20.1011	6.60341	10.3873	18.4143	6.45827	8.06038	11.1734	16.0194	15.4084	30.403	11.0966	28.8967
NVE11922	0.0659181	1	24	18	29.5626	0.560089	1	20.5487	17.0118	284.178	0.158719	1	22.2743	17.5731	252.652	47.0319	0.186152	0.015281	24	8	24	0.370211	193.314	243.276	423.784	270.555	196.111	167.5	251.726	235.932	222.339	192.282	213.05	248.442	273.463	238.495	274.431	243.807	345.178	270.071	235.201	279.858	367.323	284.921	264.32	209.229	212.821	261.388	214.395
NVE12205	0.116278	1	28	4	91.1028	0.822189	1	27.0886	11.6982	1290.47	0.320035	1	27.5443	7.91497	1119.46	74.8477	0.0668604	0.015281	8	16	24	0.370211	1255.61	1173.95	1045.06	1326.45	1295.01	1289.83	1016.42	1200.76	927.471	1148.98	1265.41	1190.45	1080.91	1442.83	1639.77	986.253	764.195	1136.38	1078.07	896.264	817.553	791.214	1107.12	987.757	1192.17	1086.24	1126.97
NVE20078	0.116278	1	24	16	84.3286	0.971176	1	20	13.2924	379.368	0.359221	1	22	14.6441	314.586	93.7238	0.297927	0.015281	16	16	24	0.370211	140.339	893.896	246.865	254.468	131.868	227.708	195.498	141.943	204.34	392.413	349.524	218.328	373.532	526.824	355.203	243.807	401.608	333.434	199.209	470.736	294.78	424.588	132.605	464.684	140.959	181.245	255.41
NVE7510	0.0359561	1	28	18	61.6936	0.483707	1	28	17.9296	485.151	0.0878609	1	28	17.9648	411.039	75.1477	0.182824	0.0154379	20	12	24	0.370869	320.641	277.221	464.928	314.429	312.199	397.524	340.825	393.22	373.741	372.007	346.491	404.66	433.055	234.935	523.56	465.568	566.693	380.177	441.943	547.518	712.768	511.182	404.044	343.85	420.114	429.07	349.557
NVE4356	0.0489259	1	28	18	49.9139	0.388205	1	28	17.269	440.037	0.0942763	1	28	17.6345	391.048	48.5808	0.124233	0.0154379	20	12	24	0.370869	276.03	316.824	460.814	355.378	415.89	314.159	274.217	374.038	391.74	327.272	383.642	337.844	453.759	316.806	451.546	382.57	510.264	366.673	501.371	450.644	457.139	494.422	348.867	361.691	422.878	445.099	359.811
NVE430	0.0762362	1	28	16	63.5982	0.478869	1	28	17.2396	551.146	0.157355	1	28	16.6198	484.716	80.3661	0.165801	0.0154379	20	12	24	0.370869	452.615	349.355	510.187	377.315	436.177	382.086	358.125	381.711	524.085	386.919	523.907	596.638	545.201	361.895	495.338	565.426	615.918	440.423	559.125	627.887	750.767	668.307	430.743	381.154	484.606	473.457	414.808
NVE17958	0.116278	1	20	16	11.7774	0.427942	1	20.4366	15.975	87.5801	0.199068	1	20.2183	15.9895	75.8422	13.8519	0.18264	0.0154379	20	12	24	0.370869	64.1283	91.9355	74.0594	86.2852	72.1327	75.6453	51.0372	51.7899	71.9955	66.7102	52.3149	88.4605	69.8755	64.0732	96.3428	75.8656	96.0497	98.6798	77.8423	94.7213	95.5731	78.9119	78.317	69.7431	102.265	46.8525	38.2183
NVE17877	0.0762362	1	24	6	63.8078	0.676961	1	21.1881	5.29116	320.544	0.204581	1	22.5941	5.64538	256.432	61.2762	0.238957	0.0154379	8	12	24	0.370869	279.748	309.752	123.432	285.18	358.409	318.019	233.56	354.857	347.272	258.208	325.262	276.674	172.532	219.51	131.377	298.923	201.104	156.849	405.952	110.508	169.268	201.121	313.268	226.26	305.873	230.564	348.625
NVE24477	0.116278	1	24	2	10.9036	0.621578	1	28	24	117.405	0.262164	1	26	25.2262	79.3356	21.6133	0.272429	0.0153365	4	16	24	0.370869	123.61	63.6477	86.4026	76.048	93.5471	63.295	59.6876	140.025	61.4079	65.1405	73.5441	54.582	71.6008	70.0059	66.1749	49.9286	60.6313	50.898	82.0273	61.7123	62.1801	34.9168	149.514	92.4502	153.858	97.4039	101.605
NVE15832	0.10125	1	24	18	38.9588	0.99933	1	20.381	17.308	544.488	0.332973	1	22.1905	17.7438	506.465	63.7957	0.125963	0.0154379	20	12	24	0.370869	520.461	270.149	925.743	525.024	516.199	443.837	319.199	450.764	487.028	441.072	636.877	389.603	537.437	379.693	566.379	472.053	615.918	531.832	575.028	525.273	534.288	550.987	490.371	566.055	519.615	417.974	497.77
NVE17312	0.173744	1	24	18	5.97081	0.582886	1	23.968	16.866	58.4077	0.333182	1	23.984	17.4326	52.0696	6.69967	0.128668	0.0154379	20	12	24	0.370869	45.5404	50.9181	45.2585	59.9609	40.5746	51.7167	50.1722	36.4447	47.6441	44.735	61.4131	40.466	56.0729	39.1558	58.3896	51.8739	56.4292	56.0917	68.6351	69.6058	69.089	59.3585	45.3883	40.5483	54.3569	48.0855	54.997
NVE10088	0.643004	1	20	16	125.224	0.999211	1	20	12.4738	719.194	0.926733	1	20	14.2369	615.78	91.3392	0.148331	0.0153552	16	20	24	0.370869	425.663	543.127	1547.02	636.171	432.796	442.293	550.164	471.863	439.384	397.122	410.937	684.157	657.347	923.129	690.944	590.714	650.736	647.132	525.645	622.147	718.525	582.412	537.539	502.799	514.087	671.964	450.23
NVE5141	0.0879603	1	24	2	6.74788	0.99263	1	22.5943	1.40568	63.7048	0.300202	1	23.2971	1.69542	54.1688	7.01162	0.12944	0.0155224	4	12	24	0.372498	54.8343	60.8189	65.8306	49.7237	56.3537	43.2259	83.9086	57.5443	39.174	48.6592	59.1385	49.8767	49.1716	80.6848	41.8459	36.3117	50.4261	42.5881	38.5026	51.6662	84.0582	52.3752	51.618	51.9018	53.4356	76.4436	55.9292
NVE22727	0.152315	1	20	18	25.9936	0.999528	1	20	12.782	137.467	0.438807	1	20	15.391	120.586	27.8952	0.23133	0.015578	16	20	24	0.372498	73.4222	142.854	403.212	131.622	90.1658	72.5577	99.4793	107.416	52.9378	69.8495	84.9169	86.5784	171.669	124.587	153.759	90.1309	133.269	124.648	134.759	114.096	109.391	97.767	91.6665	81.9076	107.793	163.984	79.233
NVE10553	0.974979	1	28	24	1393.75	0.999655	1	20	12.3702	13843.3	0.999676	1	24	17.7078	11758.1	2689.12	0.228704	0.0155721	4	8	24	0.372498	8327.38	21580.8	25834.4	15680.5	8095.77	7036.55	11842.4	10902.7	7475.88	6798.16	6692.51	9994.16	14848.1	17836.1	13995	8406.81	8814.96	14749	10486.9	9714.67	9151.98	9748.77	10928.8	9777.82	11496.9	15694.4	10940.7
NVE11974	0.974979	1	28	24	972.372	0.999999	1	28	12.3018	10207.2	0.999684	1	28	18.1509	8542.76	1589.44	0.186057	0.0155721	4	8	24	0.372498	6646.1	12114.3	22361.8	9783.87	6045.62	5070.55	7359.74	7661.07	5007.92	5767.68	5629.53	6681.59	11419.9	12654.5	10945.1	5656.85	5911.86	11325.3	6980.69	7166.53	6237.58	7858.37	7321.75	6980.8	7989.54	14359.1	7310.88
NVE22506	1	1	20	16	89.5417	0.995401	1	28	12.769	233.729	0.999989	1	24	15.0724	220.067	6.38254	0.0290027	0.0155721	4	8	24	0.372498	174.726	458.263	666.535	346.603	156.663	243.917	152.247	90.1528	112.228	149.902	121.31	57.4052	339.025	333.418	176.142	66.7876	100.252	366.673	233.527	175.808	87.5127	136.175	148.624	275.729	157.543	430.303	197.616
NVE18639	0.79478	1	24	12	0.578523	0.999633	1	28	6.87014	5.802	0.977266	1	26	9.68971	3.86811	1.48331	0.383473	0.0156032	12	16	24	0.372754	2.78819	0	0	1.46246	4.50829	6.17512	3.46015	5.75443	2.11751	5.49378	3.79093	11.2928	4.3133	1.18654	1.94632	5.18739	12.0062	2.07747	0	6.45827	11.5148	3.49168	1.77993	2.4329	0.921304	1.23296	1.86431
NVE25218	0.173744	1	28	0	2.22419	0.876319	1	28	7.68169	8.15405	0.43883	1	28	3.84085	6.07573	2.90542	0.478201	0.0156183	4	12	24	0.372767	9.29395	16.9727	4.11441	11.6997	2.25415	1.54378	6.05526	9.59072	7.4113	3.92413	6.06549	15.0571	0.86266	0	0	10.3748	4.80248	1.03873	8.37014	1.43517	1.15148	3.49168	8.00969	3.24387	9.21304	3.69888	14.9144
NVE10459	0.173744	1	24	20	39.49	0.726371	1	22.3916	19.1556	384.493	0.387426	1	23.1958	19.5867	351.5	51.343	0.146068	0.015651	24	8	24	0.373203	336.441	356.427	559.56	355.378	329.105	284.056	301.898	281.967	314.451	280.183	307.066	344.431	410.626	321.553	375.64	283.361	402.208	354.208	337.316	386.779	528.531	437.857	329.287	292.759	392.475	393.315	287.103
NVE20443	0.173744	1	24	18	2.42398	0.809143	1	23.3697	19.6286	19.0852	0.416403	1	23.6849	18.8285	15.2748	6.40145	0.419086	0.0157693	24	8	24	0.375676	17.6585	15.5583	37.0297	11.6997	6.76244	14.6659	4.32519	3.83629	13.7638	13.342	14.4055	6.58749	16.3905	18.9847	14.5974	5.83581	7.80403	22.8522	15.9033	22.9627	12.6663	40.5035	15.1294	15.4084	23.0326	14.7955	11.1858
NVE3217	0.0659181	1	20	0	9.5494	0.251065	1	20	18.0348	51.0716	0.0844266	1	20	19.0174	44.6657	9.43537	0.211244	0.0158298	20	16	24	0.375724	38.1052	69.3053	53.4873	67.2732	39.4476	33.9632	57.0925	38.3629	46.5853	21.1903	35.6348	31.9964	38.8197	53.3943	35.0338	38.9054	60.031	63.3628	47.7098	45.2079	55.2712	54.4702	36.4886	42.9812	50.6717	40.6877	46.6076
NVE1466	0.0879603	1	24	16	47.4387	0.745249	1	21.0689	15.896	288.452	0.244176	1	22.5345	16.0124	244.765	56.819	0.232137	0.0158298	20	12	24	0.375724	184.95	189.529	423.784	198.895	165.68	190.657	214.529	182.224	246.69	165.598	216.841	270.087	257.935	217.137	329.901	232.784	315.163	249.296	294.629	318.608	426.049	307.966	156.634	180.035	163.992	226.865	187.363
NVE4113	0.133232	1	28	16	2.13386	0.550928	1	28	17.3766	11.9595	0.265112	1	28	16.6883	9.46715	2.74414	0.28986	0.0158298	20	12	24	0.375724	6.50577	5.65757	0	8.77477	6.76244	4.63134	12.9756	3.83629	14.8226	6.2786	12.131	12.2339	8.6266	3.55962	14.5974	9.07793	11.4059	10.3873	12.5552	17.9396	18.4237	9.07837	8.89966	11.3535	10.1343	8.63073	6.52507
NVE10555	0.152315	1	28	22	1.44404	0.996851	1	21.0689	1.37592	7.63255	0.438039	1	24.5345	22.7069	6.81675	2.44794	0.359106	0.0158298	4	4	24	0.375724	0	12.7295	28.8009	5.84985	3.38122	5.40323	4.32519	7.67258	1.05876	5.49378	3.79093	5.64642	5.17596	5.9327	7.78528	5.83581	6.0031	5.19367	9.20715	7.89344	6.9089	9.7767	5.33979	7.2987	9.21304	7.39777	6.52507
NVE1679	0.0879603	1	24	18	69.6325	0.9998	1	23.3697	17.1995	396.432	0.301738	1	23.6849	17.5976	342.106	102.113	0.298484	0.0159177	24	8	24	0.376767	207.255	611.018	711.793	242.769	145.392	321.878	172.142	140.025	189.517	223.675	239.587	187.273	313.146	611.068	257.887	309.298	890.26	273.187	249.43	334.395	360.414	374.308	153.074	323.576	209.136	925.954	234.903
NVE1232	0.197753	1	24	20	25.7774	0.925185	1	22.1926	18.1256	249.966	0.493712	1	23.0963	19.0553	231.322	31.5908	0.136566	0.0159177	24	8	24	0.376767	161.715	271.563	386.755	228.144	169.061	212.27	218.854	199.487	165.166	185.219	189.547	240.914	234.644	214.764	302.653	232.784	256.333	226.444	206.742	258.331	286.719	265.368	218.042	243.29	227.562	268.785	219.056
NVE15890	0.365826	1	28	0	10.2137	0.911487	1	28	8.69537	89.4517	0.699661	1	28	4.34769	91.3039	0.280303	0.00307	0.0158905	4	16	24	0.376767	116.174	130.124	106.975	100.91	121.724	81.0485	61.4176	76.7258	83.6418	101.242	100.081	72.4623	70.7381	124.587	83.6918	70.6782	70.2363	83.0988	85.3754	80.3696	81.7553	98.4653	78.317	92.4502	84.7599	108.501	99.7404
NVE19943	0.0879603	1	28	0	450.675	0.441599	1	28	4.77262e-05	2498	0.165014	1	28	2.38631e-05	1883.98	494.36	0.262402	0.0159613	4	12	24	0.377453	3396.01	2169.68	1991.38	2363.34	2402.92	3617.85	896.179	2033.23	1460.03	2458.86	1808.27	1035.18	1421.66	2043.22	877.79	1093.89	1450.35	1832.33	1653.94	1084.99	1303.48	1466.51	1927.67	2662.4	1671.24	2428.93	2007.86
NVE23736	0.00601646	1	28	10	6.05285	0.220702	1	28	11.2531	16.5489	0.0101237	1	28	10.6265	10.11	5.48774	0.542803	0.0160033	16	8	24	0.377752	5.57637	5.65757	8.22882	23.3994	12.3978	34.7351	12.1105	0	13.7638	10.9876	13.6474	21.6446	12.0772	14.2385	19.4632	19.4527	8.40435	5.19367	20.9253	3.58793	11.5148	1.39667	0	0	0	0	0
NVE3424	0.152315	1	28	14	16.752	0.900093	1	28	7.97517	236.478	0.40952	1	28	10.9876	215.044	27.7028	0.128824	0.0160033	16	12	24	0.377752	156.138	175.385	53.4873	212.057	234.431	209.182	241.345	210.996	220.221	244.081	316.922	164.687	178.571	246.8	232.585	237.323	274.942	226.444	227.668	213.84	210.721	268.161	212.702	224.638	198.08	198.507	243.292
NVE10274	0.173744	1	20	8	23.0626	0.867962	1	22.4588	4.6242	139.226	0.43609	1	21.2294	6.43142	115.762	18.232	0.157496	0.0160811	8	12	24	0.378546	172.867	82.0348	69.945	96.5225	166.807	185.254	106.4	134.27	124.933	161.674	150.879	63.0517	100.931	123.4	113.86	113.474	90.6469	84.1375	105.464	99.0268	102.482	114.527	112.136	116.779	103.186	117.131	113.723
NVE13244	0.324835	1	28	18	29.7877	0.685015	1	25.9619	16.6369	369.967	0.556904	1	26.9809	17.3174	314.438	64.5944	0.205428	0.0160811	20	12	24	0.378546	269.525	332.382	275.666	213.519	260.354	286.371	262.106	239.768	320.803	239.372	312.373	401.837	251.034	225.443	275.404	416.288	445.43	376.022	309.695	540.342	473.259	334.503	287.459	232.747	326.141	292.212	266.596
NVE8203	0.324835	1	28	18	19.5819	0.727051	1	26.991	18.0305	460.626	0.577013	1	27.4955	18.0216	419.503	46.9964	0.112029	0.0160811	20	12	24	0.378546	372.687	335.211	448.471	397.79	388.84	331.913	386.672	400.892	441.502	440.287	362.413	468.653	363.18	354.776	387.318	451.303	420.818	448.733	504.719	575.504	584.953	393.861	405.824	432.245	419.193	421.673	372.861
NVE25314	0.0188291	1	28	24	19.6791	0.20822	1	28	24	121.257	0.0256467	1	28	24	80.3046	20.3798	0.253782	0.0161197	24	12	24	0.3788	131.045	43.8462	74.0594	55.5735	110.453	58.6637	52.7673	67.135	73.0542	31.393	50.0403	70.5802	59.5236	49.8347	58.3896	61.6003	58.8304	70.6339	137.27	91.1334	90.9671	94.9737	75.6471	108.669	125.297	146.722	99.7404
NVE20802	0.0568594	1	20	0	2.13706	0.978843	1	28	12.5025	6.99823	0.216423	1	24	5.35822	6.84007	2.17332	0.317733	0.016195	4	8	24	0.3788	6.50577	18.3871	16.4576	11.6997	2.25415	6.17512	15.5707	3.83629	3.17627	3.1393	0.758187	3.76428	5.17596	15.425	1.94632	5.18739	6.0031	2.07747	4.18507	7.17585	5.75741	10.475	3.55986	7.2987	1.84261	11.0966	4.66076
NVE15459	0.287841	1	28	24	55.7434	0.83439	1	28	24	472.977	0.582752	1	28	24	350.839	66.861	0.190575	0.016195	4	8	24	0.3788	165.432	360.67	629.505	364.153	247.956	233.883	343.42	504.472	240.338	204.055	232.763	382.074	343.339	353.589	309.465	335.235	348.18	287.729	303.836	292.057	339.687	312.156	498.381	340.606	565.68	512.912	354.218
NVE3928	0.287841	1	28	0	64.2038	0.905712	1	28	12.033	631.715	0.611182	1	28	6.01651	608.782	47.5325	0.078078	0.016195	4	8	24	0.3788	607.824	775.087	789.967	659.57	465.481	612.881	719.711	632.988	512.438	561.935	517.841	545.82	616.802	811.594	571.245	527.169	494.656	618.047	440.269	609.948	591.862	541.21	600.727	592.816	595.162	683.06	711.233
NVE5329	0.461152	1	28	24	267.157	1	1	20	12.1866	1639.16	0.818096	1	24	17.5977	1084.06	186.75	0.17227	0.016195	4	8	24	0.3788	645	1369.13	2172.41	1430.29	265.989	1059.03	838.221	857.41	678.663	595.682	526.94	616.4	1767.59	3336.55	767.823	670.47	829.629	1228.82	503.045	1093.6	647.133	1018.17	971.843	1242.4	1216.12	1675.59	1186.63
NVE20392	0.974979	1	28	14	85.518	0.948305	1	28	7.70311	666.073	0.997081	1	28	10.8516	527.328	81.0038	0.153612	0.016195	12	16	24	0.3788	349.453	435.633	181.034	497.237	522.962	538.78	554.489	523.653	692.427	702.419	731.65	533.586	484.815	288.329	469.063	667.228	611.116	505.864	591.769	736.96	523.925	601.965	535.759	619.578	414.587	332.899	670.218
NVE298	0.974979	1	28	10	23.0796	0.981553	1	28	6.6362	172.33	0.999062	1	28	8.3181	133.487	23.4176	0.175429	0.0161811	12	16	24	0.3788	199.82	96.1787	69.945	77.5105	153.282	216.129	144.461	122.761	165.166	216.612	179.69	113.869	120.772	109.162	109.967	126.443	184.295	147.5	111.323	147.105	145.087	131.287	107.686	134.62	97.6582	80.1425	117.451
NVE24216	0.116278	1	24	12	2.82389	0.624184	1	28	11.9813	13.9053	0.262959	1	26	12.0628	9.71112	2.85349	0.293837	0.016243	16	12	24	0.379234	4.64698	1.41439	0	5.84985	12.3978	7.7189	4.32519	7.67258	10.5876	10.9876	9.85642	9.41069	12.9399	8.30579	15.5706	18.8043	6.0031	9.34861	18.4143	6.45827	2.30297	8.38003	21.3592	17.0303	11.9769	9.86369	7.45722
NVE19889	0.224592	1	24	12	1.89448	0.760608	1	28	12.4352	23.023	0.472695	1	26	12.2735	18.1654	4.04866	0.222877	0.016243	16	12	24	0.379234	5.57637	16.9727	4.11441	23.3994	18.0332	17.7535	25.0861	26.854	14.8226	17.2662	18.1965	19.7625	25.0171	17.7981	26.2753	22.6948	13.2068	28.0458	16.7403	23.6803	8.06038	14.6651	19.5792	23.518	17.5048	7.39777	13.9823
NVE7429	0.0188291	1	28	24	7.26901	0.243129	1	28	24	66.0741	0.0292369	1	28	24	36.3107	9.8873	0.272297	0.0163635	4	8	24	0.380069	36.2464	28.2879	41.1441	29.2492	25.9227	21.6129	25.9511	42.1992	25.4102	33.7475	25.0202	32.9374	25.8798	18.9847	28.2216	38.9054	35.4183	27.0071	30.1325	38.032	46.0593	23.7434	52.508	34.0606	76.4682	82.6084	44.7433
NVE22874	0.0205256	1	20	12	1.13652	0.357286	1	21.3087	11.7061	3.90195	0.0433799	1	20.6543	11.8696	2.2266	1.39039	0.624447	0.0163635	16	8	24	0.380069	0.929395	1.41439	0	0	1.12707	1.54378	3.46015	0	3.17627	2.35448	3.03275	2.82321	1.72532	4.74616	7.78528	1.29685	0.60031	3.1162	2.51104	2.15276	0	0	4.44983	0	0.921304	2.46592	0.932153
NVE23807	0.022222	1	20	18	52.8931	0.935007	1	20	17.1171	177.699	0.101268	1	20	17.5586	173.14	75.1147	0.433839	0.0163091	4	4	24	0.380069	121.751	649.206	316.81	296.88	91.2929	152.062	155.707	90.1528	119.64	92.6094	99.3224	78.1088	156.141	281.21	153.759	92.7246	192.7	198.398	132.248	172.938	156.602	221.372	99.6762	174.358	124.376	281.115	91.351
NVE9128	0.0489259	1	28	8	5.53481	0.553461	1	28	5.41148e-05	21.5684	0.124806	1	28	4.00003	17.1067	0.558445	0.0326448	0.0163671	12	12	24	0.380069	20.4467	16.9727	24.6865	23.3994	39.4476	16.9816	9.51541	21.0996	17.9989	25.1144	24.262	12.2339	15.5279	28.477	23.3558	18.1559	6.60341	37.3944	13.3922	6.45827	4.60593	7.68169	9.78962	8.10966	6.44913	9.86369	13.9823
NVE9350	0.133232	1	28	16	4.43444	0.996978	1	28	17.8744	32.574	0.400972	1	28	16.9372	17.8431	14.6487	0.820976	0.0163315	20	8	24	0.380069	0.929395	4.24318	4.11441	1.46246	3.38122	4.63134	43.2519	3.83629	22.2339	3.92413	4.54912	39.5249	6.03862	3.55962	5.83896	24.6401	24.6127	5.19367	8.37014	106.92	89.8156	41.2018	7.11973	4.05483	2.76391	11.0966	4.66076
NVE13732	0.224592	1	24	12	0.865515	0.850345	1	28	11.8329	16.3401	0.507165	1	26	11.9939	13.392	3.56858	0.266471	0.0163674	8	20	24	0.380069	2.78819	4.24318	0	23.3994	19.1602	20.0692	25.0861	11.5089	9.52881	14.9117	20.471	14.116	15.5279	22.5443	13.6242	13.6169	5.40279	22.8522	12.5552	13.6341	9.21186	11.1734	14.2395	17.0303	6.44913	6.1648	8.38938
NVE16415	0.022222	1	20	14	6.18095	0.91049	1	20	11.8171	101.563	0.0991504	1	20	12.9085	83.9405	14.0174	0.166992	0.0164629	16	16	24	0.381598	83.6456	113.151	24.6865	121.384	60.8619	60.9793	74.3932	57.5443	71.9955	89.4701	101.597	85.6373	101.794	135.266	80.7723	88.1856	85.8444	83.0988	78.6793	80.3696	70.2404	89.387	59.6277	81.9076	69.0978	77.6765	65.2507
NVE20186	0.0879603	1	28	20	23.9293	0.770125	1	26.1431	22.0386	322.845	0.250103	1	27.0716	21.0791	298.734	25.7928	0.0863404	0.016455	24	8	24	0.381598	281.607	367.742	316.81	277.868	280.641	225.392	201.554	253.195	253.043	269.98	275.222	293.614	370.944	205.272	375.64	298.275	297.154	272.148	380.841	320.043	292.477	366.626	306.148	299.247	376.813	335.365	264.731
NVE7541	0.0359561	1	24	14	2.2912	0.790193	1	20	11.9882	25.2091	0.129587	1	22	13.0102	10.068	7.30264	0.725334	0.0165756	16	16	24	0.382144	3.71758	2.82879	24.6865	11.6997	1.12707	3.08756	4.32519	3.83629	3.17627	9.4179	4.54912	12.2339	9.48926	53.3943	34.0606	3.89054	4.20217	14.5423	5.02208	3.58793	5.75741	6.98336	4.44983	4.05483	1.84261	1.23296	2.79646
NVE13305	0.10125	1	28	0	9.40974	0.409877	1	26.7979	4.77262e-05	77.3318	0.173556	1	27.3989	2.43984e-05	65.3692	10.543	0.161284	0.0165756	8	8	24	0.382144	78.9986	93.3499	53.4873	81.8979	78.8951	67.9264	82.1785	65.2169	65.6429	55.7226	87.1914	37.6428	57.7982	61.7001	36.0069	54.4676	61.832	45.7043	65.2871	58.842	54.1197	71.9286	71.1973	71.365	58.9634	60.4151	85.7581
NVE7240	0.0879603	1	28	10	1.58611	0.48896	1	28	11.3449	10.6274	0.17833	1	28	10.6724	8.40402	1.79559	0.213658	0.0165756	12	16	24	0.382144	7.43516	9.90075	4.11441	8.77477	10.1437	12.3502	4.32519	9.59072	6.35254	11.7724	12.8892	8.46962	7.76394	9.49233	12.6511	12.3201	9.00466	8.30988	9.20715	5.74068	5.75741	7.68169	7.11973	10.5426	6.44913	4.93184	5.59292
NVE2979	0.0879603	1	28	16	10.681	0.681132	1	28	15.7391	135.721	0.228559	1	28	15.8696	126.662	8.70773	0.0687478	0.016518	24	4	24	0.382144	98.5159	87.6924	98.7459	116.997	121.724	114.24	115.915	166.879	127.051	135.775	150.879	99.7534	138.888	121.027	147.92	129.685	133.869	141.268	128.063	131.318	137.026	129.192	135.275	142.73	136.353	108.501	126.773
NVE15649	0.0879603	1	28	4	5.16585	0.99902	1	28	11.9375	30.7758	0.301571	1	28	7.96874	23.2037	1.49076	0.0642468	0.016518	8	12	24	0.382144	39.964	28.2879	41.1441	21.9369	31.558	31.6475	26.8162	17.2633	21.1751	13.342	25.0202	13.175	14.6652	61.7001	27.2485	19.4527	7.80403	12.4648	35.1546	7.89344	14.9693	13.9667	17.7993	14.5974	21.19	16.0285	28.8967
NVE6156	0.133232	1	24	18	15.6653	0.706583	1	20.7767	16.4554	111.869	0.31659	1	22.3883	17.2616	98.7354	17.6553	0.178814	0.0165354	20	16	24	0.382144	78.0692	152.754	111.089	87.7477	85.6576	104.977	80.4485	59.4625	79.4068	73.7736	95.5315	75.2856	115.596	119.841	109.967	80.4045	105.655	122.571	108.812	111.943	94.4216	154.332	67.6374	100.56	99.5008	106.035	81.0973
NVE4902	0.0762362	1	24	10	21.724	0.367671	1	21.1283	8.46636	126.902	0.128222	1	22.5642	9.22173	97.795	26.9497	0.275573	0.0168052	12	16	24	0.382926	57.6225	80.6204	20.5721	108.222	126.232	88.7674	63.1477	93.9891	123.875	152.256	87.1914	142.101	88.854	118.654	103.155	138.763	55.8289	101.796	135.596	83.2399	39.1504	67.7386	102.346	107.859	76.4682	77.6765	113.723
NVE18121	0.0762362	1	28	24	14.6057	0.5067	1	27.7922	24	59.8577	0.164318	1	27.8961	24.0003	41.8237	17.2579	0.412634	0.0168052	4	8	24	0.382926	30.67	66.4765	41.1441	84.8228	42.8288	36.2789	34.6015	44.1173	51.8791	15.6965	3.03275	16.9392	32.7811	23.7308	34.0606	29.8275	52.227	28.0458	77.0053	3.58793	42.6049	11.8717	67.6374	58.3896	73.7043	75.2106	34.4897
NVE13853	0.0879603	1	24	6	7.55425	1	1	20	5.99033	54.0261	0.30178	1	22	6.04468	39.3777	9.30647	0.236339	0.0167243	8	12	24	0.382926	42.7522	16.9727	4.11441	26.3243	37.1934	47.8572	81.3135	38.3629	92.1118	28.2537	46.2494	36.7017	25.0171	27.2904	16.5437	36.9602	33.0171	27.0071	19.2513	13.6341	187.692	17.4584	33.8187	34.8716	27.6391	33.2899	34.4897
NVE21273	0.10125	1	28	18	142.705	0.993383	1	23.8156	17.7521	1158.73	0.331592	1	25.9078	17.9833	983.208	249.907	0.254175	0.0167243	20	12	24	0.382926	523.249	777.916	1954.35	637.633	617.636	689.298	858.982	700.123	986.761	778.547	681.61	1346.67	928.222	582.592	949.804	1315.65	1399.32	974.333	1027.02	1332.56	2109.52	992.335	874.836	753.388	821.803	1044.32	796.059
NVE22919	0.211172	1	28	2	0.532746	0.851024	1	28	11.8115	2.13923	0.488171	1	28	6.90577	1.74339	0.685257	0.393061	0.0168179	4	16	24	0.382926	2.78819	2.82879	4.11441	2.92492	2.25415	0	1.73007	1.91814	2.11751	1.56965	0.758187	0	2.58798	2.37308	2.91948	0.648424	1.20062	0	0.837014	0	0	0.698336	3.55986	1.62193	2.76391	2.46592	1.86431
[truncated: 24,608 more rows]

## Sheet: DD_WT
CycID	JTK_pvalue	JTK_BH.Q	JTK_period	JTK_adjphase	JTK_amplitude	LS_pvalue	LS_BH.Q	LS_period	LS_adjphase	LS_amplitude	meta2d_pvalue	meta2d_BH.Q	meta2d_period	meta2d_phase	meta2d_Base	meta2d_AMP	meta2d_rAMP	RAIN pVal	RAINphase	RAINpeak.shape	RAIN period	RAIN_p.adj	10w_DD_7	8w_DD_7	9w_DD_7	16w_DD_11	17w_DD_11	19w_DD_11	27w_DD_15	28w_DD_15	30w_DD_15	36w_DD_19	37w_DD_19	39w_DD_19	46w_DD_23	47w_DD_23	48w_DD_23	57w_DD_3	58w_DD_3	59w_DD_3	66w_DD_7_day2	68w_DD_7_day2	69w_DD_7_day2
[truncated: 25,729 more rows]

[truncated: 4 more sheets: LD_NvClk-, DD_NvClk-, Pacemaker genes, JGI annotation]
