# Supplementary material for: CLOCK evolved in cnidaria to synchronize internal rhythms with diel environmental cues
Source: eLife. 2024 May 14;12:RP89499. doi: 10.7554/eLife.89499 (PMC11093582; doi:10.7554/eLife.89499)
Supplement: Supplementary file 5. — For each sample name w = WT and m = NvClkD/D. [file elife-89499-supp5.xlsx]

## Sheet: Supp.File5
Title of manuscript :	CLOCK evolved in cnidaria to synchronize internal rhythms with diel environmental cues.
Authors	Raphael Aguillon
	Mieka Rinsky
	Noa Simon-Blecher
	Tritza Deninger
	Lior Appelbaum
	Oren Levy
Description	This file contains the results of the Differential Expression analysis between WT and NvClk-/- in LD, and WT and NvClk-/- in DD. For each sample name w = WT and m = NvClk-/-
Contacts:	raphael.aguillon@outlook.fr; miekari9@gmail.com; oren.levy@biu.ac.il

## Sheet: LD_WT_vs_NvClk-
	gene	Description	baseMean	log2FoldChange	lfcSE	stat	pvalue	padj	1m_LD_7	1w_LD_7	2m_LD_7	2w_LD_7	3m_LD_7	3w_LD_7	4m_LD_7	4w_LD_7	11m_LD_11	11w_LD_11	12m_LD_11	12w_LD_11	13m_LD_11	13w_LD_11	14m_LD_11	15w_LD_11	21m_LD_15	21w_LD_15	22m_LD_15	23w_LD_15	24m_LD_15	24w_LD_15	25m_LD_15	25w_LD_15	31m_LD_19	31w_LD_19	32m_LD_19	33m_LD_19	33w_LD_19	34m_LD_19	34w_LD_19	35w_LD_19	41m_LD_23	42m_LD_23	42w_LD_23	43m_LD_23	43w_LD_23	44w_LD_23	45m_LD_23	45w_LD_23	51m_LD_3
13906	NVE23332	prosaposin	308.791	8.80726	0.855634	10.2933	7.55771e-25	1.7354e-20	0	0	0	0	0	0	0	0	0	0	0	0	0	0	0	0	0	0	0	0	0	0	0	0	0	0	0	0	0	0	0	0	0	0	0	0	0	0	0	0	0
3122	NVE4558	#N/A	17.9292	12.1052	1.33976	9.03534	1.63499e-19	1.87713e-15	0	0	0	0	1.15639	0	0	0	0	0	0.74083	0.797174	0	0	0	0	0	0	0	0	0	0	0	0	0	0.892282	0	1.00849	0	0	0	0	0	0	0	0	0	0	0	0	0
5566	NVE5043	#N/A	53.0415	6.07479	0.705716	8.60798	7.43602e-18	5.69153e-14	0	0	0	0	0	0	0	0	0	0	0	0	0	0	0	0	0	0	0.939188	0	0	0	0	0	0	0	0	0	0	0	0	0	0	0	0	0	0	0	0	0.746964	0
21297	NVE4355	transforming growth factor-beta-induced protein ig-h3 precursor	8387.95	1.39562	0.172523	8.0895	5.99111e-16	3.43919e-12	0.818486	0	0	0	0	0	0	0	0	0	0	0	0	0	0	0	0	1.09503	0.939188	0	1.03159	0	0	0	0	0.892282	0	0	0	0	0	0	0	0	0.624855	0	0	0	0	0	0.866174
7686	NVE14128	#N/A	6.75527	-4.58787	0.58843	-7.7968	6.34985e-15	2.91611e-11	4.91092	8.59793	3.85535	1.44365	0	0	8.42196	1.51142	1.56643	0	0	0	0	0	0	0	4.95454	0	3.75675	0	5.15793	0	1.21118	0	12.5212	0	2.76893	0	0	2.99604	0	0	30.1372	0	0	6.24224	0	0	5.14717	0	0
7177	NVE21927	#N/A	73.5731	-4.64133	0.599318	-7.74435	9.60695e-15	3.67658e-11	0	2.86598	2.89152	0	0	1109.77	0	250.895	0.783217	1.15961	0	0	221.154	0	74.1304	0	1.65151	0	0.939188	6.46297	0	0	169.565	0.97687	2234.56	45.5064	0	0	883.668	0	403.781	0	484.706	0	0	0.891749	100.981	1.72612	36.8881	0	0
15445	NVE5916	#N/A	23.1403	1.71917	0.225999	7.60697	2.8059e-14	9.20417e-11	0	0	0	0	0	0	1.20314	0	0.783217	0	0.74083	0	0	7.17848	0	0	0	0	0	0.807871	0	0	0	7.81496	0	0.892282	0.922976	0	0	0	0	1.33179	0	0	8.12311	0.891749	0	2.58917	0.857862	4.48178	0
11147	NVE2074	purple acid phosphatase	145.821	0.693229	0.0916809	7.56132	3.98995e-14	1.14522e-10	0	0	0	0	0	0	0	0	0	0	0	0	0	0	0	23.8608	0	0	0	0	0	0	0	0	0	0	0	0	0	0	0	0	0	0	0	0	0	0	0	0	0
12123	NVE19344	monocarboxylate transporter 8	45.0282	3.17285	0.429505	7.38722	1.4993e-13	3.82522e-10	0	0	0	0	0	0	0	1.51142	0	0	0	0	0.795518	0	0	0	0	0	0	0	0	0	0	0	0	0	0	0	0	0	0	0	0	0	0	0.891749	0	0	0	0.746964	0
14760	NVE16212	#N/A	47.9827	2.47694	0.34923	7.09258	1.31639e-12	3.02268e-09	0.818486	0	0	0	0	0	0	0	0	0	0.74083	0	0	0	0	0	0.825757	0	0.939188	0	1.03159	0	0	0	0	0	0	3.02547	0	0	0	0.665893	0	1.27499	0.624855	0	0	0.863058	0	0	0
18014	NVE4806	#N/A	26.7611	20.2524	2.88216	7.0268	2.11324e-12	4.41129e-09	0	0	0	0	0	0	0	0	0	0	0	0	0	0	0	0	0	0	0	0	0	0	0	0	0	0	0	0	0	0	0	0	0	0	0	0	0	0	0	0	0
21519	NVE25846	potassium channel modulatory factor 1	6.23002	4.24448	0.610644	6.95083	3.63144e-12	6.94875e-09	0	0	0	0	1.15639	0	0	0	0	0	0.74083	0	0.795518	0.89731	0.962732	0	0.825757	0	1.87838	0	1.03159	0	0	0	0	0	0	0	0	0	0	0	0	0	0	0	0	0	0	0	0
14132	NVE4855	lipocalin-like protein	3495.04	1.25032	0.182676	6.84448	7.67563e-12	1.35575e-08	0	0	0	0	0	0	0	0	0	0	0	0	0	0	0	0	0	0	0	0	0	0	0	0	0.963173	0	0	0	0	0	0	0.665893	0	0	0	0	0	0	0	0	0
15704	NVE11504	pla2- partial	454.894	22.7074	3.34008	6.79847	1.05739e-11	1.73428e-08	0	0	0	0	0	0	0	0	0	0	0	0	0	0	0	0	0	0	0	0	0	0	0	0	0	0	0	0	0	0	0	0	0	0	0	0	0	0	0	0	0
15605	NVE4517	multiple banded antigen	60.9102	1.37613	0.204245	6.73764	1.6098e-11	2.46429e-08	0	0	0	0	0	0	0	0	0	0	0	0	0	0	0	0	0	0	0	0	0	0	0	0	0	0	0	0	0	0	0	0	0	0	0	0	0	0	0	0	0
21328	NVE18204	ubiquitin-60s ribosomal protein l40	276.856	-9.84718	1.47144	-6.69222	2.19812e-11	3.13032e-08	879.873	799.608	1103.59	0	0	0	1179.07	3.02284	1070.66	0	0.74083	0	0.795518	1.79462	0	0	1174.23	0	916.648	0	0	0.778135	1.21118	0	0	0	997.737	1191.03	1482.91	941.506	0	1.33179	1293.39	866.996	0.624855	0	0	0.863058	0.857862	0	0
19562	NVE4973	wd repeat-containing protein 11	414.648	-0.436767	0.0653405	-6.68447	2.31754e-11	3.13032e-08	38.4688	95.5326	266.983	17.3238	40.4737	165.194	98.6573	48.3654	140.196	75.3745	127.423	74.1372	142.398	14.357	134.783	105.385	96.6136	95.268	122.094	63.8218	27.8528	109.717	55.7143	104.525	92.4646	59.7829	180.903	63.5349	49.8354	164.033	37.1639	143.167	158.22	169.574	34.9919	79.3657	27.9308	91.4842	81.4969	53.0344	99.61
20738	NVE7405	protein nlrc3	22.5414	4.16333	0.632596	6.58134	4.66235e-11	5.94761e-08	0	0	0	0	0	0	0	0	0	0	0	0	0	0	0	0	0	0	0	0	0	0	0	0	0	0	0	0	0	0	0	0	0	0	0	0	0	0	0	0	0
4981	NVE4341	#N/A	30.9668	8.86195	1.34851	6.57164	4.97637e-11	6.01407e-08	0	0	0	0	1.15639	0	1.20314	0	0	0	0	0	0	0	0.962732	0	0	0	0	0	0	0	0	0	0	0	0	0	0	0	0	0	0	0	0	0	0	0	0	0	0.866174
17274	NVE15377	#N/A	8.03715	2.04758	0.315742	6.48499	8.87349e-11	1.01877e-07	0	0	0	0	0	0	0	0	0	0	0	0.797174	0	0	0	0	0	0	0	0	0	0	0	0	0	0	0	0	0	0	0	0	2.51143	0	0	0	0	0	0	0	0
14135	NVE4856	membrane protein	857.347	1.26213	0.195165	6.46699	9.99757e-11	1.09316e-07	0.818486	0	0	0	0	0	0	0	0	0	0	0	0.795518	0.89731	0	0	0	0	0	0.807871	0	0.778135	0	0	0.963173	0.892282	0.922976	0	0	0.74901	0	0	0	0	0	0	1.07426	0	0	0.746964	0
4378	NVE2054	fgfr1 oncogene partner 2	82.7564	1.40906	0.219298	6.4253	1.31607e-10	1.37362e-07	0	0	0	0	2.31278	4.23575	1.20314	1.51142	0.783217	1.15961	1.48166	0.797174	1.59104	0	0	0	1.65151	1.09503	0	0	0	1.55627	0	1.95374	1.92635	1.78456	0.922976	0	0	0	1.00443	0	0	0.637497	0	2.67525	0	0.863058	0	0	0
25655	NVE11051	#N/A	21.1456	-11.0287	1.71937	-6.41442	1.41359e-10	1.41125e-07	51.5646	107.952	106.022	0	0	0	126.329	0	100.252	0	0.74083	0	0	0	0	0	53.6742	0	102.372	0	82.5268	0.778135	79.9379	0	57.7904	0	0	0	0	0	0	0.665893	82.8772	0	0	71.3399	0	0	0	0	0
14945	NVE21581	cytochrome p450	60.0059	3.04553	0.48103	6.33126	2.43165e-10	2.32648e-07	0	0	0.963838	0	0	0	0	1.51142	0	0	0.74083	0	0	1.79462	0	0	0	0	0	0	0	0	0	0	0	0	0	0	1.2155	0	0	0.665893	0	0	0	0	0	0	0.857862	0	0
6310	NVE5576	aldolase fructose-bisphosphate	151.704	5.13818	0.829051	6.19766	5.73078e-10	5.26361e-07	0	0	0.963838	0	0	0	0	0	0	0	0	0	0	0	0	0	0	0	0	0	0	0	0	0	0	0	0.922976	0	0	0	0	0	0	0	0	0	0	0	0	0	0
6400	NVE2080	circadian locomoter output cycles protein kaput	164.892	-1.08348	0.177524	-6.10329	1.03907e-09	9.17662e-07	156.331	513.01	366.259	14.4365	161.895	101.658	291.159	148.119	237.315	391.947	439.312	347.568	458.218	53.8386	311.925	308.202	238.644	201.486	312.75	327.996	185.685	385.177	117.485	156.299	61.6431	119.566	307.351	130.095	77.7919	149.053	83.3678	221.076	95.4343	438.598	53.1126	92.7419	80.5696	222.669	137.258	68.7207	196.621
2464	NVE19350	#N/A	20.6106	2.3131	0.380622	6.07717	1.22325e-09	1.04031e-06	0	0	0	0	0	0	0	0	0	0	0	0	0	0	0	0	0	0	0	0	0	0	0	0	0	0	0	0	0	0	0	0	0	0	0	0	0	0	0	0	0
10859	NVE4980	tbc1 domain family member 24 isoform b	124.451	0.558263	0.0927004	6.02223	1.72033e-09	1.4108e-06	0	0	0	2.88729	5.78196	4.23575	0	10.5799	0	4.63843	0	6.37739	0.795518	0	0	0	0	4.38014	0.939188	4.03936	0	6.22508	0	0	0	4.46141	2.76893	3.02547	4.86199	4.49406	6.02659	0	0	4.46248	0	0	6.44557	3.45223	0	4.48178	7.79556
12119	NVE19340	poly -specific endoribonuclease-a	15.0921	3.17364	0.527521	6.01614	1.78628e-09	1.41436e-06	0	0	0.963838	0	0	0	0	0	0	0	0	0	0	0	0	0	0	0	0	0	0	0	0	0	0	0	0	0	0	0	0	0	0	0	0	0	0	0	0	0	0
8126	NVE4857	mediator of rna polymerase ii transcription subunit 7	154.918	1.23298	0.207426	5.94421	2.77801e-09	2.12629e-06	0	0	0	0	0	0	1.20314	1.51142	0	0	0	0	0	0.89731	0.962732	0	0.825757	2.19007	0	0	0	0	0	0	0	0	0	0	0	0	0	0	0	0	0	0.891749	0	0	0.857862	0	0.866174
18232	NVE8107	hepatic leukemia factor	127.67	1.70422	0.287687	5.92386	3.14479e-09	2.32937e-06	0	0	0	0	0	0	0	0	0	0	3.70415	0	0.795518	0	2.8882	0	0	0	0	3.23149	0	1.55627	0	0.97687	0	0.892282	0	0	2.431	0	1.00443	5.32714	0	0	1.24971	0	2.14852	0	0	0.746964	0
2163	NVE24653	#N/A	123.587	0.994213	0.168472	5.90133	3.60573e-09	2.50893e-06	0	0	0	0	0	0	0	0	0	0	0	0	0	0	0	0	0	0	0	0	0	0	0	0	0	0	0	0	0	0	0	0	0	0	0	0	0	0	0	0	0
19415	NVE25411	metastasis-associated protein mta1-like	29.4654	7.23373	1.22535	5.90339	3.56104e-09	2.50893e-06	0	0	0	0	0	0	0	0	0	0	0	0	0	0	0	0	0	0	0	0	0	0	0	0	0	0	0	0	0	0	0	0	0	0	0	0	0	0	0	0	0
16573	NVE26133	gastric triacylglycerol lipase	19.6594	7.57747	1.28768	5.8846	3.99019e-09	2.69479e-06	0	0	0	0	0	0	0	0	0	0	0	0	0	0	0	0	0	0	0	0	0	0	0	0	0	0	0	0	0	0	0	0	0	0	0	0	0	0	0	0	0
19099	NVE21183	pab-dependent poly -specific ribonuclease subunit 2	4.92906	4.09682	0.705622	5.80597	6.3994e-09	4.19837e-06	0	0	0	1.44365	0	0	0	0	0	0	0	0	8.7507	0	3.85093	1.9884	0	0	0	0	0	0	0	0	0	0	0	0	0	0	0	0	0	0	0	0	0	0	0	0	0
24156	NVE15965	#N/A	136.3	0.535438	0.0926968	5.77624	7.63899e-09	4.74072e-06	16.3697	2.86598	5.78303	2.88729	2.31278	8.4715	2.40627	6.04567	3.91608	3.47882	2.96332	4.78304	7.15966	43.9682	2.8882	0	8.25757	6.57021	3.75675	1.61574	2.06317	4.66881	1.21118	10.7456	13.4844	3.56913	13.8446	2.01698	7.29299	3.74505	3.01329	9.3225	0	7.64996	16.2462	1.7835	2.14852	2.58917	2.57359	10.4575	3.46469
19338	NVE10953	myosin heavy chain kinase	180.088	2.49884	0.432383	5.77923	7.50433e-09	4.74072e-06	0	0	0	0	0	0	0	0	0	0	0	0	0	0	0	0	0	0	0	0	0	0	0	0	0	0	0	0	0	0	0	0	0	0	0	0	0	0	0	0	0
18017	NVE4805	#N/A	6.30204	19.2408	3.3356	5.76833	8.00609e-09	4.83779e-06	0	0	0	0	0	0	0	0	0	0	0	0	0	0	0	0	0	0	0	0	0	0	0	0	0	0	0	0	0	0.74901	0	0	0	0	0	0	0	0	0	0	0
20222	NVE272	#N/A	300.901	5.35764	0.941144	5.69268	1.25058e-08	7.36301e-06	0	0	0	0	0	0	0	0	0	0	0	0	0	0	0	0	0	0	0	0	0	0	0	0	0	0	0	0	0	0	0	0	0	0	0	0	0	0	0	0	0
7575	NVE16465	#N/A	49.8846	-0.933317	0.164317	-5.67998	1.34712e-08	7.73316e-06	99.0368	115.594	60.7218	66.4077	61.2888	33.886	61.36	68.0138	65.007	86.9706	65.9339	94.0665	59.6638	122.931	46.2112	65.6173	52.8485	117.169	63.8648	74.3242	80.4636	83.2604	62.9814	89.8721	114.618	66.0289	84.9138	53.45	85.0849	62.9169	50.2215	86.566	55.2514	75.8621	184.332	51.7215	68.7527	44.016	54.9032	123.996	82.2865
2120	NVE13841	#N/A	1518.25	-1.26284	0.225942	-5.58924	2.28072e-08	1.27731e-05	8.18486	21.9725	6.74687	0	5.78196	4.23575	3.60941	4.53426	6.26573	13.9153	14.0758	14.3491	9.54621	1.79462	6.73913	1.9884	6.60606	3.2851	11.2703	12.9259	10.3159	13.2283	4.84472	5.86122	3.85269	0.892282	4.61488	3.02547	0	8.23912	3.01329	11.9861	0	19.1249	3.74913	9.80924	1.07426	10.3567	6.00504	2.98785	3.46469
12576	NVE17202	#N/A	55.2783	1.93941	0.347982	5.57329	2.49976e-08	1.36666e-05	1.63697	0	0	0	1.15639	0	2.40627	0	0	0	0	0.797174	0	0	0	1.9884	0.825757	1.09503	0	4.03936	0	0.778135	0	0	0	0.892282	1.84595	1.00849	1.2155	0	0	0	0	0.637497	0	0.891749	0	0.863058	1.71572	0	3.46469
15138	NVE16396	bromodomain-containing protein 8	745.163	-0.394856	0.0722562	-5.46467	4.63774e-08	2.47655e-05	56.4755	46.811	79.9986	73.6259	95.9806	63.5362	121.517	75.5709	88.5035	49.8631	62.2298	45.4389	54.0952	39.4816	65.4658	61.6405	78.4469	44.8964	85.4661	63.8218	121.727	85.5948	83.5714	69.3578	79.9433	96.3664	71.9921	119.002	109.395	77.8971	70.3102	46.6125	80.3657	50.3622	33.1173	65.9894	92.3865	48.3313	78.0655	47.8057	62.3645
2525	NVE17002	kelch domain-containing protein 10	38.4173	0.504806	0.0929658	5.43002	5.63478e-08	2.94059e-05	54.8386	40.1237	11.5661	28.8729	9.25114	33.886	13.2345	22.6713	19.5804	20.8729	21.4841	43.8446	18.2969	57.4279	12.5155	17.8956	20.6439	50.3716	25.3581	21.8125	12.379	21.0096	24.2236	43.9592	45.2691	24.0916	42.4569	19.1613	44.9735	7.4901	23.1019	40.6194	12.5571	22.9499	54.3624	30.3195	20.411	10.3567	18.0151	60.5041	38.1116
3928	NVE13259	#N/A	27.1573	2.42504	0.447314	5.42132	5.916e-08	3.01874e-05	0	0	0	0	0	0	0	0	0	0	0	0	0	0	0.962732	0	0	0	0	0	1.03159	0	0	0	0	0	0	1.00849	0	0	0	0	0	0	0	0.891749	0	0	0	0	0
6303	NVE18339	n-acetylaspartate synthetase	13.1387	-1.42038	0.264203	-5.37608	7.61242e-08	3.79992e-05	86.7595	79.292	155.178	187.674	202.369	72.0077	178.064	111.845	71.2727	86.9706	170.391	36.67	110.577	98.7041	129.969	111.351	187.447	49.2766	70.4391	56.551	170.212	71.5884	99.3168	110.386	108.839	101.72	98.7584	128.078	190.833	88.3832	115.51	47.2784	105.48	93.0745	34.367	121.278	157.916	70.7708	87.5019	60.5041	151.58
25130	NVE9175	#N/A	9.79152	-1.83185	0.342862	-5.34283	9.15089e-08	4.4707e-05	0.818486	0.955326	0	0	0	8.4715	1.20314	3.02284	0.783217	0	1.48166	0	0	0	0.962732	0	0.825757	0	0	0.807871	1.03159	0.778135	1.21118	0.97687	0	1.78456	0	1.00849	2.431	0	1.00443	0.665893	10.0457	0	0.624855	2.67525	2.14852	0.863058	1.71572	0.746964	0
12236	NVE16052	#N/A	464.943	14.3472	2.71289	5.28856	1.23286e-07	5.89771e-05	0	0	0	2.88729	0	0	0	0	0.783217	1.15961	0	0.797174	0	0	0	1.9884	0.825757	1.09503	0	0	0	0.778135	1.21118	0.97687	4.81586	0	0	1.00849	2.431	0	0	0.665893	0	0	0	2.67525	0	0.863058	1.71572	2.24089	0
15603	NVE4515	isoform b	175.977	-0.593452	0.113119	-5.24627	1.55209e-07	7.12783e-05	0	294.24	0.963838	233.871	0	0	0	136.028	0	322.371	0	0	0	0	0	0	0	205.867	124.912	0	96.969	0	170.776	0	0.963173	0	100.604	0	0	328.067	0	0	178.311	224.399	0	177.458	0	403.911	0	0	99.61
14674	NVE15356	#N/A	126.356	4.92042	0.937681	5.24743	1.54234e-07	7.12783e-05	0	0	0	0	0	0	0	0	0	0	0	0	0.795518	0	0	1.9884	0	0	0.939188	0	1.03159	1.55627	0	0	0	0	0	0	0	1.49802	0	0	0	0	0	0	0	0	0.857862	0	0.866174
2988	NVE22629	o-6-methylguanine-dna methyltransferase	16.0468	0.894307	0.171924	5.20175	1.97422e-07	8.88865e-05	0	0	0.963838	0	0	0	0	0	0	0	0	0	0	0	0	0	0	0	0	0	0	0	0	0	0	0	0	0	0	0	0	0	0	0	0	0	0	0	0	0	0
8221	NVE19337	condensin-2 complex subunit h2 isoform x1	128.923	0.462259	0.0890945	5.18841	2.12099e-07	9.36581e-05	9.82183	2.86598	3.85535	11.5492	5.78196	4.23575	4.81255	0	4.6993	1.15961	0	5.58022	0.795518	8.9731	0	1.9884	7.43182	5.47517	0.939188	4.84723	5.15793	4.66881	1.21118	10.7456	4.81586	2.67685	7.38381	4.03396	1.2155	3.74505	4.01772	6.65893	2.51143	3.82498	13.1219	15.1597	4.29705	0.863058	2.57359	20.168	6.06321
1700	NVE16681	daz interacting protein zinc finger	172.466	0.73699	0.144031	5.11689	3.10622e-07	0.000134576	0	0	0	0	0	0	0	0	0	0	0	5.58022	0	7.17848	0	0	0	0	0	0	0	0	0	7.81496	0	0	0	0	1.2155	0	0	5.32714	0	0	8.74797	0	0	0	0	0	0
25413	NVE19407	grip and coiled-coil domain-containing protein 1	24.794	2.35678	0.46094	5.113	3.17081e-07	0.00013483	0	0	0	0	0	0	0	0	0	0	0	0	0	0	0	0	0	0	0	0	0	0	0	0	0	0	0	0	0	0	0	0	0	0	0	0	0	0	0	0	0
16381	NVE6331	dead-box protein	340.86	1.18998	0.233704	5.09182	3.54635e-07	0.000148057	0	0	0	0	0	0	0	0	0	0	0	0	0	0	0	0	0	0	0	0	0	0	0	0	0	0	0	0	0	0	0	0	0	0	0	0	0	0	0	0	0
1936	NVE3913	#N/A	40.5052	-0.951135	0.188566	-5.04405	4.55791e-07	0.000183612	348.675	145.21	209.153	2484.51	853.418	11500.1	215.362	2069.13	458.182	258.593	1503.89	1654.93	1112.93	1077.67	1265.99	455.344	424.439	213.532	272.365	331.227	321.855	391.402	1574.53	824.478	3339.32	763.793	627.624	718.045	1893.75	340.051	641.831	370.236	1145.21	473.023	809.812	689.322	662.819	494.532	1155.54	1220.54	563.013
6448	NVE21050	#N/A	3.58303	2.44112	0.483824	5.04546	4.52423e-07	0.000183612	0	0	0	0	0	0	0	0	0	0	0	0	0	0	0	0	0	0	0	0	0	0	0	0.97687	0	0	0	1.00849	0	0	0	0	0	0	0	0.891749	0	0	0	0	0
17198	NVE8893	#N/A	13.4081	-6.70014	1.34002	-5.00005	5.73164e-07	0.000226914	31.1025	48.7216	60.7218	0	0	0	93.8447	0	41.5105	0	0	0.797174	0	0	0.962732	0	60.2803	0	44.1418	0	43.3266	0	75.0932	0	34.6742	0	0	1.00849	0	0	0	0	62.7857	0.637497	0	45.4792	0	0	0	0	0
22619	NVE5569	ankyrin repeat domain 12	236.487	-0.699407	0.140228	-4.98763	6.11248e-07	0.000237889	0.818486	0	0	0	0	0	0	0	0	0	0	0	0	0.89731	0	1.9884	0	0	0	0	0	0	0	0.97687	1.92635	0.892282	0	0	2.431	0	0	0.665893	0	0	0	0.891749	1.07426	0	0	4.48178	0.866174
22997	NVE13537	alpha- -mannosyl-glycoprotein 4-beta-n-acetylglucosaminyltransferase c	9.50677	-3.16205	0.636802	-4.96552	6.85175e-07	0.000262216	22.9176	67.8281	8.67455	17.3238	26.597	8.4715	16.8439	312.864	13.3147	13.9153	14.8166	89.2835	61.2549	37.687	54.8757	55.6753	241.947	14.2355	65.7432	19.3889	260.991	33.4598	398.478	44.936	298.584	23.1993	54.4556	21.1783	42.5425	78.6461	24.1063	59.2644	271.234	81.5996	64.9849	11.5927	22.5595	15.535	73.7761	10.4575	312.689
24115	NVE10128	#N/A	31.767	0.655908	0.132269	4.95889	7.08955e-07	0.000266869	154.694	1.91065	22.1683	0	2.31278	8.4715	0	3.02284	17.2308	0	1.48166	0	1.59104	223.43	2.8882	0	85.8788	158.78	24.4189	2.42361	2.06317	0.778135	1.21118	135.785	4.81586	1.78456	104.296	1.00849	6.07749	0.74901	2.00886	127.851	0	1.91249	170.585	148.03	1.07426	5.17835	3.43145	243.51	48.5057
17435	NVE24570	#N/A	3.76394	-1.93281	0.39022	-4.95312	7.30312e-07	0.000270475	1.63697	22.9278	2.89152	11.5492	3.46918	0	1.20314	51.3882	3.91608	10.4365	5.18581	8.76891	3.18207	3.58924	10.5901	9.94201	29.7273	9.85531	10.3311	1.61574	12.379	1.55627	39.969	7.81496	34.6742	2.67685	25.8433	35.2972	2.431	13.4822	6.02659	5.32714	37.6714	29.3249	6.8734	33.8865	0	11.2198	5.14717	3.73482	4.33087
3624	NVE8908	fkbp-type peptidyl-prolyl cis-trans isomerase 5 isoform 2	86.8214	0.807048	0.163297	4.94221	7.7242e-07	0.000281529	0	0	0	0	0	0	0	0	0	0	0	0	0	0	0	0	0	0	0	0	0	0	0	0	0	0	0	0	0	0	0	0	0	0	0	0	0	0	0	0	0
15069	NVE18195	#N/A	19.6828	-3.37014	0.682335	-4.93913	7.84712e-07	0.00028154	346.22	1436.81	402.884	18.7674	39.3173	25.4145	843.399	1478.17	470.713	22.0325	11.1125	31.8869	11.1372	16.1516	10.5901	35.7912	626.75	13.1404	404.79	63.8218	19.6001	20.2315	32.7019	7.81496	9.63173	56.2138	770.685	742.249	984.554	965.474	52.2304	8.6566	12.5571	454.535	5.62369	10.701	51.5645	15.535	19.7308	8.96356	32.0484
20615	NVE4448	#N/A	3398.38	-1.5143	0.307069	-4.93145	8.16217e-07	0.000288338	108.04	122.282	232.285	8.66188	126.047	25.4145	147.986	146.608	198.937	207.57	219.286	134.722	165.468	37.687	130.932	157.084	136.25	180.681	107.067	112.294	55.7056	136.952	50.8696	127.97	47.1955	32.1221	112.603	63.5349	23.0945	226.201	52.2304	130.515	37.6714	142.162	19.3705	156.948	76.2726	238.204	113.238	23.9028	55.4351
9848	NVE19020	coenzyme q3 methyltransferase	28.1146	-1.06378	0.216615	-4.91091	9.06531e-07	0.000304981	382.233	388.818	462.642	672.739	797.911	936.101	575.1	689.207	471.496	373.394	417.088	394.601	429.58	379.562	667.174	499.089	553.257	266.093	420.756	293.257	534.361	360.276	752.143	414.193	682.89	700.441	511.329	651.485	765.764	537.79	588.597	343.601	941.786	309.186	465.517	607.281	575.804	480.723	555.037	316.713	494.585
21508	NVE4114	milk fat globule-egf factor 8 protein	160.289	-0.726965	0.148239	-4.904	9.39058e-07	0.000304981	0	0	0	0	0	0	0	0	0	0	0	0	0	0	0	0	0	0	0	0	0	0	0	0	0	0	0	0	0	0	0	0	0	0	0	0	0	0	0	0	0
21113	NVE15460	protein dispatched homolog 1	92.3525	0.355442	0.0725328	4.90042	9.56303e-07	0.000304981	999.372	306.66	168.672	287.286	546.974	851.386	629.241	782.915	756.587	320.052	277.811	476.71	394.577	1221.24	222.391	966.363	270.848	1421.36	1499.88	1197.27	453.897	364.945	552.298	458.152	370.822	648.689	203.978	333.81	856.927	395.478	697.075	621.944	514.843	391.423	1556.51	247.015	495.235	300.344	240.201	303.267	402.771
12905	NVE4955	tbc1 domain member 14	220.684	0.369544	0.0754017	4.901	9.53481e-07	0.000304981	94.9444	62.0962	15.4214	18.7674	65.9144	4.23575	38.5004	104.288	61.0909	31.3094	34.0782	51.8163	42.1624	67.2983	20.2174	105.385	17.3409	77.7475	102.372	156.727	43.3266	35.7942	44.8137	26.3755	39.4901	82.9822	23.0744	25.2123	36.465	41.1956	65.288	35.9582	22.6029	35.0623	93.1034	13.3762	50.4903	37.1115	33.4566	26.1437	24.2529
25402	NVE21980	nuclear pore complex protein nup98-nup96 isoform x1	761.203	0.391301	0.0796625	4.91198	9.01608e-07	0.000304981	112.133	14.3299	26.9875	20.211	27.7534	0	26.469	24.1827	26.6294	30.1498	20.0024	17.5378	21.479	138.186	18.2919	29.826	57.803	87.6028	49.777	16.9653	25.7896	21.0096	38.7578	88.8952	25.0425	33.9067	36.919	20.1698	18.2325	38.9485	39.1728	85.2343	25.1143	19.7624	116.848	75.7987	30.0793	27.6179	31.7409	222.595	22.5205
9597	NVE17254	cryptochrome dash	36.9177	0.591827	0.120401	4.91548	8.85673e-07	0.000304981	2.45546	0	2.89152	1.44365	12.7203	0	1.20314	0	1.56643	1.15961	3.70415	3.18869	3.18207	11.665	2.8882	3.9768	0	0	0	6.46297	0	1.55627	1.21118	13.6762	0	2.67685	0	1.00849	3.6465	0	2.00886	19.3109	0	0	35.6167	0	5.37131	0.863058	0.857862	8.96356	0
19722	NVE24248	#N/A	7.43869	2.25339	0.459562	4.90334	9.4221e-07	0.000304981	2.45546	0	0	0	1.15639	0	1.20314	1.51142	0.783217	0	0.74083	0.797174	0	0	0.962732	0	0.825757	0	0	0	1.03159	0	1.21118	1.95374	0.963173	0.892282	0.922976	1.00849	0	0	0	0	0	0	0.624855	0	0	0	0	0.746964	0
22282	NVE4533	pddc1 protein	67.3804	-0.668334	0.136837	-4.88415	1.03878e-06	0.000326745	0	0	0	0	0	0	0	0	0	0	0	0	0	0	0	0	0	0	0	0	0	0	0	0	0	0	0	0	0	0	0	0	0	0	0	0	0	0	0	0	0
7486	NVE8604	vacuolar protein sorting 13a isoform cra_a	21.3402	2.40433	0.492683	4.88008	1.06044e-06	0.00032905	0	0	0	0	0	0	0	0	0	0	0	0	0	0	0	0	0	0	0	0	0	0	0	0	0	0	0	0	0	0	0	0	0	0	0	0	0	0	0	0	0
21766	NVE15091	solute carrier family 28 member 3	52.5395	13.6872	2.80806	4.87425	1.09221e-06	0.000334391	0	0.955326	0	0	0	4.23575	1.20314	0	0	0	0	0	0	1.79462	0	0	0.825757	0	0	0.807871	1.03159	0	1.21118	0.97687	0	0	0	0	0	0.74901	1.00443	0	0	0	0	0.891749	1.07426	0	0.857862	0	0
6403	NVE2083	#N/A	10.694	-2.23781	0.460141	-4.8633	1.15442e-06	0.000348787	710.446	78.3367	632.278	3307.39	1229.25	1338.5	271.909	1475.14	415.105	30.1498	1793.55	307.709	1134.41	1106.38	1082.11	602.486	1931.45	72.2723	511.858	52.5116	1767.11	191.421	2382.39	342.881	2173.88	726.317	1101.11	1417.94	1936.29	773.728	826.647	133.844	665.529	1298.58	325.549	523.457	724.052	207.134	1005.41	449.672	1385.01
12662	NVE2032	#N/A	176.183	0.7559	0.156066	4.84348	1.27586e-06	0.000380471	0	0	0	0	0	46.5932	0	0	0	0	0	31.0898	0	15.2543	0	41.7564	0	0	0	26.6598	0	0	0	108.433	0	27.6607	0	0	18.2325	0	38.1684	90.5614	0	0	45.6144	0	47.2675	0	0	0	0
23146	NVE1336	#N/A	23.0303	0.960139	0.198541	4.83598	1.3249e-06	0.000390031	0.818486	0	0	0	0	0	0	15.1142	0	0	0	0	0	0	0	0	0	0	0	0	0	0	0	0	0	0	0	0	0	0	0	0	0	0	0	1.7835	0	0	0	0	0
1603	NVE6774	aspartate beta-hydroxylase domain-containing protein 2	114.686	0.540699	0.111901	4.83196	1.35196e-06	0.000392959	94.1259	0	17.3491	43.3094	8.09475	4.23575	0	21.1599	32.8951	1.15961	19.2616	2.39152	0	122.931	2.8882	0	113.129	85.4127	35.6892	0.807871	26.8212	0	8.47826	102.571	4.81586	27.6607	68.3002	112.951	72.9299	5.24307	40.1772	88.5637	0	12.7499	94.9779	99.8759	29.0051	6.90447	4.28931	391.409	90.082
18408	NVE717	adp-ribosylation factor-related protein 1	38.2809	0.532893	0.110346	4.82927	1.37035e-06	0.000393324	1318.58	94.5772	63.6133	324.82	217.402	1550.28	751.961	949.171	1726.21	11.5961	218.545	73.34	215.585	3705.89	96.2732	330.075	290.667	245.288	1296.08	864.422	143.39	293.357	364.565	715.069	373.711	1102.86	127.371	170.435	952.951	51.6817	1053.65	1066.09	544.98	296.436	2056.4	163.19	628.443	23.3026	24.878	446.684	382.849
17588	NVE24907	group ii decarboxylase family protein	101.829	-2.99232	0.620502	-4.82242	1.41825e-06	0.000402047	0	20.0618	0	14.4365	26.597	0	0	19.6484	0	1.15961	14.8166	1.59435	24.6611	14.357	25.9938	0	22.2954	0	19.723	0.807871	30.9476	31.9035	69.0373	1.95374	26.0057	0	25.8433	21.1783	19.448	54.6778	4.01772	1.99768	22.6029	22.3124	1.24971	0	1.07426	0	0	22.4089	22.5205
19476	NVE14751	#N/A	75.1985	-7.47274	1.55186	-4.81535	1.46944e-06	0.000402071	84.3041	178.646	204.334	170.35	0	0	268.3	173.813	192.671	0	0	0	0	0.89731	0.962732	0	185.795	0	122.094	0	99.0322	0	270.093	0	147.365	0	118.141	0	0	202.982	0	0	781.055	0	0	262.174	0	0	176.72	0	0
23852	NVE20586	upf0562 protein c7orf55 homolog	28.3169	0.609947	0.126726	4.81311	1.48601e-06	0.000402071	0.818486	0	1.92768	0	0	12.7072	1.20314	0	0.783217	0	0.74083	1.59435	0	2.69193	0	0	0.825757	2.19007	0	0	0	0.778135	1.21118	0.97687	8.66856	2.67685	1.84595	1.00849	4.86199	0	4.01772	1.33179	0	1.27499	0.624855	0	1.07426	0.863058	0.857862	1.49393	0
23588	NVE8331	cytochrome family subfamily polypeptide 1	10.0199	2.15068	0.446868	4.81279	1.48837e-06	0.000402071	0.818486	0.955326	0	1.44365	0	4.23575	0	0	0	0	2.22249	0	2.38655	2.69193	0.962732	1.9884	0.825757	1.09503	0.939188	0.807871	0	0	0	0.97687	0	0	0	0	0	0	0	2.66357	2.51143	0	0.624855	0	1.07426	0	1.71572	0.746964	0
16253	NVE11045	#N/A	20.0258	2.21812	0.460259	4.81928	1.44076e-06	0.000402071	1.63697	0	0.963838	4.33094	0	0	1.20314	0	0	0	3.70415	0.797174	0	0	0	0	0	2.19007	0.939188	0	3.09476	0.778135	0	0	0	0.892282	0	0	0	0	0	0	0	0.637497	0	0	0	0	0	0.746964	0
1216	NVE8085	hepatic leukemia factor	97.345	-1.51215	0.314416	-4.8094	1.51385e-06	0.000404198	1020.65	803.429	1872.74	1896.95	2000.56	1762.07	1856.44	1000.56	1543.72	1411.24	1720.95	703.107	1205.21	893.721	1391.15	918.642	1226.25	1299.81	1232.21	654.376	1726.87	615.505	1744.1	789.311	1516.03	839.637	2057.31	1661.99	1674.96	1945.18	729.217	643.252	1403.89	910.345	597.361	1624.77	828.256	1752.01	2225.29	614.004	1741.01
8281	NVE16912	inositol polyphosphate multikinase	14.0111	1.20027	0.250592	4.78972	1.6701e-06	0.000435783	0.818486	0.955326	0	0	0	4.23575	2.40627	0	0.783217	0	0	0.797174	0	0.89731	0	1.9884	0.825757	0	0.939188	0	0	0.778135	2.42236	0	0	0	0.922976	0	0	0	0	0.665893	2.51143	0	0.624855	0.891749	0	0	0.857862	1.49393	0
1018	NVE15363	drebrin-like protein	7.55245	3.67287	0.766669	4.79068	1.66214e-06	0.000435783	0	0	4.81919	0	0	0	0	1.51142	0.783217	0	0	0	0.795518	0	1.92546	0	0	0	0	0	0	0	0	0	0	0	0	0	0	0.74901	0	0	0	0	0	0	0	0	0	0	0
25414	NVE19406	ras-related protein rab-28	39.9095	1.11079	0.23237	4.78028	1.75048e-06	0.000451625	0.818486	0	0	0	0	0	0	0	0	0	0	0	0	0	0	0	0	0	0	0	0	0	0	0	0	0	0	0	0	0	0	0	0	0	0	0	0	0	0.857862	0	0
12345	NVE7758	#N/A	78.7325	-1.11194	0.232992	-4.77242	1.82029e-06	0.000464416	553.297	358.247	729.626	308.94	365.42	309.21	890.322	329.489	821.594	260.912	672.674	624.984	688.123	753.741	806.77	322.121	677.947	309.895	712.844	613.174	676.72	577.376	391.211	1061.86	372.748	325.683	460.565	331.793	668.524	307.843	366.617	945.568	391.783	279.224	739.203	785.631	296.496	376.293	838.989	566.945	316.153
11033	NVE20068	#N/A	1846.65	-0.838752	0.176197	-4.76031	1.93296e-06	0.000482442	117.044	36.3024	54.9388	36.0912	48.5685	25.4145	36.0941	36.274	38.3776	35.9478	46.6723	23.118	34.2073	189.332	31.7702	57.6637	75.9697	106.218	62.9256	53.3195	64.9899	59.1383	37.5466	191.467	22.153	34.799	80.2989	38.3226	48.6199	26.2154	43.1905	131.847	20.0914	36.3373	159.963	101.659	35.4506	44.879	36.0302	375.723	36.3793
13237	NVE8022	#N/A	114.622	0.417812	0.0877537	4.76119	1.92453e-06	0.000482442	23.7361	6.68728	1.92768	12.9928	13.8767	4.23575	2.40627	9.06851	6.26573	3.47882	3.70415	7.97174	7.15966	31.4059	3.85093	13.9188	9.08333	15.3305	15.9662	5.6551	11.3474	3.89067	9.68944	20.5143	3.85269	16.0611	16.6136	14.1189	2.431	8.23912	17.0753	15.9814	10.0457	4.46248	37.4913	20.5102	15.0397	6.90447	8.57862	42.5769	11.2603
10046	NVE24897	vesicle transport protein got1b	44.537	0.82512	0.173749	4.74893	2.04491e-06	0.000504895	2.45546	0	0	0	0	0	0	0	1.56643	1.15961	0	0	0.795518	0	0.962732	0	3.30303	4.38014	0	0	0	0	0	0.97687	2.88952	0	4.61488	4.03396	0	0	0	0	0	0.637497	0	0.891749	0	2.58917	0	0	0.866174
7810	NVE4332	serine threonine-protein phosphatase 6 catalytic subunit	24.6282	1.05985	0.223443	4.74325	2.10312e-06	0.000513742	0	0	0	0	0	0	0	0	0	0	0	0	0	0	0	0	0	0	0	0	0	0	0	0	0	0	0	0	0	0	0	0	0	0	0	0	0	0	0	0	0
8277	NVE16916	alpha-2a adrenergic receptor	9.96525	-1.13541	0.239699	-4.73684	2.17075e-06	0.000524681	0	0	0	0	2.31278	0	1.20314	1.51142	0.783217	1.15961	2.96332	0	1.59104	2.69193	2.8882	3.9768	0.825757	1.09503	0	0	2.06317	0.778135	1.21118	3.90748	1.92635	0.892282	0	4.03396	1.2155	1.49802	1.00443	1.33179	2.51143	1.91249	1.24971	0	1.07426	0.863058	0.857862	1.49393	0
17210	NVE16457	lipase maturation factor 2	116.563	1.74856	0.369461	4.73275	2.21498e-06	0.000529795	0	0	0	0	0	0	0	0	0	0	0	0	0	0	0	0	0	0	0	0	0	0	0	0	0	0	0	0	0	0	0	0	0	0	0	0	0	0	0	0	0
3104	NVE25409	#N/A	24.7844	6.08947	1.28952	4.72227	2.33232e-06	0.000552111	0	0	0	0	0	0	0	0	0	0	0	0	0	0	0	0	0	0	0	0	0	0	0	0	0	0	0	0	0	0	0	0	0	0	0	0	0	0	0	0	0
18247	NVE8999	polyglutamine-binding protein 1 isoform x1	26.865	0.696321	0.147995	4.70504	2.53821e-06	0.000594719	0	39.1684	0	0	119.108	881.036	0	92.1965	0.783217	2.31922	321.52	118.779	0	57.4279	0	15.9072	95.7878	2.19007	0.939188	7.27084	1.03159	256.785	106.584	87.9183	75.1275	400.635	62.7624	95.8066	66.8524	1.49802	478.109	91.2273	143.151	57.3747	75.6074	114.144	402.848	0.863058	0	298.785	2.59852
19468	NVE5217	diaminopimelate decarboxylase	587.088	-0.631196	0.134352	-4.69809	2.62611e-06	0.000603007	8.18486	0	14.4576	0	13.8767	8.4715	10.8282	7.55709	24.2797	0	22.2249	23.118	29.4342	2.69193	36.5838	0	15.6894	0	45.081	21.0047	16.5054	21.7878	6.0559	10.7456	14.4476	7.13826	11.0757	9.07641	1.2155	37.4505	5.02215	15.3155	0	46.5373	4.99884	1.7835	0	0	48.8981	8.96356	10.3941
9296	NVE14905	chondroitin polymerizing factor	269.52	0.346088	0.0736615	4.69836	2.62254e-06	0.000603007	14.7327	22.9278	6.74687	38.9784	9.25114	156.723	9.6251	21.1599	14.8811	13.9153	21.4841	13.552	19.8879	13.4597	22.1428	17.8956	14.0379	9.85531	9.39188	38.7778	15.4738	24.9003	18.1677	15.6299	16.3739	30.3376	5.53785	19.1613	20.6635	11.2352	29.1285	11.9861	35.16	15.9374	9.99768	12.4845	52.6388	5.17835	12.0101	20.168	15.5911
12967	NVE12227	#N/A	13.5106	-1.65827	0.35359	-4.6898	2.73472e-06	0.00062173	145.691	533.072	206.261	1310.83	195.43	122.837	176.861	542.599	245.93	817.523	277.071	338.799	823.361	219.841	753.82	302.237	677.947	690.967	901.621	240.746	540.551	282.463	578.944	157.276	804.249	134.735	737.458	435.668	165.308	778.222	143.634	166.473	344.066	622.197	100.602	482.436	127.837	1090.04	1020.86	188.235	576.872
2160	NVE24650	#N/A	56.3494	-2.94832	0.631122	-4.67156	2.98922e-06	0.000659984	135.05	37.2577	264.092	54.8586	40.4737	105.894	385.004	234.27	246.713	20.8729	28.1516	51.0191	160.695	71.7848	219.503	35.7912	177.538	26.2808	91.1013	42.8172	102.127	28.791	216.801	176.814	242.72	68.7057	91.3746	156.316	105.748	178.264	129.572	141.169	236.074	14.0249	68.1092	349.566	108.5	25.8917	18.873	28.3846	29.4499
8842	NVE24997	barrier-to-autointegration factor	539.417	0.471884	0.100979	4.67309	2.96699e-06	0.000659984	69.5713	15.2852	28.9152	38.9784	17.3459	55.0647	28.8753	13.6028	24.2797	17.3941	15.5574	21.5237	25.4566	144.467	35.6211	9.94201	65.2348	81.0326	26.2973	13.7338	25.7896	12.4502	24.2236	163.137	18.3003	22.307	74.761	38.3226	19.448	20.9723	28.1241	85.2343	22.6029	17.2124	98.727	67.7729	19.3367	20.7134	13.7258	226.33	26.8514
10035	NVE23077	#N/A	32.3179	2.35654	0.504088	4.67485	2.94173e-06	0.000659984	0.818486	0	0.963838	0	2.31278	0	0	0	0	1.15961	0.74083	0	1.59104	0.89731	0.962732	0	1.65151	0	0	0	1.03159	0.778135	0	1.95374	0.963173	0	0	0	0	0.74901	0	0	0	1.27499	0	1.7835	0	0	0	0.746964	0
6003	NVE8481	#N/A	11.861	3.98089	0.853352	4.66501	3.08609e-06	0.000674883	0	0	0	0	0	0	0	0	0	0	0	0	0	0	0.962732	0	0	0	0.939188	0	0	0	0	0	0.963173	0	0	0	0	0	0	0	0	0	0	0	0	0	0	0.746964	0
10203	NVE2385	cell division cycle 5-like protein	681.395	-0.328011	0.0709413	-4.6237	3.76957e-06	0.000816574	313.48	328.632	526.256	323.377	291.411	448.989	403.051	492.722	361.846	300.338	231.88	201.685	328.549	369.692	359.099	224.689	459.121	279.234	403.851	140.57	371.371	150.18	531.708	374.141	304.363	356.913	336.886	449.787	343.986	546.029	428.892	346.93	532.423	183.599	410.53	404.854	365.249	299.481	252.211	163.585	186.227
13569	NVE23504	#N/A	5.40021	2.28112	0.496997	4.58981	4.43645e-06	0.000952053	0	0	0	0	0	0	0	0	0	0	0	0	0	0	0	0	0	0	0	0	0	0	1.21118	1.95374	0	0	0	0	0	0	1.00443	0	0	0	0.624855	0	0	0	0	0	0
18341	NVE2288	mitochondrial ribosomal protein s35	39.8195	2.95475	0.644429	4.58507	4.53845e-06	0.000964924	0	0	0	0	0	0	0	0	0	0	0	0	0	0.89731	0	0	0	1.09503	0	0	0	0	0	0	0	0.892282	0	0	0	0	0	0	0	0	0	0	0	0	0	0	0
12126	NVE19349	ankyrin repeat and sam domain-containing protein 1a	408.713	0.354535	0.0775241	4.57323	4.8027e-06	0.001007	34.3764	13.3746	14.4576	11.5492	18.5023	4.23575	32.4847	18.137	26.6294	6.95765	7.4083	15.9435	12.7283	54.7359	12.5155	25.8492	30.553	28.4709	13.1486	5.6551	24.758	47.4662	33.9131	38.0979	30.8215	38.3681	43.3799	24.2038	17.017	25.4664	31.1374	50.6078	32.6486	21.6749	69.9837	51.7215	45.119	18.9873	13.7258	67.2267	28.5837
7806	NVE4336	lactoylglutathione lyase	26.9617	1.72392	0.377036	4.5723	4.82407e-06	0.001007	0	0	0	2.88729	1.15639	0	0	1.51142	0.783217	0	0	0	0	2.69193	0	0	0.825757	1.09503	0.939188	0	0	0.778135	0	2.93061	0	0	0.922976	0	0	0	1.00443	1.33179	0	0	0.624855	1.7835	0	0	0	0	0.866174
19964	NVE10793	transmembrane protein 231	145.546	0.506189	0.110797	4.56859	4.91007e-06	0.00101572	4.09243	3.8213	1.92768	8.66188	2.31278	12.7072	3.60941	15.1142	4.6993	2.31922	5.18581	6.37739	3.18207	17.9462	7.70186	5.96521	7.43182	7.66524	1.87838	4.84723	5.15793	3.11254	4.84472	6.83809	4.81586	6.24597	3.6919	2.01698	13.3705	5.24307	11.0487	10.6543	5.02286	1.27499	22.4948	3.567	10.7426	6.90447	7.72076	3.73482	0
21133	NVE24639	#N/A	186.074	-0.486869	0.106638	-4.56564	4.97981e-06	0.00102095	13.0958	2.86598	10.6022	0	2.31278	12.7072	4.81255	9.06851	4.6993	0	2.96332	0	6.36414	9.87041	11.5528	3.9768	8.25757	0	0	4.84723	7.2211	3.11254	3.63354	13.6762	10.5949	0.892282	4.61488	3.02547	0	0	2.00886	9.3225	5.02286	3.82498	13.1219	8.02574	3.22278	0	0	9.71053	8.66174
20625	NVE3877	#N/A	24.667	-6.21133	1.36286	-4.55756	5.17518e-06	0.00105161	112.951	0	20.2406	0	1.15639	0	1.20314	0	14.8811	0	0.74083	0	0	154.337	0	0	164.326	232.147	84.5269	0	0	0	0	0.97687	1.92635	0	70.1462	0	0	1.49802	0	0	0	0.637497	0.624855	228.288	0	22.4395	0.857862	0.746964	39.844
15355	NVE11731	#N/A	108.955	-1.42759	0.314128	-4.5446	5.50397e-06	0.00108698	93.3074	122.282	168.672	101.055	99.4498	114.365	206.94	0	149.594	63.7784	168.169	62.9767	168.65	191.127	216.615	180.945	191.576	47.0865	113.642	62.2061	188.78	67.6977	261.615	152.392	246.572	104.397	85.8367	107.908	181.109	77.8971	92.4076	92.5591	213.471	76.4996	109.974	149.814	107.426	52.6465	193.019	43.3239	90.082
22880	NVE19230	peroxisomal biogenesis factor 3	88.1348	0.407855	0.0897709	4.54328	5.53855e-06	0.00108698	149.783	54.4536	79.0347	67.8514	79.7911	88.9507	103.47	80.1052	72.0559	70.7361	74.083	77.3258	67.619	278.166	103.012	111.351	227.083	190.536	116.459	67.8612	61.8951	87.9292	84.7826	258.871	79.9433	91.905	141.215	81.6877	40.1115	73.403	106.47	232.397	77.8543	74.5871	225.573	245.231	83.7924	107.882	133.826	583.379	83.1527
3449	NVE16353	glutathione peroxidase 2	56.6516	1.12689	0.24775	4.5485	5.40284e-06	0.00108698	0	0	0	0	0	0	1.20314	0	0	0	0	0	0	0	0	0	0	0	0	0	0	0	0	0	1.92635	0.892282	0	0	0	0	0	0	0	0	0.624855	0	0	0	0	0	0
6010	NVE8487	#N/A	4.99923	2.11643	0.465589	4.5457	5.47529e-06	0.00108698	0.818486	0	0	0	1.15639	0	0	0	0	0	0	0	0.795518	0	0	0	0	1.09503	0	0	0	0	0	0	0	0	0	0	0	0	0	0	0	0	0	0	0	0.863058	1.71572	1.49393	0.866174
11336	NVE24958	#N/A	2416.94	-0.603922	0.133256	-4.53205	5.84131e-06	0.00112713	0	0	0	4.33094	0	0	0	0	0	0	0	0	3.97759	0	2.8882	0	0	0	0	0	0	0	0	0	31.7847	0	0	0	8.50849	0	3.01329	0	10.0457	0	0	0	0	0	0.857862	0	0
16887	NVE3820	#N/A	215.279	0.583211	0.128664	4.53283	5.81984e-06	0.00112713	131.776	36.3024	1.92768	51.9713	69.3835	67.772	400.645	19.6484	75.1888	38.2671	5.18581	91.675	82.7339	22.4328	5.77639	21.8724	6.60606	205.867	22.5405	208.431	468.34	158.74	85.9938	18.5605	80.9065	1079.66	80.2989	81.6877	444.873	80.8931	533.353	9.98839	7.53429	128.774	24.3693	5.3505	519.943	18.1242	110.664	31.3725	34.6469
16827	NVE21935	carnitine palmitoyltransferase 2	12.0967	5.16087	1.14054	4.52493	6.0416e-06	0.00115606	0	0	0	0	0	0	0	0	0	0	0	0	0	0	0	0	0	2.19007	0.939188	0	0	0.778135	0	0	0	0	1.84595	0	0	0.74901	0	0	0	0	0.624855	0	3.22278	0.863058	2.57359	0	0
14960	NVE23989	#N/A	17.7877	-2.99312	0.663621	-4.51029	6.47396e-06	0.00122855	21.2806	45.8556	4.81919	129.928	26.597	8.4715	14.4376	110.334	22.7133	53.342	10.3716	19.9293	69.21	11.665	61.6149	7.95361	90.0075	119.359	148.392	22.6204	194.97	16.3408	215.59	6.83809	219.603	8.92282	107.988	109.925	20.6635	82.3912	34.1507	9.98839	165.754	93.0745	11.2474	41.0205	17.1882	56.9618	102.943	17.9271	145.517
19412	NVE24956	#N/A	91.4463	-1.22385	0.272302	-4.49445	6.97514e-06	0.00131281	8.18486	11.4639	6.74687	27.4293	17.3459	33.886	19.2502	30.2284	12.5315	18.5537	9.6308	5.58022	8.7507	10.7677	19.2546	7.95361	31.3788	21.9007	8.45269	0	28.8844	14.7846	25.4348	2.93061	31.7847	12.4919	21.2284	31.2632	17.017	29.9604	11.0487	0.665893	37.6714	12.1124	1.87456	28.536	11.8169	24.1656	30.0252	30.6255	16.4573
2780	NVE22429	#N/A	163.733	-0.642855	0.143236	-4.48809	7.18646e-06	0.00132643	0	0	0.963838	0	3.46918	165.194	1.20314	96.7308	0	1.15961	4.44498	1.59435	380.258	1.79462	99.1614	1.9884	3.30303	2.19007	2.81756	3.23149	2.06317	0	13.323	0	336.147	8.03054	0	2.01698	262.548	0.74901	212.939	0	87.9	1.27499	0.624855	0.891749	98.8321	0.863058	22.3044	1.49393	0.866174
12506	NVE7514	zn2+-binding protein melusin contains chord domain	19.6345	0.79512	0.177202	4.48707	7.22078e-06	0.00132643	0	0.955326	0	1.44365	0	0	0	0	0	1.15961	0.74083	0	0	0	0.962732	1.9884	0	1.09503	0	0	1.03159	0.778135	0	0	0.963173	0	0	1.00849	1.2155	0	0	0	2.51143	0	0.624855	0	1.07426	0	3.43145	0	0
11297	NVE12315	#N/A	78.4252	0.905692	0.201724	4.48976	7.13032e-06	0.00132643	0.818486	0	0	0	1.15639	0	0	0	0	0	0.74083	0	0	0	0.962732	0	0	0	0.939188	0.807871	0	0	0	0	0	0	0	0	0	0	1.00443	0.665893	0	0	0	0	0	0	0	0	0.866174
20402	NVE16858	cpd photolyase	56.4742	0.59696	0.133838	4.46032	8.18355e-06	0.00148752	0.818486	0.955326	0	1.44365	3.46918	4.23575	2.40627	37.7855	0.783217	0	1.48166	3.18869	0	17.0489	0.962732	0	0	2.19007	0.939188	1.61574	2.06317	1.55627	3.63354	13.6762	2.88952	1.78456	4.61488	1.00849	24.31	4.49406	1.00443	5.32714	7.53429	2.54999	9.99768	0.891749	1.07426	0	0	11.9514	2.59852
22269	NVE25424	#N/A	15.6835	6.75822	1.51557	4.45918	8.2273e-06	0.00148752	0	0	0	0	0	0	0	0	0	0	0	0	0	0.89731	0	0	0	0	0	0	0	0	0	0	0	0	0	0	0	0	0	0	0	0	0	0	0	0	0	0	0
20779	NVE18137	cyclin-dependent kinase 8	160.241	0.358559	0.0806558	4.44555	8.76681e-06	0.00156619	347.857	245.519	138.793	327.708	441.742	364.274	393.426	262.987	278.042	284.104	128.164	432.865	103.417	384.049	87.6087	276.388	114.78	300.04	194.412	812.719	507.54	232.662	357.298	194.397	354.448	530.908	94.1435	254.14	342.771	184.257	528.331	203.763	386.76	168.299	336.797	190.834	369.546	265.822	193.019	307.749	291.9
19612	NVE12203	fam63a protein	269.086	0.468714	0.105462	4.44441	8.81342e-06	0.00156619	81.8486	53.4982	48.1919	49.084	34.6918	72.0077	32.4847	34.7626	53.2587	39.4267	33.3374	61.3824	48.5266	132.802	44.2857	23.8608	104.045	94.173	61.0472	34.7385	41.2634	38.9067	26.646	148.484	39.4901	31.2299	75.684	27.2292	51.0509	37.4505	40.1772	88.5637	52.74	52.2747	119.972	99.8759	27.9308	43.1529	49.756	318.953	39.844
19406	NVE24953	#N/A	14.7051	5.87321	1.32187	4.4431	8.86701e-06	0.00156619	0.818486	0.955326	1.92768	2.88729	1.15639	0	1.20314	1.51142	0	0	0	0	0	5.38386	0.962732	0	2.47727	2.19007	0	0	0	0.778135	1.21118	2.93061	0	0.892282	1.84595	0	0	0	0	1.99768	0	0	2.49942	3.567	0	0	0	5.22875	0
17357	NVE2208	#N/A	301.49	-0.530842	0.119728	-4.43374	9.26139e-06	0.0016166	78.5747	42.9897	171.563	92.3933	102.919	914.922	209.346	1.51142	162.126	62.6188	86.6772	0	61.2549	59.2225	93.385	0	75.1439	60.2269	76.0742	70.2848	126.885	83.2604	219.224	79.1265	59.7167	187.379	77.53	257.165	0	121.34	184.815	61.928	140.64	55.4622	70.6086	143.572	189.07	105.293	0	69.4676	144.651
16003	NVE15030	williams beuren syndrome chromosome region 22	19.4743	2.9101	0.656464	4.433	9.29321e-06	0.0016166	0	0	0	0	1.15639	8.4715	0	0	0.783217	0	0.74083	1.59435	0	0	0.962732	0	0	0	0	0.807871	0	0	0	0	0.963173	0	0.922976	0	1.2155	0	0	0	0	0	0.624855	0	1.07426	0	0	0	0
281	NVE19014	u6 snrna-associated sm-like protein lsm5	9.72181	1.09576	0.247671	4.42425	9.67757e-06	0.0016708	0.818486	0.955326	2.89152	0	0	0	0	0	0.783217	0	0	0	1.59104	0	0	0	0.825757	1.09503	0	0	0	0	1.21118	0	0	1.78456	0	2.01698	1.2155	0.74901	2.00886	0	2.51143	1.27499	0.624855	0	1.07426	0.863058	0.857862	0	0
13999	NVE5591	ras-related c3 botulinum toxin substrate 3	58.3262	-0.507416	0.11492	-4.41539	1.00827e-05	0.00171495	2.45546	1.91065	6.74687	0	1.15639	4.23575	6.01569	3.02284	3.13287	5.79804	0	5.58022	3.18207	0.89731	3.85093	1.9884	4.95454	1.09503	1.87838	0	2.06317	3.11254	1.21118	0	1.92635	0	7.38381	4.03396	0	2.24703	5.02215	0	2.51143	0.637497	0	0	1.07426	4.31529	5.14717	3.73482	0.866174
20224	NVE270	coiled-coil domain containing 45	108.512	0.725277	0.164243	4.41586	1.00607e-05	0.00171495	0	1.91065	0	2.88729	2.31278	8.4715	0	6.04567	0	2.31922	0	14.3491	0	4.48655	0	0	1.65151	1.09503	0	0	2.06317	1.55627	6.0559	4.88435	0.963173	6.24597	0	5.04245	17.017	0	6.02659	11.3202	0	0	13.1219	0	5.37131	4.31529	0	1.49393	0
5411	NVE14954	hemicentin-1 precursor	322.239	-0.761253	0.17296	-4.40134	1.07586e-05	0.00181646	0	0	0	50.5276	50.8813	76.2435	0	113.356	0	4.63843	0.74083	7.17456	0	0	0	0	0	3.2851	0	3.23149	0	3.11254	1.21118	0	0	66.9211	12.9217	26.2208	61.9904	13.4822	62.2747	0	0	11.4749	0.624855	0	44.0447	6.04141	0.857862	5.22875	7.79556
10905	NVE16248	nucleolar protein 14	4.50717	1.88083	0.427578	4.39881	1.08844e-05	0.00182429	2.45546	0	0	2.88729	0	4.23575	0	0	0	3.47882	0.74083	0	0	0.89731	0	0	0.825757	2.19007	0	0	0	2.3344	2.42236	1.95374	0.963173	0.892282	0	1.00849	0	1.49802	0	0.665893	0	0.637497	0	0	1.07426	1.72612	2.57359	1.49393	0
3275	NVE4969	#N/A	127.487	-0.811454	0.185406	-4.37664	1.20522e-05	0.00196271	71.2083	0	5.78303	0	3.46918	0	1.20314	3.02284	10.1818	0	1.48166	0	1.59104	86.1418	2.8882	0	24.7727	42.7064	7.51351	0	0	0	1.21118	50.7973	1.92635	2.67685	22.1514	0	0	0	0	49.2761	5.02286	0	78.1068	40.1287	2.14852	1.72612	0	79.1781	31.1822
5064	NVE3775	th1 protein	62.2781	-0.538973	0.123147	-4.37665	1.20517e-05	0.00196271	1.63697	0	1.92768	7.21823	3.46918	0	4.81255	4.53426	2.34965	1.15961	1.48166	3.18869	0	4.48655	0.962732	0	1.65151	0	3.75675	0	3.09476	0	3.63354	0.97687	0.963173	1.78456	4.61488	3.02547	4.86199	5.99208	2.00886	0	2.51143	1.91249	2.49942	2.67525	1.07426	0.863058	2.57359	1.49393	0.866174
5930	NVE4521	atp-binding sub-family d member 1	111.837	0.532951	0.121746	4.37754	1.20024e-05	0.00196271	393.692	32.4811	99.2754	30.3166	28.9098	42.3575	36.0941	40.8083	78.3217	46.3843	42.9682	35.8728	71.5966	653.242	51.0248	17.8956	255.985	354.791	106.128	47.6644	31.9791	30.3473	39.969	497.227	39.4901	46.3987	215.053	64.5434	25.5255	38.9485	48.2127	348.262	75.3429	43.9873	409.905	284.468	54.7873	70.7708	42.0352	1272.08	79.688
3967	NVE4629	oocyte astacin	5.87874	1.81633	0.414789	4.37892	1.19269e-05	0.00196271	0	0	0	0	0	0	0	0	0	0	0	0	0	0	0	0	0	0	0	0	0	0	0	0.97687	0	0	0	0	0	0.74901	1.00443	0	0	0	0	0	0	0	0	0	0
13867	NVE20895	#N/A	977.946	-0.517718	0.118442	-4.37107	1.23638e-05	0.0019665	31.921	0.955326	13.4937	24.542	35.8482	21.1787	20.4533	30.2284	21.9301	6.95765	29.6332	17.5378	28.6386	50.2494	29.8447	3.9768	25.5985	4.38014	18.7838	19.3889	35.0739	17.119	14.5342	18.5605	78.017	13.3842	13.8446	15.1274	31.603	21.7213	20.0886	17.9791	0	30.5998	23.1196	17.835	18.2624	3.45223	20.5887	20.915	38.9778
23040	NVE9522	#N/A	75.1882	-0.478614	0.10952	-4.37012	1.2418e-05	0.0019665	58.1125	151.897	132.046	27.4293	94.8242	63.5362	81.8133	52.8996	102.601	68.4169	120.015	78.123	242.633	24.2274	278.23	101.408	142.03	52.5617	71.3783	73.5163	56.7372	77.0354	52.0808	89.8721	63.5694	38.3681	86.7597	74.6283	71.7144	53.9288	50.2215	65.2575	47.7172	119.849	21.2451	79.3657	68.7527	83.7166	44.6088	29.8785	65.8292
7957	NVE16231	o-sialoglycoprotein endopeptidase	170.805	-0.326798	0.074749	-4.37194	1.23149e-05	0.0019665	95.7629	140.433	237.104	275.736	337.667	622.655	194.908	329.489	128.448	124.078	211.137	252.704	233.087	178.565	315.776	182.933	150.288	89.7929	171.871	197.121	407.476	143.177	386.367	184.628	409.348	311.406	256.587	380.201	386.529	326.569	181.802	160.48	311.417	158.737	163.087	252.365	275.011	157.077	303.683	139.682	182.763
21763	NVE15092	vacuolar protein sorting 13a isoform cra_a	24.205	2.00535	0.458877	4.37012	1.24177e-05	0.0019665	0	0	0	0	0	0	0	0	0	0	0	0	0	0	0	0	0	0	0	0	0	0.778135	0	0	0	0	0	0	2.431	0	0	0	0	0	0.624855	0	0	0	0	0	0
3672	NVE22936	#N/A	5.60036	-5.11274	1.17138	-4.36471	1.27293e-05	0.00198837	0	0	0	0	0	12.7072	0	6.04567	0	0	0	0	11.9328	0	7.70186	0	0	0	0	1.61574	0	0	3.63354	0	56.8272	0.892282	0	1.00849	14.586	0	17.0753	0	12.5571	0	0	0	5.37131	0	0.857862	0	0
20487	NVE14829	dimethylaniline monooxygenase	100.079	0.53679	0.122974	4.36507	1.27084e-05	0.00198837	8.18486	7.64261	5.78303	4.33094	5.78196	0	15.6408	1.51142	10.965	10.4365	11.8533	7.17456	0	7.17848	0	7.95361	0	7.66524	11.2703	0	7.2211	6.22508	0	0	0	8.92282	11.9987	0	0	0	9.03988	0	0	6.37497	0	0	8.59409	5.17835	0	5.97571	0
968	NVE16196	probable lysosomal cobalamin transporter	11.341	1.8254	0.419831	4.34795	1.37419e-05	0.00213204	0	0	0	0	0	0	0	0	0	0	0	0	0	0	0	0	0	0	0	0	0	0	0	0	0	0	0	0	0	0	0	0	0	0	0	0	0	0	0	0	0
960	NVE8716	#N/A	12.2447	-1.53121	0.352863	-4.3394	1.42875e-05	0.00218712	9.00335	375.443	26.0236	34.6475	1.15639	76.2435	12.0314	151.142	7.04895	274.827	272.626	157.84	43.7535	73.5794	21.1801	9.94201	312.962	233.242	264.851	166.421	105.222	256.785	93.2609	218.819	96.3173	85.6591	253.818	172.452	51.0509	319.827	99.4387	284.336	90.4115	309.823	56.2369	207.778	123.54	295.166	139.832	59.0101	135.989
5925	NVE18854	#N/A	6.77121	3.17364	0.731354	4.33941	1.42868e-05	0.00218712	0.818486	0	0.963838	2.88729	0	0	0	0	0.783217	2.31922	0	0	0.795518	0	0	0	0.825757	0	0	0	0	0	0	0	0.963173	0	0	1.00849	0	0	0	0	0	1.91249	0	0.891749	0	0.863058	0	0	1.73235
13368	NVE10767	#N/A	12.063	-1.6958	0.391891	-4.32723	1.50999e-05	0.00229376	13.0958	11.4639	22.1683	49.084	12.7203	12.7072	8.42196	7.55709	10.1818	41.7459	9.6308	9.56608	21.479	7.17848	13.4783	1.9884	14.8636	43.8014	30.9932	11.3102	39.2002	16.3408	36.3354	15.6299	8.66856	2.67685	39.688	47.3991	6.07749	35.9525	8.03545	17.3132	0	17.2124	2.49942	34.7782	12.8911	44.016	10.2943	1.49393	32.0484
16849	NVE18342	down syndrome cell adhesion molecule	441.012	-0.612415	0.141566	-4.326	1.51839e-05	0.00229376	14.7327	16.2405	31.8067	0	12.7203	0	20.4533	0	30.5454	13.9153	21.4841	0	28.6386	0	25.031	19.884	12.3864	19.7106	24.4189	29.8912	9.28427	11.672	13.323	0	10.5949	0	34.1501	11.0934	0	32.9565	0	0	22.6029	26.1374	0	15.1597	0	12.9459	24.878	10.4575	17.3235
12381	NVE21044	wd repeat protein	72.8385	0.968269	0.224145	4.31983	1.56151e-05	0.00234348	0	0	0	0	0	0	0	0	0	0	0	0	0	0	0	0	0	0	0	0	0	0	0	0	0	0	0	0	0	0	0	0	0	0	0	0	0	0	0	0	0
13340	NVE19223	chromosome 11 open reading frame 49	48.1931	0.651202	0.15106	4.31088	1.62604e-05	0.00242449	85.1226	1.91065	10.6022	0	2.31278	4.23575	3.60941	3.02284	10.965	5.79804	7.4083	3.98587	0.795518	112.164	1.92546	0	86.7045	122.644	26.2973	6.46297	1.03159	13.2283	0	87.9183	0	2.67685	59.0704	0	0	0	1.00443	83.2366	2.51143	0.637497	84.3554	112.36	1.07426	4.31529	1.71572	309.243	19.0558
14573	NVE25659	elongation factor 2	5129.88	-0.738993	0.172283	-4.28943	1.79135e-05	0.00265374	0	0	0	0	0	0	0	0	0	0	0.74083	0	0	0	0	0	0	0	0	0	0	0	1.21118	0	0	0	0	0	0	0	0	0	0	0	0	0	0	0	0	0	0
6398	NVE2086	#N/A	196.513	-0.765238	0.178669	-4.28299	1.844e-05	0.00271422	505.824	4.77663	96.3838	2.88729	1.15639	8.4715	0	3.02284	60.3077	9.27686	2.96332	5.58022	4.77311	704.389	7.70186	3.9768	457.47	563.943	138.061	2.42361	4.12634	1.55627	1.21118	867.461	5.77904	2.67685	323.042	4.03396	4.86199	7.4901	0	593.31	0	2.54999	778.569	574.287	2.14852	48.3313	2.57359	1839.77	71.8924
21258	NVE20769	protein elys	994.113	-0.656275	0.153569	-4.2735	1.92427e-05	0.00281433	0	0	0	0	0	0	0	0	0	0	0	0	0	0	0	0	0	0	0	0	0	0	0	0	0	0	0	0	0	0	0	0	0	0	0	0	0	0	0	0	0
4661	NVE18025	bromo adjacent homology domain containing 1	84.7805	0.742331	0.173868	4.26951	1.959e-05	0.002847	0	0	0	0	0	0	0	0	0	1.15961	0	56.5993	0.795518	17.0489	0	0	0	0	0	0	0	0	0	27.3524	0	0	0	0	0	0	0	31.9628	0	0	22.4948	0	0	0	0	0	0.866174
8279	NVE16914	ring finger and chy zinc finger domain-containing protein 1	53.4059	0.537405	0.125956	4.2666	1.98478e-05	0.00286633	40.1058	54.4536	28.9152	56.3022	86.7294	76.2435	50.5318	240.316	48.5594	28.9902	39.264	102.835	35.7983	111.266	33.6956	135.211	45.4167	64.6071	112.703	105.023	38.1687	125.28	84.7826	32.2367	39.4901	211.471	39.688	67.5689	136.136	62.1679	184.815	53.2714	55.2514	45.8998	63.1103	32.103	182.624	34.5223	24.878	66.4798	49.3719
23507	NVE4471	#N/A	107.191	-0.560945	0.131945	-4.25136	2.12472e-05	0.0030303	3.27394	3.8213	5.78303	2.88729	15.0331	0	10.8282	0	7.04895	15.0749	3.70415	3.98587	6.36414	0.89731	3.85093	0	9.08333	8.76028	5.63513	0	22.6949	24.1222	8.47826	0	7.70538	8.92282	16.6136	12.1019	4.86199	9.73714	5.02215	0	0	6.37497	0	8.02574	3.22278	10.3567	7.72076	5.22875	8.66174
2844	NVE23770	fructose-6-phosphate 2-kinase fructose- -bisphosphatase	4.68909	3.65723	0.860121	4.25199	2.11876e-05	0.0030303	0	0	0	0	0	0	1.20314	0	0	0	0	0	0	0	0	0	0	0	0	0	0	0	0	0	0	0	0	0	0	0	1.00443	0	0	0	0	0	0	0	0	0.746964	0
11378	NVE16430	#N/A	23.4288	1.60102	0.377577	4.24025	2.23271e-05	0.00316466	0	0	0	0	0	0	0	0	0	0	5.18581	0	0	0	0	1.9884	0	0	0	0	0	4.66881	0	0	0	3.56913	0	0	0	0	3.01329	0	0	0	0	0	6.44557	0	0	2.98785	0
4167	NVE13729	#N/A	9.92232	4.9515	1.17088	4.22887	2.34867e-05	0.00330859	0.818486	0	0	0	0	0	0	0	0	0	0	0.797174	0	0	0	0	0	0	0	0	1.03159	0	1.21118	0	0	0	0	0	0	0	0	0	0	0	0	0	0	0	0	0	0
21993	NVE3450	protein phosphatase ptc7 homolog	75.1028	-0.507569	0.120091	-4.22655	2.37299e-05	0.00332247	9.82183	10.5086	4.81919	10.1055	8.09475	4.23575	7.21882	6.04567	10.1818	12.7557	14.8166	0	6.36414	0	7.70186	9.94201	8.25757	27.3759	8.45269	12.1181	7.2211	0	21.8012	0	21.1898	7.13826	10.1527	12.1019	0	10.4861	10.0443	0	15.0686	5.09997	0	15.1597	12.8911	11.2198	14.5837	0	0
3406	NVE23949	#N/A	45.0568	0.543909	0.128838	4.22164	2.42535e-05	0.0033752	63.0234	2.86598	22.1683	0	2.31278	0	1.20314	0	6.26573	0	0.74083	0.797174	1.59104	107.677	2.8882	0	45.4167	45.9915	22.5405	2.42361	3.09476	0	3.63354	92.8027	2.88952	3.56913	44.3028	7.05943	3.6465	0	2.00886	73.9141	2.51143	0.637497	76.2323	73.1234	2.14852	6.90447	1.71572	177.03	8.66174
424	NVE11906	huntingtin	9.37675	-1.48378	0.351745	-4.21835	2.46099e-05	0.00340417	365.045	1184.6	1329.13	108.273	871.92	1935.74	886.712	459.471	701.762	1190.92	1025.31	1294.61	1427.16	147.159	1384.41	1338.19	958.704	872.743	866.871	475.836	606.572	1543.04	1153.04	418.1	313.994	836.96	1150.95	528.449	277.134	1718.23	569.512	462.129	1044.75	1336.19	169.336	774.038	487.715	1678.65	1466.09	392.903	561.28
5540	NVE20812	protein nas-13	77.9423	2.15741	0.512307	4.21117	2.54053e-05	0.00349316	0	0	0	1.44365	0	4.23575	0	0	0	0	0	0	0	0	0	0	0	0	0	0	0	0	0	0	0	0.892282	0	0	0	0	0	0	0	0	0	0	0	0	0	0	0
9485	NVE19186	polycystic kidney disease 1-like isoform cra_a	137.824	-1.19516	0.284297	-4.2039	2.6236e-05	0.00356468	53.2016	14.3299	83.8539	99.6116	100.606	80.4792	91.4384	80.1052	92.4196	90.4494	38.5232	66.9626	119.328	67.2983	150.186	99.4201	85.053	76.6524	37.5675	34.7385	81.4952	52.135	161.087	57.6353	93.4278	118.673	73.8381	95.8066	51.0509	100.367	144.638	54.6032	143.151	51.6372	52.4878	108.793	132.134	138.089	116.669	47.8057	67.5615
15488	NVE22661	wd and tetratricopeptide repeats protein 1	124.514	0.31354	0.0745773	4.20423	2.61974e-05	0.00356468	14.7327	16.2405	7.71071	15.8801	11.5639	12.7072	12.0314	19.6484	14.0979	35.9478	19.2616	15.1463	19.0924	44.8655	13.4783	29.826	29.7273	40.5163	18.7838	16.9653	21.6633	24.1222	24.2236	13.6762	22.153	16.9534	20.3055	15.1274	10.9395	24.7173	14.062	14.6496	12.5571	22.3124	16.8711	15.1597	16.1139	31.0701	7.72076	59.0101	5.19704
1212	NVE5103	#N/A	49.6081	0.566351	0.135006	4.19501	2.72864e-05	0.00368559	0.818486	0	0.963838	23.0983	1.15639	0	1.20314	16.6256	0	0	0	4.78304	4.77311	0.89731	0	0	5.7803	1.09503	2.81756	1.61574	12.379	2.3344	1.21118	2.93061	1.92635	0.892282	38.765	0	47.4045	0.74901	0	1.33179	0	0	1.87456	0	0	0	6.00504	1.49393	44.1748
17884	NVE20974	cyclin m4	117.447	0.448069	0.106857	4.19315	2.75104e-05	0.00369412	74.4822	69.7388	95.42	63.5204	117.952	93.1865	108.282	81.6166	101.035	89.2898	109.643	118.779	62.0504	91.5256	55.8385	131.235	11.5606	62.417	75.1351	19.3889	55.7056	154.071	21.8012	9.7687	30.8215	140.981	61.8394	27.2292	9.72399	20.9723	99.4387	13.3179	20.0914	66.2997	13.7468	11.5927	134.283	76.8122	13.7258	83.6599	12.9926
9218	NVE19411	probable atp-dependent rna helicase dhx34	47.8656	0.4216	0.100597	4.19099	2.7774e-05	0.00370783	0.818486	1.91065	0.963838	2.88729	0	4.23575	0	0	0.783217	1.15961	0.74083	0.797174	3.18207	1.79462	0.962732	1.9884	0.825757	2.19007	0	0	1.03159	1.55627	0	2.93061	0.963173	0.892282	1.84595	2.01698	2.431	0.74901	2.00886	0.665893	0	1.91249	1.87456	1.7835	0	0.863058	0.857862	0.746964	0.866174
2865	NVE3472	dystonin isoform 3	15194.2	-0.55002	0.131359	-4.18717	2.8246e-05	0.00374904	1.63697	2.86598	2.89152	1.44365	16.1895	0	9.6251	0	0	1.15961	5.18581	3.18869	2.38655	4.48655	1.92546	3.9768	0.825757	1.09503	5.63513	4.84723	8.25268	4.66881	7.26708	2.93061	6.74221	4.46141	5.53785	8.06792	9.72399	1.49802	7.03102	1.33179	5.02286	3.82498	0.624855	3.567	3.22278	3.45223	6.00504	1.49393	6.92939
21404	NVE9233	#N/A	93.9894	-0.914978	0.218617	-4.1853	2.84794e-05	0.0037583	139.143	57.3195	91.5646	43.3094	61.2888	12.7072	58.9537	72.5481	64.2238	47.5439	58.5256	57.3965	65.2325	253.939	79.9068	75.5593	120.561	174.111	83.5877	45.2408	30.9476	45.91	67.8261	199.282	44.3059	64.2443	101.527	47.3991	34.034	73.403	54.2393	175.13	50.2286	73.3121	161.213	193.51	73.0498	81.9905	60.9082	545.283	58.8998
22989	NVE7863	trp53bp1 protein	133.024	0.417124	0.0999335	4.17402	2.99276e-05	0.00392684	29.4655	40.1237	31.8067	50.5276	65.9144	114.365	32.4847	57.4339	27.4126	54.5016	14.8166	55.8022	34.2073	70.8875	30.8074	39.768	37.9848	49.2766	26.2973	59.7825	41.2634	63.8071	29.0683	57.6353	50.085	66.9211	51.6866	40.3396	81.4384	47.1877	56.2481	47.9443	17.58	41.4373	67.4843	41.9122	64.4557	41.4268	30.0252	65.7328	26.8514
6399	NVE2087	tripartite motif-containing 24	185.617	0.279549	0.0672697	4.15565	3.24358e-05	0.00423177	31.921	27.7044	21.2044	30.3166	19.6587	21.1787	19.2502	28.717	21.9301	30.1498	22.9657	31.8869	20.6835	23.3301	17.3292	25.8492	16.5151	33.9461	25.3581	39.5857	35.0739	28.0129	20.5901	30.283	16.3739	24.0916	17.5365	19.1613	21.879	19.4743	21.093	25.9698	25.1143	28.6874	33.1173	17.835	39.7477	20.7134	21.4466	26.1437	19.922
11852	NVE18210	#N/A	69.7091	-1.09961	0.265593	-4.14019	3.47019e-05	0.00447127	145.691	138.522	240.96	271.405	322.634	4650.85	453.583	403.549	227.133	193.654	175.577	157.043	331.731	206.381	340.807	194.863	303.879	159.875	167.175	154.303	243.454	168.855	396.056	221.75	1274.28	300.699	197.517	492.143	590.732	322.075	366.617	209.09	2014.17	119.212	237.445	378.993	329.798	271	368.023	236.787	218.276
22587	NVE16336	creb3 regulatory factor	122.705	0.407184	0.0983544	4.13997	3.47358e-05	0.00447127	76.1192	33.4364	27.9513	2120.72	261.345	80.4792	31.2816	122.425	43.8601	215.687	782.317	51.0191	324.571	5855.85	300.373	314.168	75.9697	1614.08	755.107	928.244	926.364	389.067	644.348	51.7741	1708.67	61.5675	681.156	99.8406	2565.92	76.3991	100.443	43.283	120.549	50.9997	108.725	50.8297	104.203	245.109	307.115	1895.79	103.075
8043	NVE20886	#N/A	6.08138	5.49193	1.32682	4.13917	3.48558e-05	0.00447127	0	0	0	0	0	0	0	0	0	0	0	0	0	0	0	0	0	0	0	0	0	0	0	0	0	0	0	0	0	0	0	0	0	0	0	0	0	0	0	0	0
21687	NVE17394	#N/A	544.107	-0.426835	0.103255	-4.13377	3.56856e-05	0.00447767	39.2873	55.4089	60.7218	11.5492	11.5639	21.1787	33.6878	16.6256	44.6433	54.5016	59.2664	29.4954	112.964	26.022	75.0931	39.768	66.0606	44.8964	61.0472	22.6204	14.4422	56.0257	15.7453	49.8204	15.4108	11.5997	46.1488	27.2292	19.448	54.6778	16.0709	63.9257	25.1143	65.0247	19.9954	46.371	29.0051	52.6465	24.878	10.4575	32.9146
22344	NVE2685	#N/A	541.798	-0.332715	0.0804788	-4.1342	3.56198e-05	0.00447767	0.818486	1.91065	2.89152	1.44365	0	0	0	1.51142	1.56643	1.15961	1.48166	3.18869	1.59104	1.79462	3.85093	0	2.47727	1.09503	0.939188	0.807871	0	0.778135	1.21118	2.93061	0.963173	0.892282	1.84595	2.01698	1.2155	2.99604	4.01772	0.665893	0	1.91249	0	0.891749	4.29705	0.863058	5.14717	0	1.73235
3514	NVE21023	solute carrier family 39 (zinc transporter) member 13	202.765	0.582119	0.140786	4.13477	3.55304e-05	0.00447767	241.453	43.945	58.7941	12.9928	8.09475	21.1787	14.4376	10.5799	33.6783	32.469	23.7066	41.453	22.2745	393.022	19.2546	11.9304	164.326	305.515	81.7094	28.2755	16.5054	28.0129	6.0559	344.835	20.2266	12.4919	160.598	15.1274	14.586	16.4782	9.03988	227.735	25.1143	36.9748	378.037	266.633	12.8911	31.9332	35.1723	661.063	48.5057
4424	NVE4842	#N/A	52.8087	0.971338	0.234832	4.13632	3.52925e-05	0.00447767	0	0	0	0	0	0	0	0	0	0	0	0.797174	0	0	0	0	0	0	0	0	0	0	0	0	0	0.892282	0	0	0	0	0	0	0	0	1.24971	0	0	0	0	1.49393	0
18235	NVE8104	#N/A	342.643	-0.514523	0.124584	-4.12993	3.62873e-05	0.00452842	84.3041	29.6151	115.661	89.5061	52.0377	84.715	138.361	16.6256	100.252	23.1922	52.599	10.3633	88.3025	31.4059	128.043	43.7448	75.9697	47.0865	14.0878	33.1227	57.7688	24.9003	8.47826	2.93061	16.3739	66.0289	10.1527	77.6538	13.3705	58.4228	98.4342	3.99536	42.6943	59.2872	9.37282	53.505	71.9755	31.9332	67.7711	32.1194	35.5131
23899	NVE1245	serine arginine-rich splicing factor 4	899.06	-0.302075	0.0731939	-4.12705	3.6745e-05	0.00456075	183.341	307.615	459.751	105.386	287.942	825.971	312.816	226.713	354.014	241.198	220.027	297.346	347.641	162.413	439.969	264.457	210.568	134.689	283.635	325.572	264.086	224.881	208.323	236.403	183.966	175.78	238.128	174.469	316.03	189.5	146.647	201.1	256.166	250.536	78.7317	219.37	111.723	277.042	336.282	132.96	227.804
5261	NVE19366	#N/A	315.39	-1.09147	0.264612	-4.1248	3.71057e-05	0.00458076	221.81	189.154	392.282	668.408	582.822	978.458	511.333	464.005	365.762	273.667	292.628	241.544	299.91	254.836	447.671	338.028	419.485	208.057	359.709	275.484	307.412	234.219	661.305	380.979	376.601	408.665	355.346	490.126	396.253	480.865	526.322	295.656	826.26	260.736	289.308	444.091	383.511	352.991	471.824	289.075	312.689
21995	NVE3452	protein hira	49.343	-0.427085	0.103599	-4.1225	3.74783e-05	0.00460201	87.578	32.4811	126.263	28.8729	128.36	144.015	154.002	72.5481	93.986	53.342	57.7848	74.9343	112.964	123.829	150.186	75.5593	107.348	83.2226	67.6216	35.5463	96.969	80.1479	102.95	0.97687	72.238	149.011	79.3759	91.7726	36.465	77.8971	143.634	0	185.846	42.7123	0	118.603	120.317	114.787	144.979	123.249	80.5541
11756	NVE10163	#N/A	62.7127	-0.890591	0.216529	-4.11304	3.9048e-05	0.00476926	74.4822	2.86598	33.7343	4.33094	30.0662	4.23575	31.2816	16.6256	23.4965	3.47882	12.5941	20.7265	24.6611	114.856	26.9565	25.8492	24.7727	21.9007	6.57432	6.46297	5.15793	15.5627	10.9006	72.2884	13.4844	16.9534	17.5365	15.1274	70.4989	20.9723	11.0487	52.6055	2.51143	6.37497	93.1034	88.2832	17.1882	9.49364	10.2943	194.958	14.7249
16884	NVE3828	kdel motif-containing protein 1 precursor	63.1405	0.458187	0.111532	4.10811	3.98902e-05	0.00484634	270.1	113.684	78.0709	85.1751	60.1324	46.5932	58.9537	57.4339	109.65	76.5341	73.3422	101.241	75.5742	371.486	51.0248	69.5941	175.886	313.18	112.703	88.058	69.1162	93.3762	59.3478	296.969	84.7592	94.5819	203.055	90.7641	93.5934	77.8971	72.319	240.387	67.8086	112.199	403.656	261.283	40.8219	68.1816	127.821	542.296	133.391
18109	NVE25724	#N/A	10.2352	-1.9764	0.481552	-4.10422	4.05678e-05	0.00490273	75.3007	94.5772	205.298	160.245	212.776	694.663	318.831	196.484	207.552	155.387	71.8606	56.5993	170.241	34.9951	270.528	73.5709	180.841	78.8425	154.027	140.57	169.18	61.4727	373.044	128.947	243.683	164.18	147.676	361.04	136.136	193.994	181.802	101.882	497.263	86.0621	104.976	263.958	148.248	207.134	266.795	67.9737	143.785
6552	NVE22495	#N/A	3.49936	1.49919	0.365637	4.10022	4.12751e-05	0.00496209	0	0	0	0	0	0	0	0	0	0	0	0	0	0	0	0	0	0	0	0	0	0	0	0	0	0	0	0	0	0	0	0	0	0	0	0	0	0	0	0	0
14313	NVE22747	transcriptional adapter 3	31.1191	0.454977	0.111033	4.09768	4.17314e-05	0.00497236	6.54789	0.955326	7.71071	2.88729	6.93835	0	2.40627	4.53426	1.56643	3.47882	6.66747	0.797174	3.97759	22.4328	5.77639	3.9768	15.6894	10.9503	7.51351	0.807871	5.15793	0.778135	2.42236	20.5143	4.81586	0.892282	5.53785	2.01698	2.431	2.24703	1.00443	24.638	0	1.27499	15.6214	16.9432	5.37131	3.45223	4.28931	50.0466	5.19704
914	NVE10724	#N/A	106.523	0.589508	0.143876	4.09733	4.17937e-05	0.00497236	0.818486	18.1512	1.92768	34.6475	78.6347	42.3575	0	31.7398	0.783217	2.31922	9.6308	39.8587	1.59104	70.8875	0	15.9072	0	2.19007	20.6621	8.07871	0	16.3408	0	12.6993	0.963173	58.8906	1.84595	0	35.2495	38.9485	42.1861	15.3155	0	26.1374	19.9954	26.7525	42.9705	0.863058	0	23.1559	0
23568	NVE19388	hexokinase 2	7590.44	-0.703187	0.171795	-4.09317	4.25523e-05	0.00503653	0	0	0	1.44365	0	0	0	0	0	0	0	0	0	0	0	0	0	0	0	0	0	0	0	0	0	0	0	0	0	0	0	0	0	0	0	0	0	0.863058	0	0	0
19552	NVE14458	f-box wd repeat-containing protein 7 isoform 1	656.779	-0.453315	0.110855	-4.08928	4.32719e-05	0.00509543	1.63697	4.77663	5.78303	1.44365	3.46918	4.23575	4.81255	7.55709	7.04895	2.31922	4.44498	6.37739	6.36414	1.79462	5.77639	1.9884	4.12879	1.09503	6.57432	4.84723	8.25268	2.3344	8.47826	7.81496	8.66856	6.24597	7.38381	4.03396	2.431	4.49406	7.03102	3.32946	22.6029	3.82498	4.37398	7.13399	3.22278	6.90447	6.00504	5.22875	9.52791
25559	NVE2316	isoform a	268.061	0.270297	0.0661205	4.08795	4.352e-05	0.0050985	960.903	763.305	326.741	314.715	281.003	237.202	312.816	400.526	382.21	541.537	451.907	656.074	479.697	504.288	324.441	439.437	352.598	480.72	485.56	585.707	462.15	596.051	186.522	357.535	401.643	280.177	409.801	314.649	430.287	333.31	227.001	496.756	218.494	539.322	538.625	246.123	309.387	315.016	266.795	593.836	486.79
10217	NVE14095	#N/A	11.5054	-4.32818	1.05979	-4.08401	4.42647e-05	0.00515943	45.0167	0	54.9388	0	0	0	58.9537	28.717	52.4755	0	0.74083	0.797174	48.5266	0	56.8012	0	1.65151	0	0	0.807871	0	0	0	0.97687	1.92635	0.892282	0.922976	0	1.2155	0	1.00443	0.665893	0	0	0.624855	0	0	0	0.857862	0.746964	0
798	NVE15568	receptor-type tyrosine-protein phosphatase s isoform 3 precursor	469.478	-1.56606	0.384298	-4.07512	4.59909e-05	0.00533355	2186.18	2201.07	3178.74	1820.44	4160.7	3960.43	3783.87	3151.31	2384.11	2032.79	2631.43	1825.53	3162.18	2219.05	3656.46	2095.78	2830.7	1527.57	2190.19	1590.7	4651.42	1575.72	5046.99	1655.8	2886.63	3743.12	3101.2	3950.26	5751.74	2444.77	3060.5	1144.67	2822.85	2168.76	944.78	2446.07	2957.44	1657.07	3064.28	1086.09	3229.09
20539	NVE6962	ubiquitin-like protein 5	32.156	0.613436	0.150661	4.07164	4.66837e-05	0.00535975	26.1916	0	6.74687	0	0	0	0	0	4.6993	0	0	0	0	50.2494	0	0	18.9924	19.7106	8.45269	0	0	0.778135	1.21118	54.7047	0	2.67685	23.9974	0	0	0.74901	1.00443	27.9675	0	0	36.8664	24.969	0	0.863058	0.857862	101.587	0.866174
19243	NVE20448	#N/A	15.2931	0.798819	0.196135	4.07279	4.64533e-05	0.00535975	0	0	0	0	0	0	0	0	0	0	0	0	0	0	0	0	0	0	0	0	0	0	0	0	0	0	0	0	0	0	2.00886	0	0	0	0	0	0	0	0	0	0
1614	NVE2065	pab-dependent poly -specific ribonuclease subunit pan2 isoform 2	296.586	0.461979	0.113721	4.06238	4.85741e-05	0.00554905	6.54789	1.91065	3.85535	4.33094	8.09475	4.23575	3.60941	7.55709	3.13287	5.79804	4.44498	3.98587	5.56862	34.0978	5.77639	1.9884	4.95454	12.0454	2.81756	10.5023	9.28427	5.44694	13.323	23.4449	3.85269	4.46141	5.53785	2.01698	1.2155	5.24307	12.0532	27.9675	5.02286	3.18748	23.1196	8.91749	5.37131	8.63058	6.8629	23.9028	12.1264
23406	NVE12184	#N/A	77.916	-2.30526	0.567786	-4.06009	4.90542e-05	0.00555333	22.0991	3.8213	9.63838	5.77458	31.2226	0	16.8439	0	4.6993	5.79804	5.18581	1.59435	7.95518	3.58924	4.81366	23.8608	1.65151	1.09503	5.63513	3.23149	9.28427	4.66881	18.1677	9.7687	3.85269	1.78456	4.61488	7.05943	4.86199	5.24307	7.03102	1.33179	5.02286	8.92496	3.12427	2.67525	11.8169	6.04141	0.857862	2.98785	12.1264
21924	NVE22408	#N/A	495.434	-0.278445	0.0685876	-4.0597	4.91353e-05	0.00555333	829.126	815.848	1567.2	1136.15	1599.29	3125.98	2233.02	1262.03	1566.43	1099.31	1169.77	958.203	1493.19	833.601	1942.79	1417.73	1439.29	992.102	1127.03	998.529	1051.19	1108.06	2120.78	1582.53	1435.13	1641.8	1181.41	1848.56	1259.26	1766.17	1946.59	1286.5	3086.55	1105.42	1282.2	2072.43	1407.28	1525.89	1584.47	1101.77	1208.31
7434	NVE7612	#N/A	280.921	0.341613	0.0841686	4.05867	4.93525e-05	0.00555333	75.3007	44.9003	22.1683	132.815	16.1895	8.4715	28.8753	42.3197	29.7622	74.2149	13.3349	20.7265	20.6835	112.164	15.4037	57.6637	156.068	272.664	124.912	21.8125	50.5477	24.9003	117.485	35.1673	57.7904	19.6302	131.986	72.6113	63.2059	47.9367	21.093	57.9327	50.2286	98.812	80.6063	55.2885	29.0051	96.6625	48.0403	134.453	211.346
4371	NVE2053	neurogenic locus notch homolog protein 2 precursor	73.0052	1.40203	0.345533	4.0576	4.9579e-05	0.00555333	0.818486	0.955326	0	0	1.15639	0	0	0	0.783217	1.15961	0	2.39152	0	0	0	0	0	1.09503	0	0.807871	0	3.11254	3.63354	0	0.963173	0	0	3.02547	0	0.74901	0	0.665893	0	1.91249	0.624855	0	0	1.72612	0.857862	1.49393	0.866174
483	NVE23080	th1 protein	16.7387	1.00976	0.248946	4.05613	4.98926e-05	0.00556133	47.4722	0	36.6259	0	0	0	34.891	0	35.2447	0	0	28.6983	0	0	0	0	0	0	0	0	0	0	0	0	0	0	0	0	24.31	0	0	0	0	0	0	0	0	0	0	0	0
20375	NVE10285	integrator complex subunit 6	293.111	-0.284264	0.0701746	-4.05082	5.10393e-05	0.00566166	67.1159	240.742	185.057	1.44365	19.6587	25.4145	61.36	22.6713	80.6713	234.241	153.352	118.779	233.882	29.6112	118.416	109.362	130.47	98.5531	101.432	104.215	31.9791	154.849	23.0124	62.5197	39.4901	17.8456	142.138	38.3226	13.3705	86.8852	14.062	122.524	45.2057	251.811	16.2462	43.6957	19.3367	130.322	38.6038	25.3968	64.0968
21510	NVE4116	#N/A	234.073	0.907331	0.224776	4.0366	5.42312e-05	0.00598681	0.818486	0	1.92768	0	0	0	0	0	1.56643	0	0	0	0	3.58924	0.962732	0	0.825757	0	0	0	1.03159	0	0	0	0	0	0	0	1.2155	0	0	1.99768	0	0.637497	2.49942	0.891749	2.14852	2.58917	0	0.746964	2.59852
6956	NVE7677	#N/A	24.4817	-1.48643	0.36838	-4.03505	5.45895e-05	0.00599754	21.2806	36.3024	51.0834	7.21823	38.161	55.0647	39.7035	21.1599	36.8112	33.6286	48.154	18.335	62.8459	12.5623	71.2422	51.6985	47.0682	24.0908	30.9932	33.9306	10.3159	38.9067	23.0124	37.1211	27.932	11.5997	36.919	25.2123	13.3705	45.6896	17.0753	34.6264	45.2057	50.9997	11.2474	34.7782	20.411	49.1943	33.4566	14.9393	34.6469
20972	NVE3935	#N/A	525.694	-0.821523	0.204386	-4.01948	5.83277e-05	0.00614793	0	25.7938	0	37.5348	0	0	0	0	0	25.5114	0	0	24.6611	25.1247	29.8447	31.8144	0	30.661	26.2973	0	55.7056	0	48.4472	0	45.2691	0	37.842	0	57.1284	0	0	0	0	0	0.624855	0	0	37.1115	31.7409	0	0
7638	NVE12612	#N/A	65.2642	-0.797444	0.198403	-4.01933	5.83651e-05	0.00614793	36.8319	0	11.5661	0	0	0	0	0	8.61538	0	0.74083	0.797174	0	28.7139	0.962732	0	39.6364	20.8057	12.2094	0	0	0	0	56.6585	0	0	26.7663	0	0	0	0	37.29	2.51143	0	53.1126	15.1597	0	2.58917	0	63.4919	0.866174
420	NVE14880	#N/A	239.691	-0.721937	0.179588	-4.01996	5.82072e-05	0.00614793	0	0	1.92768	1.44365	2.31278	0	0	0	4.6993	0	0.74083	0.797174	1.59104	0	0.962732	0	0.825757	1.09503	0.939188	0	0	0.778135	0	2.93061	0	0.892282	3.6919	2.01698	0	0	0	0.665893	5.02286	0.637497	1.24971	0	0	0	1.71572	0.746964	0
5828	NVE416	charged multivesicular body protein 6	93.5581	0.379635	0.094331	4.0245	5.70958e-05	0.00614793	72.0268	67.8281	30.8428	43.3094	38.161	29.6502	25.2659	36.274	31.3287	56.8208	48.154	60.5852	47.7311	79.8606	22.1428	39.768	47.0682	72.2723	44.1418	59.7825	50.5477	75.4791	27.8571	65.4503	43.3428	66.0289	50.7637	34.2887	31.603	49.4347	37.1639	55.2691	27.6257	56.0997	92.4785	45.4792	53.7131	33.6593	35.1723	97.8522	57.1675
3473	NVE21978	#N/A	30.8752	0.500461	0.124289	4.0266	5.65881e-05	0.00614793	368.319	69.7388	101.203	69.295	69.3835	165.194	78.2039	64.991	79.1049	67.2572	51.8581	64.5711	62.8459	599.403	81.8323	67.6057	256.811	318.655	125.851	75.132	72.211	79.3698	83.5714	468.898	92.4646	86.5513	208.593	75.6368	98.4554	77.8971	84.3722	355.587	85.3886	58.0122	457.394	347.782	68.7527	137.226	101.228	1029.32	94.4129
17716	NVE7143	glycogenin 1	29.8489	0.537719	0.133673	4.02263	5.75513e-05	0.00614793	4.91092	0	0.963838	2.88729	1.15639	21.1787	6.01569	1.51142	3.91608	19.7133	2.96332	4.78304	3.18207	25.1247	1.92546	1.9884	0.825757	19.7106	1.87838	3.23149	4.12634	15.5627	1.21118	13.6762	2.88952	21.4148	2.76893	31.2632	52.2664	14.9802	19.0842	15.9814	22.6029	21.0374	28.1185	16.9432	12.8911	11.2198	16.2994	21.6619	19.0558
2162	NVE24652	#N/A	106.8	0.984377	0.244647	4.02366	5.73014e-05	0.00614793	0	0	0	0	0	0	0	0	0	0	0	0	0	0	0.962732	0	0	0	0	0.807871	0	0	0	0.97687	0	0	0	0	0	0	0	1.33179	0	0	0.624855	0.891749	0	1.72612	0	0	0
19205	NVE17914	nuclear protein localization 4 homolog ( cerevisiae)	40.8792	2.37935	0.591607	4.02184	5.77462e-05	0.00614793	0	0	0	0	0	0	0	0	0	0	0	0	0	0	0	0	0	0	0	0	0	0	0	0	0	0	0	0	0	0	0	0	0	0	0	0	0	0	0	0	0
14939	NVE21674	#N/A	53.5352	2.83305	0.704858	4.01931	5.83681e-05	0.00614793	0	0.955326	0	0	0	0	2.40627	0	0	3.47882	0	2.39152	0.795518	0	0	0	0	1.09503	1.87838	0	0	0	0	0	0.963173	0	0	0	0	0	0	0	0	0.637497	0	0.891749	0	2.58917	0.857862	0	0
25712	NVE7553	#N/A	11.3382	-0.925911	0.230459	-4.01769	5.87725e-05	0.00616225	50.7461	23.8831	46.2642	80.8442	21.9715	25.4145	39.7035	48.3654	43.0769	48.7035	15.5574	36.67	23.07	59.2225	20.2174	61.6405	28.9015	52.5617	30.9932	42.0093	13.4106	25.6785	6.0559	61.5428	26.9688	43.7218	40.6109	34.2887	25.5255	38.1995	50.2215	47.9443	20.0914	31.8748	59.9861	34.7782	55.8616	44.016	50.6139	37.3482	49.3719
8372	NVE16000	ring finger protein isoform cra_a	9.83964	-1.20785	0.301358	-4.00801	6.12318e-05	0.00633335	6.54789	0	5.78303	12.9928	9.25114	0	3.60941	10.5799	3.13287	3.47882	5.92664	5.58022	4.77311	11.665	4.81366	7.95361	8.25757	3.2851	5.63513	1.61574	13.4106	2.3344	20.5901	7.81496	17.3371	8.03054	6.46083	3.02547	10.9395	2.99604	6.02659	5.99303	15.0686	3.82498	4.37398	9.80924	4.29705	5.17835	7.72076	5.97571	11.2603
12565	NVE1910	dna ligase 1	249.263	-0.570014	0.142191	-4.00879	6.10299e-05	0.00633335	0.818486	0	0	0	4.62557	8.4715	1.20314	1.51142	2.34965	0	0.74083	0	1.59104	2.69193	0.962732	0	1.65151	2.19007	1.87838	2.42361	2.06317	0	3.63354	0.97687	16.3739	1.78456	0.922976	5.04245	8.50849	0	10.0443	0	2.51143	1.91249	3.74913	0.891749	1.07426	0	0.857862	2.98785	2.59852
3067	NVE20127	6-pyruvoyltetrahydropterin synthase	132.46	0.4445	0.110846	4.01008	6.06981e-05	0.00633335	91.6704	57.3195	67.4687	33.2039	26.597	29.6502	38.5004	31.7398	58.7412	51.0227	45.1907	55.005	50.1176	136.391	51.9876	31.8144	51.197	84.3177	34.75	58.9746	45.3897	45.1318	29.0683	85.9646	37.5637	42.8295	90.4516	40.3396	47.4045	46.4386	59.2614	91.2273	47.7172	34.4248	110.599	76.6904	41.8962	71.6338	47.1824	198.692	66.6954
2154	NVE24658	probable tubulin polyglutamylase ttll9	147.01	-0.475646	0.118771	-4.00474	6.20845e-05	0.00639275	56.4755	138.522	196.623	31.7602	122.578	105.894	147.986	81.6166	209.119	144.951	180.763	190.525	246.611	40.379	262.826	113.339	233.689	135.784	185.02	168.037	117.601	145.511	163.509	201.235	67.4221	101.72	151.368	270.275	47.4045	208.225	120.532	145.83	215.983	187.424	81.2311	247.906	158.991	308.112	183.583	103.828	110.87
22086	NVE25751	lamin a c	255.501	-0.57509	0.143905	-3.99632	6.43354e-05	0.00659496	21.2806	5.73195	39.5174	50.5276	24.2842	8.4715	26.469	12.0913	25.8461	12.7557	9.6308	8.76891	58.0728	2.69193	32.7329	15.9072	30.553	13.1404	17.8446	31.507	24.758	15.5627	37.5466	36.1442	48.1586	16.9534	44.3028	30.2547	4.86199	63.6659	11.0487	37.29	40.1829	47.8123	31.2427	56.1802	17.1882	22.4395	71.2026	7.46964	75.3571
11914	NVE1416	d-2-hydroxyglutarate dehydrogenase	70.811	0.675267	0.169278	3.9891	6.63242e-05	0.00676861	3.27394	0.955326	0.963838	0	1.15639	4.23575	2.40627	15.1142	2.34965	0	2.22249	3.18869	1.59104	8.07579	0.962732	0	0	0	0	6.46297	0	2.3344	0	7.81496	0	3.56913	1.84595	0	1.2155	4.49406	4.01772	8.6566	2.51143	0	8.12311	0	3.22278	0	2.57359	18.6741	0
9012	NVE3269	histamine h2 receptor	84.3912	-0.538256	0.134996	-3.9872	6.68565e-05	0.00679274	16.3697	23.8831	68.4325	11.5492	39.3173	25.4145	30.0784	81.6166	45.4266	95.0878	48.8948	20.7265	67.619	15.2543	94.3478	53.6869	93.3106	45.9915	35.6892	48.4723	25.7896	65.3633	107.795	36.1442	44.3059	26.7685	38.765	66.5604	10.9395	146.806	34.1507	38.6218	42.6943	35.0623	9.99768	56.1802	31.1536	101.841	36.8881	18.6741	43.3087
17831	NVE20953	cdk2-associated and cullin domain-containing protein 1	68.7815	0.500151	0.125669	3.97991	6.89402e-05	0.00697359	5.7294	1.91065	1.92768	1.44365	4.62557	8.4715	7.21882	0	0.783217	0	5.18581	2.39152	0.795518	1.79462	0.962732	1.9884	0	1.09503	1.87838	6.46297	3.09476	5.44694	0	0	0	0.892282	0	0	0	1.49802	6.02659	1.33179	0	1.91249	1.24971	0	5.37131	0	0	4.48178	0
22662	NVE14234	aquaporin 9	181.239	-0.47082	0.118345	-3.97837	6.93884e-05	0.00698814	5.7294	1.91065	0	5.77458	0	0	0	0	5.48252	1.15961	2.22249	0	0	0	0	0	3.30303	0	0.939188	0.807871	0	0.778135	1.21118	0	0	0	0.922976	8.06792	1.2155	0.74901	0	0	0	3.18748	0	0	2.14852	0	0	0	3.46469
22178	NVE406	isoform a	134.588	0.361777	0.0909744	3.97669	6.98801e-05	0.00700693	10.6403	21.0172	17.3491	18.7674	8.09475	21.1787	16.8439	16.6256	9.3986	15.0749	11.1125	17.5378	18.2969	9.87041	6.73913	17.8956	14.0379	26.2808	12.2094	18.581	45.3897	20.2315	20.5901	12.6993	24.0793	14.2765	13.8446	18.1528	23.0945	12.7332	15.0665	25.3039	17.58	13.3874	23.7445	19.6185	9.66835	30.207	12.8679	31.3725	30.3161
13335	NVE19224	#N/A	203.457	-0.674317	0.169658	-3.97457	7.05076e-05	0.00703911	0	0	0	0	0	0	0	0	0	0	0	0	0	0	0	0	0	0	0	0	0	0	0	0	0	0	0	0	0	0	0	0	0	0	0	0	0	0	0	0	0
25669	NVE23702	f-box-like wd repeat-containing protein tbl1xr1 isoform x2	505.48	0.206138	0.0519729	3.96626	7.30103e-05	0.00725741	246.364	164.316	143.612	217.991	157.269	97.4222	154.002	143.585	181.706	148.43	153.352	191.322	129.669	253.939	121.304	178.956	148.636	239.813	154.966	160.766	171.243	201.537	203.478	205.143	203.229	193.625	194.748	198.673	140.998	177.515	173.767	241.053	180.823	172.762	351.168	199.752	204.11	171.749	192.161	285.34	187.96
9298	NVE14903	#N/A	108.351	0.84163	0.212325	3.96388	7.374e-05	0.00729836	0	0	0	0	0	0	0	0	0	0	0	0	0	0	0	0	0	0	0	0	0	0	0	0	0	0	0	0	0	0	0	0	0	0	0	0	0	0	0	0	0
10410	NVE22917	#N/A	303.527	-0.818891	0.206681	-3.96211	7.42896e-05	0.00732119	319.21	79.292	91.5646	24.542	32.379	50.829	56.5475	30.2284	86.937	52.1823	30.374	51.8163	34.2073	567.1	34.6584	37.7796	210.568	427.064	96.7364	63.8218	39.2002	43.5756	37.5466	479.643	26.0057	42.8295	217.822	34.2887	21.879	47.9367	47.2083	315.633	47.7172	50.9997	600.485	411.988	35.4506	77.6752	61.7661	776.842	99.61
13784	NVE17123	pinin	1052.95	-0.33966	0.0857739	-3.95995	7.49651e-05	0.00735619	0	2.86598	1.92768	2.88729	4.62557	0	2.40627	1.51142	0.783217	2.31922	2.96332	2.39152	7.15966	1.79462	2.8882	3.9768	2.47727	8.76028	2.81756	0.807871	1.03159	0.778135	4.84472	5.86122	0.963173	1.78456	2.76893	5.04245	1.2155	7.4901	7.03102	5.32714	5.02286	5.09997	0.624855	1.7835	3.22278	2.58917	4.28931	1.49393	0.866174
21261	NVE20766	suppressor of ty 5 homolog ( cerevisiae)	326.77	-0.396468	0.100149	-3.95879	7.53317e-05	0.00736071	31.921	126.103	81.9263	0	56.6632	12.7072	92.6416	48.3654	79.1049	74.2149	48.8948	85.2976	78.7563	18.8435	75.0931	117.316	35.5076	58.0368	64.804	52.5116	19.6001	39.6849	31.4907	47.8666	33.711	15.1688	55.3785	39.3311	4.86199	65.1639	17.0753	40.6194	57.7629	92.437	13.1219	106.118	34.3764	107.882	50.6139	15.6862	26.8514
14541	NVE11730	leucine rich repeat and fibronectin type iii domain containing 5	17.424	-1.58086	0.39994	-3.95275	7.72595e-05	0.0074892	83.4856	158.584	201.442	0	89.0422	67.772	137.158	28.717	173.874	102.045	134.831	90.0806	171.832	17.0489	178.106	111.351	124.689	91.9829	116.459	104.215	22.6949	91.0418	39.969	92.8027	38.5269	11.5997	171.673	116.985	6.07749	39.6976	12.0532	86.566	62.7857	161.924	11.8722	99.8759	25.7823	90.6211	29.1673	32.1194	80.5541
1154	NVE12177	histidine triad nucleotide-binding protein 1	165.943	0.322425	0.0815724	3.95262	7.72991e-05	0.0074892	26.1916	36.3024	21.2044	21.6547	5.78196	46.5932	25.2659	27.2055	28.1958	0	22.2249	6.37739	11.9328	16.1516	14.441	11.9304	0	0	28.1756	21.8125	0	22.5659	15.7453	38.0979	11.5581	30.3376	21.2284	0	17.017	29.2114	34.1507	31.297	40.1829	25.4999	36.2416	24.969	20.411	0	0	48.5526	0
12526	NVE17932	importin 11	452.762	-0.840014	0.213133	-3.94127	8.10519e-05	0.0078198	118.68	40.1237	28.9152	27.4293	23.1278	29.6502	24.0627	19.6484	29.7622	27.8306	21.4841	48.6276	26.2521	178.565	22.1428	21.8724	47.0682	130.309	38.5067	34.7385	23.7265	38.1286	19.3789	127.97	35.6374	24.0916	68.3002	29.2462	19.448	24.7173	27.1196	113.202	17.58	37.6123	153.089	88.2832	15.0397	43.1529	49.756	216.619	47.6395
16851	NVE18348	#N/A	76.4212	0.517763	0.131565	3.93541	8.30538e-05	0.00797942	9.82183	3.8213	2.89152	1.44365	2.31278	8.4715	2.40627	3.02284	5.48252	3.47882	1.48166	3.98587	3.97759	11.665	3.85093	3.9768	13.2121	7.66524	9.39188	3.23149	1.03159	5.44694	4.84472	12.6993	7.70538	8.92282	6.46083	1.00849	0	3.74505	9.03988	10.6543	2.51143	1.27499	14.3717	14.268	7.51983	5.17835	6.8629	43.3239	3.46469
8644	NVE26216	vacuolar protein sorting-associated protein 45	124.279	0.406157	0.10345	3.9261	8.6334e-05	0.00826	7.36637	42.0343	46.2642	82.2878	33.5354	42.3575	12.0314	37.7855	18.7972	49.8631	40.0048	47.8304	48.5266	26.022	47.1739	57.6637	33.0303	27.3759	27.2365	21.0047	17.5369	45.1318	16.9565	80.1034	46.2323	63.352	68.3002	30.2547	37.6805	38.1995	60.2659	69.2528	62.7857	61.1997	156.839	63.3142	174.03	176.064	71.2026	41.83	24.2529
20063	NVE8735	ras-related protein rab-1a	21.2713	0.736471	0.187751	3.92259	8.76039e-05	0.00834672	5.7294	4.77663	0	4.33094	1.15639	16.943	38.5004	1.51142	11.7482	2.31922	7.4083	86.0948	3.18207	0.89731	0	0	0	30.661	3.75675	42.0093	54.674	145.511	12.1118	0.97687	3.85269	1164.43	3.6919	11.0934	85.0849	24.7173	486.145	3.32946	5.02286	37.6123	4.37398	0	315.833	5.17835	6.00504	112.045	5.19704
1059	NVE1297	mit domain-containing protein 1	22.9963	0.53012	0.135344	3.91682	8.97235e-05	0.00847832	1709	11.4639	230.357	1.44365	34.6918	8.4715	37.2973	9.06851	193.454	5.79804	17.0391	3.98587	19.0924	2251.35	24.0683	15.9072	745.659	1534.14	273.304	25.8519	41.2634	1.55627	27.8571	1394.97	17.3371	3.56913	804.835	42.3566	9.72399	20.9723	3.01329	1240.56	47.7172	15.9374	1793.33	1361.7	2.14852	83.7166	51.4717	3235.85	342.139
8503	NVE20370	protein phosphatase regulatory subunit 7	23.0731	1.00763	0.257199	3.9177	8.93969e-05	0.00847832	0	0	0	0	0	0	0	0	0	0	0	0	0	0	0	0	0	0	0	0	0	0	0	0	0	0	0	0	0	0	0	0	0	0	0	0	0	0	0	0	0
25658	NVE19263	group ii decarboxylase family protein	68.6024	-1.13061	0.288864	-3.91398	9.07868e-05	0.00854363	53.2016	77.3814	100.239	177.568	226.653	131.308	121.517	151.142	102.601	93.9282	178.54	92.4721	83.5294	74.4767	118.416	97.4317	181.667	89.7929	152.148	78.3635	92.8427	68.4759	241.025	190.49	114.618	126.704	116.295	194.639	145.86	197.739	159.705	133.179	143.151	131.962	133.719	181.917	122.466	135.5	168.999	58.2632	145.517
3787	NVE7802	calcium homeostasis endoplasmic reticulum protein	18.8355	0.675394	0.172614	3.91274	9.12545e-05	0.0085526	0	0	0	0	32.379	0	0	0	0	0	22.2249	0	0	0.89731	0	11.9304	0	0	0	21.8125	0	0.778135	0	0	0	0.892282	0	0	0	0	3.01329	0	0	0	0	0	1.07426	0	0	0.746964	0
8701	NVE729	synaptic vesicle 2-related protein	104.805	0.969461	0.247914	3.91047	9.21156e-05	0.00859821	0	0	0	0	0	0	0	0	0	0	0	0	0	0	0	0	0	0	0	0	0	0	0	0	0	0	0	0	0	0	0	0	0	0	0	0	0	0	0	0	0
18350	NVE19176	nociceptin receptor	2.98326	-1.76161	0.450628	-3.90924	9.25861e-05	0.00859828	1.63697	1.91065	9.63838	0	3.46918	8.4715	6.01569	1.51142	0.783217	0	0.74083	1.59435	1.59104	5.38386	6.73913	1.9884	3.30303	1.09503	6.57432	0.807871	4.12634	3.11254	8.47826	0	0	3.56913	0	1.00849	0	2.24703	4.01772	0	10.0457	3.18748	0	1.7835	5.37131	0	1.71572	5.97571	4.33087
289	NVE26124	#N/A	351.251	-0.681964	0.174482	-3.90851	9.28653e-05	0.00859828	0	0	0	0	0	0	0	0	0	0	0	0	0	0	0	0	0	0	0	0	0	0	0	0	0	0	0	0	0	0	0	0	0	0	0	0	0	0	0	0	0
23540	NVE26090	caspase 2	37.703	0.587534	0.150866	3.89442	9.8435e-05	0.00907737	7.36637	0.955326	0.963838	0	0	8.4715	0	1.51142	3.13287	2.31922	0	1.59435	2.38655	9.87041	0	1.9884	5.7803	5.47517	3.75675	1.61574	5.15793	0.778135	1.21118	1.95374	3.85269	1.78456	3.6919	0	14.586	0.74901	8.03545	1.33179	5.02286	1.27499	6.24855	3.567	15.0397	0.863058	1.71572	11.9514	6.92939
1513	NVE20054	#N/A	15.7545	0.986011	0.253254	3.89337	9.88615e-05	0.00908023	0	0	0	0	0	0	0	0	0	0	0	0	0	0	0	0	0	0	0	0	0	0	0	0	0	0	0	0	0	0	0	0	0	0	0	0	0	0	0	0	0
24087	NVE14316	1-acylglycerol-3-phosphate o-acyltransferase 3	76.5286	-0.691563	0.177807	-3.88939	0.000100495	0.00912785	0	0	0	0	0	0	0	0	0	0	0	0	0	0	0	0	0	0	0	0	0	0	0	0	0.963173	0	0	0	1.2155	1.49802	1.00443	0	2.51143	0	0	0	1.07426	0	0	0	0
20355	NVE11627	collagen triple helix repeat-containing protein 1	3.01964	3.83864	0.986999	3.88921	0.000100572	0.00912785	0	0	0	0	1.15639	0	0	0	0	0	0	0	0	0	0	0	0	0	0.939188	0	0	0	0	0	0	0	0	0	1.2155	0	0	0	0	0	0	0	0	0	0	0	0.866174
7341	NVE4874	#N/A	2.19621	4.295	1.10403	3.8903	0.000100119	0.00912785	0	0	0	0	0	0	0	0	0	0	0	0	0	0	0	0	0	0	0	0	0	0	0	0	0	0	0	0	0	0	0	0	0	0	0	0	0	0	0	0	0
5077	NVE11373	#N/A	256.577	-0.658852	0.169604	-3.88465	0.000102476	0.00920375	0	0	0	0	0	0	0	0	0	0	0	0	0	0	0	0	0	0	0	0	0	0	0	0	0	0	0	0	0	0	0	0	0	0	0	0	0	0	0	0	0
12327	NVE7285	chromosome 21 open reading frame 33	218.13	-0.564796	0.145404	-3.88433	0.000102611	0.00920375	0	0	0.963838	5.77458	6.93835	4.23575	0	3.02284	2.34965	1.15961	0.74083	0	0.795518	0	0	3.9768	1.65151	1.09503	10.3311	1.61574	3.09476	0.778135	6.0559	0	0	10.7074	0.922976	8.06792	0	5.99208	13.0576	0.665893	10.0457	2.54999	0.624855	1.7835	9.66835	0	9.43648	0.746964	1.73235
20563	NVE8963	udp-n-acetylglucosamine transporter	20.0513	0.592282	0.152437	3.88541	0.000102156	0.00920375	0.818486	10.5086	0	27.4293	11.5639	4.23575	1.20314	0	0.783217	4.63843	0	0	0.795518	17.0489	0	0	0	16.4255	0	0	13.4106	7.78135	0	0	26.0057	17.8456	9.22976	0	12.155	11.2352	20.0886	0	10.0457	9.56245	1.24971	0	16.1139	15.535	14.5837	13.4453	0
4325	NVE3865	#N/A	60.4927	-0.824312	0.212564	-3.87796	0.000105337	0.00935613	1.63697	24.8385	1.92768	69.295	134.142	135.544	0	104.288	0.783217	41.7459	69.6381	21.5237	38.9804	38.5843	69.3167	101.408	63.5833	36.1361	4.69594	41.2014	1.03159	94.9325	0	42.9823	43.3428	154.365	44.3028	51.433	114.257	1.49802	188.833	33.9605	5.02286	0.637497	39.3658	0.891749	127.837	71.6338	85.7862	106.069	2.59852
20761	NVE4830	mitochondrial ribosomal protein s24	142.35	0.279824	0.0721621	3.87772	0.00010544	0.00935613	413.335	768.082	332.524	404.221	416.301	220.259	457.192	409.594	448.783	547.335	407.457	694.338	378.666	381.357	410.124	737.697	327	432.539	417.939	548.545	478.656	540.026	411.801	417.124	318.81	610.321	470.718	424.575	574.931	426.936	480.118	467.457	376.714	492.785	489.886	371.859	465.155	457.421	540.453	423.528	487.656
11433	NVE4772	probable atp-dependent rna helicase dhx37	85.548	0.467994	0.120694	3.87751	0.000105533	0.00935613	257.005	89.8006	104.095	79.4005	54.3504	55.0647	63.7663	75.5709	94.7692	97.407	91.863	86.8919	90.689	323.929	77.9813	69.5941	158.545	223.387	119.277	95.3288	67.053	105.048	72.6708	222.726	69.3484	76.7362	158.752	71.6028	70.4989	77.8971	89.3944	218.413	72.8314	79.0496	327.424	201.535	98.8321	85.4428	84.0705	602.053	113.469
9490	NVE19183	gsna protein	4679.54	-0.958491	0.247559	-3.87177	0.000108047	0.00939764	156.331	197.752	72.2879	77.9569	74.0091	105.894	77.0008	87.6623	102.601	128.716	109.643	172.987	112.964	114.856	76.0559	131.235	96.6136	134.689	127.73	179.347	153.706	154.849	47.236	117.224	102.096	98.151	100.604	84.7132	96.0244	74.901	60.2659	127.185	92.9229	135.787	186.207	67.7729	89.1637	85.4428	73.7761	191.223	117.8
6512	NVE20896	#N/A	371.702	-0.508176	0.131226	-3.87252	0.000107714	0.00939764	3.27394	5.73195	8.67455	1.44365	4.62557	0	7.21882	1.51142	5.48252	5.79804	9.6308	6.37739	19.8879	3.58924	8.66459	11.9304	3.30303	6.57021	3.75675	5.6551	1.03159	4.66881	6.0559	3.90748	1.92635	1.78456	7.38381	3.02547	2.431	2.24703	0	3.32946	5.02286	7.01246	1.24971	0.891749	1.07426	3.45223	1.71572	2.24089	5.19704
25329	NVE25366	#N/A	307.142	0.39341	0.101575	3.87309	0.000107466	0.00939764	2.45546	6.68728	5.78303	14.4365	5.78196	16.943	10.8282	4.53426	4.6993	10.4365	4.44498	4.78304	3.97759	2.69193	3.85093	7.95361	2.47727	5.47517	8.45269	8.88658	7.2211	10.8939	4.84472	1.95374	4.81586	8.92282	1.84595	9.07641	2.431	4.49406	5.02215	5.32714	5.02286	1.91249	16.8711	5.3505	7.51983	12.0828	11.1522	7.46964	4.33087
4192	NVE2392	#N/A	30.0087	0.506572	0.130774	3.87364	0.000107222	0.00939764	0	4.77663	0	0	1.15639	0	0	0	0	1.15961	0	2.39152	0.795518	1.79462	0	0	0.825757	2.19007	1.87838	1.61574	6.18951	3.89067	2.42236	4.88435	1.92635	0.892282	0	0	1.2155	0	1.00443	3.32946	0	0	6.24855	0	1.07426	0	4.28931	5.22875	0.866174
21770	NVE14943	rna polymerase-associated protein leo1	50.8262	0.726485	0.187502	3.87455	0.00010682	0.00939764	108.04	0	10.6022	0	0	4.23575	0	0	10.965	0	0.74083	0	0	176.77	0	0	63.5833	100.743	33.8108	0	0	0	0	208.073	0	0.892282	66.4543	0	0	0	1.00443	119.861	0	0.637497	128.095	96.3089	0	8.63058	0	334.64	19.0558
20664	NVE5317	milk fat globule-egf factor 8 protein	122.744	-1.33429	0.345595	-3.86085	0.000112993	0.00954379	12.2773	4.77663	14.4576	2.88729	6.93835	0	2.40627	9.06851	10.965	16.2345	28.1516	17.5378	35.7983	3.58924	17.3292	23.8608	14.0379	16.4255	16.9054	17.7732	15.4738	17.119	10.9006	16.6068	9.63173	4.46141	5.53785	6.05094	1.2155	18.7253	1.00443	25.9698	5.02286	27.4124	3.12427	6.24224	4.29705	25.8917	12.8679	8.96356	8.66174
5312	NVE3361	endonuclease 8-like 1 isoform x1	73.6189	-0.45166	0.116982	-3.86094	0.000112953	0.00954379	3.27394	1.91065	2.89152	1.44365	1.15639	0	0	3.02284	3.13287	6.95765	1.48166	0	5.56862	1.79462	3.85093	3.9768	0.825757	1.09503	7.51351	0	5.15793	0	1.21118	2.93061	0.963173	1.78456	0.922976	3.02547	0	2.24703	4.01772	4.66125	5.02286	1.91249	3.12427	0.891749	1.07426	2.58917	4.28931	0	5.19704
11079	NVE20931	#N/A	199.752	-0.443228	0.114728	-3.86329	0.000111871	0.00954379	823.397	1105.31	1006.25	470.629	1269.72	1304.61	999.807	554.691	870.154	793.172	1059.39	965.377	1113.72	745.665	1085.96	672.08	844.75	612.124	717.54	644.681	1750.6	669.974	1251.15	617.382	711.785	1166.21	1104.8	959.075	1684.68	796.198	719.173	355.587	831.283	902.695	251.192	712.508	834.701	477.271	779.797	268.16	1533.99
19517	NVE1106	rabenosyn- partial	218.727	-0.304467	0.0788336	-3.86215	0.000112394	0.00954379	4.91092	8.59793	16.3853	7.21823	2.31278	4.23575	4.81255	7.55709	6.26573	15.0749	6.66747	7.17456	16.7059	1.79462	5.77639	17.8956	14.0379	6.57021	11.2703	8.07871	7.2211	10.1158	7.26708	9.7687	8.66856	7.13826	4.61488	4.03396	0	6.74109	8.03545	13.9837	2.51143	8.28746	2.49942	6.24224	3.22278	12.9459	12.0101	2.98785	7.79556
12879	NVE10489	ubiquinol-cytochrome c reductase complex chaperone	216.528	-0.276947	0.0716437	-3.86562	0.000110809	0.00954379	852.044	549.312	1025.52	1069.74	950.555	936.101	1037.1	1086.71	862.321	625.029	943.818	433.662	1039.74	1078.57	975.248	773.488	1134.59	675.636	758.864	532.387	1181.17	485.556	943.51	755.121	1231.9	819.115	853.753	1004.46	1905.9	698.827	973.294	571.336	688.132	780.296	449.271	942.579	637.037	575.66	744.624	684.219	1207.45
5058	NVE25005	tubulin folding cofactor b	108.813	0.378104	0.097929	3.861	0.000112924	0.00954379	470.629	231.189	225.538	131.372	181.554	160.958	176.861	134.516	210.685	237.72	184.467	223.209	190.129	425.325	136.708	182.933	275.803	464.295	202.865	277.1	219.728	185.196	125.963	281.339	159.887	143.657	258.433	137.155	155.584	124.336	145.642	322.958	107.991	201.449	404.281	314.787	185.847	184.694	119.243	767.132	228.67
17218	NVE16188	#N/A	12.3102	1.99524	0.516044	3.86642	0.000110444	0.00954379	0	0	0	0	0	0	0	0	0.783217	0	0	0	0.795518	0.89731	0	0	0.825757	0	0	0.807871	0	0	0	0	0	0	0	0	0	0	0	0	2.51143	0	0.624855	0	0	1.72612	0	0	0
3543	NVE10516	cytochrome p450	2.70928	4.40741	1.1416	3.86072	0.000113053	0.00954379	0	0	0	0	0	0	0	0	0	0	0	0	0	0	0	0	0	0	0	0	0	0	0	0	0	0	0	0	0	0	0	0	0	0	0	0	0	0	0	0	0
14080	NVE9905	#N/A	54.6177	-0.880633	0.228222	-3.85867	0.000114006	0.00958902	0	0	0	1.44365	0	4.23575	0	0	0	2.31922	1.48166	0.797174	2.38655	4.48655	1.92546	1.9884	0	2.19007	0	1.61574	3.09476	1.55627	1.21118	1.95374	0	1.78456	0	3.02547	0	0.74901	3.01329	1.33179	2.51143	0.637497	7.49826	0	3.22278	0	0.857862	0.746964	0.866174
6162	NVE25698	splicing arginine serine-rich 6	295.362	-0.305359	0.0792496	-3.85313	0.000116615	0.00977268	363.408	506.323	691.072	375.348	892.735	1232.6	1067.18	420.174	790.266	643.582	409.679	791.593	418.442	183.949	723.012	684.01	405.447	263.903	552.243	661.647	725.204	472.328	709.752	453.268	353.484	568.384	275.047	868.31	309.952	608.946	525.317	344.266	868.955	277.949	343.045	637.601	507.051	818.179	617.661	366.759	644.433
7968	NVE8280	casein kinase i isoform alpha isoform x1	700.629	0.245778	0.0638604	3.84869	0.000118753	0.00984908	89.215	64.9621	64.5772	49.084	33.5354	33.886	39.7035	49.8768	56.3916	64.938	65.1931	58.9909	62.0504	72.6821	36.5838	61.6405	35.5076	89.7929	57.2905	64.6297	79.4321	53.6913	25.4348	60.566	45.2691	21.4148	68.3002	29.2462	44.9735	32.9565	28.1241	65.9234	15.0686	73.9496	53.1126	47.2627	30.0793	52.6465	30.0252	70.2146	69.2939
7382	NVE13019	dual specificity protein kinase	137.821	0.333465	0.086626	3.84948	0.000118367	0.00984908	62.2049	210.172	165.78	60.6331	176.928	1041.99	181.674	172.302	216.951	301.498	191.875	198.496	168.65	106.78	319.627	485.17	155.242	272.664	101.432	154.303	60.8635	245.112	139.286	351.673	327.479	190.948	212.284	185.562	633.275	113.101	212.939	187.782	765.986	123.037	105.6	557.343	220.224	406.5	161.278	102.334	91.8144
2460	NVE19354	dna cross-link repair 1a protein	83.9122	0.728126	0.189194	3.84856	0.000118814	0.00984908	0	17.1959	0	18.7674	6.93835	38.1217	0	0	0	11.5961	0	0	0	21.5354	0	0	0	19.7106	14.0878	0	0	10.1158	14.5342	0	0	17.8456	0	0	8.50849	8.98813	5.02215	0	0	12.7499	0	6.24224	7.51983	5.17835	0	28.3846	16.4573
14660	NVE8455	#N/A	7190.99	-0.642955	0.167103	-3.84765	0.000119255	0.0098501	5.7294	85.9793	12.5299	56.3022	1.15639	0	7.21882	83.128	7.83217	0	0	0	6.36414	0	1.92546	0	8.25757	0	8.45269	1.61574	5.15793	0	6.0559	0.97687	5.77904	0	70.1462	0	0	71.156	0	0	57.7629	0	0	4.45875	0	0	104.659	0	4.33087
8840	NVE24999	#N/A	77.1409	0.343663	0.089339	3.84674	0.000119702	0.00985162	132.595	167.182	138.793	271.405	105.232	118.601	89.0322	145.096	133.147	187.856	94.8263	130.736	151.944	126.521	103.975	153.107	73.4924	176.301	89.2229	141.377	133.074	150.18	73.882	103.548	128.102	128.489	136.6	122.027	109.395	88.3832	105.465	99.8839	82.8772	97.537	96.8525	60.6389	125.689	141.542	148.41	139.682	105.673
12563	NVE1912	general transcription factor 3c polypeptide 4	149.189	-0.497002	0.129458	-3.83908	0.000123494	0.0100556	15.5512	12.4192	31.8067	21.6547	20.8151	12.7072	24.0627	6.04567	28.1958	30.1498	0.74083	11.9576	11.9328	14.357	18.2919	11.9304	18.1667	13.1404	4.69594	4.84723	17.5369	7.78135	16.9565	1.95374	19.2635	14.2765	5.53785	19.1613	3.6465	8.23912	15.0665	3.32946	22.6029	5.73747	3.12427	8.02574	10.7426	20.7134	30.883	3.73482	19.922
3282	NVE15801	#N/A	866.426	-0.432786	0.112725	-3.83932	0.000123374	0.0100556	24.5546	12.4192	20.2406	11.5492	40.4737	25.4145	26.469	16.6256	28.1958	11.5961	15.5574	23.9152	13.5238	14.357	28.882	27.8376	15.6894	13.1404	30.054	38.7778	24.758	24.1222	67.8261	11.7224	24.0793	23.1993	11.9987	39.3311	8.50849	29.9604	27.1196	17.3132	57.7629	6.37497	30.6179	32.103	25.7823	21.5765	36.0302	26.8907	20.7882
7110	NVE10575	nuclear factor erythroid 2-related factor 1	549.613	0.24796	0.0645841	3.83934	0.000123367	0.0100556	143.235	170.048	106.022	207.885	100.606	144.015	103.47	116.379	132.364	133.355	140.017	146.68	114.555	141.775	93.385	75.5593	83.4015	132.499	134.304	137.338	133.074	136.174	81.1491	116.248	182.04	132.058	149.522	100.849	195.695	95.1243	106.47	116.531	70.32	143.437	171.835	87.3914	142.877	81.1275	111.522	100.84	120.398
4991	NVE7922	#N/A	12.9796	-1.34936	0.351632	-3.83743	0.000124329	0.0100878	13.0958	32.4811	14.4576	15.8801	28.9098	8.4715	27.6722	16.6256	10.965	12.7557	25.1882	23.118	24.6611	16.1516	23.1056	19.884	23.947	12.0454	27.2365	16.9653	29.916	13.2283	24.2236	10.7456	29.8584	29.4453	36.919	35.2972	25.5255	15.7292	20.0886	14.6496	30.1372	22.3124	13.1219	14.268	42.9705	9.49364	14.5837	8.2166	56.3013
5663	NVE3443	voltage-gated hydrogen channel 1	36.1574	-0.62784	0.163765	-3.83378	0.000126188	0.0102026	0	0	0	5.77458	0	0	0	0	0	0	0	6.37739	3.18207	0	8.66459	0	8.25757	0	3.75675	0	4.12634	0	3.63354	5.86122	0	0	2.76893	3.02547	0	7.4901	0	2.66357	0	0	2.49942	0	0	0	0	0	0
5926	NVE18857	#N/A	54.2757	-1.37664	0.359477	-3.82956	0.000128375	0.0103429	11.4588	29.6151	44.3366	5.77458	27.7534	4.23575	27.6722	19.6484	30.5454	42.9055	37.0415	27.1039	40.5714	8.07579	51.9876	61.6405	35.5076	31.756	30.9932	21.0047	13.4106	37.3505	23.0124	35.1673	17.3371	17.8456	23.0744	9.07641	2.431	40.4466	17.0753	38.6218	32.6486	29.3249	10.6225	44.5875	10.7426	50.0574	15.4415	8.96356	18.1896
11303	NVE12313	#N/A	12.302	0.992932	0.259378	3.82813	0.000129122	0.0103667	0	0	0	0	0	0	0	0	0	0	0	0	0	0	0	0	0	0	0	0	0	0	0	0	0	0	0	0	0	0	0	0	0	0	0	0	0	0	0	0	0
11985	NVE1064	#N/A	3.85139	-4.1153	1.07543	-3.82665	0.000129897	0.0103926	93.3074	0	48.1919	2.88729	1.15639	0	140.767	0	65.007	1.15961	0	0	117.737	5.38386	94.3478	0	0	4.38014	0	0.807871	2.06317	2.3344	0	0	2.88952	0.892282	0.922976	0	2.431	5.24307	2.00886	0	2.51143	3.82498	0	0	1.07426	4.31529	1.71572	3.73482	0
23453	NVE20021	nucleic acid binding protein	2.25711	-4.12562	1.07879	-3.82431	0.000131137	0.0104555	11.4588	26.7491	19.2768	10.1055	0	0	18.0471	12.0913	23.4965	0	1.48166	0	13.5238	0.89731	9.62732	1.9884	15.6894	0	10.3311	0	11.3474	0	12.1118	0	20.2266	0	14.7676	0	0	0	0	0	7.53429	0	0	0	0	0.863058	12.8679	0.746964	14.7249
12553	NVE20469	#N/A	14.1181	1.45699	0.381087	3.82325	0.000131704	0.0104643	0	0	0	0	0	0	0	0	0	0	0	0	0.795518	0	0	0	0	0	0	0	1.03159	0	0	0.97687	0	0	0	0	0	0	0	0.665893	0	0	0	0	0	0.863058	0	0.746964	0
21580	NVE21655	#N/A	55.8796	-0.68901	0.180576	-3.81562	0.000135842	0.0107079	0.818486	0.955326	0	0	0	0	0	0	0	0	0	0	0	0	0	0	0	0	0	0	0	0	0	0	0	0	1.84595	0	0	0	0	0	0	0	0	0	0	0	1.71572	0	0
18163	NVE23194	iron zinc purple acid phosphatase-like protein precursor	8.7711	2.01308	0.527501	3.81626	0.000135488	0.0107079	0	0	0	0	0	0	0	0	0.783217	0	0	0	0	0	0	0	0	0	0	0	0	0.778135	0	0	0	0	0.922976	0	0	0	0	0	0	0	0	0	0	0	0	0.746964	0
9028	NVE12293	#N/A	5.89528	2.06914	0.542367	3.81503	0.000136169	0.0107079	0	0	0.963838	2.88729	0	0	0	3.02284	0.783217	1.15961	0	0.797174	0	1.79462	0.962732	1.9884	0	1.09503	1.87838	0	1.03159	0	2.42236	0	1.92635	1.78456	0	5.04245	2.431	0	2.00886	0.665893	5.02286	0	0	0	0	0.863058	3.43145	0	0.866174
954	NVE16446	methylthioribulose-1-phosphate dehydratase	231.164	-0.263134	0.0690473	-3.81092	0.000138452	0.0108503	599.95	1703.35	1274.19	103.943	564.32	232.966	730.304	403.549	744.056	1459.95	1466.84	903.198	1665.02	253.939	1229.41	1391.88	1070.18	905.594	882.837	930.668	439.455	992.9	410.59	749.259	233.088	389.927	908.208	445.753	171.385	695.082	309.365	1056.77	426.943	1449.03	175.584	509.189	484.492	1183.25	363.734	205.415	461.67
5927	NVE18856	#N/A	66.3446	-0.705296	0.185158	-3.80916	0.000139439	0.0108536	0	0	0.963838	0	0	0	0	0	0	1.15961	0	0	0.795518	0	0.962732	0	0.825757	0	0	0	0	0	0	0	0.963173	0	0.922976	0	0	0	0	0	0	1.27499	0	0	0	0.863058	0	0	0.866174
15867	NVE23901	#N/A	7.34697	2.83869	0.745111	3.80975	0.000139106	0.0108536	0	0	0	0	0	0	0	0	0	0	0	0	0	0	0	0	0	0	0	0	0	0	0	0	0	0	0	0	0	0	0	0	0	0	0	0	0	0	0	0	0
18484	NVE16904	#N/A	6.09287	-3.36389	0.883711	-3.80655	0.000140919	0.0109317	0	28.6598	0	23.0983	0	0	0	0	0	25.5114	0	0	0	0	0	0	0	36.1361	23.4797	0	11.3474	0	31.4907	0	0	0	14.7676	0	0	57.6738	0	0	40.1829	17.8499	0	31.2112	0	51.7835	0	0	12.1264
2877	NVE17907	tripartite motif protein isoform cra_a	18.1903	1.22105	0.320854	3.80564	0.00014144	0.0109352	0.818486	0	0	1.44365	0	0	0	0	0	0	0	0	0	0	0.962732	0	2.47727	1.09503	0	0	0	0	1.21118	0	0	0	0.922976	0	0	0	0	1.99768	0	1.27499	0	0	0	1.72612	0.857862	0	0
4144	NVE16843	#N/A	127.079	0.42258	0.111127	3.80268	0.000143137	0.0110293	9.00335	7.64261	6.74687	21.6547	8.09475	16.943	4.81255	4.53426	7.04895	6.95765	7.4083	10.3633	4.77311	16.1516	8.66459	9.94201	18.1667	18.6156	11.2703	5.6551	3.09476	3.89067	12.1118	13.6762	14.4476	10.7074	10.1527	3.02547	10.9395	8.23912	4.01772	11.9861	10.0457	9.56245	30.6179	14.268	9.66835	8.63058	6.8629	26.8907	16.4573
1597	NVE6772	#N/A	19.1301	-1.23178	0.324137	-3.80018	0.000144593	0.0111042	17.1882	18.1512	25.0598	12.9928	20.8151	16.943	12.0314	31.7398	18.7972	25.5114	24.4474	14.3491	21.479	9.87041	24.0683	7.95361	33.0303	20.8057	16.9054	16.9653	19.6001	10.8939	36.3354	14.6531	26.0057	16.0611	23.0744	22.1868	20.6635	23.9683	21.093	13.3179	40.1829	35.0623	11.8722	13.3762	31.1536	27.6179	26.5937	16.4332	32.0484
22465	NVE12780	#N/A	50.372	0.857174	0.225697	3.7979	0.000145927	0.0111692	0	0	0	0	0	0	0	0	0	0	0	0	0	0	0	0	0	0	0	0	0	0	0	0	0	0	0	0	0	0	0	0	0	0	0	0	0	0	0	0	0
17722	NVE17893	#N/A	34.194	0.530957	0.140169	3.78797	0.000151885	0.0115867	6.54789	1.91065	1.92768	0	6.93835	0	2.40627	10.5799	1.56643	5.79804	4.44498	7.97174	3.18207	13.4597	1.92546	3.9768	1.65151	9.85531	0.939188	9.69446	2.06317	1.55627	2.42236	2.93061	0.963173	7.13826	4.61488	3.02547	7.29299	4.49406	3.01329	11.3202	0	0.637497	6.24855	2.67525	8.59409	8.63058	0.857862	10.4575	5.19704
22951	NVE17742	#N/A	12.4699	-2.11451	0.558577	-3.78553	0.000153382	0.0116621	5.7294	2.86598	1.92768	10.1055	1.15639	0	7.21882	7.55709	7.83217	0	0	2.39152	7.15966	11.665	0.962732	5.96521	4.95454	4.38014	8.45269	3.23149	9.28427	0.778135	10.9006	5.86122	21.1898	0.892282	5.53785	6.05094	0	7.4901	0	6.65893	10.0457	5.09997	6.8734	6.24224	0	4.31529	8.57862	0	9.52791
6588	NVE11034	coagulation factor procoagulant component	55.9831	-1.39698	0.369406	-3.78169	0.00015577	0.0118046	0	6.68728	0	0	0	0	0	0	0	12.7557	0	0	0	0	0	0	15.6894	9.85531	5.63513	0	0	0	0	0	0	0	7.38381	6.05094	0	0	0	0	0	11.4749	0	0	0	13.8089	12.8679	0	0
8928	NVE3726	#N/A	177.658	-0.867255	0.229429	-3.78006	0.000156792	0.011843	58.1125	19.1065	22.1683	147.252	3.46918	38.1217	2.40627	69.5253	90.8531	15.0749	23.7066	21.5237	45.3445	182.154	39.472	35.7912	19.8182	32.851	26.2973	37.1621	79.4321	20.2315	46.0249	40.0517	104.986	30.3376	59.9934	5.04245	252.824	11.2352	18.0798	36.6241	57.7629	9.56245	66.2346	72.2317	19.3367	27.6179	14.5837	161.344	89.2159
4696	NVE9015	calpain isoform cra_a	346.856	0.406137	0.107588	3.77492	0.000160061	0.0120502	3.27394	1.91065	1.92768	0	6.93835	4.23575	1.20314	3.02284	3.91608	2.31922	2.22249	8.76891	0.795518	3.58924	0.962732	3.9768	1.65151	2.19007	2.81756	1.61574	1.03159	3.89067	3.63354	7.81496	0.963173	0.892282	0.922976	3.02547	8.50849	2.99604	2.00886	6.65893	2.51143	1.27499	3.12427	1.7835	1.07426	6.04141	0.857862	1.49393	2.59852
8714	NVE13863	dmd protein	978.497	-0.74965	0.198681	-3.77314	0.000161206	0.012067	0	0.955326	0.963838	0	0	0	0	0	0	0	0	0.797174	0.795518	0.89731	0	0	0	1.09503	1.87838	0	0	0	0	0	0.963173	0	0	0	1.2155	0	0	0.665893	0	0	0	0	0	0.863058	0	0	0.866174
25126	NVE9171	#N/A	179.083	0.674319	0.178725	3.77294	0.000161335	0.012067	84.3041	0	13.4937	5.77458	1.15639	0	0	0	15.6643	0	0	0	0	133.699	0	0	92.4848	129.214	27.2365	0	0	0	0	174.86	6.74221	0	79.3759	0	4.86199	0	0	88.5637	0	0	112.474	102.551	0	6.04141	0	543.043	10.3941
23938	NVE1796	paired box protein pax-6 isoform x2	72.7283	-0.553036	0.146612	-3.77212	0.000161869	0.0120677	11.4588	3.8213	6.74687	18.7674	0	0	14.4376	3.02284	6.26573	10.4365	0	14.3491	7.95518	7.17848	3.85093	1.9884	5.7803	6.57021	15.027	11.3102	24.758	0	13.323	4.88435	2.88952	0	6.46083	8.06792	0	25.4664	0	9.98839	12.5571	14.6624	4.99884	4.45875	0	8.63058	7.72076	0	15.5911
326	NVE10198	abhydrolase domain containing isoform cra_a	19.1699	0.640725	0.170046	3.76795	0.000164595	0.0121917	91.6704	1.91065	17.3491	0	1.15639	21.1787	2.40627	7.55709	19.5804	3.47882	2.96332	3.18869	6.36414	128.315	0	0	114.78	137.974	21.6013	6.46297	2.06317	1.55627	3.63354	114.294	18.3003	1.78456	99.6814	1.00849	9.72399	2.24703	2.00886	88.5637	5.02286	1.91249	150.59	144.463	4.29705	11.2198	1.71572	247.245	38.1116
4331	NVE3862	jagged 1 (alagille syndrome)	9.86493	1.54834	0.410841	3.76871	0.000164092	0.0121917	1.63697	0	0	0	0	0	0	0	0	0	0	0	0	0	0	0	0	0	0	0	0	0	0	0	0	2.67685	0	0	0	0	0	0	2.51143	0	0	0	0	0	0	0	0
14665	NVE8457	#N/A	26.0382	1.17014	0.310656	3.76668	0.000165435	0.0122145	0	0	0	0	0	0	0	0	0	0	0	0	0	0	0	0	0	0	0	0	0	0	0	0	0	0	0	0	0	0	0	0	0	0	0	0	0	0	0	0	0
1665	NVE16932	#N/A	27.6553	-0.761523	0.20222	-3.76581	0.000166009	0.0122176	1605.05	1.91065	396.138	2.88729	3.46918	0	1.20314	0	231.049	0	2.22249	0.797174	3.18207	3239.29	4.81366	0	1519.39	1607.51	571.966	0.807871	0	1.55627	0	3870.36	3.85269	4.46141	1500.76	1.00849	1.2155	0.74901	2.00886	1670.06	2.51143	5.09997	2050.15	1770.12	2.14852	129.459	0	8949.37	216.543
2187	NVE22112	#N/A	211.737	1.72518	0.458349	3.7639	0.000167284	0.0122721	0	0	0	0	0	0	0	0	0	0	0	0	0	0	0	0	0	0	0	0	0	0	0	0	0	0.892282	0	0	0	0	1.00443	0	0	0	0	0	0	0	0	0	0
15044	NVE10691	rna exonuclease 4 homolog ( cerevisiae)	6.36926	2.16522	0.575461	3.76259	0.000168161	0.0122972	0	0	0	0	0	0	0	4.53426	0	0	0	0	3.97759	0	3.85093	3.9768	0	0	0	0	0	0	0	0	0	0	0	0	0	0	0	0	0	0	0	0	0	0	0	0	0
6592	NVE11030	ephrin type-a receptor 4 precursor	83.2267	-1.64187	0.436829	-3.75862	0.000170856	0.0123991	29.4655	33.4364	83.8539	7.21823	37.0046	42.3575	69.782	30.2284	46.993	45.2247	60.7481	26.3067	89.8935	18.8435	80.8695	39.768	62.7576	24.0908	50.7162	42.0093	31.9791	43.5756	42.3913	48.8435	38.5269	40.1527	35.9961	38.3226	23.0945	62.9169	40.1772	47.2784	50.2286	45.8998	16.8711	61.5307	39.7477	54.3727	45.4667	18.6741	37.2455
18984	NVE11274	probable tubulin polyglutamylase ttll1	283.976	-1.07986	0.28731	-3.7585	0.000170935	0.0123991	0	0	0	0	35.8482	4.23575	0	0	0	13.9153	28.1516	1.59435	3.18207	3.58924	6.73913	1.9884	18.9924	9.85531	0	16.1574	18.5685	0.778135	8.47826	21.4911	4.81586	3.56913	5.53785	37.3142	18.2325	0	3.01329	21.9745	0	0	12.4971	4.45875	10.7426	14.672	12.8679	0	16.4573
17577	NVE19501	#N/A	30.1066	-1.01314	0.26961	-3.75778	0.000171427	0.0123991	162.879	88.8453	151.323	142.921	182.71	368.51	244.237	167.767	196.587	95.0878	108.161	60.5852	143.989	150.748	167.515	111.351	160.197	75.5574	65.7432	100.984	108.316	86.373	116.273	138.716	237.904	115.104	100.604	149.257	286.858	112.352	155.687	91.2273	130.594	107.737	84.9802	195.293	164.362	80.2644	157.847	161.344	168.038
8121	NVE24283	serine threonine kinase 33	301.015	0.596525	0.158762	3.75736	0.000171715	0.0123991	0.818486	0	3.85535	4.33094	0	38.1217	1.20314	1.51142	2.34965	1.15961	2.22249	3.18869	0	6.28117	0	0	0.825757	1.09503	0.939188	0.807871	1.03159	0	0	0	0.963173	3.56913	0	1.00849	0	0	0	1.99768	7.53429	1.27499	0.624855	0.891749	1.07426	0.863058	0	2.24089	0.866174
7943	NVE4319	#N/A	68.5659	0.862053	0.229588	3.75478	0.000173495	0.0124494	0	0	0	0	0	0	0	0	0	0	0	0	0	0	0	0	0	0	0	0	0	0	0	0	0	0	0	0	0	0	0	0	0	0	0	0	0	0	0	0	0
24434	NVE83	fibrillin-2 precursor	95.3765	1.11752	0.297577	3.75539	0.000173068	0.0124494	0.818486	0	0	0	0	0	0	1.51142	0	0	0	0	0.795518	0	0	1.9884	0	3.2851	0	0	0	0.778135	1.21118	0	0	1.78456	0.922976	0	0	0.74901	0	0.665893	0	0	0	0.891749	0	0	0	0.746964	0
2685	NVE14033	beta-soluble nsf attachment protein	959.028	-0.28846	0.0769004	-3.75109	0.000176067	0.0125945	5.7294	37.2577	31.8067	12.9928	17.3459	59.3005	24.0627	22.6713	19.5804	39.4267	24.4474	9.56608	33.4117	10.7677	45.2484	9.94201	31.3788	31.756	27.2365	23.4283	16.5054	17.8971	10.9006	21.4911	11.5581	10.7074	14.7676	35.2972	15.8015	34.4545	10.0443	23.3062	50.2286	27.4124	8.74797	24.969	21.4852	27.6179	18.873	9.71053	14.7249
9823	NVE4815	matrix metallopeptidase 8 (neutrophil collagenase)	5.57961	4.64262	1.23811	3.74977	0.000176997	0.0126217	0	0	0	0	0	0	0	0	0	0	0	0	0	0	0	0	0	0	0	0	0	0	0	0	0	0	0	0	0	0	0	0	0	0	0	0	0	0	0	0	0
1375	NVE4339	tnf receptor-associated factor 5	2.62354	3.90227	1.04149	3.74682	0.000179092	0.0127316	0	0	0	0	0	0	0	0	0	0	0	0	0.795518	0	0.962732	0	0	0	0	0	0	0	0	0	0	0	0	0	0	0	0	0	0	0.637497	0	0	0	0	0	0	0
18257	NVE22451	#N/A	683.551	-0.43981	0.117534	-3.74196	0.000182589	0.0129401	17.1882	47.7663	40.4812	18.7674	83.2603	50.829	85.4227	31.7398	46.993	30.1498	26.6699	43.0474	28.6386	17.0489	46.2112	83.5129	37.9848	39.4213	67.6216	54.9352	37.1371	35.7942	54.5031	30.283	31.7847	42.8295	21.2284	67.5689	25.5255	52.4307	51.226	33.2946	97.9457	28.6874	36.2416	64.2059	33.3021	57.8249	74.634	26.1437	27.7176
20341	NVE7849	inositol monophosphatase 3	22.9547	0.579848	0.155066	3.73937	0.00018448	0.013034	4.09243	0	0	0	0	0	0	0	0.783217	0	0	0	0	10.7677	0	1.9884	3.30303	4.38014	0	0	0	0	0	6.83809	0	0	1.84595	0	0	0	0	11.3202	0	0	5.62369	7.13399	0	0	0	18.6741	1.73235
7978	NVE13779	#N/A	684.211	-0.538688	0.144247	-3.7345	0.000188091	0.0131718	0.818486	2.86598	0	4.33094	1.15639	0	0	6.04567	0	9.27686	0.74083	1.59435	5.56862	1.79462	2.8882	1.9884	3.30303	7.66524	2.81756	0.807871	1.03159	2.3344	2.42236	0.97687	7.70538	0	6.46083	12.1019	0	8.23912	0	1.33179	0	8.92496	0.624855	2.67525	0	5.17835	6.8629	0	0.866174
11499	NVE9691	#N/A	51.9227	0.391175	0.104739	3.73476	0.000187896	0.0131718	9.82183	2.86598	3.85535	2.88729	1.15639	0	7.21882	3.02284	3.91608	5.79804	4.44498	5.58022	4.77311	4.48655	1.92546	13.9188	2.47727	15.3305	4.69594	3.23149	9.28427	6.22508	3.63354	5.86122	4.81586	2.67685	7.38381	2.01698	4.86199	5.24307	6.02659	5.99303	0	3.82498	11.8722	1.7835	4.29705	5.17835	4.28931	2.98785	6.06321
11959	NVE6874	#N/A	41.163	0.514409	0.137748	3.73442	0.000188151	0.0131718	51.5646	56.3642	27.9513	43.3094	19.6587	16.943	19.2502	34.7626	39.1608	42.9055	32.5965	55.8022	31.8207	79.8606	23.1056	53.6869	36.3333	82.1276	30.054	37.1621	39.2002	40.463	16.9565	75.219	22.153	31.2299	34.1501	27.2292	40.1115	27.7134	30.1329	71.2505	27.6257	27.4124	116.848	64.2059	39.7477	39.7007	31.7409	102.334	33.7808
16784	NVE25609	thymidylate kinase	31.7239	0.652408	0.174743	3.73352	0.000188821	0.0131784	5.7294	16.2405	20.2406	5.77458	18.5023	639.598	26.469	0	16.4475	22.0325	8.88997	52.6135	11.1372	0	18.2919	15.9072	8.25757	15.3305	28.1756	221.357	25.7896	123.723	7.26708	0	10.5949	156.149	5.53785	16.1358	4.86199	16.4782	94.4165	1.99768	10.0457	7.64996	0	7.13399	137.505	37.9746	25.7359	69.4676	9.52791
17398	NVE13215	#N/A	28.0271	0.584181	0.156693	3.72818	0.000192865	0.0133867	0	0	0	0	0	0	0	4.53426	0	0	0	1.59435	0.795518	4.48655	0	0	0	0	0	0.807871	0	0	2.42236	0.97687	9.63173	0	1.84595	0	0	0	0	2.66357	0	0	3.12427	0	0	1.72612	1.71572	0.746964	3.46469
21765	NVE15090	#N/A	16.91	8.12366	2.17907	3.72805	0.000192971	0.0133867	0	0	0	0	0	0	0	0	0	0	0	0	0	0	0	0	0	0	0	0	0	0	0	0	0	0	0	0	0	0	0	0	0	0	0	0	1.07426	0	0	0	0
9101	NVE21680	latrophilin-3 precursor	10.4304	-5.2176	1.40069	-3.72502	0.000195297	0.0134076	43.3798	6.68728	7.71071	2.88729	0	0	18.0471	6.04567	7.04895	0	0	0	0	0	0	0	37.1591	0	10.3311	0	8.25268	0	8.47826	0	6.74221	0	27.6893	0	0	5.24307	0	0	12.5571	0	0	56.1802	0	0	6.8629	0	0
14414	NVE21155	#N/A	3.54367	-1.54586	0.415006	-3.72491	0.000195386	0.0134076	2.45546	0.955326	2.89152	0	0	0	1.20314	4.53426	0	2.31922	1.48166	2.39152	3.18207	3.58924	0.962732	1.9884	0.825757	0	2.81756	1.61574	1.03159	0	8.47826	2.93061	0.963173	2.67685	0.922976	3.02547	4.86199	3.74505	3.01329	0.665893	12.5571	3.82498	3.12427	0.891749	3.22278	2.58917	3.43145	0	1.73235
8860	NVE24333	melatonin receptor 1a	18.2104	-0.875617	0.235048	-3.72527	0.000195103	0.0134076	15.5512	2.86598	19.2768	8.66188	6.93835	258.381	4.81255	1.51142	7.83217	9.27686	16.2983	106.821	14.3193	37.687	24.0683	17.8956	10.7348	9.85531	18.7838	88.058	92.8427	23.344	18.1677	7.81496	24.0793	27.6607	9.22976	2.01698	55.9129	8.23912	17.0753	7.99071	12.5571	12.7499	6.24855	13.3762	17.1882	16.3981	1.71572	20.168	67.5615
23028	NVE2561	oncoprotein induced transcript 3	124.28	0.789535	0.211977	3.72462	0.000195608	0.0134076	1.63697	0	0	5.77458	0	0	1.20314	0	0	0	0	0	0	0	0	0	0	0	0	0.807871	0	0	0	0	0	0	0	0	2.431	0	0	0	0	0	1.24971	0	0	0	0.857862	0	0
9136	NVE25373	ras association domain-containing protein 2	373.459	-0.446249	0.119898	-3.7219	0.000197726	0.0134344	8.18486	18.1512	32.7705	2.88729	12.7203	8.4715	8.42196	10.5799	17.2308	26.671	24.4474	6.37739	32.6162	7.17848	23.1056	33.8028	18.9924	24.0908	15.027	12.9259	6.18951	17.119	9.68944	25.3986	5.77904	3.56913	24.9203	10.0849	4.86199	39.6976	4.01772	23.3062	7.53429	38.2498	4.37398	23.1855	11.8169	27.6179	18.0151	7.46964	9.52791
6408	NVE2336	transmembrane 9 superfamily member 2	939.388	0.225287	0.0605229	3.72235	0.000197375	0.0134344	369.137	229.278	245.779	204.998	252.094	364.274	210.549	142.073	177.007	166.984	217.804	197.699	201.266	556.332	242.609	172.991	270.023	331.796	258.277	177.732	203.222	190.643	208.323	497.227	235.014	165.072	322.119	212.792	130.058	232.193	163.722	411.522	276.257	202.724	468.641	444.983	210.555	207.997	169.857	841.081	244.261
18184	NVE8810	#N/A	13.3117	2.44168	0.656037	3.72187	0.000197753	0.0134344	0	0	0	0	0	0	0	0	0	0	0	0	0	0	0	0	0.825757	0	0	0	0	0	0	0	0	0	0	0	0	0	0	0	0	0	0	0	0	0	0	0	0
652	NVE11431	calmodulin	2379.95	-0.654759	0.175967	-3.72092	0.000198495	0.013445	0	0	0	1.44365	0	0	0	0	0	0	5.92664	0	0	0	0	0	0	0	0	2.42361	0	2.3344	0	0	0	0.892282	0	0	0	0	0	0	0	0	0	0	0	0	0	0.746964	0
12115	NVE25325	chromosome 17 open reading frame 59	54.4115	0.432448	0.116316	3.71786	0.000200915	0.0135689	178.43	168.137	67.4687	101.055	52.0377	50.829	61.36	72.5481	91.6363	125.238	114.829	140.303	92.2801	223.43	56.8012	85.5013	94.1363	199.296	143.696	145.417	132.043	159.518	43.6025	139.692	90.5382	74.9517	138.446	74.6283	86.3004	72.654	51.226	153.821	30.1372	128.774	191.206	97.2007	87.0152	84.5797	80.639	257.702	124.729
5885	NVE2936	#N/A	43.8228	-0.927303	0.24948	-3.71695	0.000201644	0.0135781	2.45546	2.86598	2.89152	5.77458	4.62557	12.7072	3.60941	4.53426	5.48252	2.31922	2.96332	1.59435	1.59104	1.79462	0	3.9768	2.47727	5.47517	0.939188	2.42361	1.03159	2.3344	0	4.88435	1.92635	3.56913	0.922976	2.01698	2.431	0.74901	3.01329	0.665893	5.02286	1.91249	7.49826	2.67525	2.14852	2.58917	4.28931	2.24089	3.46469
15685	NVE7198	prolyl endopeptidase- partial	80.0007	0.387828	0.104437	3.7135	0.000204412	0.0137243	36.8319	42.0343	33.7343	23.0983	28.9098	16.943	20.4533	28.717	35.2447	44.0651	20.7433	48.6276	23.8655	46.6601	32.7329	17.8956	24.7727	48.1815	40.3851	31.507	27.8528	41.2412	20.5901	59.5891	27.932	38.3681	33.2271	31.2632	25.5255	26.2154	46.2038	49.9419	25.1143	32.5123	75.6074	32.9947	18.2624	31.0701	38.6038	64.2389	32.0484
12524	NVE17934	tetratricopeptide repeat protein	99.964	0.316466	0.0852549	3.712	0.000205627	0.0137656	62.2049	45.8556	18.3129	15.8801	0	0	26.469	30.2284	25.8461	20.8729	24.4474	27.9011	19.8879	34.9951	23.1056	0	27.25	20.8057	43.2027	21.8125	50.5477	24.1222	9.68944	42.0054	28.8952	0	41.5339	0	27.9565	0	0	41.9512	0	16.5749	61.2358	16.9432	0	17.2612	29.1673	29.8785	0
23042	NVE9520	trna-dihydrouridine(16 17) synthase	15.7956	-1.61385	0.435046	-3.70961	0.000207578	0.0137864	81.8486	21.0172	53.0111	33.2039	54.3504	59.3005	34.891	39.2969	41.5105	39.4267	57.7848	23.118	50.1176	25.1247	39.472	17.8956	76.7954	29.5659	43.2027	42.8172	56.7372	19.4534	56.9255	40.0517	39.4901	41.9373	38.765	52.4415	76.5764	47.9367	58.257	21.9745	17.58	73.3121	14.3717	45.4792	65.5299	24.1656	51.4717	12.6984	73.6247
15815	NVE8415	#N/A	16.7004	0.652664	0.175948	3.70942	0.000207738	0.0137864	252.912	7.64261	66.5048	25.9856	33.5354	169.43	84.2196	16.6256	61.0909	18.5537	12.5941	27.9011	19.8879	567.1	11.5528	15.9072	160.197	142.355	50.7162	29.0834	23.7265	33.4598	47.236	356.558	0.963173	74.9517	1.84595	32.2717	29.172	34.4545	86.3811	218.413	47.7172	17.8499	280.56	105.226	61.2329	19.8503	18.873	1127.92	24.2529
2694	NVE15283	zinc finger protein 93	18.9979	1.00489	0.270832	3.71039	0.000206942	0.0137864	0	0	0	0	0	0	0	0	0	0	0	0	0	0	0	0	0	0	0	0	0	0	0	0	0	0	0.922976	0	0	0	0	0	0	0	0	0	0	0	0	0	0
7889	NVE17670	vesicular inhibitory amino acid transporter	52.522	0.469179	0.126537	3.70784	0.000209034	0.0138324	0.818486	1.91065	0	2.88729	0	0	0	4.53426	0	4.63843	0	4.78304	0.795518	2.69193	0	1.9884	2.47727	5.47517	1.87838	2.42361	3.09476	3.11254	2.42236	0.97687	0	0	0	4.03396	0	0.74901	2.00886	0	2.51143	0.637497	1.24971	0.891749	3.22278	3.45223	3.43145	2.98785	0
4232	NVE92	#N/A	19.4885	-0.837402	0.225912	-3.70676	0.000209929	0.0138517	18.8252	4.77663	5.78303	8.66188	9.25114	12.7072	4.81255	12.0913	4.6993	5.79804	10.3716	3.98587	11.1372	39.4816	7.70186	7.95361	27.25	26.2808	8.45269	5.6551	7.2211	6.22508	8.47826	32.2367	9.63173	15.1688	28.6122	14.1189	18.2325	3.74505	9.03988	23.3062	2.51143	1.27499	36.2416	37.4535	5.37131	8.63058	9.43648	107.563	7.79556
3765	NVE16497	pyruvate dehydrogenase phosphatase isoenzyme 2	130.173	0.489748	0.132162	3.70566	0.00021084	0.0138649	279.922	15.2852	49.1558	18.7674	32.379	25.4145	43.3129	15.1142	54.0419	26.671	8.88997	13.552	24.6611	436.093	5.77639	15.9072	213.871	315.37	71.3783	29.8912	45.3897	21.0096	30.2795	323.344	26.0057	29.4453	226.129	35.2972	49.8354	41.1956	29.1285	211.088	67.8086	28.6874	338.046	271.092	46.1932	37.9746	25.7359	838.093	79.688
4839	NVE15474	#N/A	11.3433	0.762609	0.205829	3.70506	0.000211337	0.0138649	0	0	0	0	1.15639	0	0	0	0	0	0	0	0	0	0	0	0	0	0	0	0	0	0	0	0	0	0	0	1.2155	0	1.00443	0	0	0	0.624855	0	0	0	0	0	0
1750	NVE12309	#N/A	27.4155	0.502367	0.135667	3.70294	0.000213112	0.0139415	219.354	3.8213	52.0473	53.4149	56.6632	779.378	69.782	46.854	42.2937	4.63843	8.14914	8.76891	22.2745	309.572	43.323	17.8956	138.727	220.102	57.2905	7.27084	29.916	11.672	54.5031	219.796	32.7479	49.9678	130.14	82.6962	53.4819	29.2114	49.2171	171.134	195.891	6.37497	224.948	202.427	34.3764	31.0701	18.873	814.937	45.041
13765	NVE10265	cyclic nucleotide gated channel alpha 3	103.641	1.31469	0.355197	3.70131	0.000214492	0.0139919	0	0	0	0	0	4.23575	0	0	0	0	0	3.98587	0	0	0	0	0	0	0	0	0	0	0	0.97687	0	2.67685	0	0	2.431	0	1.00443	0	0	0	0.624855	0	0	0	0	0	0
12181	NVE10396	#N/A	175.042	2.21538	0.598733	3.70011	0.000215504	0.0140181	0.818486	0	0	0	1.15639	0	0	0	0.783217	0	0.74083	0.797174	0	0	0.962732	1.9884	0	0	0.939188	0	1.03159	0.778135	1.21118	0.97687	0	0.892282	0	0	0	0	2.00886	0	0	1.27499	0	0	0	0	0.857862	0	0.866174
19295	NVE16131	#N/A	643.302	-0.93188	0.251925	-3.69903	0.000216421	0.014038	97.3998	84.0687	156.142	89.5061	148.018	313.445	133.548	87.6623	122.965	66.0976	95.5671	245.529	324.571	236.89	325.404	302.237	121.386	89.7929	122.094	220.549	110.38	119.833	151.398	472.805	94.3909	282.853	81.2219	148.248	395.037	125.834	357.577	417.515	130.594	131.324	384.286	153.381	288.976	107.019	117.527	121.008	94.4129
11942	NVE10409	orexin receptor type 2	30.2855	-0.667199	0.180541	-3.69555	0.000219412	0.0141919	0	0	0	0	0	0	0	0	0	0	0	0	0	0	0	0	0	0	0	0	0	0	0	0	0	0	0	0	0	0	0	0	0	0	0	0	0	0	0	0	0
16068	NVE10551	bridging integrator 1	53.3632	-0.380638	0.103132	-3.69077	0.000223579	0.0144209	39.2873	136.612	77.1071	18.7674	15.0331	50.829	27.6722	52.8996	57.958	98.5667	56.3031	47.0332	133.647	17.0489	102.05	95.4433	91.6591	61.322	105.189	36.3542	22.6949	66.9196	32.7019	61.5428	64.5326	16.9534	81.2219	40.3396	20.6635	144.559	19.0842	76.5777	42.6943	97.537	19.9954	42.804	25.7823	75.9491	74.634	29.8785	39.844
18892	NVE19426	ras-related protein rab-1b	38.1194	-0.612373	0.16618	-3.68499	0.000228708	0.0147103	0	0	0	7.21823	2.31278	0	0	0	0	0	0	0	0	0	0	0	0	1.09503	0	0	13.4106	0	1.21118	0	0	0	0	1.00849	6.07749	2.24703	0	0	0	0	0	0	0	0	3.43145	0	0
2466	NVE19352	fer1l3 protein	3189.5	-0.376322	0.10218	-3.68292	0.000230575	0.014789	134.232	392.639	379.752	21.6547	100.606	29.6502	99.8604	113.356	222.434	361.798	256.327	152.26	453.445	83.4498	322.515	304.225	327.826	215.722	270.486	177.732	84.59	237.331	55.7143	186.582	61.6431	32.1221	245.512	120.01	19.448	253.915	61.2703	316.965	52.74	307.273	32.4924	162.298	94.535	293.44	69.4868	52.2875	102.208
3297	NVE13148	#N/A	89.9972	-0.906274	0.246335	-3.67903	0.00023412	0.0147951	10.6403	10.5086	11.5661	5.77458	0	4.23575	4.81255	6.04567	10.965	6.95765	0	4.78304	16.7059	0	11.5528	21.8724	11.5606	9.85531	0	16.1574	0	7.00321	4.84472	18.5605	0	4.46141	3.6919	4.03396	2.431	11.2352	5.02215	18.645	5.02286	0	8.12311	11.5927	7.51983	12.0828	0	11.2045	0
23342	NVE13701	peptidase m20 domain-containing protein 2	40.1936	-0.777824	0.211471	-3.67816	0.000234925	0.0147951	31.1025	44.9003	23.1321	27.4293	1.15639	105.894	43.3129	31.7398	32.8951	59.14	0	29.4954	0	0	0	63.6289	0	59.1319	0	41.2014	1.03159	27.2347	54.5031	25.3986	0	48.1832	28.6122	36.3057	47.4045	2.24703	52.2304	31.297	125.571	0	29.3682	43.6957	40.8219	59.551	0	30.6255	1.73235
10238	NVE7493	calponin acidic	1689.12	-0.564201	0.153315	-3.68	0.000233232	0.0147951	0	0	0	0	69.3835	0	0	0	0	30.1498	26.6699	6.37739	17.5014	9.87041	20.2174	7.95361	51.197	22.9957	0	8.88658	33.0107	0	43.6025	12.6993	18.3003	10.7074	23.0744	108.917	19.448	0	17.0753	4.66125	0	0	3.74913	12.4845	34.3764	28.4809	50.6139	1.49393	33.7808
4553	NVE15539	serine arginine-rich splicing factor 1	1697.2	-0.252382	0.0685996	-3.67906	0.000234094	0.0147951	34.3764	17.1959	16.3853	8.66188	23.1278	0	7.21882	12.0913	14.0979	12.7557	15.5574	12.7548	9.54621	26.022	11.5528	7.95361	9.08333	15.3305	14.0878	16.9653	30.9476	12.4502	8.47826	11.7224	10.5949	8.03054	10.1527	9.07641	7.29299	27.7134	9.03988	11.9861	10.0457	15.9374	18.1208	8.91749	12.8911	15.535	13.7258	29.8785	27.7176
7356	NVE3064	small nuclear ribonucleoprotein sm d3	456.21	0.375569	0.102116	3.67788	0.000235181	0.0147951	65.4789	63.0515	22.1683	27.4293	12.7203	8.4715	13.2345	42.3197	21.1468	60.2996	35.5599	55.005	25.4566	50.2494	15.4037	25.8492	26.4242	49.2766	48.8378	33.9306	33.0107	42.0193	20.5901	34.1905	27.932	17.8456	37.842	22.1868	25.5255	32.9565	22.0975	51.9396	12.5571	42.7123	84.3554	20.5102	22.5595	22.4395	24.878	60.5041	31.1822
5943	NVE1345	tetratricopeptide repeat protein 17	67.2486	0.461023	0.125245	3.68097	0.000232348	0.0147951	2.45546	0	0.963838	1.44365	0	0	0	0	0	0	0	0	0	3.58924	0	1.9884	4.12879	1.09503	3.75675	0	0	0	0	4.88435	0.963173	0	3.6919	0	0	0	0	1.99768	2.51143	0	3.12427	4.45875	0	0	0	8.96356	0.866174
12008	NVE9560	rab26 member ras oncogene family	17.2381	2.13826	0.581148	3.67937	0.000233811	0.0147951	0	0	0	0	0	0	0	0	0	0	0	0	0	0	0	0	0	0	0	0	0	0	0	0	0	0	0	0	0	0	0	0	0	0	0	0	0	0	0	0	0
11198	NVE7417	erlin-1	191.323	-0.511389	0.139108	-3.6762	0.00023673	0.0148519	997.735	1566.73	2973.44	53.4149	528.471	42.3575	855.431	850.929	1788.08	2043.23	2927.76	1298.6	3691.2	417.249	2653.29	2155.43	2756.38	1432.31	1833.3	2338.79	624.109	2632.43	887.795	3098.63	389.122	403.311	1030.96	528.449	121.55	2924.89	414.83	3577.18	587.674	2873.2	631.103	1980.58	547.873	1869.38	1364.86	545.283	1089.65
14087	NVE19394	mannosyl (beta- -)-glycoprotein beta- -n-acetylglucosaminyltransferase	231.194	0.765714	0.208403	3.6742	0.000238591	0.0149279	0	0	0	0	0	0	0	0	0	0	0	0	0	0	0	0	0	0	0	0	0	0	0	0	0	0	0	0	0	0	0	0	0	0.637497	0	0	0	0	0	0	0
23581	NVE10863	cyclin-d1-binding protein 1	213.299	-0.4567	0.124365	-3.67227	0.000240405	0.0150005	483.725	577.972	1583.59	781.013	1361.07	491.347	922.806	810.12	1194.41	1087.71	1423.14	729.414	1149.52	479.164	1540.37	1200.99	1144.5	662.496	938.249	485.531	991.353	1334.5	983.479	968.078	602.946	914.589	1306.01	841.081	799.798	1832.08	926.085	853.674	851.375	934.57	566.743	1193.16	994.766	1627.73	1730.31	460.13	1036.81
6143	NVE5639	#N/A	277.763	-0.530351	0.144527	-3.66957	0.000242956	0.0150371	12.2773	49.6769	32.7705	49.084	41.6301	76.2435	30.0784	42.3197	24.2797	42.9055	20.7433	34.2785	46.14	24.2274	70.2795	49.71	47.8939	39.4213	49.777	24.2361	37.1371	19.4534	84.7826	22.468	78.9802	32.1221	49.8407	67.5689	65.6369	67.4109	26.1152	18.645	150.686	33.1498	36.8664	72.2317	20.411	76.8122	77.2076	29.1316	54.5689
13910	NVE23338	#N/A	85.0817	0.587321	0.160005	3.67065	0.000241935	0.0150371	75.3007	50.6323	14.4576	27.4293	195.43	389.689	39.7035	58.9453	48.5594	48.7035	80.0097	97.2552	32.6162	231.506	25.031	184.921	34.6818	141.259	147.453	172.077	44.3582	58.3601	49.6584	95.7333	28.8952	223.07	31.3812	21.1783	216.359	56.1758	344.52	97.2203	20.0914	66.9372	114.973	24.0772	205.184	38.8376	21.4466	37.3482	45.9072
9367	NVE10668	#N/A	48.6895	0.65415	0.178236	3.67014	0.000242422	0.0150371	473.903	7.64261	86.7455	4.33094	8.09475	12.7072	12.0314	12.0913	72.8391	9.27686	20.0024	8.76891	12.7283	644.269	19.2546	15.9072	507.841	463.2	195.351	8.88658	10.3159	7.78135	14.5342	515.787	5.77904	17.8456	256.587	9.07641	3.6465	8.98813	7.03102	440.155	10.0457	13.3874	529.252	374.535	3.22278	45.7421	7.72076	3173.1	93.5467
20850	NVE6417	#N/A	56.6309	-1.30896	0.356851	-3.66807	0.000244384	0.0150848	4.09243	9.55326	8.67455	17.3238	4.62557	4.23575	3.60941	12.0913	14.0979	2.31922	11.1125	1.59435	11.1372	6.28117	2.8882	9.94201	12.3864	7.66524	12.2094	4.03936	0	6.22508	3.63354	15.6299	2.88952	0.892282	5.53785	7.05943	0	20.9723	0	10.6543	2.51143	5.09997	4.99884	8.02574	1.07426	8.63058	7.72076	1.49393	4.33087
10736	NVE5421	folate receptor beta precursor	2008.16	-1.21574	0.331632	-3.66592	0.000246452	0.0151311	4.09243	2.86598	7.71071	5.77458	9.25114	0	3.60941	3.02284	12.5315	3.47882	5.18581	5.58022	7.95518	0.89731	15.4037	7.95361	5.7803	6.57021	5.63513	6.46297	3.09476	1.55627	4.84472	3.90748	3.85269	9.8151	7.38381	2.01698	3.6465	9.73714	7.03102	9.3225	15.0686	5.73747	6.8734	3.567	6.44557	4.31529	4.28931	6.72267	2.59852
9205	NVE21990	#N/A	66.9888	0.387435	0.105683	3.666	0.000246375	0.0151311	7898.39	2334.82	3479.46	2169.8	2881.73	2909.96	2502.53	2167.37	3010.68	2316.9	2373.62	2917.66	2973.65	11080	2819.84	2286.66	5677.08	7748.47	3346.33	2928.53	2561.43	2132.87	2639.16	8125.61	2094.9	2988.25	4774.55	2808.65	2179.39	2539.15	2544.22	7479.31	2521.47	2273.95	10229.5	6783.54	2612.6	3138.08	2853.25	16277.8	3610.21
15789	NVE15238	collagen type xi alpha 2	5919.48	-0.723635	0.197811	-3.65821	0.000253985	0.0153288	0	2.86598	0	2.88729	3.46918	0	0	0	0	1.15961	0	1.59435	0	3.58924	0	0	3.30303	1.09503	0.939188	0	1.03159	0	3.63354	0.97687	1.92635	0.892282	0	1.00849	3.6465	1.49802	1.00443	0.665893	0	0	2.49942	0	1.07426	1.72612	0.857862	0	0
5224	NVE18967	armadillo repeat-containing protein 4	119.834	-0.635993	0.173951	-3.65616	0.000256021	0.0153288	8.18486	0	7.71071	0	0	0	9.6251	9.06851	14.0979	0	0	0	4.77311	0	15.4037	0	0	0	0	0	0	0	0	0	0	0	0	0	0	0	0	0	0	0	0	0	0	0	0	0	0
5136	NVE2168	gamma-aminobutyric acid receptor subunit beta-2 isoform x1	323.79	-0.546756	0.149461	-3.65819	0.000254004	0.0153288	148.146	487.216	508.907	30.3166	493.78	609.948	997.401	231.247	444.867	362.957	177.058	157.84	300.706	52.044	598.82	308.202	215.523	203.676	443.297	137.338	303.286	77.8135	366.988	359.488	217.677	117.781	154.137	435.668	151.937	292.114	110.487	261.696	354.112	204.636	134.344	259.499	129.986	396.144	435.794	52.2875	229.536
24346	NVE5342	#N/A	539.741	-0.475826	0.129968	-3.66109	0.000251147	0.0153288	149.783	54.4536	135.901	196.336	99.4498	0	231.002	934.057	162.126	68.4169	0	104.43	66.028	63.709	51.9876	53.6869	77.6212	62.417	57.2905	0	80.4636	0	104.162	130.901	155.071	0	64.6083	86.7302	87.5159	73.403	0	93.8909	291.326	58.6497	116.223	176.566	0	72.4969	153.557	0	67.5615
5217	NVE24473	non-specific lipid-transfer protein	414.128	-0.253612	0.0693739	-3.65573	0.000256454	0.0153288	393.692	235.965	348.909	355.137	238.217	165.194	338.082	173.813	305.454	218.006	191.134	260.676	357.187	244.966	267.64	214.747	240.295	243.098	202.865	172.077	394.066	133.061	151.398	278.408	304.363	100.828	336.886	206.741	300.228	176.017	106.47	222.408	163.243	267.111	226.197	227.396	114.946	168.296	224.76	132.96	291.034
15478	NVE21311	nadh dehydrogenase	105.342	0.294591	0.0805957	3.65517	0.000257015	0.0153288	85.1226	108.907	64.5772	54.8586	61.2888	25.4145	42.1098	80.1052	59.5245	121.759	81.4914	99.6467	81.1428	74.4767	66.4285	79.5361	61.9318	74.4624	72.3175	110.678	99.0322	94.1543	46.0249	57.6353	62.6062	80.3054	87.6827	58.4925	53.4819	66.6619	65.288	81.9048	55.2514	90.5245	105.6	60.6389	77.3468	71.6338	60.9082	71.7085	64.0968
11052	NVE21086	dnase domain containing 2	109.252	0.45079	0.123152	3.66043	0.000251796	0.0153288	560.663	136.612	103.131	122.71	75.1655	84.715	83.0165	69.5253	166.042	109.003	74.083	82.9061	73.1876	691.826	103.012	117.316	381.5	533.282	223.527	109.063	108.316	123.723	138.075	360.465	96.3173	142.765	326.733	179.511	94.8089	101.865	121.536	348.262	97.9457	122.399	511.756	480.653	78.4211	120.828	188.73	1166.01	188.826
15538	NVE18384	mitochondrial import inner membrane translocase subunit tim14	35.5596	0.506433	0.13844	3.65813	0.000254062	0.0153288	2.45546	0	0.963838	0	1.15639	4.23575	1.20314	0	0	1.15961	0	0	1.59104	2.69193	1.92546	0	0.825757	0	1.87838	0	0	2.3344	0	3.90748	0	0	1.84595	0	0	1.49802	0	1.33179	0	0	4.37398	0	1.07426	0	0	0.746964	0
4081	NVE14377	f-box lrr-repeat protein 20 isoform x1	34.83	0.5132	0.140365	3.65619	0.00025599	0.0153288	4.91092	0.955326	2.89152	0	1.15639	4.23575	1.20314	0	1.56643	0	1.48166	1.59435	0	2.69193	0	0	1.65151	1.09503	0.939188	3.23149	0	2.3344	0	6.83809	0	0.892282	0	1.00849	1.2155	1.49802	2.00886	6.65893	0	1.27499	11.2474	2.67525	1.07426	0.863058	0.857862	15.6862	0.866174
1091	NVE14109	prostaglandin e synthase	45.8644	0.522895	0.14305	3.65534	0.000256842	0.0153288	292.2	35.3471	54.9388	50.5276	19.6587	42.3575	6.01569	28.717	19.5804	11.5961	33.3374	31.8869	27.8431	392.125	29.8447	37.7796	137.076	284.709	49.777	9.69446	18.5685	14.7846	35.1242	269.616	67.4221	19.6302	120.91	23.1953	46.189	14.9802	13.0576	228.401	32.6486	24.2249	295.556	214.02	9.66835	25.8917	17.1572	593.089	65.8292
1604	NVE6775	deltex homolog 2	105.659	0.935915	0.25591	3.6572	0.000254985	0.0153288	0	1.91065	0	0	1.15639	0	1.20314	0	0	0	0	0	0.795518	0	0	0	0	0	0	0	0	0	1.21118	0	0	0.892282	0	0	0	0	0	0	0	0	0	0	0	0	0.857862	0	0
25332	NVE25363	neurogenic locus notch homolog protein 2 precursor	3.92961	1.31828	0.360884	3.65291	0.000259284	0.0154241	0	0	0	0	0	0	0	0	0	0	0	0	0	0	0	0	0	0	0	0	0	0	0	0	0	0	0	0	0	0	0	0	0	0	0	0	0	0	0	0	0
7809	NVE4331	#N/A	11731.6	-0.731535	0.200313	-3.65197	0.000260238	0.0154408	0	0	0	0	0	0	0	0	0	0	0	0	0	0	0	0	0	0	0	0	0	0	0	0	0	0	0	0	0	0	0	0	0	0	0	0	0	0	0	0	0
21132	NVE24638	#N/A	76.942	-0.526724	0.144303	-3.65012	0.000262115	0.015512	4.09243	5.73195	2.89152	4.33094	30.0662	0	1.20314	7.55709	1.56643	8.11725	7.4083	14.3491	0.795518	3.58924	0	1.9884	14.0379	5.47517	7.51351	0.807871	21.6633	14.7846	9.68944	0	8.66856	9.8151	24.9203	20.1698	3.6465	6.74109	3.01329	3.32946	7.53429	11.4749	1.24971	4.45875	7.51983	6.90447	10.2943	3.73482	12.9926
14084	NVE19390	mus81p	154.523	0.557071	0.152744	3.64708	0.000265237	0.0156354	25.3731	1.91065	2.89152	0	0	0	0	1.51142	4.6993	0	0	0.797174	2.38655	51.1467	1.92546	0	29.7273	22.9957	12.2094	0.807871	0	0.778135	6.0559	33.2136	1.92635	2.67685	27.6893	3.02547	2.431	5.24307	4.01772	27.3016	0	3.18748	23.1196	49.938	2.14852	3.45223	0.857862	106.816	3.46469
20769	NVE14663	#N/A	111.016	2.13866	0.586454	3.64677	0.000265561	0.0156354	0	2.86598	0	1.44365	0	0	0	3.02284	0.783217	0	0.74083	1.59435	0	0.89731	1.92546	1.9884	0	1.09503	0	0	0	0.778135	0	0	0	0.892282	0	0	0	2.24703	1.00443	1.33179	2.51143	0.637497	1.24971	0	0	0.863058	0.857862	0	0.866174
6790	NVE8561	solute carrier family 22 member 5	207.789	-0.746509	0.204983	-3.64181	0.000270727	0.0158988	0	0	0	0	1.15639	8.4715	0	0	0.783217	1.15961	0.74083	0	0.795518	0	0.962732	1.9884	0	3.2851	0.939188	0.807871	0	0	0	0.97687	0.963173	0	0	1.00849	2.431	0	0	0.665893	0	0	2.49942	0	0	0.863058	0	1.49393	1.73235
4500	NVE13686	coenzyme q9 homolog ( cerevisiae)	279.646	-0.427937	0.117529	-3.64113	0.000271441	0.0159	22.0991	64.0068	72.2879	0	8.09475	8.4715	7.21882	16.6256	44.6433	66.0976	54.0806	34.2785	108.986	11.665	77.9813	59.6521	66.8863	64.6071	45.081	46.0487	5.15793	57.582	4.84472	43.9592	14.4476	5.35369	54.4556	24.2038	1.2155	71.156	12.0532	52.6055	7.53429	84.1496	8.12311	30.3195	22.5595	51.7835	12.0101	12.6984	17.3235
22117	NVE6359	sam and sh3 domain-containing protein 1	217.864	-0.312386	0.0858168	-3.64015	0.00027248	0.0159203	27.01	87.89	40.4812	0	24.2842	4.23575	22.8596	24.1827	42.2937	105.524	114.088	87.6891	68.4145	13.4597	33.6956	69.5941	56.1515	28.4709	45.081	95.3288	26.8212	110.495	16.9565	57.6353	9.63173	12.4919	47.9947	19.1613	0	56.1758	13.0576	54.6032	5.02286	87.3371	9.99768	13.3762	18.2624	56.0988	36.0302	8.2166	22.5205
1411	NVE12409	histone h2b type 2-e-like	187.862	3.63503	0.999397	3.63722	0.000275597	0.0160616	0	0	0	0	0	0	0	0	0	0	0	0	0	0	0	0	0	0	0	0	0	0	0	0	0	0	0	0	0	0	0	0	0	0	0	0	0	0	0	0	0
16037	NVE11200	arylsulfatase j	91.6723	0.377834	0.103974	3.63393	0.000279132	0.0162264	66.2974	61.1408	54.9388	38.9784	32.379	72.0077	43.3129	39.2969	46.993	54.5016	32.5965	43.0474	42.958	119.342	51.0248	41.7564	62.7576	106.218	46.9594	40.3936	43.3266	47.4662	33.9131	113.317	35.6374	33.9067	100.604	23.1953	31.603	42.6936	35.1551	77.2435	37.6714	40.7998	111.224	123.061	39.7477	50.9204	53.1875	161.344	56.3013
1867	NVE18016	eukaryotic translation initiation factor 1	346.372	0.395175	0.108789	3.63248	0.000280707	0.0162274	127.684	118.46	53.975	89.5061	52.0377	29.6502	51.7349	61.9682	72.8391	103.205	68.1564	132.331	75.5742	90.6283	49.0994	63.6289	47.8939	157.685	85.4661	123.604	115.538	97.2669	43.6025	39.0748	92.4646	68.7057	72.9151	71.6028	96.0244	52.4307	58.257	71.9164	50.2286	108.374	128.72	24.0772	62.3072	50.0574	55.761	82.166	90.082
1846	NVE546	tyrosine-protein kinase fyn isoform x1	129.271	0.48614	0.133855	3.63185	0.000281395	0.0162274	16.3697	45.8556	24.096	27.4293	90.1986	88.9507	12.0314	22.6713	16.4475	49.8631	94.8263	44.6417	22.2745	114.856	15.4037	99.4201	29.7273	55.8468	61.9864	15.3496	31.9791	26.4566	23.0124	82.0571	32.7479	123.135	79.3759	79.6708	142.213	8.98813	92.4076	39.2877	12.5571	96.262	32.4924	15.1597	98.8321	44.016	81.4969	44.0709	19.0558
20945	NVE18032	integral membrane protein gpr155 isoform x1	86.3377	0.495011	0.136317	3.63132	0.000281976	0.0162274	91.6704	38.213	26.0236	23.0983	13.8767	29.6502	22.8596	28.717	28.979	24.3518	25.9291	45.4389	18.2969	119.342	17.3292	23.8608	39.6364	108.408	28.1756	25.044	28.8844	26.4566	27.8571	111.363	23.1161	24.9839	61.8394	19.1613	43.758	23.9683	25.1108	105.211	30.1372	30.5998	142.467	57.9637	13.9654	23.3026	38.6038	156.115	34.6469
20340	NVE9024	programmed cell death protein 10	56.1595	0.674358	0.185646	3.63249	0.000280701	0.0162274	518.92	26.7491	64.5772	2.88729	2.31278	4.23575	2.40627	3.02284	40.7273	37.1074	2.22249	1.59435	2.38655	777.968	3.85093	0	269.197	559.563	103.311	4.84723	5.15793	0	2.42236	544.117	1.92635	1.78456	299.967	1.00849	2.431	5.24307	1.00443	433.496	0	3.18748	738.578	482.436	0	56.0988	11.1522	1221.29	84.885
22657	NVE6143	dmbt1 protein	113.338	-0.761968	0.209962	-3.62908	0.000284429	0.0162869	275.011	0.955326	56.8665	0	1.15639	8.4715	2.40627	3.02284	48.5594	1.15961	1.48166	0	2.38655	571.587	1.92546	5.96521	289.015	295.659	105.189	0.807871	1.03159	0.778135	7.26708	598.821	1.92635	4.46141	221.514	6.05094	4.86199	0.74901	4.01772	300.983	0	2.54999	397.408	330.839	0	25.8917	1.71572	1761.34	35.5131
778	NVE13928	#N/A	47.5897	-0.525346	0.144757	-3.62916	0.000284345	0.0162869	17.1882	6.68728	16.3853	8.66188	15.0331	12.7072	25.2659	12.0913	14.0979	9.27686	1.48166	9.56608	15.1148	3.58924	27.9192	13.9188	9.08333	14.2355	8.45269	3.23149	13.4106	5.44694	27.8571	0.97687	8.66856	28.553	19.3825	16.1358	2.431	14.9802	19.0842	2.66357	12.5571	4.46248	3.12427	8.02574	34.3764	24.1656	23.1623	8.2166	14.7249
7118	NVE17802	receptor-type tyrosine-protein phosphatase alpha precursor	812.713	-0.960924	0.264845	-3.62825	0.000285344	0.0162987	35.1949	27.7044	20.2406	44.753	8.09475	38.1217	26.469	28.717	24.2797	20.8729	21.4841	30.2926	23.07	34.9951	12.5155	25.8492	28.0757	27.3759	15.027	25.8519	36.1055	23.344	16.9565	29.3061	47.1955	15.1688	22.1514	21.1783	42.5425	17.9763	15.0665	29.2993	12.5571	26.7749	41.2404	23.1855	30.0793	12.9459	17.1572	35.1073	33.7808
17283	NVE3987	#N/A	8.7059	0.851846	0.23488	3.62672	0.000287041	0.0163549	0	0	0	0	0	0	0	0	0	0	0	0	0	0	0	0	0	0	0	0	0	0	0	0	0	0	0	0	0	0	0	0	0	0	0	0	0	0	0	0	0
3749	NVE17761	sam-dependent methyltransferase	47.6255	0.54725	0.150928	3.6259	0.000287956	0.0163664	2.45546	4.77663	0.963838	2.88729	2.31278	0	3.60941	3.02284	2.34965	0	1.48166	7.97174	1.59104	5.38386	2.8882	5.96521	3.30303	0	3.75675	8.07871	5.15793	3.11254	4.84472	6.83809	4.81586	7.13826	1.84595	4.03396	9.72399	1.49802	4.01772	8.6566	5.02286	5.09997	16.2462	0	5.37131	4.31529	6.8629	8.2166	6.06321
9965	NVE14094	#N/A	18.9953	-3.45969	0.955243	-3.62179	0.000292576	0.0165065	49.9277	0	88.6731	25.9856	0	0	98.6573	0	72.8391	41.7459	0	6.37739	66.8235	7.17848	110.714	15.9072	56.1515	43.8014	0.939188	0	28.8844	7.78135	0	0	46.2323	0	0	1.00849	0	56.9248	0	0	0	42.0748	0	91.8502	0	88.0319	100.37	8.2166	45.041
19490	NVE2658	beta- -galactosyltransferase 1	13.9436	1.26969	0.350532	3.62218	0.000292129	0.0165065	0	0	0	0	0	0	0	0	0	0	0	0	0	0	0	0	0	0	0	0	0	0	0	0	0.963173	0	0	0	0	0	0	0	0	0	0	0	0	0	0	0	0
14502	NVE7095	#N/A	2.18939	2.51383	0.694036	3.62205	0.000292275	0.0165065	0.818486	0	0	1.44365	0	0	0	1.51142	0	0	2.96332	0	0	0	0	0	3.30303	0	0	0.807871	1.03159	0	2.42236	0	0	0	0	1.00849	0	2.99604	0	0	0	0	0	2.67525	0	0	0	0.746964	0
20682	NVE9929	hemk methyltransferase family member 1	116.833	-0.415536	0.114804	-3.61953	0.000295143	0.0165456	0	35.3471	0	27.4293	40.4737	0	1.20314	0	0.783217	38.2671	26.6699	0	46.14	0	52.9503	51.6985	17.3409	38.3262	76.0742	0	0	42.7974	21.8012	33.2136	29.8584	0	34.1501	1.00849	0	26.9644	0	33.9605	47.7172	17.2124	27.4936	66.8812	0	48.3313	55.761	43.3239	15.5911
24690	NVE21125	smg5 protein	295.544	0.331812	0.0916769	3.61937	0.000295327	0.0165456	2.45546	4.77663	4.81919	8.66188	0	0	2.40627	7.55709	3.91608	9.27686	2.96332	2.39152	2.38655	3.58924	0	7.95361	3.30303	7.66524	4.69594	0	6.18951	0	7.26708	1.95374	2.88952	0	7.38381	1.00849	3.6465	5.24307	0	7.32482	2.51143	7.64996	12.4971	0.891749	0	4.31529	0.857862	0	4.33087
10261	NVE3039	#N/A	8.87707	0.684504	0.189128	3.61927	0.000295432	0.0165456	0	0	0	0	8.09475	0	0	0	0	0	0	4.78304	0	28.7139	0	1.9884	0	0	0	1.61574	0	3.11254	0	2.93061	0	7.13826	0	2.01698	29.172	0	20.0886	2.66357	0	1.27499	1.24971	0	32.2278	0	0.857862	0	0
2504	NVE11128	tetratricopeptide tpr_1 repeat-containing protein	8.14613	1.16638	0.322359	3.61826	0.000296591	0.0165701	0.818486	0	2.89152	0	0	0	0	0	2.34965	0	0.74083	0.797174	1.59104	0	0	1.9884	1.65151	1.09503	0	0.807871	1.03159	3.11254	0	0.97687	0	0	0.922976	0	0	0.74901	0	1.33179	2.51143	0.637497	0	0.891749	0	0	0	0.746964	0
10160	NVE1521	tnf receptor-associated factor 2	102.393	-0.654654	0.180966	-3.61755	0.000297406	0.0165753	0	0	0	0	0	0	0	0	0	1.15961	1.48166	0	0.795518	0	0	0	0.825757	1.09503	0.939188	0	0	0	0	0	0	0	0	2.01698	2.431	0	1.00443	0	0	0	0.624855	0	0	2.58917	0.857862	0.746964	0.866174
13325	NVE25049	tubulin beta-4b chain	5.00384	-1.64503	0.45485	-3.61664	0.00029845	0.0165933	14.7327	22.9278	26.0236	44.753	45.0993	33.886	48.1255	9.06851	22.7133	22.0325	26.6699	18.335	31.0252	16.1516	29.8447	13.9188	22.2954	12.0454	26.2973	22.6204	40.2318	7.00321	31.4907	17.5837	49.1218	29.4453	43.3799	54.4585	43.758	24.7173	17.0753	8.6566	42.6943	18.4874	11.2474	50.8297	36.5249	20.7134	33.4566	9.71053	22.5205
18886	NVE20659	subfamily member 9	48.7031	0.66326	0.183549	3.61353	0.000302052	0.0167247	242.272	0	49.1558	0	3.46918	12.7072	1.20314	0	34.4615	0	0.74083	0	0	489.034	0	0	209.742	280.329	82.6486	2.42361	0	2.3344	0	412.239	0.963173	5.35369	236.282	2.01698	0	0	4.01772	196.438	2.51143	2.54999	241.194	273.767	0	15.535	0	1104.76	33.7808
19182	NVE3403	#N/A	62.3051	0.84058	0.232632	3.61335	0.000302271	0.0167247	0	0	0	0	0	0	0	0	0	0	0	0	0	0	0	0	0	0	0	0	0	0	0	0	0	0	0	0	0	0	0	0	0	0	0	0	0	0	0	0	0
20344	NVE9022	ubiquitin specific peptidase 2	261.977	0.832616	0.230659	3.60972	0.000306524	0.0168933	0	0.955326	0	1.44365	0	0	0	0	0	0	0	0	0	0	0	0	0.825757	0	0	0	0	0	0	0	0	0.892282	0	0	0	0	0	0	0	0	0	0	1.07426	0	0	0	0
8335	NVE19497	amp-binding domain protein	6.30624	1.25202	0.346868	3.6095	0.00030679	0.0168933	0	0	0	0	0	0	0	0	0	0	0	0	0	0	0	0	0	0	0	0	0	0	0	0	0	0	0	0	0	0	0	0	0	0	0	0	0	0	0	0	0
15550	NVE16295	#N/A	19.5882	2.65772	0.736504	3.60856	0.000307898	0.0169138	0	0	0	0	0	0	0	0	0	0	0	0	0	0	0	0	0	0	0	0	0	0	0	0	0	0	0	0	0	0	0	0	0	0	0	0	0	0	0	0	0
17008	NVE16616	cdgsh iron-sulfur domain-containing protein mitochondrial	23.2693	0.808309	0.224135	3.60636	0.000310526	0.0169901	0	0	0	0	0	0	0	0	0	0	0	0	0	0	0	0	0	0	0	0	0	0	0	0	0	0	0	0	0	0	0	0	0	0	0	0	0	0	0	0	0
4415	NVE10593	#N/A	16.3722	2.07652	0.575827	3.60616	0.000310767	0.0169901	0	0	0	0	0	0	0	52.8996	0	0	0	0	0	0	0	0	0	0	0	0	0	0	0	0	0	0	0	0	0	0	0	0	0	0	0.624855	0	1.07426	0	0	0	0
3728	NVE23506	major vault protein	5.72085	2.67213	0.741315	3.60458	0.000312655	0.0170527	0	0	0	0	0	0	0	0	0	0	0	0	0	0	0	0	0	0	0	0	0	0	0	0	0	0	0	0	0	0	0	0	0	0	0	0	0	0	0	0	0
24213	NVE9207	splicing factor 3a subunit 1	70.7943	0.523649	0.145471	3.59968	0.000318606	0.0173361	51.5646	0	26.9875	17.3238	35.8482	21.1787	24.0627	19.6484	30.5454	61.4592	51.1173	116.387	0	78.9633	0	61.6405	52.0227	40.5163	38.5067	50.088	36.1055	96.4887	26.646	66.4272	66.4589	41.045	61.8394	45.3821	36.465	30.7094	37.1639	76.5777	0	41.4373	86.8548	41.9122	46.1932	31.0701	24.0201	88.1417	92.6806
12659	NVE2031	pacrg-like protein	126.781	-0.349869	0.0972225	-3.59864	0.000319886	0.0173646	12.2773	64.9621	61.6857	1.44365	37.0046	33.886	27.6722	51.3882	51.6923	68.4169	70.3789	39.8587	70.0056	20.6381	89.5341	77.5477	46.2424	53.6567	54.4729	33.9306	23.7265	68.4759	54.5031	65.4503	10.5949	58.8906	86.7597	53.45	20.6635	115.348	54.2393	46.6125	50.2286	56.0997	23.1196	78.4739	62.3072	94.0733	71.2026	25.3968	54.5689
14288	NVE21214	serine arginine-rich splicing factor 3	1054.31	-0.2399	0.0667071	-3.59633	0.000322744	0.0174361	153.057	143.299	239.996	98.1679	124.89	50.829	110.689	131.493	179.357	193.654	215.582	169.798	299.115	95.1149	194.472	161.061	214.697	162.065	170.932	202.776	146.485	205.428	138.075	172.906	108.839	131.165	164.29	162.367	79.0074	182.01	126.558	167.805	110.503	240.336	73.7329	119.494	206.258	226.984	171.572	85.1539	148.982
5046	NVE25001	kelch-like protein 7 isoform x2	121.731	0.445396	0.123883	3.59531	0.000324009	0.0174361	3.27394	42.9897	8.67455	0	50.8813	29.6502	7.21882	60.4567	8.61538	49.8631	111.865	5.58022	74.7787	16.1516	63.5403	103.397	46.2424	38.3262	48.8378	84.8265	1.03159	73.1447	50.8696	12.6993	3.85269	182.026	39.688	45.3821	30.3875	80.1441	125.554	5.99303	5.02286	61.1997	4.99884	5.3505	127.837	39.7007	10.2943	29.1316	35.5131
18263	NVE22457	ribosomal-protein-alanine n-acetyltransferase	121.388	0.474363	0.131946	3.59512	0.00032424	0.0174361	1.63697	0.955326	0	2.88729	3.46918	4.23575	2.40627	1.51142	0.783217	0	0.74083	3.98587	0.795518	1.79462	2.8882	0	2.47727	3.2851	0	1.61574	1.03159	1.55627	0	2.93061	0	2.67685	0.922976	2.01698	2.431	0	1.00443	3.32946	7.53429	3.18748	4.99884	2.67525	1.07426	3.45223	1.71572	7.46964	1.73235
4920	NVE9814	#N/A	2.53286	1.60296	0.445781	3.59585	0.000323332	0.0174361	0	0	0	0	0	0	0	1.51142	0	0	0	0	0.795518	0	0	0	0	0	1.87838	0	0	0	2.42236	0	0	0	0	0	0	0	0	0	2.51143	1.27499	0	0	0	1.72612	0.857862	0	0
13927	NVE20015	galactose-proton symport	34.465	-1.00543	0.279751	-3.59401	0.000325624	0.017458	135.869	173.869	179.274	190.561	260.188	156.723	180.471	191.95	145.678	187.856	216.322	237.558	197.288	164.208	232.981	236.62	164.326	131.404	179.385	166.421	200.128	249.003	284.627	171.929	279.32	230.209	189.21	204.724	185.971	357.278	220.975	207.758	233.563	224.399	213.7	235.422	185.847	241.656	297.678	160.597	195.755
12641	NVE9916	#N/A	51.5761	-0.641756	0.178584	-3.59358	0.000326168	0.017458	0	0	0	15.8801	0	0	0	15.1142	0	0	0	0	0	0	0	0	38.8106	0	0	0	10.3159	0	9.68944	0	0	0	0	19.1613	0	17.9763	0	0	0	0	0	45.4792	0	0	0	0.746964	0
15808	NVE24156	comm domain-containing protein 5	59.279	0.413696	0.115165	3.5922	0.000327904	0.0175101	297.11	108.907	183.129	15.8801	65.9144	84.715	58.9537	34.7626	104.168	153.068	85.1955	82.9061	180.583	352.643	166.553	147.142	319.568	309.895	131.486	64.6297	63.9583	78.5916	41.1801	388.794	84.7592	44.6141	238.128	122.027	58.3439	142.312	43.1905	292.993	70.32	96.262	309.303	358.483	41.8962	212.312	96.9384	713.35	155.045
12924	NVE13170	mediator of rna polymerase ii transcription subunit 20	60.9924	0.431409	0.120134	3.59105	0.000329352	0.0175466	52.3831	42.9897	59.758	206.441	9.25114	38.1217	12.0314	54.4111	144.895	27.8306	112.606	100.444	54.0952	50.2494	81.8323	49.71	75.9697	25.1858	50.7162	45.2408	57.7688	54.4694	112.64	62.5197	49.1218	55.3215	37.842	3.02547	36.465	46.4386	26.1152	59.2644	65.2972	28.0499	139.343	46.371	50.4903	75.0861	31.7409	179.271	135.989
23190	NVE24514	neurochondrin	34.0074	0.679687	0.189315	3.59025	0.000330359	0.0175595	175.156	0	23.1321	0	0	4.23575	1.20314	0	16.4475	2.31922	0.74083	0	2.38655	267.398	0	1.9884	75.9697	130.309	39.4459	0.807871	2.06317	0.778135	0	178.767	1.92635	0.892282	57.2245	1.00849	0	2.24703	0	133.844	0	1.27499	155.589	75.7987	0	6.90447	0	574.415	19.922
15054	NVE10349	#N/A	55.9783	0.667836	0.186133	3.58796	0.000333274	0.0176735	5.7294	0	1.92768	1.44365	1.15639	4.23575	3.60941	4.53426	7.04895	8.11725	6.66747	11.1604	0	7.17848	0.962732	0	0.825757	3.2851	1.87838	11.3102	3.09476	9.33762	0	4.88435	0.963173	0.892282	3.6919	0	2.431	1.49802	7.03102	6.65893	0	1.91249	8.12311	3.567	9.66835	0.863058	2.57359	11.2045	2.59852
14282	NVE25775	protein lin-9 homolog	88.1389	0.605571	0.168844	3.58658	0.000335049	0.0177267	97.3998	0	20.2406	2.88729	5.78196	25.4145	1.20314	9.06851	21.1468	2.31922	3.70415	2.39152	3.18207	210.868	2.8882	1.9884	43.7651	133.594	82.6486	3.23149	1.03159	3.89067	10.9006	155.322	11.5581	0.892282	59.9934	5.04245	6.07749	1.49802	8.03545	88.5637	10.0457	0.637497	96.8525	101.659	2.14852	9.49364	4.28931	411.577	19.922
9343	NVE14564	jtv1 gene	2549.83	-0.431121	0.120312	-3.58336	0.000339208	0.0178897	0	17.1959	0	0	0	0	0	18.137	0	0	19.2616	9.56608	29.4342	14.357	26.9565	23.8608	17.3409	0	17.8446	0	25.7896	0	0	17.5837	10.5949	0	26.7663	0	12.155	0	0	21.3086	15.0686	23.5874	12.4971	0	0	0	17.1572	0	32.0484
16196	NVE22978	carboxypeptidase d	293.274	0.22674	0.0632825	3.58299	0.000339687	0.0178897	44.1982	30.5704	23.1321	24.542	20.8151	8.4715	37.2973	30.2284	23.4965	34.7882	33.3374	22.3209	23.8655	63.709	24.0683	19.884	23.947	41.6113	28.1756	36.3542	25.7896	27.2347	25.4348	42.9823	26.9688	26.7685	39.688	14.1189	51.0509	27.7134	27.1196	39.9536	37.6714	28.0499	49.9884	34.7782	20.411	24.1656	27.4516	42.5769	27.7176
4249	NVE23327	pry1p	287.241	-0.84698	0.236439	-3.58224	0.000340662	0.0179	21.2806	192.02	10.6022	53.4149	272.909	194.844	10.8282	273.567	19.5804	55.6612	352.635	219.223	19.0924	139.083	14.441	230.655	141.204	61.322	229.162	374.852	188.78	256.785	164.721	225.657	66.4589	410.45	230.744	165.392	262.548	137.818	441.95	303.647	100.457	88.6121	291.807	32.103	634.889	56.0988	120.101	146.405	42.4425
22998	NVE13536	#N/A	2.50864	-2.39299	0.668754	-3.57827	0.00034587	0.0181321	4.09243	41.079	1.92768	1.44365	2.31278	4.23575	3.60941	86.1509	4.6993	0	2.96332	26.3067	31.0252	34.0978	43.323	33.8028	42.9394	4.38014	35.6892	5.6551	50.5477	1.55627	99.3168	36.1442	49.1218	11.5997	27.6893	5.04245	30.3875	42.6936	4.01772	32.6287	140.64	34.4248	38.1161	0.891749	7.51983	2.58917	52.3296	3.73482	65.8292
3917	NVE931	#N/A	37.6764	0.473276	0.132326	3.57659	0.000348103	0.0182076	302.021	112.728	112.769	50.5276	50.8813	67.772	44.5161	54.4111	93.2028	88.1302	82.2322	75.7315	59.6638	344.567	56.8012	71.5825	230.386	351.506	150.27	72.7084	52.6108	69.254	46.0249	474.759	64.5326	49.9678	251.972	47.3991	55.9129	48.6857	42.1861	304.979	42.6943	61.1997	415.528	362.05	45.119	65.5924	90.0755	582.632	105.673
6477	NVE374	#N/A	133.19	-0.416642	0.116523	-3.57563	0.000349381	0.0182329	2.45546	3.8213	6.74687	7.21823	11.5639	21.1787	8.42196	13.6028	3.13287	2.31922	2.22249	5.58022	5.56862	3.58924	6.73913	3.9768	1.65151	5.47517	3.75675	2.42361	10.3159	2.3344	12.1118	2.93061	5.77904	9.8151	3.6919	15.1274	7.29299	8.98813	5.02215	3.99536	2.51143	5.09997	4.37398	5.3505	3.22278	4.31529	7.72076	2.24089	7.79556
2004	NVE17983	thyroid hormone receptor interactor 13	225.505	0.425839	0.119137	3.57436	0.000351079	0.0182606	224.265	217.814	132.046	28.8729	32.379	93.1865	52.938	37.7855	86.937	117.12	127.423	108.416	222.745	164.208	96.2732	81.5245	206.439	219.007	133.365	67.0533	73.2425	111.273	26.646	46.8898	61.6431	46.3987	324.887	34.2887	96.0244	63.6659	28.1241	72.5823	57.7629	297.711	18.1208	329.055	41.8962	85.4428	29.1673	755.927	105.673
15882	NVE22367	#N/A	120.719	0.602114	0.168468	3.57405	0.000351501	0.0182606	93.3074	26.7491	21.2044	5.77458	12.7203	0	12.0314	21.1599	24.2797	11.5961	9.6308	15.9435	9.54621	119.342	8.66459	3.9768	66.0606	68.9872	35.6892	14.5417	21.6633	21.0096	14.5342	214.911	23.1161	10.7074	64.6083	8.06792	12.155	8.98813	11.0487	118.529	15.0686	9.56245	139.343	66.8812	12.8911	10.3567	11.1522	475.816	12.9926
7461	NVE24044	histone h2b type 1-like	4.43493	3.44771	0.96495	3.57295	0.000352987	0.0182964	0	0	0	0	1.15639	0	0	0	0	0	0	0	0	0.89731	0	0	0	0	0	0	0	0.778135	1.21118	0	0	0	0	0	0	0	0	0.665893	0	0	0	0	1.07426	0	0	0	0
4987	NVE4349	#N/A	29.0127	2.82128	0.789936	3.57153	0.000354899	0.018354	0	0	0	0	0	0	0	1.51142	0	0	0	0	0	0	0	0	0.825757	0	0	1.61574	1.03159	0	0	0	0	0.892282	0	1.00849	0	0.74901	1.00443	0.665893	0	0	0.624855	0	1.07426	0	0	0	0
18223	NVE3905	#N/A	561.81	-0.409482	0.114723	-3.56931	0.000357923	0.0184688	21.2806	42.9897	70.3602	5.77458	26.597	67.772	62.5631	28.717	26.6294	45.2247	45.1907	29.4954	48.5266	10.7677	64.5031	45.7332	50.3712	29.5659	37.5675	25.8519	12.379	41.2412	39.969	51.7741	19.2635	33.0144	22.1514	39.3311	19.448	61.4189	34.1507	39.9536	70.32	42.7123	19.9954	56.1802	25.7823	61.2771	35.1723	16.4332	21.6543
7385	NVE13016	eh-domain containing 1	163.775	0.41496	0.116298	3.56807	0.000359622	0.0184735	8.18486	1.91065	8.67455	5.77458	10.4075	0	18.0471	18.137	6.26573	3.47882	9.6308	6.37739	11.1372	30.5085	10.5901	19.884	18.9924	33.9461	15.9662	9.69446	15.4738	7.78135	29.0683	22.468	11.5581	14.2765	16.6136	7.05943	10.9395	10.4861	16.0709	41.9512	12.5571	5.09997	54.9872	17.835	19.3367	12.0828	10.2943	49.2996	19.0558
11017	NVE23342	g protein-coupled receptor 21	3.71416	1.5511	0.43465	3.56862	0.00035886	0.0184735	0	0	0	0	1.15639	0	0	0	0	0	0	0	0	0	0	0	0	0	0	0	1.03159	0	0	0	0	0.892282	0.922976	0	0	0	0	0	0	0.637497	0.624855	0.891749	0	0	0	0	0
12106	NVE25329	histamine h2 receptor	55.4542	-0.934504	0.261952	-3.56747	0.000360451	0.0184747	672.796	182.467	240.96	167.463	130.672	177.901	156.408	128.471	204.42	121.759	160.019	148.274	252.975	831.807	232.019	93.4549	444.257	557.373	205.682	226.204	102.127	134.617	135.652	811.779	62.6062	124.027	419.031	205.732	108.179	143.81	165.731	615.285	178.311	163.199	545.498	550.209	163.288	223.532	130.395	1132.4	177.566
23924	NVE7372	protein phosphatase 1 regulatory subunit 37	131.805	0.380157	0.106599	3.56623	0.000362147	0.0185203	42.5613	40.1237	26.9875	46.1967	26.597	0	36.0941	30.2284	29.7622	38.2671	27.4107	35.0756	17.5014	77.1687	18.2919	37.7796	32.2045	53.6567	38.5067	41.2014	21.6633	41.2412	35.1242	59.5891	28.8952	28.553	39.688	23.1953	26.741	39.6976	24.1063	49.2761	35.16	27.4124	84.3554	39.237	26.8565	35.3854	45.4667	67.9737	27.7176
9418	NVE20848	#N/A	167.802	-5.78607	1.62344	-3.56408	0.000365131	0.0185939	0	0	0	0	0	851.386	0	258.453	0.783217	0	0	0	233.087	0.89731	60.6521	0	0	0	0	4.84723	0	0	180.466	0	2394.45	38.3681	0	0	894.607	0	445.967	0	469.637	0	0	0	110.649	0	42.8931	0.746964	0
16521	NVE25442	nitric oxide synthase-interacting protein	70.181	0.55399	0.155439	3.56403	0.000365206	0.0185939	9.00335	1.91065	1.92768	30.3166	1.15639	4.23575	1.20314	12.0913	6.26573	2.31922	8.14914	14.3491	5.56862	87.9364	0	7.95361	8.25757	14.2355	9.39188	11.3102	14.4422	3.89067	12.1118	18.5605	23.1161	4.46141	9.22976	6.05094	25.5255	5.24307	15.0665	15.9814	0	0.637497	14.9965	9.80924	6.44557	3.45223	5.14717	40.336	25.9852
12665	NVE23589	u6 snrna-associated sm-like protein lsm7	136.342	0.510113	0.143169	3.56302	0.000366619	0.0186246	3.27394	21.0172	7.71071	0	18.5023	148.251	8.42196	25.6941	4.6993	8.11725	11.1125	22.3209	23.8655	35.8924	16.3665	9.94201	10.7348	6.57021	18.7838	17.7732	6.18951	29.5691	12.1118	11.7224	42.3796	25.8762	8.30678	8.06792	43.758	10.4861	33.1462	4.66125	32.6486	10.1999	4.99884	17.835	13.9654	21.5765	19.7308	48.5526	3.46469
7940	NVE24918	cytochrome family subfamily polypeptide 1	35.8872	0.611861	0.17184	3.56065	0.000369942	0.0187519	18.0067	20.0618	17.3491	0	26.597	59.3005	19.2502	13.6028	22.7133	0	0	100.444	15.9104	25.1247	24.0683	0	12.3864	0	17.8446	36.3542	14.4422	49.0225	0	15.6299	0	30.3376	15.6906	0	52.2664	0	20.0886	25.3039	0	0	13.7468	0	30.0793	0	15.4415	44.8178	0
19466	NVE5215	calcium and integrin-binding family member 2 isoform x1	138.07	-0.454217	0.127649	-3.55834	0.000373208	0.0188343	207.895	247.429	198.551	409.995	718.12	334.624	197.315	394.48	119.049	208.729	574.884	255.893	322.98	535.694	277.267	180.945	638.31	222.292	335.29	231.859	774.72	185.196	557.143	213.935	513.371	546.969	479.947	364.065	1485.34	326.569	504.224	75.9118	193.38	471.11	50.6132	208.669	540.354	77.6752	180.151	92.6235	881.765
18328	NVE2287	serine threonine-protein phosphatase 6 catalytic subunit isoform x2	3.59146	2.1366	0.600383	3.55874	0.000372643	0.0188343	0	0	0	0	0	0	0	0	0	0	0	0	0	0	0	0	0	0	0	0	0	0	0	0	0	0	0	0	0	0	0	0	0	0	0	0	0	0	0	0	0
1451	NVE14800	transmembrane protein 258	1343.69	-0.605709	0.170313	-3.55644	0.000375912	0.0189291	3.27394	3.8213	3.85535	0	0	0	2.40627	0	3.91608	0	0	0	1.59104	0	2.8882	0	2.47727	0	2.81756	0	3.09476	1.55627	1.21118	0	0	3.56913	0	8.06792	0	0	4.01772	0	5.02286	0	0	3.567	3.22278	0	3.43145	4.48178	1.73235
11155	NVE10828	atp-binding cassette sub-family b member 9	74.8656	0.350637	0.0986148	3.55562	0.000377092	0.018947	66.2974	38.213	44.3366	202.11	23.1278	29.6502	19.2502	89.1737	73.6224	31.3094	57.0439	42.2502	54.0952	251.247	42.3602	79.5361	63.5833	41.6113	21.6013	44.4329	106.253	40.463	50.8696	97.687	147.365	70.4903	118.141	37.3142	212.712	48.6857	60.2659	106.543	17.58	42.7123	45.6144	123.061	35.4506	37.1115	32.5988	146.405	204.417
11329	NVE6407	basement membrane-specific heparan sulfate proteoglycan core protein precursor	185.996	-0.659249	0.185656	-3.55093	0.000383878	0.0191735	0	0	0	0	0	0	0	0	0	0	0	3.18869	0	5.38386	0	0	0	0	0	0	0	7.00321	0	0	0	0	0	0	0	0	0	0	0	0	0	0	0	0	0	9.71053	0
21750	NVE9374	wings apart- partial	32.8897	-0.649022	0.182783	-3.55077	0.000384104	0.0191735	7.36637	7.64261	12.5299	0	0	0	10.8282	0	14.0979	0	0	0	0	0	0	0	9.08333	0	10.3311	0	0	0	0	0	0	0	7.38381	11.0934	3.6465	15.7292	0	0	15.0686	14.0249	0	0	0	0	0	0	0
3357	NVE25640	cut-like homeobox 1	53.8583	-0.633309	0.178343	-3.55108	0.00038366	0.0191735	8.18486	0.955326	20.2406	1.44365	10.4075	4.23575	24.0627	0	18.014	1.15961	30.374	0	18.2969	1.79462	15.4037	23.8608	18.9924	0	25.3581	0	19.6001	0.778135	15.7453	0	1.92635	4.46141	11.9987	17.1443	1.2155	24.7173	1.00443	0	5.02286	40.1623	1.87456	8.91749	4.29705	1.72612	20.5887	2.98785	8.66174
1349	NVE3099	#N/A	149.312	0.313389	0.0882754	3.55013	0.000385042	0.0191786	47.4722	35.3471	21.2044	8.66188	12.7203	16.943	15.6408	15.1142	10.965	33.6286	24.4474	35.8728	23.8655	27.8166	21.1801	17.8956	15.6894	30.661	26.2973	33.9306	25.7896	24.9003	9.68944	27.3524	13.4844	8.92282	17.5365	12.1019	25.5255	11.9842	12.0532	31.9628	22.6029	33.7873	36.2416	8.02574	9.66835	15.535	14.5837	29.1316	20.7882
12302	NVE11258	#N/A	196.312	-0.368792	0.1039	-3.54949	0.000385981	0.0191837	31.921	15.2852	17.3491	44.753	34.6918	0	13.2345	16.6256	7.83217	13.9153	29.6332	11.9576	15.9104	25.1247	12.5155	13.9188	24.7727	14.2355	17.8446	6.46297	37.1371	12.4502	25.4348	20.5143	18.3003	21.4148	16.6136	30.2547	32.8185	29.9604	25.1108	12.652	7.53429	18.4874	9.37282	11.5927	55.8616	2.58917	10.2943	10.4575	46.7734
8236	NVE10812	#N/A	182.623	-0.342971	0.0966725	-3.54776	0.00038852	0.0191854	20.4622	40.1237	60.7218	10.1055	26.597	8.4715	24.0627	46.854	54.8252	46.3843	72.6014	44.6417	124.896	17.0489	88.5714	37.7796	107.348	52.5617	46.9594	40.3936	8.25268	74.701	32.7019	79.1265	20.2266	30.3376	35.0731	24.2038	6.07749	62.9169	50.2215	85.2343	42.6943	36.9748	15.6214	87.3914	70.9013	115.65	29.1673	26.8907	20.7882
17674	NVE9265	nudix (nucleoside diphosphate linked moiety x)-type motif 19	45.4292	0.546714	0.15408	3.54826	0.000387783	0.0191854	174.338	45.8556	5.78303	76.5132	43.9429	29.6502	468.02	28.717	127.664	44.0651	12.5941	161.826	35.0028	11.665	3.85093	17.8956	9.08333	287.994	30.9932	304.567	596.256	182.084	73.882	14.6531	56.8272	500.57	62.7624	86.7302	416.916	74.901	249.099	11.9861	10.0457	149.812	21.8699	2.67525	236.338	24.1656	76.3497	42.5769	47.6395
22141	NVE25146	#N/A	157.619	0.711208	0.200418	3.54863	0.000387236	0.0191854	0	0	0	0	11.5639	12.7072	0	0	0	0	0	7.97174	0	0	0	0	0	0	0	10.5023	0	5.44694	0	0	0	8.92282	0	0	6.07749	0	5.02215	0	0	0	0	0	6.44557	0	0	8.2166	0
18201	NVE21107	type alpha 1	4846.89	-0.683337	0.192724	-3.54568	0.000391602	0.0192961	0	0	0	0	1.15639	0	0	0	0	0	0.74083	0	0	0	0	0	0	0	0	0	0	0	0	0.97687	0	0	0	0	0	0	0	0	0	0	0	0	0	0	0	0	0
3682	NVE25055	ptprd protein	106.559	-0.91451	0.258238	-3.54134	0.000398094	0.0195143	1035.38	552.178	483.847	356.581	350.387	546.412	545.021	504.814	504.391	459.205	434.127	432.068	450.263	1332.51	457.298	429.495	626.75	966.916	484.621	484.723	408.508	452.096	352.454	990.546	551.898	479.155	809.45	415.498	488.63	396.976	440.945	912.939	416.897	469.835	1155.36	771.363	393.18	394.418	365.449	1687.39	521.436
12701	NVE20115	protein kinase c and casein kinase substrate in neurons protein 1	135.297	0.323482	0.0913481	3.54121	0.000398304	0.0195143	2.45546	1.91065	2.89152	1.44365	0	0	0	3.02284	3.13287	0	0	5.58022	3.97759	7.17848	1.92546	1.9884	2.47727	2.19007	3.75675	0.807871	1.03159	2.3344	0	0	0	0.892282	0.922976	1.00849	0	2.24703	0	1.99768	0	5.09997	0.624855	0.891749	0	1.72612	2.57359	0	6.06321
20026	NVE15273	zinc finger protein 492	3.77986	1.65591	0.467636	3.54102	0.000398581	0.0195143	0	1.91065	0	0	0	0	0	0	0	0	0.74083	0	0	0	0	0	0.825757	0	0	0	0	0.778135	0	0	0	0.892282	1.84595	0	0	0	0	0.665893	0	1.91249	0	0	0	0	0	0	0.866174
25358	NVE23001	suppression of tumorigenicity 18 protein isoform x1	246.506	1.19093	0.336501	3.53915	0.000401416	0.0196113	0	0	0	0	0	0	0	0	0	0	0	0	0	0	0	0	0	0	0	0	0	0	0	0	0	0	0	0	0	0	0	0	0	0	0	0	0	0	0	0	0
10324	NVE12027	ubtf protein	48.3036	0.815048	0.230437	3.53696	0.00040476	0.0197327	0	0	0	0	0	0	0	0	0	0	0	0	0	0	0	0	0	0	0	0	0	0	0	0	0	0	0	0	0	0	0	0	0	0	0	0	0	0	0	0	0
14189	NVE13034	#N/A	1.59795	1.96476	0.555592	3.53633	0.000405722	0.0197377	0	0.955326	0.963838	1.44365	2.31278	4.23575	0	0	0	0	0	0	2.38655	1.79462	0	0	0.825757	0	0	0	1.03159	0	0	0	0	0.892282	0	0	2.431	0	0	1.99768	0	0	0.624855	0	0	0	0.857862	0.746964	0
24473	NVE11481	wiskott-aldrich syndrome protein family member 3 isoform x1	232.788	0.41541	0.117646	3.53103	0.000413952	0.0200582	414.154	68.7834	123.371	140.034	105.232	101.658	114.298	77.0823	117.482	47.5439	63.7114	64.5711	84.3249	701.697	67.3913	43.7448	264.242	356.981	134.304	86.4422	87.6847	38.1286	106.584	523.602	76.0907	88.3359	263.048	115.976	91.1624	63.6659	86.3811	376.895	128.083	67.5747	433.024	363.834	89.1637	91.4842	87.5019	1018.11	120.398
4622	NVE514	replication factor c subunit 2	58.8552	0.600498	0.170067	3.53096	0.000414058	0.0200582	219.354	7.64261	31.8067	17.3238	15.0331	42.3575	8.42196	25.6941	35.2447	2.31922	11.1125	3.98587	11.1372	323.032	9.62732	7.95361	147.811	225.577	37.5675	7.27084	9.28427	2.3344	18.1677	246.171	53.9377	33.9067	131.063	38.3226	75.3609	5.24307	36.1595	165.807	25.1143	8.92496	318.676	256.824	51.5645	16.3981	9.43648	489.261	110.87
25626	NVE5792	#N/A	7.48693	1.34299	0.380667	3.52799	0.000418731	0.0202419	0	0	0	0	0	0	0	0	0	0	0.74083	0	0	0	0	0	0	0	0	0	0	0	0	0	0	0	0	0	0	0	0	0.665893	0	0	0	0	0	0	0	0	0
9106	NVE8388	#N/A	45.4715	0.647421	0.183557	3.52708	0.000420163	0.0202684	20.4622	0	2.89152	0	0	0	0	0	3.91608	0	0	0	0	27.8166	0	0	11.5606	105.123	6.57432	0	0	0	0	40.0517	0	0	47.0718	0	0	0	0	21.3086	0	0	23.1196	84.7162	0	6.04141	0	53.0344	0
14766	NVE22835	#N/A	45.3648	-0.693591	0.196678	-3.52652	0.000421055	0.0202689	0	0.955326	0	0	0	0	0	1.51142	0	0	0	0	0	0	0	0	0	1.09503	0.939188	0	1.03159	0	0	0	1.92635	0	0.922976	0	0	0	0	0	0	1.27499	0	0	0	0	0	0	0
20859	NVE6418	receptor-type tyrosine-protein phosphatase f precursor	63.1373	-1.52034	0.431324	-3.52483	0.000423759	0.0202716	51.5646	76.4261	194.695	8.66188	58.976	59.3005	144.376	58.9453	127.664	77.6937	92.6038	41.453	125.692	30.5085	169.441	123.281	113.955	62.417	111.763	70.2848	17.5369	88.7074	69.0373	99.6408	71.2748	29.4453	83.0678	134.129	25.5255	193.994	50.2215	108.54	107.991	90.5245	43.115	156.948	65.5299	147.583	52.3296	41.083	83.1527
22653	NVE6144	neurotrypsin precursor	159.54	-0.738074	0.209362	-3.52534	0.000422934	0.0202716	0	0	0	0	0	0	0	0	0	0	0	0	0	0	0	0	0	0	0	0	0	0	0	0	0	0	0	0	0	0	0	0	0	0	0	0	0	0	0	0	0
24343	NVE5695	#N/A	32.3605	-0.623923	0.176972	-3.52555	0.00042261	0.0202716	0	0	0	0	0	16.943	0	1.51142	0	0	0	0	14.3193	0	4.81366	0	0	0	0.939188	1.61574	0	0	0	0	28.8952	0	0	0	7.29299	0	5.02215	0	7.53429	0	0.624855	0	3.22278	0	1.71572	0	0
17053	NVE15573	neuropilin 2b	65.7223	-1.4505	0.411737	-3.52288	0.000426887	0.0203208	25.3731	0	43.3727	37.5348	40.4737	55.0647	37.2973	33.2512	44.6433	2.31922	31.8557	0	34.2073	2.69193	34.6584	31.8144	68.5379	1.09503	20.6621	17.7732	29.916	38.1286	46.0249	18.5605	28.8952	16.0611	0.922976	56.4755	32.8185	46.4386	21.093	15.3155	0	23.5874	12.4971	49.0462	16.1139	1.72612	18.873	36.6012	1.73235
12567	NVE1916	protein n-terminal asparagine amidohydrolase	586.76	-0.582945	0.165458	-3.52323	0.000426318	0.0203208	27.01	3.8213	2.89152	38.9784	21.9715	0	2.40627	42.3197	3.91608	10.4365	20.7433	0.797174	15.9104	21.5354	9.62732	1.9884	80.0985	13.1404	7.51351	4.03936	33.0107	0	15.7453	10.7456	70.3116	10.7074	17.5365	36.3057	10.9395	12.7332	20.0886	1.99768	10.0457	31.8748	1.87456	2.67525	24.708	9.49364	48.0403	8.2166	24.2529
18937	NVE13648	mediator of rna polymerase ii transcription subunit 13-like	3.97953	3.58041	1.01643	3.52253	0.000427443	0.0203208	0	0	0	0	0	0	0	0	0	0	0	0	0	0	0	0	0	0	0	0	0	0	0	0	0	0	0	0	0	0	0	0	0	0	0	0	0	0	0	0	0
14054	NVE26081	lix1-like protein	105.1	0.293591	0.083419	3.51947	0.000432409	0.0205144	70.3898	70.6941	22.1683	50.5276	33.5354	29.6502	38.5004	64.991	54.0419	63.7784	51.8581	70.1513	38.9804	59.2225	21.1801	51.6985	28.9015	76.6524	64.804	63.8218	61.8951	57.582	18.1677	22.468	60.6799	46.3987	61.8394	36.3057	55.9129	28.4624	34.1507	55.2691	35.16	80.3246	62.4855	33.8865	33.3021	32.7962	36.0302	55.2753	51.1042
11589	NVE14739	#N/A	32.2266	-0.672418	0.191117	-3.51836	0.000434228	0.0205583	0.818486	0	0	0	0	0	0	0	0	0	0	0	0	0	0	0	0	0	0.939188	0	0	0.778135	0	0	0	0	0	0	0	0	0	0	5.02286	0.637497	0	0	0	0	0	0	0
15611	NVE4519	#N/A	298.273	-0.870067	0.24737	-3.51726	0.00043602	0.0205583	0	0	0	85.1751	77.4783	59.3005	1.20314	99.7536	0.783217	45.2247	117.051	45.4389	35.0028	0.89731	65.4658	117.316	0	41.6113	0	48.4723	0	99.6013	0	55.6816	0	84.7668	59.0704	94.7981	0	65.1639	90.3988	41.9512	0	72.0371	59.3612	73.1234	70.9013	56.9618	63.4818	110.551	0
16101	NVE2092	bifunctional protein ncoat	3200.07	-0.326609	0.0928463	-3.51774	0.000435235	0.0205583	373.23	359.202	513.726	518.269	472.965	199.08	552.24	400.526	468.364	359.478	538.584	376.266	465.378	375.076	419.751	483.182	404.621	298.945	359.709	282.755	622.046	425.64	402.112	362.419	427.649	265.9	359.961	450.795	608.965	446.41	303.338	326.287	527.4	336.598	308.053	447.658	333.021	403.911	413.49	286.087	550.02
7540	NVE17739	neurotrypsin precursor	145.268	-0.433425	0.12335	-3.51379	0.000441768	0.0207866	8.18486	8.59793	10.6022	21.6547	9.25114	0	8.42196	21.1599	7.04895	8.11725	10.3716	8.76891	16.7059	1.79462	13.4783	13.9188	9.90909	7.66524	6.57432	10.5023	21.6633	8.55948	15.7453	3.90748	11.5581	12.4919	14.7676	17.1443	9.72399	15.7292	9.03988	2.66357	20.0914	10.8374	1.24971	4.45875	13.9654	11.2198	12.0101	6.72267	24.2529
5203	NVE25870	stimulated by retinoic acid gene 6 protein	179.755	-0.398293	0.113431	-3.51132	0.000445889	0.0208949	77.7562	12.4192	29.879	15.8801	45.0993	59.3005	38.5004	31.7398	26.6294	9.27686	45.1907	16.7406	27.8431	47.5574	30.8074	29.826	119.735	15.3305	15.027	13.7338	43.3266	10.1158	25.4348	41.0285	16.3739	21.4148	25.8433	41.3481	110.61	21.7213	48.2127	34.6264	22.6029	30.5998	11.2474	30.3195	36.5249	21.5765	15.4415	9.71053	97.8776
21083	NVE16740	centrosomal protein	7.37188	0.825763	0.235162	3.51147	0.000445644	0.0208949	0	0	0	0	1.15639	4.23575	0	0	0	0	0	4.78304	0	0	0	0	0	0	0	2.42361	0	1.55627	0	0	0	2.67685	0	0	1.2155	0	1.00443	0	0	0	0	0	2.14852	0	0	3.73482	0
12988	NVE15249	histone -like	21.712	0.640146	0.182413	3.50932	0.000449253	0.0210097	0	0	0	0	1.15639	0	0	0	0	0	11.8533	0	0.795518	0	2.8882	5.96521	0	0	0	9.69446	0	7.78135	0	0	0	0	0	0	0	0	0	0	0	0	0	0	1.07426	0	0	4.48178	0
5954	NVE12983	myosin light polypeptide 6 isoform x2	1906.42	-0.688562	0.196333	-3.50711	0.000453008	0.0210475	0	0	0	0	0	0	0	0	0	0	0	0	0	0	0	0	0	0	0	0	0	0	0	0	0	0	0	0	0	0	0	0	0	0	0	0	0	0	0	0	0
22417	NVE4948	acyl-coenzyme a short branched chain	241.492	-0.403684	0.115073	-3.50807	0.000451378	0.0210475	0	2.86598	0	0	1.15639	0	1.20314	0	0	5.79804	1.48166	0	0	0	0	1.9884	0.825757	3.2851	3.75675	0.807871	3.09476	3.11254	1.21118	0	1.92635	0.892282	0	0	0	7.4901	0	0.665893	0	7.01246	0	0.891749	0	4.31529	0	0.746964	6.06321
2778	NVE21192	zinc finger c3h1 domain-containing protein	37.8882	0.398679	0.113691	3.50668	0.000453728	0.0210475	37.6504	45.8556	26.9875	53.4149	21.9715	42.3575	27.6722	36.274	33.6783	44.0651	31.1149	56.5993	47.7311	43.0709	35.6211	49.71	40.4621	37.2312	30.054	57.3589	28.8844	52.9132	23.0124	46.8898	37.5637	49.9678	33.2271	35.2972	43.758	32.9565	49.2171	39.9536	22.6029	29.3249	49.3635	24.0772	47.2675	36.2484	30.883	41.083	38.1116
14430	NVE1251	transmembrane protein 30a	235.58	0.408251	0.116397	3.50742	0.000452479	0.0210475	413.335	256.983	131.082	170.35	126.047	76.2435	98.6573	151.142	145.678	198.293	151.87	192.916	151.148	533.002	132.857	125.269	252.682	474.15	257.338	197.928	127.917	257.563	99.3168	380.979	110.765	196.302	347.039	149.257	123.981	168.527	116.514	360.248	113.014	224.399	534.876	346.89	136.431	199.366	241.917	746.964	206.149
23504	NVE4478	fumarylacetoacetate hydrolase domain containing 2a	116.723	0.332098	0.0947524	3.5049	0.000456776	0.0211461	387.144	382.13	313.247	319.046	329.572	317.681	238.221	516.905	255.329	402.384	405.975	513.38	287.977	324.826	223.354	423.53	264.242	384.357	261.094	449.176	331.139	437.312	181.677	340.928	436.317	470.233	432.876	274.309	602.887	330.314	441.95	346.93	223.517	460.273	324.3	156.056	521.017	277.905	228.191	380.205	261.584
3673	NVE22935	#N/A	21.0086	-5.13699	1.46638	-3.50318	0.00045974	0.0211979	9.82183	12.4192	13.4937	0	0	0	10.8282	0	13.3147	0	0	0	0	0	0	0	14.8636	0	15.027	0	19.6001	0	19.3789	0	16.3739	0	0	0	0	0	0	0	15.0686	0	0	14.268	0	0	0	0	0
9119	NVE23923	thyroid stimulating hormone receptor	49.6649	-0.714202	0.203848	-3.50361	0.000458996	0.0211979	0	0	0	0	0	0	0	0	0	0	0	0	0	0	0	0	0	0	0	0	0	0	0	0	0	0	0	0	0	0	0	0	0	0	0	0	0	0	0	0	0
8628	NVE19105	ectonucleotide pyrophosphatase phosphodiesterase family member 5 precursor	49.3029	0.397271	0.113485	3.50063	0.000464157	0.0213587	185.796	99.3539	95.42	82.2878	67.0708	72.0077	61.36	80.1052	115.916	90.4494	87.418	110.01	99.4397	199.203	71.2422	85.5013	104.045	153.305	93.9188	106.639	89.7479	112.83	60.559	173.883	88.6119	76.7362	119.987	71.6028	83.8694	64.4149	77.3412	153.155	75.3429	69.4872	253.066	125.737	91.3122	72.4969	81.4969	273.389	118.666
6880	NVE25454	zinc phosphodiesterase elac protein 2	56.6476	0.535253	0.152977	3.49892	0.000467152	0.0214535	14.7327	18.1512	1.92768	51.9713	9.25114	4.23575	18.0471	13.6028	14.0979	4.63843	6.66747	26.3067	1.59104	43.0709	4.81366	13.9188	9.08333	162.065	48.8378	101.792	78.4005	28.0129	18.1677	9.7687	8.66856	47.2909	41.5339	31.2632	175.032	27.7134	19.0842	12.652	10.0457	31.8748	11.2474	16.9432	13.9654	4.31529	13.7258	85.9008	31.1822
13905	NVE23335	#N/A	41.5013	-0.581504	0.166241	-3.49795	0.00046884	0.021488	43.3798	85.024	134.937	8.66188	53.1941	12.7072	120.314	6.04567	104.168	133.355	119.274	35.0756	108.19	4.48655	138.633	121.293	96.6136	71.1773	45.081	64.6297	28.8844	79.3698	38.7578	14.6531	37.5637	19.6302	71.0691	73.6198	7.29299	107.858	45.1994	21.9745	123.06	88.6121	1.87456	162.298	41.8962	114.787	43.751	29.1316	49.3719
5603	NVE19283	heavy polypeptide 1	4137.62	-1.44353	0.412967	-3.49551	0.000473165	0.021617	4.09243	4.77663	8.67455	2.88729	2.31278	4.23575	2.40627	1.51142	5.48252	3.47882	1.48166	3.18869	6.36414	0	5.77639	3.9768	4.95454	5.47517	14.0878	3.23149	1.03159	3.11254	4.84472	7.81496	0.963173	2.67685	6.46083	2.01698	1.2155	5.99208	4.01772	4.66125	2.51143	7.01246	2.49942	6.24224	1.07426	12.0828	0	2.24089	5.19704
16665	NVE17179	#N/A	17.8402	1.29427	0.370288	3.4953	0.000473538	0.021617	0	0	0	0	0	0	0	0	0	0	0	0	0	0	0	0	0	0	0	0	0	0	0	0	0	0	0	0	0	0	0	0	0	0	0.624855	0	0	0	0	0	0
12344	NVE7759	polymorphic outer membrane protein	32.2396	-0.990171	0.283392	-3.494	0.000475837	0.021636	54.8386	100.309	83.8539	14.4365	106.388	296.502	39.7035	60.4567	34.4615	57.9804	132.609	51.0191	66.028	123.829	65.4658	35.7912	162.674	107.313	81.7094	42.0093	26.8212	95.7106	87.205	99.6408	79.9433	132.058	131.986	51.433	57.1284	78.6461	112.496	102.547	75.3429	96.8995	126.846	236.314	82.7181	53.5096	76.3497	311.484	100.476
3526	NVE1501	histamine h2 receptor	13.2304	-0.626181	0.179192	-3.49447	0.000475011	0.021636	0	8.59793	0	0	0	0	0	15.1142	0.783217	19.7133	0	0	0	0	0	0	0	28.4709	19.723	0	0	0	0	0.97687	0	0	39.688	0	0	12.7332	0	0	0	0	0	30.3195	0	19.8503	0	0	0
5562	NVE22418	#N/A	36.3324	0.574601	0.164503	3.49295	0.000477719	0.0216786	225.084	14.3299	63.6133	21.6547	50.8813	148.251	24.0627	102.776	79.8881	40.5863	51.1173	94.0665	16.7059	421.736	40.4348	17.8956	242.773	290.184	67.6216	29.8912	52.6108	32.6817	44.8137	373.164	37.5637	24.0916	205.824	50.4245	53.4819	30.7094	62.2747	332.946	40.1829	28.0499	489.886	396.828	38.6734	44.016	48.0403	609.522	131.658
11161	NVE10820	haus augmin-like complex subunit 4	141.71	0.371912	0.106579	3.48955	0.00048384	0.0219131	2.45546	5.73195	1.92768	10.1055	3.46918	16.943	6.01569	0	3.91608	9.27686	5.18581	10.3633	12.7283	3.58924	6.73913	1.9884	5.7803	1.09503	11.2703	8.88658	5.15793	8.55948	16.9565	7.81496	4.81586	6.24597	0	5.04245	7.29299	6.74109	10.0443	3.32946	2.51143	0	6.8734	2.67525	9.66835	7.76752	6.8629	14.1923	6.92939
25334	NVE25361	zranb3 protein	22.7743	0.497069	0.1425	3.4882	0.000486293	0.0219808	50.7461	47.7663	24.096	28.8729	12.7203	25.4145	16.8439	28.717	23.4965	44.0651	17.7799	50.2219	24.6611	84.3472	36.5838	21.8724	23.947	47.0865	36.6283	43.625	28.8844	44.3537	21.8012	60.566	36.6006	32.1221	41.5339	24.2038	31.603	24.7173	31.1374	65.2575	30.1372	27.4124	89.9791	33.8865	31.1536	25.8917	33.4566	76.9373	33.7808
25380	NVE17057	contactin associated 2	1.39613	-1.72407	0.494511	-3.48642	0.000489538	0.0219837	2.45546	1.91065	5.78303	2.88729	2.31278	0	13.2345	6.04567	3.91608	2.31922	0.74083	3.18869	3.97759	0.89731	4.81366	7.95361	2.47727	1.09503	2.81756	0	0	0	3.63354	0	0.963173	3.56913	3.6919	8.06792	0	5.99208	7.03102	0.665893	10.0457	4.46248	0.624855	8.91749	2.14852	1.72612	2.57359	0	3.46469
20314	NVE9779	transmembrane protein with egf-like and two follistatin-like domains 2	997.129	-0.56354	0.161655	-3.48606	0.000490186	0.0219837	93.3074	67.8281	107.95	72.1823	0	59.3005	133.548	105.799	94.7692	51.0227	0	65.3682	79.5518	54.7359	84.7205	53.6869	120.561	39.4213	37.5675	0	183.622	0	117.485	0	113.654	49.0755	75.684	98.8321	1.2155	54.6778	63.2791	0	42.6943	72.0371	0	40.1287	60.1586	63.8663	64.3397	0	142.919
24558	NVE15668	histone	1656.91	0.551642	0.158212	3.48673	0.000488962	0.0219837	11.4588	24.8385	7.71071	30.3166	11.5639	25.4145	9.6251	15.1142	4.6993	15.0749	14.0758	23.118	13.5238	43.9682	5.77639	11.9304	5.7803	19.7106	13.1486	12.1181	10.3159	14.0064	12.1118	12.6993	26.0057	36.5836	17.5365	15.1274	40.1115	20.9723	26.1152	30.6311	20.0914	21.6749	31.8676	20.5102	39.7477	35.3854	17.1572	51.5405	31.1822
10802	NVE7606	#N/A	10.0834	0.837997	0.240365	3.48635	0.000489663	0.0219837	0	0	0	0	0	0	0	0	0	0	0	0	0	0	0	0	0	0	0	0	0	0	0	0	0	0	0	0	0	0	0	0	0	0	0	0	0	0	0	0	0
23335	NVE15873	plasma membrane calcium-transporting atpase 3 isoform x4	376.448	-0.80476	0.230945	-3.48464	0.000492798	0.0220149	4.09243	1.91065	3.85535	7.21823	3.46918	8.4715	3.60941	13.6028	5.48252	0	2.22249	10.3633	3.97759	20.6381	3.85093	5.96521	5.7803	2.19007	1.87838	4.03936	3.09476	3.11254	4.84472	27.3524	5.77904	3.56913	4.61488	4.03396	12.155	1.49802	5.02215	20.6427	2.51143	6.37497	21.2451	2.67525	7.51983	2.58917	4.28931	10.4575	0
16654	NVE5084	f-box wd repeat-containing protein 11 isoform x4	2.34001	1.83823	0.527456	3.48508	0.000491985	0.0220149	0	0	0	0	0	0	0	1.51142	0.783217	0	0.74083	0.797174	0	0	0	0	0	1.09503	0.939188	0	0	0	0	0	1.92635	0.892282	0	0	0	0.74901	0	0	0	0	0	0	0	0	0	0	0
20353	NVE11625	neuropilin 2	5.26103	11.5881	3.32673	3.48335	0.000495189	0.0220787	0.818486	0	0	1.44365	0	0	0	0	0	0	0	0	0	0	0	0	0	0	0	0	0	0	1.21118	0	3.85269	0.892282	0	0	2.431	0.74901	0	0.665893	2.51143	0.637497	1.24971	0.891749	1.07426	0	0	0	0
23219	NVE2602	#N/A	24.237	0.503622	0.144659	3.48144	0.000498724	0.0221932	133.413	25.7938	38.5535	27.4293	16.1895	42.3575	21.6565	13.6028	30.5454	24.3518	40.0048	35.0756	39.7759	242.274	26.9565	17.8956	88.356	113.884	41.3243	23.4283	18.5685	27.2347	18.1677	181.698	17.3371	27.6607	80.2989	38.3226	25.5255	28.4624	36.1595	147.828	20.0914	21.0374	144.966	123.953	32.2278	26.7548	26.5937	330.158	43.3087
22432	NVE646	leucine-rich repeat-containing protein like protein	31.2547	-0.55807	0.160399	-3.47926	0.000502808	0.0222886	0	0.955326	0	2.88729	0	0	0	6.04567	0	0	4.44498	0	6.36414	0	1.92546	1.9884	2.47727	0	3.75675	8.07871	5.15793	0	2.42236	0	0	0	0	2.01698	0	3.74505	0	0	0	0	0	4.45875	0	0	0	0	0
18225	NVE3903	5-oxoprolinase (atp-hydrolysing)	93.6591	0.498161	0.143169	3.47953	0.0005023	0.0222886	4.91092	0.955326	0	0	0	0	0	0	0	0	0	0	0	8.9731	0	0	1.65151	5.47517	0.939188	0	1.03159	0	0	6.83809	0	0	1.84595	0	0	0	0	4.66125	0	0	4.99884	5.3505	0	0	0	5.97571	0.866174
16308	NVE16103	methyltransferase-like protein 4	60.9073	0.313753	0.0902076	3.47812	0.000504936	0.0223398	6.54789	8.59793	17.3491	1.44365	2.31278	8.4715	4.81255	0	8.61538	6.95765	5.92664	3.98587	4.77311	0.89731	2.8882	11.9304	5.7803	6.57021	4.69594	4.84723	0	12.4502	8.47826	4.88435	1.92635	9.8151	8.30678	0	0	2.99604	5.02215	4.66125	2.51143	11.4749	4.99884	1.7835	5.37131	6.90447	1.71572	6.72267	3.46469
11277	NVE17329	#N/A	2685.04	-0.624235	0.179543	-3.47681	0.000507421	0.0223659	33.5579	0	75.1794	25.9856	0	0	107.079	0	73.6224	57.9804	0	8.76891	62.8459	5.38386	91.4596	25.8492	34.6818	33.9461	0	0	31.9791	14.0064	0	0	34.6742	0	0	0	0	47.1877	0	0	0	33.1498	0	93.6337	0	78.5383	71.2026	13.4453	36.3793
25417	NVE14532	#N/A	4.78126	2.2578	0.649394	3.47678	0.000507474	0.0223659	0	0	0	0	0	0	0	0	0	0	0	0	0	0	0	0	0	0	0	0	0	0	0	0	0	0	0	0	0	0	0	0	0	0	0	0	0	0	0	0	0
24883	NVE18646	#N/A	11.4937	-3.34304	0.962968	-3.4716	0.00051736	0.022671	0	12.4192	0	40.4221	0	0	0	13.6028	0	5.79804	0	0	22.2745	0	9.62732	1.9884	4.12879	16.4255	7.51351	0	10.3159	0	27.8571	0	32.7479	0	28.6122	31.2632	1.2155	25.4664	0	0	25.1143	38.8873	0	0	2.14852	2.58917	12.0101	0	15.5911
20164	NVE7034	spna2 protein	1821.4	-0.503054	0.144887	-3.47205	0.000516496	0.022671	13.0958	8.59793	34.6982	4.33094	1.15639	0	33.6878	0	27.4126	15.0749	2.96332	1.59435	11.9328	1.79462	28.882	11.9304	0.825757	8.76028	0.939188	0.807871	0	8.55948	0	5.86122	7.70538	0	1.84595	11.0934	0	0	2.00886	1.33179	27.6257	15.2999	1.24971	25.8607	4.29705	17.2612	9.43648	10.4575	6.06321
5958	NVE9111	ankyrin isoform cra_a	39.1353	0.476032	0.137089	3.47243	0.000515769	0.022671	232.45	13.3746	51.0834	66.4077	41.6301	59.3005	30.0784	40.8083	46.993	28.9902	34.819	27.1039	37.3893	285.345	41.3975	49.71	62.7576	248.573	40.3851	16.9653	24.758	22.5659	44.8137	211.981	35.6374	33.0144	113.526	37.3142	32.8185	38.9485	34.1507	215.083	45.2057	36.3373	248.067	157.84	31.1536	41.4268	53.1875	299.532	110.87
13153	NVE15005	alpha-2-macroglobulin receptor-associated protein precursor	27.8698	0.888761	0.256195	3.46908	0.000522235	0.0228411	0	0.955326	0	0	0	0	0	0	0	0	0	0	0.795518	0.89731	0	0	0	0	0	0.807871	0	0	0	0.97687	0	0	0	0	0	0	0	0	0	0	0	0	0	0	0	0	0
14238	NVE15528	cathepsin l1	113.51	-0.516311	0.148877	-3.46803	0.000524296	0.0228876	23.7361	17.1959	24.096	17.3238	15.0331	4.23575	25.2659	22.6713	15.6643	26.671	17.0391	5.58022	15.1148	12.5623	13.4783	9.94201	13.2121	15.3305	15.9662	8.88658	23.7265	17.119	18.1677	0	20.2266	12.4919	21.2284	25.2123	8.50849	23.2193	12.0532	0	27.6257	16.5749	0	17.835	7.51983	24.1656	27.4516	22.4089	22.5205
13233	NVE391	bai1-associated protein 3	550.755	-0.344791	0.0995328	-3.4641	0.000532015	0.0231366	34.3764	8.59793	21.2044	7.21823	37.0046	63.5362	32.4847	30.2284	40.7273	13.9153	14.8166	17.5378	11.9328	15.2543	17.3292	33.8028	18.9924	12.0454	18.7838	22.6204	30.9476	13.2283	30.2795	21.4911	9.63173	17.8456	13.8446	33.2802	21.879	25.4664	28.1241	14.6496	32.6486	5.09997	11.2474	25.8607	8.59409	15.535	4.28931	20.915	35.5131
9785	NVE5194	#N/A	118.852	-0.298166	0.0860633	-3.4645	0.000531224	0.0231366	561.481	433.718	973.477	939.814	1052.32	1893.38	1278.93	979.399	852.923	649.38	710.456	573.965	714.375	666.701	1087.89	703.894	771.257	501.526	714.722	632.563	652.993	633.402	1384.38	756.098	787.875	1051.11	718.998	1107.32	725.653	1046.37	1189.25	668.556	1780.6	613.272	674.218	1145.9	895.934	944.186	1189	657.328	771.761
804	NVE15563	#N/A	229.519	-1.18645	0.342679	-3.46227	0.000535648	0.023163	394.51	1388.09	1235.64	60.6331	328.415	550.647	715.867	332.512	751.105	1106.27	971.229	554.036	1606.95	195.614	1408.48	974.317	721.712	693.157	734.445	622.869	278.528	668.418	279.783	585.145	227.309	103.505	788.221	562.738	224.867	889.075	146.647	877.646	949.32	1036.57	233.696	735.693	278.234	984.749	219.613	193.464	482.459
10490	NVE10083	charged multivesicular body protein 3	186.912	0.273686	0.0790316	3.46299	0.0005342	0.023163	41.7428	39.1684	31.8067	15.8801	28.9098	16.943	26.469	18.137	32.8951	34.7882	25.9291	37.4672	28.6386	52.044	16.3665	23.8608	24.7727	38.3262	29.1148	25.8519	31.9791	38.1286	9.68944	28.3292	27.932	16.9534	29.5352	14.1189	21.879	17.2272	14.062	37.9559	32.6486	29.9624	55.6121	46.371	24.708	21.5765	16.2994	55.2753	31.1822
15918	NVE17046	#N/A	10.9513	1.1537	0.333201	3.46249	0.000535199	0.023163	0	0	0	0	0	4.23575	0	0	0	0	0	0	0	0	0	0	0	0	0	0	0	0.778135	1.21118	0	0.963173	0	0	1.00849	0	0.74901	0	0	0	0.637497	0	0	0	0	0	0	0
20080	NVE7818	uromodulin preproprotein	18.17	-0.651536	0.188213	-3.46169	0.000536796	0.023169	0	0	0	0	0	0	0	0	0	0	0	0	0	0	0	0	0	0	0	0	0	0	0	0	0	0	0	0	0	0	0	0	0	0	0	0	0	0	0	0	0
4029	NVE1873	#N/A	85.4978	0.402109	0.11623	3.45959	0.000540999	0.0233066	0	0	0	23.0983	46.2557	211.787	0	30.2284	0	27.8306	53.3398	17.5378	38.1849	0.89731	53.913	45.7332	0	24.0908	0	17.7732	0	45.91	0	41.0285	0	25.8762	28.6122	41.3481	0	47.9367	48.2127	19.3109	0	21.0374	31.2427	55.2885	29.0051	44.016	24.0201	66.4798	0
23035	NVE9529	#N/A	463.922	-0.541028	0.156467	-3.45779	0.000544634	0.0234193	360.134	843.553	1136.37	75.0696	344.605	470.168	712.257	386.923	732.308	437.172	846.028	444.026	1613.31	108.575	1207.27	477.216	1347.64	475.245	386.946	424.94	315.665	586.714	488.106	670.133	253.314	588.014	613.779	675.689	256.47	696.58	338.493	532.048	605.254	822.371	159.963	666.137	486.64	662.829	361.16	225.583	291.9
13801	NVE8236	rna-binding protein 15 isoform x1	178.249	0.446347	0.12913	3.45655	0.000547128	0.0234825	21.2806	51.5876	40.4812	57.7458	28.9098	4.23575	10.8282	42.3197	33.6783	68.4169	51.1173	30.2926	41.3669	21.5354	29.8447	57.6637	31.3788	81.0326	37.5675	31.507	25.7896	91.0418	16.9565	67.404	18.3003	77.6285	31.3812	27.2292	30.3875	38.1995	55.2437	57.9327	0	47.8123	20.6202	23.1855	89.1637	75.0861	28.3095	30.6255	15.5911
7074	NVE12248	nidogen and egf-like domain-containing protein 1 precursor	6.46459	-0.823592	0.238483	-3.45346	0.000553444	0.0235722	0	0.955326	0	0	0	0	0	3.02284	0	2.31922	0	0.797174	0	0	0	3.9768	3.30303	3.2851	0	0.807871	2.06317	0	1.21118	3.90748	0	2.67685	4.61488	0	0	2.99604	1.00443	2.66357	0	1.91249	1.87456	0.891749	4.29705	1.72612	1.71572	2.24089	0.866174
3091	NVE19869	contactin associated protein isoform cra_b	96.7699	-0.550821	0.159542	-3.45252	0.000555377	0.0235722	11.4588	28.6598	27.9513	8.66188	13.8767	12.7072	25.2659	9.06851	28.1958	22.0325	14.8166	13.552	30.2297	9.87041	30.8074	7.95361	31.3788	22.9957	35.6892	11.3102	8.25268	13.2283	20.5901	27.3524	13.4844	8.03054	23.0744	22.1868	2.431	18.7253	7.03102	30.6311	32.6486	17.8499	4.37398	23.1855	13.9654	25.0287	18.0151	3.73482	11.2603
18471	NVE22697	procollagen- 2-oxoglutarate 5-dioxygenase 3	1214.58	-0.421902	0.122135	-3.45438	0.000551559	0.0235722	143.235	154.763	193.732	281.511	0	482.875	332.066	275.078	225.566	143.791	176.318	187.336	210.812	137.288	245.497	145.153	231.212	166.445	179.385	209.239	241.391	0.778135	310.062	171.929	267.762	347.098	174.442	239.012	0	232.193	324.431	137.174	298.86	179.774	151.84	197.968	228.818	161.392	251.354	0	187.093
8553	NVE3975	#N/A	143.932	0.334351	0.096805	3.45386	0.00055262	0.0235722	0	22.9278	1.92768	0	46.2557	4.23575	2.40627	3.02284	3.13287	59.14	44.4498	37.4672	1.59104	34.9951	2.8882	51.6985	1.65151	83.2226	85.4661	0.807871	26.8212	27.2347	0	1.95374	0	21.4148	29.5352	37.3142	3.6465	35.9525	32.1418	1.99768	22.6029	51.6372	1.87456	0	31.1536	83.7166	29.1673	31.3725	29.4499
12317	NVE1593	peptidyl-prolyl cis-trans isomerase e	45.0958	0.845755	0.244936	3.45297	0.000554458	0.0235722	0.818486	0.955326	0.963838	0	1.15639	0	0	1.51142	2.34965	1.15961	0.74083	0.797174	0.795518	0	0.962732	0	0	1.09503	0	0.807871	0	0	0	0.97687	1.92635	0	0	3.02547	4.86199	1.49802	1.00443	2.66357	0	0.637497	0	0	0	2.58917	1.71572	0.746964	0.866174
11236	NVE18120	#N/A	7.66365	0.932667	0.270023	3.45402	0.000552289	0.0235722	0.818486	0	0	0	3.46918	0	2.40627	0	1.56643	0	0	0.797174	0.795518	0	0.962732	0	0	1.09503	0	2.42361	0	0.778135	1.21118	5.86122	0	0.892282	0	0	2.431	0	1.00443	4.66125	2.51143	0	3.74913	0	0	0	1.71572	0.746964	0.866174
22623	NVE5565	#N/A	64.4896	0.462398	0.133983	3.45116	0.000558189	0.0235969	1700.81	233.099	679.506	319.046	631.39	1016.58	506.521	377.855	493.426	231.922	260.031	256.69	281.613	2566.31	415.9	381.773	1848.87	1747.68	863.114	219.741	231.075	220.212	346.398	2390.4	220.567	356.913	1259.86	434.659	289.289	297.357	391.728	1577.5	668.04	259.461	1978.29	2468.36	468.378	473.819	360.302	7117.82	459.072
15993	NVE12569	ubiquitin specific peptidase like 1	85.9505	0.462556	0.134064	3.45025	0.000560069	0.0235969	42.5613	73.5601	34.6982	43.3094	33.5354	46.5932	16.8439	34.7626	43.0769	51.0227	25.9291	68.5569	31.0252	64.6063	31.7702	65.6173	50.3712	48.1815	38.5067	48.4723	36.1055	55.2476	31.4907	59.5891	39.4901	46.3987	69.2232	42.3566	48.6199	29.2114	37.1639	54.6032	47.7172	50.3622	66.8595	43.6957	33.3021	40.5637	36.8881	79.9251	49.3719
19109	NVE5003	nhp2-like protein 1	131.972	0.594175	0.17219	3.45069	0.000559165	0.0235969	11.4588	0	3.85535	49.084	0	16.943	0	28.717	9.3986	0	2.22249	3.98587	17.5014	119.342	9.62732	0	6.60606	17.5206	0.939188	0	4.12634	0	8.47826	46.8898	200.34	11.5997	20.3055	0	77.7919	0	23.1019	45.2807	12.5571	1.91249	124.346	25.8607	9.66835	1.72612	5.14717	92.6235	25.119
22644	NVE15015	ube2o protein	20.5165	0.792701	0.229743	3.45038	0.000559805	0.0235969	0	0	0	0	0	0	0	0	0	0	0	0	0	0	0	0	0	0	0	0	0	0	0	0	0	0	0	0	0	0	0	0	0	0	0	0	0	0	0	0	0
21125	NVE24637	apoptotic chromatin condensation inducer in the nucleus isoform x7	1813.65	-0.273667	0.0793976	-3.4468	0.000567278	0.0237018	128.502	185.333	247.706	405.665	230.122	482.875	368.16	262.987	208.336	238.879	187.43	180.958	225.132	160.619	287.857	167.026	212.22	117.169	179.385	138.146	199.096	185.974	354.876	183.652	191.671	237.347	160.598	263.216	240.669	272.64	269.187	177.793	411.874	182.324	130.595	300.519	263.194	245.109	298.536	127.731	160.242
21968	NVE11710	#N/A	35.7276	0.382024	0.110822	3.4472	0.000566432	0.0237018	38.4688	32.4811	21.2044	14.4365	18.5023	21.1787	13.2345	10.5799	14.8811	25.5114	25.1882	34.2785	15.9104	27.8166	17.3292	21.8724	28.9015	22.9957	16.9054	42.0093	26.8212	36.5723	12.1118	28.3292	19.2635	27.6607	20.3055	19.1613	42.5425	18.7253	25.1108	27.9675	5.02286	31.8748	44.9895	22.2937	31.1536	25.0287	24.0201	38.0951	22.5205
18530	NVE20757	#N/A	59.0375	0.447119	0.129714	3.44696	0.000566927	0.0237018	29.4655	30.5704	33.7343	57.7458	20.8151	16.943	32.4847	40.8083	28.979	28.9902	19.2616	35.0756	22.2745	31.4059	14.441	27.8376	19.8182	30.661	17.8446	41.2014	23.7265	35.0161	16.9565	37.1211	21.1898	31.2299	28.6122	21.1783	18.2325	13.4822	39.1728	37.29	12.5571	20.3999	35.6167	26.7525	36.5249	32.7962	28.3095	20.168	23.3867
533	NVE24268	setx protein	285.473	0.498402	0.144607	3.44659	0.000567719	0.0237018	0	12.4192	1.92768	0	1.15639	8.4715	2.40627	1.51142	0.783217	1.15961	0	5.58022	2.38655	1.79462	3.85093	5.96521	0	1.09503	1.87838	2.42361	1.03159	0	1.21118	0.97687	0.963173	2.67685	0.922976	0	0	2.99604	0	0.665893	0	0	1.87456	0	0	6.90447	1.71572	0	1.73235
4824	NVE282	ras-related protein rab-26	181.011	0.726248	0.210659	3.44751	0.000565788	0.0237018	0	0	0.963838	0	0	0	0	1.51142	0	0	10.3716	0	0	1.79462	0	0	0	0	0	0	0	5.44694	0	4.88435	0	8.03054	0	0	1.2155	0	6.02659	1.33179	0	0	0.624855	0	12.8911	0	0	2.98785	0
7022	NVE20233	isoform cra_b	68.7849	-1.02469	0.297449	-3.44491	0.000571253	0.023806	85.1226	91.7113	110.841	163.132	151.487	245.673	147.986	131.493	112.783	105.524	100.753	98.8495	127.283	106.78	140.559	109.362	123.038	82.1276	154.027	82.4029	104.19	94.1543	210.745	113.317	184.929	136.519	97.8354	148.248	182.325	137.818	150.665	87.2319	195.891	99.4495	128.095	150.706	118.169	108.745	139.832	108.31	89.2159
11385	NVE16439	#N/A	38.9512	-1.18136	0.343188	-3.44232	0.000576756	0.0239052	9.82183	36.3024	26.0236	8.66188	15.0331	12.7072	16.8439	15.1142	18.7972	27.8306	44.4498	11.1604	57.2773	8.07579	25.9938	19.884	42.1136	25.1858	21.6013	25.044	9.28427	43.5756	15.7453	14.6531	11.5581	18.7379	20.3055	17.1443	7.29299	25.4664	7.03102	26.6357	10.0457	35.0623	4.37398	10.701	17.1882	38.8376	17.1572	3.73482	15.5911
18704	NVE12284	tripartite motif-containing isoform cra_a	30.5425	0.555049	0.161224	3.44271	0.000575906	0.0239052	0.818486	0.955326	0.963838	0	0	4.23575	0	33.2512	0	1.15961	0	57.3965	0	26.9193	0	85.5013	65.2348	0	49.777	75.132	18.5685	98.8231	29.0683	71.3115	12.5212	12.4919	28.6122	2.01698	3.6465	62.1679	18.0798	94.5568	0	68.8497	9.37282	1.7835	37.5992	0.863058	49.756	7.46964	16.4573
15555	NVE16290	alpha-l- tissue	71.3709	0.563182	0.163591	3.44263	0.000576083	0.0239052	0	0.955326	0	4.33094	9.25114	0	0	3.02284	0.783217	3.47882	2.96332	0.797174	0.795518	0	0.962732	0	1.65151	2.19007	0	0.807871	0	3.89067	0	0	5.77904	13.3842	1.84595	3.02547	9.72399	0	9.03988	0	0	0	1.87456	0	9.66835	1.72612	4.28931	4.48178	0
20969	NVE3938	selenoprotein h	29.8167	0.808643	0.235147	3.43888	0.000584124	0.0241669	0	0	0	0	0	4.23575	0	0	0	0	0	0	1.59104	0.89731	0	0	0.825757	0	0	0	0	0	0	0	0.963173	0	0	0	8.50849	0.74901	1.00443	0.665893	0	0	0	0	0	0	0.857862	0.746964	0
14816	NVE11365	rna binding protein	80.4929	0.563875	0.164026	3.43772	0.000586629	0.0242269	376.504	2.86598	34.6982	1.44365	8.09475	4.23575	14.4376	6.04567	36.028	4.63843	16.2983	2.39152	10.3417	547.359	12.5155	3.9768	120.561	385.452	49.777	3.23149	13.4106	3.89067	13.323	412.239	8.66856	11.5997	159.675	13.1104	13.3705	9.73714	13.0576	293.659	17.58	2.54999	388.035	215.803	4.29705	12.0828	7.72076	557.235	81.4203
584	NVE4428	protein tyrosine phosphatase type iva 1	404.541	0.612077	0.17828	3.43322	0.000596453	0.0245884	0	15.2852	1.92768	1.44365	1.15639	0	0	0	0	1.15961	0	7.17456	2.38655	3.58924	0.962732	7.95361	0.825757	0	6.57432	0.807871	0	2.3344	1.21118	5.86122	0.963173	0.892282	0.922976	0	3.6465	0.74901	1.00443	10.6543	2.51143	5.09997	7.49826	2.67525	2.14852	0.863058	1.71572	1.49393	6.92939
5347	NVE17380	#N/A	305.674	-0.365513	0.106505	-3.43188	0.000599412	0.0246661	64.6604	1.91065	14.4576	79.4005	42.7865	4.23575	12.0314	31.7398	14.8811	10.4365	58.5256	7.17456	12.7283	24.2274	4.81366	0	65.2348	14.2355	30.054	30.6991	72.211	2.3344	26.646	27.3524	57.7904	48.1832	42.4569	71.6028	36.465	18.7253	97.4298	5.99303	7.53429	45.8998	5.62369	6.24224	59.0844	0.863058	18.0151	11.2045	42.4425
22991	NVE7865	transmembrane protein 173	121.091	0.514906	0.150101	3.43039	0.000602717	0.0247136	3.27394	9.55326	5.78303	0	1.15639	4.23575	2.40627	1.51142	0.783217	0	0	11.9576	2.38655	4.48655	0.962732	3.9768	4.12879	0	3.75675	5.6551	2.06317	5.44694	4.84472	4.88435	6.74221	3.56913	5.53785	0	3.6465	8.23912	4.01772	6.65893	2.51143	2.54999	6.8734	1.7835	9.66835	0	0.857862	9.71053	0.866174
11362	NVE579	tetratricopeptide tpr_2 repeat protein	33.3009	1.05125	0.306423	3.4307	0.000602022	0.0247136	1.63697	0	0	0	0	0	2.40627	0	0.783217	1.15961	0.74083	0.797174	0	4.48655	0	0	1.65151	1.09503	1.87838	0.807871	2.06317	0.778135	0	0	0	0.892282	0	0	1.2155	1.49802	0	1.33179	0	0.637497	4.37398	0.891749	0	0.863058	0.857862	2.24089	1.73235
17971	NVE16922	#N/A	52.1487	-0.320988	0.0936418	-3.42783	0.000608436	0.0247532	26.1916	11.4639	24.096	10.1055	28.9098	67.772	26.469	31.7398	23.4965	28.9902	20.7433	23.9152	23.8655	53.8386	34.6584	25.8492	36.3333	18.6156	27.2365	16.9653	29.916	12.4502	33.9131	30.283	12.5212	14.2765	22.1514	44.3736	29.172	19.4743	22.0975	31.9628	25.1143	13.3874	29.3682	59.7472	12.8911	17.2612	27.4516	27.6377	28.5837
18418	NVE13872	#N/A	68.0817	0.321022	0.0936563	3.42766	0.000608797	0.0247532	76.1192	56.3642	30.8428	46.1967	25.4406	59.3005	37.2973	27.2055	38.3776	40.5863	41.4865	47.0332	27.8431	79.8606	41.3975	37.7796	30.553	64.6071	35.6892	22.6204	27.8528	51.3569	46.0249	47.8666	55.864	49.9678	52.6096	42.3566	36.465	45.6896	44.195	51.2737	57.7629	42.0748	84.9802	48.1545	30.0793	47.4682	44.6088	111.298	46.7734
5215	NVE24471	#N/A	113.739	0.382282	0.111513	3.42815	0.000607701	0.0247532	4.91092	5.73195	3.85535	1.44365	10.4075	8.4715	2.40627	10.5799	5.48252	3.47882	2.22249	17.5378	3.18207	5.38386	4.81366	3.9768	9.08333	3.2851	3.75675	8.07871	5.15793	4.66881	6.0559	7.81496	1.92635	4.46141	5.53785	2.01698	1.2155	2.99604	7.03102	3.99536	0	0.637497	2.49942	5.3505	6.44557	8.63058	4.28931	7.46964	1.73235
12339	NVE1626	mitochondrial thiamine pyrophosphate carrier	176.118	0.492974	0.143827	3.42754	0.000609074	0.0247532	1.63697	0.955326	0.963838	1.44365	0	4.23575	2.40627	0	3.13287	0	0.74083	0	0	6.28117	2.8882	5.96521	2.47727	3.2851	0	1.61574	0	1.55627	1.21118	2.93061	1.92635	2.67685	0.922976	2.01698	3.6465	4.49406	1.00443	1.99768	0	0	3.12427	0	3.22278	0	0	0.746964	0
15647	NVE9294	phosphohistidine phosphatase 1	40.4249	0.510466	0.148865	3.42906	0.000605668	0.0247532	0.818486	0.955326	0	0	4.62557	0	1.20314	1.51142	0.783217	5.79804	2.96332	6.37739	2.38655	8.07579	1.92546	3.9768	0.825757	6.57021	1.87838	0.807871	0	3.11254	7.26708	4.88435	0	3.56913	0.922976	3.02547	7.29299	0.74901	4.01772	8.6566	2.51143	2.54999	8.74797	3.567	4.29705	8.63058	4.28931	5.22875	0.866174
13336	NVE19227	#N/A	22.4307	-0.686635	0.200358	-3.42704	0.0006102	0.0247551	0	0	0	0	0	0	0	0	0	0	0	0	0	0	0	0	0	0	0	0	0	0	0	0	0	0	0	1.00849	0	0	0	0	2.51143	0	0	0	0	0	0.857862	0	0
10810	NVE14355	desumoylating isopeptidase 2	103.448	0.296757	0.086663	3.42426	0.000616477	0.0249657	501.732	487.216	236.14	300.278	225.497	601.476	262.284	235.781	296.839	509.068	341.523	439.243	282.409	384.049	188.696	334.052	245.25	454.439	375.675	454.832	474.529	533.801	224.068	267.662	414.164	293.561	319.35	308.598	273.487	257.66	270.192	360.248	276.257	400.985	489.886	238.989	345.912	263.233	271.084	436.227	372.455
9483	NVE19184	gelsolin isoform 2	5928.21	-0.651462	0.190539	-3.41904	0.000628431	0.0253394	0	0	0	0	0	0	0	0	0	0	0	0	0	0	0	0	0	0	0	0	0	0	0	0	0	0	0	0	0	0	0	0	0	0	0	0	0	0	0	0	0
9955	NVE19615	#N/A	381.772	0.574742	0.168095	3.41916	0.000628156	0.0253394	66.2974	0	10.6022	0	1.15639	12.7072	1.20314	3.02284	7.04895	0	0.74083	0	0.795518	111.266	0.962732	1.9884	95.7878	50.3716	14.0878	0	0	0.778135	1.21118	82.0571	0.963173	0	76.607	0	2.431	1.49802	1.00443	66.5893	5.02286	0	72.4831	84.7162	2.14852	6.90447	0	218.113	3.46469
18626	NVE3730	#N/A	347.646	0.9112	0.266527	3.41878	0.000629016	0.0253394	0	1.91065	0	1.44365	0	4.23575	0	0	0.783217	1.15961	2.22249	0	1.59104	0	1.92546	0	1.65151	0	1.87838	1.61574	2.06317	0	0	0.97687	0	0	0	0	0	0.74901	0	1.33179	0	1.91249	0.624855	0	2.14852	3.45223	0	0	0
9102	NVE21681	rhamnose-binding lectin-like	5.20069	-4.81488	1.4089	-3.41748	0.000632042	0.0254167	0	17.1959	0	0	0	0	0	16.6256	0	0	0.74083	0	31.8207	0	28.882	7.95361	56.9773	0	23.4797	0	15.4738	0	24.2236	0	18.3003	0	62.7624	0	0	28.4624	0	0	97.9457	17.8499	0	0.891749	0	0	24.878	0	51.9704
20536	NVE80	sulfide:quinone mitochondrial	126.978	0.505593	0.147973	3.41679	0.000633631	0.0254361	0.818486	6.68728	2.89152	4.33094	1.15639	4.23575	1.20314	3.02284	3.91608	5.79804	0.74083	7.17456	4.77311	9.87041	0.962732	5.96521	3.30303	2.19007	6.57432	2.42361	0	1.55627	0	8.79183	0.963173	0.892282	0.922976	3.02547	1.2155	2.24703	2.00886	4.66125	0	1.27499	4.99884	0.891749	2.14852	1.72612	0	1.49393	0
19927	NVE24086	#N/A	16.6855	-0.90591	0.26535	-3.41402	0.000640125	0.0255348	21.2806	12.4192	38.5535	623.655	1.15639	487.111	0	142.073	56.3916	1.15961	28.8924	8.76891	196.493	431.606	113.602	15.9072	175.886	67.8922	5.63513	0.807871	8.25268	10.1158	62.9814	195.374	1131.73	60.6752	310.12	1.00849	695.265	2.99604	73.3235	193.775	148.174	15.2999	149.34	517.215	47.2675	18.9873	53.1875	613.257	249.458
23386	NVE6250	protein tyrosine phosphatase	778.397	-0.769977	0.225613	-3.41283	0.000642932	0.0255348	293.837	0	46.2642	1.44365	2.31278	25.4145	1.20314	3.02284	31.3287	0	6.66747	0.797174	3.18207	446.86	8.66459	0	184.144	384.357	53.5337	0.807871	4.12634	1.55627	3.63354	345.812	3.85269	2.67685	223.36	1.00849	7.29299	1.49802	3.01329	340.937	10.0457	1.27499	587.988	268.417	1.07426	19.8503	1.71572	637.16	103.075
6224	NVE23029	unconventional myosin-ic	537.679	-0.677682	0.198713	-3.41035	0.000648804	0.0255348	0	0	0	0	0	0	0	0	0	0	0	0	0	0	0	0	0	0	0	0	0	0	0	0	0	0	0	0	0	0	0	0	0	0	0	0	0	0	0	0	0
20307	NVE9773	collagen alpha-1 chain	327.48	-0.658642	0.193051	-3.41175	0.000645468	0.0255348	0	0	0	0	0	0	0	0	0	0	0	0	0	0	0	0	0	0	0	0	0	0	0	0	0	0	0	0	0	0	0	0	0	0	0	0	0	0.863058	0.857862	0.746964	0
3309	NVE628	#N/A	10079.8	-0.496351	0.145526	-3.41073	0.000647884	0.0255348	36.8319	0	80.9624	0	63.6016	0	96.251	66.5024	74.4056	70.7361	74.8239	52.6135	3.18207	1.79462	0.962732	0	0.825757	81.0326	0	0	0	0	0	1.95374	0	0.892282	69.2232	1.00849	46.189	110.105	0	3.99536	2.51143	0	3.74913	114.144	0	74.223	60.0504	0	0
2619	NVE6128	#N/A	65.5723	-0.471776	0.138348	-3.41008	0.000649434	0.0255348	9.00335	6.68728	8.67455	12.9928	4.62557	50.829	3.60941	9.06851	10.965	5.79804	5.92664	5.58022	21.479	7.17848	19.2546	3.9768	18.9924	5.47517	12.2094	4.84723	22.6949	3.89067	19.3789	13.6762	37.5637	24.0916	13.8446	12.1019	31.603	11.9842	14.062	1.99768	25.1143	11.4749	4.37398	3.567	15.0397	6.90447	9.43648	9.71053	19.0558
18363	NVE22522	syntaxin 5	164.178	0.336696	0.0986528	3.41293	0.000642675	0.0255348	53.2016	71.6494	47.2281	69.295	56.6632	67.772	37.2973	40.8083	50.1259	57.9804	47.4132	87.6891	51.7087	64.6063	51.0248	55.6753	34.6818	56.9418	60.108	71.9005	53.6424	63.0289	50.8696	59.5891	64.5326	51.7524	53.5326	50.4245	92.3779	51.6817	57.2526	59.9303	20.0914	56.7372	86.2299	41.9122	39.7477	45.7421	44.6088	75.4433	73.6247
5681	NVE1973	wd repeat domain 8	31.0574	0.68509	0.200766	3.41238	0.000643984	0.0255348	1.63697	1.91065	0	0	0	4.23575	0	16.6256	0.783217	0	2.22249	0	0	13.4597	0	0	0.825757	1.09503	1.87838	0.807871	2.06317	0	1.21118	10.7456	1.92635	3.56913	3.6919	4.03396	13.3705	1.49802	1.00443	8.6566	0	1.27499	16.2462	0	8.59409	0	0	1.49393	0
25207	NVE3275	ribokinase	40.0997	0.75582	0.221588	3.41093	0.000647428	0.0255348	0.818486	0	0	0	0	0	0	0	0	0	0	0	140.011	0	124.192	125.269	0	0	0	0.807871	0	0	0	0	0	0	0	0	0	0	1.00443	0	0	0	0	0	0	0	0	0	0
21353	NVE23633	#N/A	58.4075	0.84781	0.248296	3.41451	0.000638975	0.0255348	0	0	0	0	0	0	0	0	0	0	0	0	0	0	0	0	0	0	0	0	0	0	0	0.97687	0	0	0	0	0	0	0	0	0	0	0	0	0	0	0	0	0
10070	NVE24278	#N/A	135.635	1.3887	0.406986	3.41216	0.000644492	0.0255348	0	0	0	0	0	4.23575	0	0	0	0	0	0	0	0	0	0	0	0	0	0	0	0.778135	0	0	0	0	0	0	0	0	0	0	0	0	0	0	0	0	0	0	0
21337	NVE22850	#N/A	46.8048	3.48676	1.0223	3.41069	0.000647984	0.0255348	0.818486	0	1.92768	0	0	0	0	0	1.56643	2.31922	0	0.797174	0	0.89731	0	0	0	0	0.939188	0	0	0	0	0	0.963173	0	0	0	0	0.74901	0	0.665893	0	0.637497	0	0	0	0	0.857862	0.746964	0
18202	NVE21105	type alpha isoform cra_a	4291.69	-0.636346	0.186675	-3.40885	0.000652376	0.0255629	53.2016	39.1684	61.6857	56.3022	1.15639	0	54.1412	0	59.5245	56.8208	0	0	62.0504	0	50.0621	0	58.6288	43.8014	53.5337	0	0	0	70.2485	0	45.2691	0	40.6109	66.5604	0	0	0	0	0	0	0	0	0	77.6752	0	0	0
5067	NVE3776	#N/A	2.94985	1.35816	0.398387	3.40915	0.000651662	0.0255629	1.63697	0	0	0	0	0	0	1.51142	0.783217	0	0	0	0	0	0	0	0.825757	0	0	0	0	0	0	0	0	0	0	1.00849	0	0	0	0.665893	0	0.637497	0	0	0	0	0.857862	0	0
20031	NVE1342	sec4p	376.716	-0.303265	0.089005	-3.40728	0.000656129	0.0256662	338.035	375.443	666.976	541.367	562.007	1156.36	729.101	453.426	570.965	336.286	465.982	283.794	576.75	419.044	810.621	548.799	504.538	336.176	426.391	291.642	373.434	305.029	586.211	455.222	576.941	485.401	488.254	600.052	591.948	492.849	458.021	360.248	690.643	415.648	253.691	690.214	353.432	478.134	466.677	404.107	458.206
17090	NVE21267	proteasome subunit alpha type-2	191.026	0.435793	0.127976	3.40527	0.00066098	0.025812	97.3998	83.1133	50.1196	99.6116	69.3835	50.829	57.7506	61.9682	68.9231	84.6514	68.8972	138.708	50.1176	82.5525	45.2484	59.6521	42.1136	139.069	86.4053	136.53	179.496	125.28	82.3603	51.7741	79.9433	98.151	65.5313	76.6453	102.102	53.1797	91.4032	91.2273	40.1829	103.274	186.207	33.8865	93.4607	63.0032	58.3346	70.2146	94.4129
12062	NVE24450	small subunit processome component partial	46.1919	-0.775889	0.22793	-3.40408	0.000663884	0.0258814	0	4.77663	0	0	8.09475	8.4715	0	0	0	10.4365	7.4083	13.552	0	16.1516	0	23.8608	0	4.38014	8.45269	0	0	3.89067	1.21118	5.86122	0	3.56913	6.46083	7.05943	7.29299	0.74901	6.02659	3.32946	0	8.28746	2.49942	0.891749	8.59409	6.04141	2.57359	6.72267	0
11567	NVE7591	protein nas- isoform a	14.7532	-0.825142	0.242526	-3.40228	0.000668256	0.0260076	350.312	1539.03	139.757	856.082	1247.75	1313.08	729.101	1298.31	691.58	786.214	899.368	1101.69	802.677	2354.54	218.54	1755.76	336.909	373.407	662.128	1694.11	425.013	773.466	449.348	243.241	615.467	1955.88	695.924	342.887	2991.34	1098.8	1839.11	1102.72	371.692	950.508	1515.9	205.102	1378.28	343.497	859.578	136.694	291.9
16834	NVE24210	transcription factor etv6	34.5046	0.638286	0.187638	3.40168	0.000669737	0.0260211	617.139	18.1512	51.0834	23.0983	0	8.4715	18.0471	18.137	68.9231	0	11.8533	16.7406	16.7059	620.939	12.5155	5.96521	105.697	289.089	91.1013	8.88658	0	46.6881	12.1118	409.309	6.74221	25.8762	178.134	2.01698	13.3705	18.7253	32.1418	392.877	20.0914	22.3124	546.748	225.613	21.4852	16.3981	6.00504	1154.06	51.1042
23094	NVE956	eph receptor a3	32.022	-1.28789	0.378818	-3.39976	0.000674455	0.0261602	0.818486	8.59793	2.89152	5.77458	11.5639	8.4715	6.01569	9.06851	3.91608	11.5961	4.44498	2.39152	9.54621	0	12.5155	5.96521	18.9924	9.85531	5.63513	1.61574	2.06317	0.778135	9.68944	11.7224	0.963173	0.892282	11.0757	4.03396	3.6465	9.73714	4.01772	4.66125	2.51143	6.37497	0.624855	2.67525	0	16.3981	10.2943	2.98785	5.19704
22947	NVE11798	coiled-coil domain-containing protein 124	7.23879	-3.8487	1.13278	-3.39756	0.000679903	0.0262827	18.8252	0	27.9513	28.8729	4.62557	4.23575	31.2816	0	22.7133	0	0	0	32.6162	0	30.8074	1.9884	26.4242	0	0	25.8519	18.5685	0	29.0683	27.3524	51.0482	0.892282	24.9203	22.1868	0	21.7213	4.01772	25.9698	40.1829	17.2124	12.4971	58.8554	1.07426	0	59.1925	1.49393	42.4425
18427	NVE15431	#N/A	197.1	0.45045	0.132564	3.398	0.000678812	0.0262827	1.63697	0.955326	4.81919	0	5.78196	4.23575	1.20314	12.0913	3.13287	3.47882	9.6308	3.18869	2.38655	4.48655	1.92546	7.95361	3.30303	3.2851	1.87838	3.23149	6.18951	2.3344	2.42236	4.88435	1.92635	3.56913	4.61488	8.06792	1.2155	2.24703	3.01329	9.3225	0	2.54999	9.99768	0	2.14852	3.45223	2.57359	4.48178	6.06321
16759	NVE6279	concanavalin a-like lectin glucanases superfamily protein	41.1083	0.757905	0.223177	3.39598	0.000683836	0.0263903	0.818486	0	0	0	0	63.5362	0	0	0	0	77.0464	0	0	70.8875	0.962732	0	0	0	0.939188	33.9306	0	35.7942	0	58.6122	0	57.9983	0	0	0	0	57.2526	43.283	0	0	64.9849	0.891749	42.9705	0	0	80.6721	0
17056	NVE15574	receptor-type tyrosine-protein phosphatase s isoform 2 precursor	497.574	-0.919352	0.270784	-3.39515	0.000685922	0.0264264	135.05	66.8728	62.6495	38.9784	28.9098	72.0077	40.9067	55.9225	68.1398	59.14	42.2273	55.005	52.5042	175.873	69.3167	37.7796	94.1363	130.309	75.1351	33.9306	45.3897	50.5788	69.0373	113.317	48.1586	69.598	77.53	57.484	71.7144	39.6976	54.2393	98.5521	52.74	47.8123	168.086	126.628	23.6338	53.5096	79.7812	298.039	67.5615
2688	NVE14030	mapkbp1 protein	557.991	-0.438575	0.129267	-3.39279	0.000691852	0.0265657	0	0	0.963838	0	1.15639	16.943	0	9.06851	0.783217	1.15961	0	0.797174	1.59104	0	0	0	1.65151	0	0	1.61574	1.03159	0	2.42236	0	23.1161	0.892282	0	0	6.07749	0.74901	10.0443	0.665893	12.5571	0	1.24971	0.891749	2.14852	0.863058	1.71572	4.48178	0
19326	NVE9785	#N/A	4.1991	1.88283	0.554909	3.39305	0.00069118	0.0265657	0	0	0	0	0	0	0	0	0	0	0	0	0	0	0	0	0	0	0	0	0	0	0	0	0	0	0	0	0	0	0	0	0	0	0	0	0	0	0	0	0
18996	NVE1647	cystatin b	40.9268	1.53643	0.452912	3.39233	0.000693018	0.0265661	0	0	0	0	0	0	0	0	0	0	0	0	0	0	0	0	0	0	0	0	0	0	0	0	0	0	0.922976	0	0	0	1.00443	0	0	0	0	0	0	0	0	0	0
2003	NVE17982	centrosomal protein of 76 kda	68.87	0.456466	0.134608	3.39107	0.000696205	0.0265994	94.1259	31.5257	22.1683	60.6331	40.4737	12.7072	22.8596	31.7398	31.3287	28.9902	41.4865	33.4813	27.8431	122.034	25.031	17.8956	68.5379	94.173	38.5067	33.1227	36.1055	28.791	27.8571	82.0571	59.7167	37.4758	47.9947	32.2717	53.4819	23.9683	30.1329	97.8862	17.58	28.0499	113.724	87.3914	36.5249	25.8917	36.0302	179.271	75.3571
18442	NVE24649	anamorsin	187.921	0.484471	0.14286	3.39122	0.00069581	0.0265994	1.63697	1.91065	0	1.44365	0	8.4715	1.20314	3.02284	0	0	0	3.98587	0.795518	5.38386	0	3.9768	0	0	0.939188	0.807871	1.03159	0.778135	0	0	0.963173	0.892282	0.922976	0	1.2155	0	0	1.33179	2.51143	0	1.24971	0.891749	0	0.863058	0.857862	0	2.59852
16524	NVE25441	transient receptor potential cation channel subfamily a member partial	135.545	-0.55296	0.163093	-3.39047	0.000697737	0.0266137	10.6403	30.5704	2.89152	30.3166	8.09475	8.4715	7.21882	28.717	7.83217	27.8306	2.22249	5.58022	23.8655	6.28117	23.1056	5.96521	63.5833	26.2808	38.5067	50.8959	18.5685	7.78135	79.9379	73.2653	59.7167	6.24597	44.3028	48.4075	85.0849	68.909	5.02215	49.9419	40.1829	49.7248	52.4878	77.5822	4.29705	37.1115	108.091	12.6984	43.3087
22622	NVE5564	cdt1 protein	149.982	0.601044	0.17731	3.3898	0.000699449	0.0266347	46.6537	0	8.67455	0	0	0	0	0	10.1818	0	0	0	0	83.4498	0	0	47.0682	89.7929	15.027	0	0	0	0	68.3809	0	0	22.1514	0	0	0	0	39.9536	2.51143	0	56.2369	37.4535	0	6.04141	0	206.909	9.52791
5710	NVE7834	zinc finger protein 76	84.3939	0.614065	0.181249	3.38797	0.000704112	0.0267679	350.312	8.59793	53.0111	37.5348	5.78196	105.894	2.40627	16.6256	57.1748	8.11725	28.8924	24.7124	11.1372	655.036	11.5528	11.9304	194.053	200.391	84.5269	15.3496	37.1371	16.3408	49.6584	591.006	23.1161	21.4148	202.132	5.04245	14.586	7.4901	19.0842	358.25	45.2057	5.73747	366.165	219.37	6.44557	41.4268	6.00504	1010.64	70.1601
15876	NVE22369	#N/A	181.46	-0.399372	0.117928	-3.38659	0.000707676	0.0268589	113.77	145.21	147.467	108.273	119.108	118.601	172.049	241.827	166.042	146.111	114.829	85.2976	178.992	114.856	177.143	165.037	156.894	179.586	188.777	105.831	131.011	88.7074	221.646	77.1727	162.776	139.196	164.29	134.129	120.334	184.257	128.567	80.573	205.937	146.624	71.2334	153.381	103.129	125.143	158.704	63.4919	132.525
2753	NVE8178	ribonucleoside-diphosphate reductase large subunit	273.814	0.595545	0.17588	3.38609	0.000708967	0.0268635	5.7294	0	4.81919	0	5.78196	8.4715	1.20314	0	5.48252	0	6.66747	12.7548	4.77311	10.7677	5.77639	1.9884	6.60606	0	0	12.9259	2.06317	7.78135	0	0	2.88952	2.67685	0	3.02547	7.29299	0	8.03545	0	0	0	0	0	3.22278	0	0	18.6741	9.52791
2290	NVE5464	protection of telomeres protein 1 isoform x1	21.7094	0.675463	0.199537	3.38515	0.000711405	0.0269115	136.687	0	34.6982	0	0	0	1.20314	0	25.8461	0	0	1.59435	0	223.43	1.92546	0	104.045	157.685	27.2365	0.807871	0	0	0	176.814	0	0	120.91	0	0	0.74901	0	96.5544	0	1.91249	174.334	181.917	0	10.3567	0.857862	364.518	27.7176
16194	NVE9733	kiaa0101	31.7122	0.793802	0.234584	3.38388	0.000714695	0.0269669	0	0	0	0	0	0	1.20314	0	0	0	0	0	0	0	0	0	0	0	0	0	0	0	0	0	0	0	0	0	0	0	0	0	0	0	0	0	0	0	0.857862	0	0
11417	NVE21161	latent-transforming growth factor beta-binding protein 2	4.44927	1.28346	0.379309	3.38368	0.000715219	0.0269669	0	0	0	0	0	0	1.20314	0	0	0	0	0	0	0.89731	1.92546	0	0.825757	0	0	0	0	0	1.21118	0	0.963173	0	0	1.00849	0	0	0	0	0	0	0	0.891749	0	0	0.857862	1.49393	0
25359	NVE23002	#N/A	59.8968	1.15148	0.34048	3.38193	0.00071979	0.0270948	1.63697	0	0	0	0	0	0	0	0	0	0	0	0.795518	0	0	0	0	1.09503	0	0	0	0	1.21118	0	0	0.892282	0	0	1.2155	0	0	0	0	0.637497	0	0	1.07426	0	1.71572	1.49393	0
2272	NVE18227	beta- -galactosyltransferase 6	30.532	0.42506	0.125708	3.38132	0.000721391	0.0271106	59.7495	87.89	28.9152	38.9784	21.9715	33.886	22.8596	52.8996	42.2937	84.6514	42.9682	68.5569	51.7087	68.1956	19.2546	39.768	40.4621	74.4624	67.6216	59.7825	56.7372	73.9228	37.5466	46.8898	59.7167	39.2604	56.3015	36.3057	47.4045	44.1916	38.1684	47.2784	10.0457	64.3872	79.9814	41.0205	61.2329	39.7007	32.5988	71.7085	43.3087
22215	NVE24372	#N/A	2.46056	-3.36711	0.996162	-3.38008	0.000724639	0.0271882	0	0	0	17.3238	0	0	0	36.274	0	0	0	0	13.5238	0	20.2174	25.8492	14.0379	0	0	0	14.4422	0	15.7453	0	0	0	0	12.1019	0	20.2233	0	0	0	0	0	14.268	0	0	0	0	0
21381	NVE15114	#N/A	37.4231	0.530609	0.157066	3.37825	0.000729498	0.0273258	0	0	0	50.5276	11.5639	12.7072	0	18.137	0.783217	42.9055	25.1882	27.9011	35.0028	27.8166	29.8447	19.884	0	40.5163	0.939188	16.1574	23.7265	15.5627	23.0124	54.7047	29.8584	22.307	11.0757	9.07641	15.8015	9.73714	18.0798	61.2621	0	15.2999	54.3624	15.1597	12.8911	37.1115	23.1623	9.71053	38.1116
19589	NVE8206	adp-ribosylation factor interacting protein 1 (arfaptin 1)	207.28	0.521051	0.154278	3.37734	0.000731907	0.0273714	127.684	42.0343	33.7343	24.542	20.8151	21.1787	19.2502	30.2284	29.7622	35.9478	29.6332	66.1654	24.6611	138.186	22.1428	47.7216	38.8106	129.214	33.8108	49.2801	37.1371	35.0161	18.1677	80.1034	35.6374	36.5836	67.3772	29.2462	38.896	17.2272	40.1772	104.545	20.0914	38.2498	129.97	62.4224	35.4506	37.9746	28.3095	115.032	51.9704
3798	NVE16141	#N/A	87.8105	-0.394541	0.116849	-3.37649	0.000734174	0.0274115	216.899	106.996	124.335	167.463	327.259	271.088	190.096	234.27	220.084	75.3745	145.203	176.973	246.611	149.851	284.006	129.246	147.811	194.916	181.263	105.831	433.266	145.511	334.286	131.877	358.3	311.406	304.582	334.819	612.611	161.037	156.691	82.5707	248.631	169.574	143.092	152.489	213.778	88.0319	177.577	194.958	351.666
24485	NVE10350	#N/A	60.1841	0.52032	0.154433	3.36922	0.000753811	0.0280991	94.9444	7.64261	14.4576	5.77458	10.4075	0	7.21882	9.06851	17.2308	6.95765	5.18581	2.39152	4.77311	191.127	2.8882	1.9884	74.3182	65.7021	30.054	6.46297	6.18951	7.78135	2.42236	173.883	6.74221	7.13826	60.9164	6.05094	9.72399	9.73714	1.00443	101.216	15.0686	5.73747	113.724	88.2832	6.44557	10.3567	6.8629	327.17	13.8588
8972	NVE11388	cap-gly domain-containing linker protein 1	1140.44	-0.347458	0.103152	-3.36842	0.000756007	0.0281352	41.7428	59.2302	50.1196	59.1895	97.137	110.129	49.3286	113.356	35.2447	28.9902	54.8215	47.8304	66.8235	69.0929	76.0559	53.6869	37.9848	31.756	56.3513	43.625	139.264	33.4598	75.0932	39.0748	43.3428	90.1205	71.0691	196.656	142.213	77.1481	59.2614	47.2784	60.2743	57.3747	74.9826	57.9637	51.5645	58.688	66.0554	68.7207	80.5541
10296	NVE12393	c-maf-inducing protein	258.605	-0.238615	0.0708521	-3.36779	0.000757747	0.0281434	388.781	707.896	535.894	249.751	432.491	245.673	475.239	400.526	466.797	586.762	663.784	614.621	670.622	326.621	484.254	516.985	658.129	333.986	473.351	566.318	720.046	573.485	370.621	353.627	325.552	337.283	556.554	375.158	593.163	442.665	410.812	312.97	301.372	620.922	157.463	347.782	383.511	476.408	481.261	250.98	554.351
12737	NVE18836	#N/A	44.9105	1.07939	0.320537	3.36745	0.000758677	0.0281434	0	0	0	0	1.15639	0	1.20314	1.51142	0	0	0	0	0.795518	0.89731	0.962732	0	0	0	0	0	1.03159	0	0	0	1.92635	0	0	0	1.2155	0	1.00443	1.33179	0	0	0	0	0	0	0	0.746964	0
12252	NVE12531	#N/A	1.9614	2.36143	0.701579	3.36588	0.000762999	0.028258	0	0	0	0	0	0	0	0	0	0	0	0	0	0	0	0	0	0	0	0	0	0	0	0	0	0	0	0	0	0	0	0	0	0	0	0	0	0.863058	0	0	0
23213	NVE6516	protein phosphatase 1b isoform 2	459.334	0.316389	0.0940557	3.36385	0.000768639	0.0284211	144.054	103.175	84.8178	79.4005	53.1941	38.1217	61.36	117.891	51.6923	70.7361	80.0097	95.6608	63.6414	153.44	43.323	71.5825	88.356	111.694	84.5269	96.9446	105.222	87.1511	39.969	131.877	62.6062	58.8906	71.9921	40.3396	65.6369	51.6817	47.2083	87.8978	42.6943	66.2997	133.719	90.9584	56.9359	55.2357	47.1824	156.115	75.3571
8887	NVE4391	vacuolar protein sorting 13a isoform cra_a	14.4506	0.66814	0.198707	3.36243	0.000772593	0.0285213	693.258	0	77.1071	0	1.15639	8.4715	1.20314	0	46.993	2.31922	0	1.59435	0.795518	1121.64	0.962732	0	236.167	517.951	77.9526	2.42361	0	0.778135	0	992.5	1.92635	0	369.19	0	1.2155	1.49802	0	667.224	2.51143	1.27499	559.87	358.483	0	14.672	0	1428.19	67.5615
18270	NVE9056	isoform c	222.226	0.346	0.102926	3.36164	0.000774806	0.0285571	481.27	279.91	279.513	232.427	182.71	152.487	220.174	213.11	239.664	343.244	298.555	297.346	221.949	348.156	195.435	222.701	207.265	385.452	269.547	323.149	238.296	382.842	155.031	282.315	183.966	279.284	134.754	176.486	204.204	182.759	231.019	351.591	158.22	235.874	403.031	211.345	355.581	277.042	193.019	491.502	168.038
22250	NVE4687	#N/A	15.6039	-0.674214	0.200767	-3.35818	0.000784562	0.0286865	0	0	0	0	0	0	0	0	0	0	0	0	0	0	0	0	0	0	0	0	0	0	0	0	0	0	0	0	0	0	0	0	0	0	0	0	0	0	0	0	0
3870	NVE3630	ets translocation variant 1 isoform x1	215.965	-0.380818	0.113389	-3.3585	0.000783668	0.0286865	108.859	68.7834	102.167	150.139	106.388	55.0647	108.282	84.6394	66.5734	73.0553	71.1197	102.038	97.0532	24.2274	84.7205	119.304	92.4848	74.4624	88.2837	92.9052	135.138	45.1318	64.1926	93.7795	98.2436	69.598	77.53	182.537	70.4989	121.34	83.3678	96.5544	85.3886	101.999	86.8548	75.7987	127.837	61.2771	86.6441	37.3482	148.982
23965	NVE15825	family with sequence similarity member a	98.4055	0.333767	0.0993859	3.3583	0.00078424	0.0286865	14.7327	11.4639	8.67455	21.6547	3.46918	12.7072	3.60941	12.0913	4.6993	12.7557	13.3349	12.7548	6.36414	14.357	2.8882	7.95361	7.43182	13.1404	6.57432	5.6551	8.25268	8.55948	6.0559	15.6299	7.70538	3.56913	10.1527	8.06792	7.29299	8.98813	9.03988	3.99536	7.53429	5.73747	11.8722	7.13399	10.7426	9.49364	5.14717	12.6984	9.52791
25565	NVE2318	monocarboxylate transporter 2	75.411	0.557187	0.165914	3.35828	0.000784286	0.0286865	4.09243	1.91065	3.85535	2.88729	4.62557	0	3.60941	6.04567	5.48252	2.31922	4.44498	3.18869	2.38655	8.07579	2.8882	0	3.30303	0	1.87838	3.23149	0	6.22508	1.21118	0.97687	2.88952	5.35369	4.61488	1.00849	7.29299	0.74901	4.01772	5.32714	5.02286	1.91249	5.62369	1.7835	3.22278	6.90447	2.57359	11.9514	2.59852
6676	NVE12697	#N/A	21.7742	6.7983	2.02417	3.35857	0.000783473	0.0286865	0	0	0	0	0	0	0	0	0	0	0	0	0	0	0	0	0	0	0	0	0	0	0	0	0	0	0	0	0	0	0	0	0	0	0	0	0	0	0	0	0
20275	NVE5298	acyl-coenzyme a oxidase palmitoyl	578.837	-0.2853	0.0849784	-3.35732	0.000787018	0.0287305	240.635	143.299	335.416	258.413	360.794	448.989	370.566	314.375	324.252	227.283	272.626	235.166	239.451	209.073	341.77	234.631	258.462	202.581	239.493	209.239	247.58	210.875	437.236	261.801	349.632	356.02	263.048	333.81	240.669	348.29	373.648	251.042	562.56	232.049	293.057	435.174	351.283	308.975	366.307	245.751	220.008
21355	NVE9189	isoform a	55.6101	-0.555479	0.165534	-3.35569	0.000791683	0.0288549	18.0067	23.8831	17.3491	2.88729	39.3173	0	38.5004	18.137	14.0979	8.11725	22.9657	10.3633	31.8207	5.38386	23.1056	5.96521	9.08333	5.47517	25.3581	25.8519	14.4422	15.5627	37.5466	25.3986	20.2266	15.1688	24.9203	11.0934	8.50849	34.4545	28.1241	31.9628	20.0914	22.3124	11.8722	16.0515	26.8565	10.3567	15.4415	9.71053	6.92939
6624	NVE11788	protein grinl1a	56.1916	0.36331	0.108314	3.35424	0.000795843	0.0289606	9.00335	15.2852	15.4214	10.1055	12.7203	4.23575	14.4376	19.6484	10.965	9.27686	8.14914	11.9576	12.7283	26.9193	4.81366	3.9768	12.3864	28.4709	15.027	12.9259	14.4422	17.119	13.323	12.6993	8.66856	11.5997	16.6136	9.07641	12.155	4.49406	7.03102	26.6357	12.5571	10.8374	16.8711	18.7267	6.44557	6.04141	5.14717	24.6498	11.2603
7198	NVE24209	palmitoyltransferase zdhhc15 isoform x1	352.21	-0.235228	0.0701593	-3.35277	0.000800079	0.0290352	2.45546	7.64261	0.963838	1.44365	4.62557	0	2.40627	0	1.56643	6.95765	4.44498	7.17456	8.7507	2.69193	3.85093	3.9768	4.12879	1.09503	1.87838	2.42361	3.09476	3.11254	3.63354	4.88435	0	0.892282	1.84595	0	1.2155	3.74505	2.00886	3.32946	0	4.46248	0	3.567	2.14852	6.90447	2.57359	0.746964	1.73235
9465	NVE19270	#N/A	51.4209	0.741492	0.221166	3.35265	0.000800422	0.0290352	0	1.91065	0	0	0	33.886	0	0	0	0	11.8533	0	0	5.38386	0	1.9884	0.825757	2.19007	1.87838	25.044	0	24.9003	2.42236	0	0	31.2299	0.922976	1.00849	3.6465	0.74901	27.1196	0	0	0	0	0	12.8911	0.863058	0	9.71053	0.866174
19484	NVE6542	protein pnxiiia	46.0572	-0.862708	0.257408	-3.35152	0.000803688	0.0291077	99.8553	38.213	37.5897	25.9856	18.5023	50.829	26.469	43.8311	43.8601	28.9902	28.8924	19.1322	25.4566	150.748	37.5466	27.8376	51.197	74.4624	48.8378	26.6598	19.6001	38.1286	55.7143	111.363	31.7847	49.9678	52.6096	47.3991	36.465	30.7094	42.1861	95.2226	15.0686	31.8748	134.344	122.17	17.1882	40.5637	59.1925	248.739	49.3719
28	NVE17799	#N/A	4.8791	1.88444	0.562641	3.34929	0.000810202	0.0292974	0	0	0.963838	0	0	0	0	0	0	0	0	0	0.795518	0	0	0	0	0	0	0	0	0.778135	0	0	0	0	0	0	0	0	0	0	0	0	0	0	0	0	0	0	0
10235	NVE7490	monocarboxylate transporter 8	95.1338	-0.459198	0.137134	-3.34855	0.000812363	0.0293078	0	0.955326	5.78303	4.33094	1.15639	12.7072	1.20314	0	2.34965	0	1.48166	0.797174	2.38655	1.79462	9.62732	0	1.65151	0	1.87838	0.807871	1.03159	0.778135	4.84472	2.93061	4.81586	1.78456	0	0	7.29299	3.74505	3.01329	0.665893	2.51143	1.27499	0.624855	2.67525	3.22278	1.72612	3.43145	0.746964	0
12674	NVE23582	signal peptidase complex catalytic subunit sec11a	62.575	0.495356	0.147942	3.34832	0.000813042	0.0293078	0	8.59793	3.85535	0	1.15639	4.23575	3.60941	1.51142	3.13287	1.15961	2.22249	3.98587	3.18207	0.89731	1.92546	1.9884	3.30303	7.66524	0	2.42361	1.03159	0	0	0.97687	0	0.892282	0.922976	1.00849	0	3.74505	1.00443	0.665893	0	2.54999	0.624855	7.13399	0	1.72612	1.71572	8.2166	6.06321
20764	NVE1807	pab-dependent poly -specific ribonuclease subunit pan3	123.274	0.495751	0.148166	3.34591	0.000820124	0.0294705	126.047	8.59793	48.1919	1071.19	1.15639	12.7072	0	1.51142	24.2797	2.31922	25.1882	70.9485	40.5714	3505.79	29.8447	25.8492	85.8788	127.024	45.081	0.807871	16.5054	0	146.553	297.945	592.351	0.892282	141.215	1.00849	300.228	3.74505	4.01772	185.118	120.549	14.6624	475.514	237.205	1.07426	34.5223	29.1673	72.4555	239.064
2482	NVE9411	chromatin accessibility complex protein 1	47.7362	0.630225	0.188343	3.34615	0.000819427	0.0294705	26.1916	0	3.85535	0	1.15639	0	0	1.51142	2.34965	0	0	0	0	42.1736	0	0	29.7273	27.3759	3.75675	0	0	0	1.21118	31.2598	2.88952	0.892282	20.3055	0	0	0	0	35.2923	0	0.637497	45.6144	15.1597	0	0.863058	0	102.334	4.33087
9953	NVE19613	methyltransferase-like protein 5	24.7702	0.480725	0.143717	3.34495	0.000822986	0.0295272	15.5512	4.77663	3.85535	4.33094	5.78196	4.23575	2.40627	4.53426	1.56643	4.63843	3.70415	6.37739	2.38655	10.7677	0.962732	1.9884	4.12879	6.57021	4.69594	4.84723	3.09476	2.3344	6.0559	9.7687	2.88952	5.35369	0.922976	5.04245	6.07749	0.74901	1.00443	9.98839	0	4.46248	14.3717	4.45875	6.44557	5.17835	5.14717	5.97571	4.33087
21520	NVE25847	#N/A	181.103	-0.526913	0.15755	-3.34442	0.000824536	0.0295367	27.8285	5.73195	28.9152	33.2039	55.5068	0	42.1098	18.137	25.8461	20.8729	37.0415	5.58022	23.8655	13.4597	25.031	27.8376	15.6894	15.3305	15.9662	17.7732	18.5685	16.3408	36.3354	13.6762	26.9688	44.6141	21.2284	52.4415	13.3705	58.4228	39.1728	13.3179	40.1829	28.6874	18.7456	38.3452	55.8616	33.6593	27.4516	14.1923	19.0558
9096	NVE5606	acid trehalase-like protein 1	466.63	-0.634091	0.189666	-3.34319	0.000828205	0.0295876	1.63697	0	4.81919	0	0	0	0	0	1.56643	0	0	0	3.97759	0	2.8882	0	4.12879	0	0.939188	0	2.06317	0	0	0	0.963173	1.78456	0	5.04245	0	0.74901	1.00443	0	5.02286	0	0	2.67525	3.22278	0.863058	0.857862	0	0.866174
14098	NVE10875	kinesin family member c3	423.88	-0.415955	0.124423	-3.34308	0.000828535	0.0295876	2.45546	0.955326	2.89152	4.33094	5.78196	4.23575	2.40627	1.51142	5.48252	3.47882	2.96332	2.39152	4.77311	2.69193	2.8882	3.9768	4.95454	3.2851	1.87838	0	9.28427	0.778135	6.0559	0.97687	3.85269	3.56913	1.84595	7.05943	10.9395	7.4901	9.03988	0.665893	0	4.46248	2.49942	0	8.59409	3.45223	4.28931	0	2.59852
15135	NVE16393	condensin complex subunit 3	56.7668	0.615899	0.184281	3.34217	0.000831267	0.0296391	308.569	7.64261	53.0111	0	11.5639	16.943	9.6251	6.04567	28.1958	26.671	8.88997	0.797174	19.0924	548.257	13.4783	23.8608	172.583	232.147	79.831	1.61574	3.09476	4.66881	19.3789	379.026	10.5949	4.46141	124.602	5.04245	2.431	12.7332	13.0576	269.021	5.02286	9.56245	275.561	145.355	4.29705	12.9459	0	1228.76	30.3161
12765	NVE5495	nicotinic acetylcholine receptor isoform a	8.78576	-1.00644	0.30126	-3.34077	0.000835457	0.0297423	459.171	246.474	713.24	785.343	445.211	652.305	849.415	563.759	687.664	647.061	258.55	471.927	500.381	698.107	645.031	560.729	637.485	562.848	577.601	361.118	554.993	416.302	1126.4	494.296	993.994	497.893	413.493	580.891	803.445	800.692	459.025	437.491	843.84	462.823	477.389	873.022	451.19	868.237	1048.31	517.646	556.95
8498	NVE691	sec14-like protein 2	273.062	-0.412318	0.123517	-3.33816	0.000843361	0.0299772	588.491	513.965	1546.96	2104.84	2664.33	9475.37	2561.48	2191.56	1562.52	870.865	1063.09	781.23	1104.18	847.061	1870.59	1085.67	1596.19	734.768	1161.78	805.448	1112.05	558.701	3344.07	1632.35	1876.26	1732.81	1349.39	2432.48	1913.2	1720.48	2306.17	1122.03	4879.71	807.708	990.395	2623.53	1588.83	1525.89	1892.44	903.826	1197.05
7706	NVE15839	major facilitator protein	19.0496	0.997034	0.298789	3.33692	0.000847116	0.0300641	0	0	0	0	0	0	0	0	0	0	0	0	0	0	0	0	0	0	0	0	0	0	0	0	0	0.892282	0	0	0	0	0	0	0	0	0	0	0	0	0	0	0
371	NVE3144	#N/A	181.237	0.368828	0.110575	3.33556	0.000851288	0.0301655	329.85	143.299	123.371	233.871	149.175	199.08	122.72	201.019	148.028	172.782	154.093	210.454	149.557	402.892	140.559	139.188	187.447	264.998	169.054	146.225	164.022	206.984	197.422	273.524	239.83	197.194	251.972	145.223	176.247	178.264	215.953	224.406	200.914	132.599	493.635	233.638	165.436	189.873	207.603	478.804	231.268
3788	NVE7801	kelch domain containing 3	53.1617	-0.71007	0.213033	-3.33314	0.00085871	0.0303043	0	0	0	0	0	0	0	0	0	0	0	0	0	0	0	0	0	0	0	0	0	0	0	0	0	0	0	0	0	0	0	0	0	0	0	0	0	0	0	0	0
19375	NVE21272	#N/A	72.8222	0.299946	0.0899929	3.333	0.000859163	0.0303043	12.2773	26.7491	9.63838	21.6547	10.4075	33.886	8.42196	21.1599	15.6643	12.7557	11.1125	19.1322	11.9328	12.5623	13.4783	21.8724	10.7348	14.2355	12.2094	5.6551	21.6633	12.4502	6.0559	16.6068	29.8584	22.307	8.30678	5.04245	14.586	8.23912	5.02215	15.9814	17.58	10.1999	15.6214	8.91749	10.7426	18.1242	18.0151	13.4453	13.8588
7930	NVE24917	protein dpcd	29.7245	0.427335	0.12819	3.33361	0.000857267	0.0303043	1.63697	4.77663	3.85535	1.44365	0	16.943	0	1.51142	0.783217	2.31922	0.74083	1.59435	2.38655	0	3.85093	0	1.65151	5.47517	0	2.42361	0	2.3344	3.63354	2.93061	1.92635	2.67685	2.76893	4.03396	3.6465	2.99604	2.00886	1.33179	2.51143	3.18748	1.87456	0.891749	4.29705	3.45223	3.43145	1.49393	3.46469
8326	NVE17353	e2f transcription factor 3	74.4827	-0.536618	0.161092	-3.33113	0.000864936	0.0304145	11.4588	20.0618	24.096	4.33094	4.62557	12.7072	8.42196	1.51142	12.5315	17.3941	11.8533	6.37739	20.6835	1.79462	9.62732	9.94201	23.1212	10.9503	18.7838	6.46297	8.25268	6.22508	0	8.79183	5.77904	3.56913	25.8433	5.04245	6.07749	11.9842	2.00886	11.3202	15.0686	30.5998	5.62369	16.9432	0	2.58917	5.14717	3.73482	8.66174
16105	NVE2098	#N/A	72.2841	0.411283	0.123465	3.33117	0.000864809	0.0304145	39.2873	55.4089	26.0236	34.6475	23.1278	16.943	28.8753	49.8768	20.3636	42.9055	43.709	57.3965	35.0028	54.7359	37.5466	43.7448	30.553	37.2312	28.1756	49.2801	46.4213	43.5756	21.8012	51.7741	29.8584	26.7685	35.0731	26.2208	55.9129	29.2114	41.1817	61.928	20.0914	36.9748	58.7363	25.8607	31.1536	44.016	34.3145	37.3482	28.5837
16847	NVE18340	serine incorporator 1	154.102	0.801256	0.240599	3.33026	0.000867664	0.0304638	0	0	0	0	0	0	0	1.51142	0	0	0	0	0	0	0	0	0	0	0	0	0	0	0	0	2.88952	0	0	0	0	0	0	0	0	0	0	0	0	0	0	0	0
16631	NVE18753	#N/A	634.631	-0.52376	0.157335	-3.32893	0.000871788	0.0305618	0	1.91065	10.6022	0	0	0	2.40627	0	3.13287	2.31922	0	2.39152	2.38655	2.69193	6.73913	1.9884	4.12879	0	1.87838	0	0	0	2.42236	4.88435	0.963173	0	8.30678	5.04245	0	1.49802	0	5.32714	0	5.09997	0.624855	4.45875	0	4.31529	0.857862	0	1.73235
20624	NVE3876	#N/A	42.6433	-2.09179	0.62937	-3.32363	0.000888555	0.0306357	0.818486	0.955326	0	0	0	4.23575	0	6.04567	0.783217	0	0.74083	1.59435	9.54621	0	3.85093	0	0	2.19007	0	0.807871	0	0	4.84472	0	39.4901	1.78456	0	2.01698	43.758	0.74901	13.0576	0	25.1143	0	0	0	2.14852	0	0.857862	0	0.866174
24187	NVE14934	myosin regulatory light chain 12b	2358.24	-0.611278	0.18393	-3.32343	0.000889193	0.0306357	7.36637	9.55326	29.879	7.21823	13.8767	16.943	22.8596	9.06851	17.2308	6.95765	15.5574	8.76891	19.8879	1.79462	25.031	9.94201	28.9015	8.76028	13.1486	1.61574	24.758	17.8971	18.1677	1.95374	22.153	5.35369	14.7676	36.3057	6.07749	8.23912	5.02215	1.33179	37.6714	14.0249	3.74913	19.6185	12.8911	6.04141	19.7308	12.6984	21.6543
19487	NVE6547	#N/A	28.5477	-0.558905	0.167959	-3.32764	0.000875861	0.0306357	243.09	256.027	159.997	932.595	245.155	393.925	306.8	699.787	260.811	401.224	124.46	366.7	503.563	274.577	519.876	240.597	585.462	591.319	754.168	292.449	1000.64	182.862	1569.69	99.6408	1312.8	348.882	635.007	879.404	218.79	697.329	414.83	169.803	1230.6	505.535	159.963	534.158	266.417	680.09	676.853	280.858	819.4
7651	NVE9030	collagen triple helix repeat-containing protein 1	108.855	-0.534668	0.160926	-3.32245	0.000892291	0.0306357	12.2773	11.4639	32.7705	7.21823	26.597	0	18.0471	25.6941	18.7972	23.1922	32.5965	11.9576	39.7759	17.0489	46.2112	21.8724	24.7727	14.2355	24.4189	10.5023	12.379	18.6752	15.7453	16.6068	11.5581	7.13826	4.61488	13.1104	4.86199	18.7253	13.0576	15.3155	17.58	32.5123	9.37282	19.6185	20.411	25.0287	15.4415	9.71053	12.9926
22878	NVE19232	glycogen	64.3406	-0.526481	0.158481	-3.32204	0.000893624	0.0306357	34.3764	50.6323	133.974	15.8801	0	4.23575	114.298	0	129.231	60.2996	0.74083	34.2785	84.3249	7.17848	85.6832	212.759	57.803	30.661	77.0134	21.8125	37.1371	1.55627	61.7702	42.9823	12.5212	0	37.842	30.2547	0	101.116	0	53.2714	160.731	93.712	29.3682	122.17	1.07426	47.4682	50.6139	0	49.3719
3047	NVE426	transcription factor sox-2	50.3111	-0.432275	0.129997	-3.32526	0.000883372	0.0306357	58.931	190.11	179.274	1.44365	43.9429	16.943	57.7506	36.274	104.951	170.462	161.501	114.793	219.563	20.6381	156.925	109.362	138.727	127.024	124.912	119.565	33.0107	157.183	25.4348	84.0108	35.6374	22.307	140.292	43.3651	19.448	130.328	27.1196	153.155	80.3657	205.274	20.6202	83.8244	29.0051	121.691	49.756	27.6377	79.688
22206	NVE21853	bone morphogenetic protein receptor type-1a precursor	177.905	0.316443	0.0951388	3.32611	0.000880659	0.0306357	56.4755	106.041	47.2281	47.6403	37.0046	25.4145	43.3129	42.3197	50.9091	59.14	45.9315	75.7315	54.8907	74.4767	43.323	41.7564	45.4167	71.1773	58.2297	56.551	51.5793	78.5916	37.5466	51.7741	53.9377	58.8906	60.9164	46.3906	41.327	51.6817	34.1507	76.5777	25.1143	85.4246	81.2311	50.8297	47.2675	45.7421	48.8981	72.4555	49.3719
19067	NVE3523	protein isoform b	223.981	0.330892	0.0995845	3.32273	0.000891416	0.0306357	156.331	120.371	106.022	155.914	104.075	266.852	125.126	93.7079	123.748	107.844	137.054	108.416	77.1652	137.288	78.9441	65.6173	80.0985	125.929	94.858	90.4816	160.927	136.952	70.2485	94.7564	138.697	132.95	112.603	71.6028	179.894	81.6421	142.629	107.875	128.083	127.499	145.591	84.7162	148.248	91.4842	76.3497	190.476	119.532
5563	NVE22419	#N/A	464.224	0.456984	0.137403	3.32587	0.000881441	0.0306357	302.021	209.216	128.191	167.463	139.923	135.544	101.064	163.233	151.944	151.909	129.645	202.482	133.647	424.428	111.677	141.177	237.818	412.828	214.135	137.338	140.296	189.087	164.721	384.887	120.397	215.04	285.2	142.197	172.601	134.822	157.696	338.273	118.037	154.912	534.251	313.004	131.06	174.338	188.73	739.494	208.748
1945	NVE12853	#N/A	102.983	0.471859	0.141819	3.3272	0.000877244	0.0306357	10.6403	48.7216	17.3491	5.77458	28.9098	33.886	12.0314	9.06851	7.83217	22.0325	42.2273	34.2785	28.6386	7.17848	13.4783	51.6985	10.7348	17.5206	22.5405	44.4329	19.6001	51.3569	9.68944	4.88435	8.66856	75.844	23.9974	9.07641	10.9395	30.7094	47.2083	10.6543	12.5571	23.5874	11.2474	6.24224	24.708	12.9459	6.00504	15.6862	9.52791
17231	NVE18061	gtp-binding protein rheb	50.7873	0.548301	0.164984	3.32335	0.000889425	0.0306357	27.8285	11.4639	9.63838	4.33094	0	4.23575	7.21882	9.06851	6.26573	3.47882	1.48166	0	0.795518	32.3032	1.92546	0	23.1212	22.9957	0	11.3102	12.379	3.11254	7.26708	0	0.963173	3.56913	0	10.0849	7.29299	9.73714	4.01772	0	12.5571	0	0	25.8607	2.14852	16.3981	11.1522	149.393	25.9852
9387	NVE348	phosphoribosyl pyrophosphate synthase-associated protein 2 isoform x1	136.447	0.551881	0.166027	3.32404	0.000887243	0.0306357	951.899	312.391	343.126	85.1751	90.1986	55.0647	91.4384	107.311	263.944	248.156	334.115	275.822	425.602	1589.14	250.31	200.829	639.136	780.76	326.837	270.637	159.896	270.791	88.4162	1579.6	86.6856	90.1205	618.394	154.299	85.0849	170.025	91.4032	1006.83	80.3657	319.386	905.414	560.91	151.471	291.714	131.253	2881.04	200.086
23038	NVE9524	#N/A	78.4765	0.570061	0.171595	3.32214	0.000893311	0.0306357	193.981	0	31.8067	0	2.31278	0	0	0	19.5804	0	0	0	0	340.978	0	0	145.333	148.925	47.8986	0	1.03159	0.778135	1.21118	309.668	0	0	148.599	0	2.431	0.74901	0	213.086	2.51143	0.637497	191.206	163.19	1.07426	6.90447	0	675.255	25.119
22542	NVE23035	#N/A	84.4262	0.682896	0.205561	3.32211	0.000893404	0.0306357	322.484	3.8213	55.9026	2.88729	6.93835	25.4145	8.42196	1.51142	35.2447	1.15961	4.44498	3.18869	0.795518	559.024	7.70186	0	249.379	363.552	62.9256	1.61574	2.06317	6.22508	1.21118	541.186	4.81586	5.35369	177.211	3.02547	0	2.24703	6.02659	343.601	2.51143	3.82498	499.259	321.03	2.14852	31.9332	4.28931	1332.58	45.041
9389	NVE342	#N/A	2.47449	3.50239	1.05432	3.32195	0.000893908	0.0306357	1.63697	0	0	0	0	0	0	1.51142	0	0	0.74083	0.797174	0	0.89731	0	0	0	0	0	1.61574	0	0	0	0	0.963173	0.892282	0	0	0	0.74901	1.00443	0	0	0.637497	0	0	0	0	0.857862	0.746964	1.73235
18979	NVE14913	methyl- binding domain protein isoform cra_a	293.693	0.210974	0.0635455	3.32005	0.000900021	0.0307992	202.166	171.003	139.757	155.914	131.829	46.5932	86.6259	148.119	147.245	166.984	160.76	191.322	137.625	216.252	68.354	180.945	102.394	156.59	161.54	159.959	170.212	203.093	106.584	120.155	109.802	107.966	109.834	105.892	102.102	137.818	129.572	157.151	75.3429	199.537	159.338	49.0462	155.768	133.774	120.101	119.514	161.974
9565	NVE20431	#N/A	118.476	-0.627589	0.189071	-3.31933	0.00090233	0.0308323	0	8.59793	0	11.5492	0	0	0	10.5799	0	3.47882	0	0	5.56862	0.89731	13.4783	0	4.12879	5.47517	3.75675	0	4.12634	0	10.9006	0	21.1898	0	15.6906	5.04245	0	5.24307	0	0	12.5571	5.09997	0	9.80924	0	12.0828	6.00504	0	12.9926
21231	NVE1806	sequestosome 1	94.0894	-0.520516	0.156973	-3.31596	0.000913282	0.0311602	15.5512	0	16.3853	7.21823	49.7249	0	16.8439	0	10.1818	2.31922	0.74083	3.18869	11.1372	4.48655	18.2919	5.96521	0	1.09503	0	29.0834	7.2211	3.11254	0	0	8.66856	0	0	0	0	0	1.00443	0	2.51143	5.73747	1.87456	0	0	6.90447	0	1.49393	6.06321
8641	NVE26213	er membrane protein complex subunit 2	11.4994	0.806584	0.24328	3.31546	0.000914935	0.0311702	0	0	0	0	0	0	0	0	0	0	0	0	0	0	0	0	0	0	0	0	0	0	0	0	0	0	0	0	0	0	0	0	0	0	0	0	0	0	0	0	0
25468	NVE5551	rttn partial	80.6864	0.504359	0.152185	3.31412	0.000919312	0.0312729	24.5546	2.86598	1.92768	0	1.15639	0	2.40627	3.02284	1.56643	3.47882	3.70415	11.1604	3.18207	22.4328	2.8882	3.9768	6.60606	30.661	4.69594	4.84723	0	7.78135	2.42236	20.5143	0.963173	0	11.0757	1.00849	0	6.74109	2.00886	24.638	5.02286	3.82498	31.2427	9.80924	1.07426	6.90447	6.8629	34.3603	2.59852
22191	NVE20101	heparan sulfate 2-o-sulfotransferase 1	83.7791	-0.616026	0.186022	-3.31157	0.000927731	0.0312813	0.818486	1.91065	0.963838	0	2.31278	0	0	0	0	2.31922	5.92664	0	0.795518	0	2.8882	1.9884	3.30303	1.09503	1.87838	1.61574	1.03159	0.778135	1.21118	1.95374	0	1.78456	2.76893	0	0	4.49406	0	0.665893	0	3.18748	0	0	0	4.31529	3.43145	0.746964	1.73235
9107	NVE8385	camp-dependent protein kinase type ii-alpha regulatory subunit	61.9884	-0.595098	0.179619	-3.31312	0.000922616	0.0312813	2.45546	2.86598	2.89152	10.1055	0	0	2.40627	6.04567	3.13287	1.15961	2.96332	0.797174	0	0.89731	1.92546	1.9884	8.25757	0	1.87838	0	8.25268	2.3344	12.1118	2.93061	2.88952	4.46141	1.84595	10.0849	2.431	12.7332	3.01329	2.66357	5.02286	0.637497	0.624855	13.3762	2.14852	0.863058	0.857862	0.746964	0.866174
6486	NVE4026	neuroglobin	36.0306	-0.550025	0.166022	-3.31296	0.00092313	0.0312813	330.668	127.058	411.559	95.2806	224.34	67.772	354.926	104.288	338.35	154.228	343.005	119.576	424.011	122.034	469.813	628.335	334.432	169.73	432.966	198.736	235.201	182.084	165.932	161.184	532.635	82.9822	339.655	336.836	98.4554	411.956	79.35	175.13	690.643	349.348	146.216	441.416	87.0152	140.678	345.718	157.609	349.934
17551	NVE17680	ppp1r9a protein	292.596	0.324279	0.0979184	3.31173	0.000927219	0.0312813	45.8352	43.945	25.0598	17.3238	38.161	4.23575	16.8439	27.2055	21.9301	38.2671	34.819	49.4248	24.6611	84.3472	19.2546	39.768	33.856	95.268	17.8446	29.0834	53.6424	47.4662	27.8571	38.0979	18.3003	25.8762	37.842	31.2632	27.9565	28.4624	17.0753	37.9559	2.51143	31.8748	34.367	66.8812	27.9308	19.8503	19.7308	14.1923	43.3087
9370	NVE25530	mediator of rna polymerase ii transcription subunit 12-like protein	65.8925	0.566157	0.17094	3.31202	0.00092624	0.0312813	90.852	3.8213	20.2406	2.88729	10.4075	4.23575	4.81255	7.55709	11.7482	2.31922	5.92664	4.78304	5.56862	172.284	4.81366	5.96521	58.6288	66.7971	21.6013	4.03936	6.18951	3.89067	6.0559	117.224	4.81586	8.03054	29.5352	3.02547	3.6465	8.23912	8.03545	118.529	7.53429	5.09997	96.8525	50.8297	4.29705	11.2198	7.72076	336.134	12.9926
25113	NVE22888	coiled-coil domain containing 108	72.4075	0.587637	0.177402	3.31246	0.000924781	0.0312813	2.45546	10.5086	0	1.44365	3.46918	4.23575	2.40627	0	2.34965	9.27686	0	12.7548	1.59104	1.79462	3.85093	5.96521	0.825757	4.38014	4.69594	5.6551	1.03159	2.3344	0	2.93061	3.85269	3.56913	3.6919	6.05094	4.86199	0.74901	1.00443	1.99768	2.51143	1.27499	4.37398	1.7835	3.22278	5.17835	2.57359	4.48178	2.59852
13717	NVE7654	sam domain and hd domain-containing protein 1	367.277	-1.42563	0.430702	-3.31001	0.000932936	0.0312896	0.818486	7.64261	2.89152	0	3.46918	0	10.8282	0	3.91608	1.15961	2.22249	2.39152	3.18207	1.79462	1.92546	3.9768	6.60606	1.09503	2.81756	0.807871	3.09476	0.778135	6.0559	1.95374	0.963173	2.67685	2.76893	5.04245	3.6465	3.74505	2.00886	1.33179	5.02286	1.91249	1.87456	5.3505	1.07426	2.58917	5.14717	2.24089	1.73235
13414	NVE17287	#N/A	18.9313	-0.796315	0.240596	-3.30976	0.000933776	0.0312896	20.4622	12.4192	4.81919	7.21823	3.46918	4.23575	0	4.53426	10.1818	1.15961	6.66747	11.9576	6.36414	26.9193	2.8882	5.96521	9.08333	22.9957	3.75675	3.23149	2.06317	3.89067	3.63354	20.5143	2.88952	2.67685	15.6906	2.01698	10.9395	1.49802	1.00443	10.6543	2.51143	15.2999	13.7468	20.5102	1.07426	6.04141	0.857862	32.1194	12.1264
1577	NVE5372	#N/A	145.067	-0.665909	0.201172	-3.31015	0.000932476	0.0312896	0	0	0	0	0	0	0	0	0	0	0	0	0	0	0	0	0	0	0	0	0	0	0	0	0	0	0	0	0	0	0	0	0	0	0	0	0	0	0	0	0
19831	NVE2378	importin subunit alpha-7	146.045	0.3138	0.0948151	3.3096	0.00093428	0.0312896	53.2016	53.4982	65.541	70.7387	100.606	216.023	91.4384	74.0595	68.9231	68.4169	60.7481	97.2552	46.14	64.6063	66.4285	99.4201	46.2424	61.322	64.804	76.7478	42.295	77.0354	96.8944	66.4272	40.4533	142.765	48.9177	76.6453	53.4819	79.3951	157.696	74.58	105.48	32.5123	101.851	80.2574	119.243	122.554	94.3648	89.6356	44.1748
4699	NVE9010	#N/A	138.973	0.792282	0.2394	3.30945	0.000934791	0.0312896	0	0	0	0	0	0	0	0	0	0	0	0	0	0	0	0	0	0	0	0	0	0	0	0	0	0	0	0	0	0	0	0	0	0	0	0	0	0	0	0	0
1719	NVE1862	rho gtpase activating protein 18	184.913	0.284182	0.0858953	3.30847	0.000938085	0.0313542	2.45546	1.91065	1.92768	4.33094	10.4075	0	7.21882	1.51142	3.91608	8.11725	0.74083	3.18869	3.18207	4.48655	2.8882	7.95361	3.30303	5.47517	0.939188	3.23149	4.12634	6.22508	3.63354	4.88435	2.88952	4.46141	0.922976	6.05094	2.431	3.74505	4.01772	5.99303	2.51143	3.82498	6.24855	5.3505	7.51983	4.31529	6.8629	5.22875	3.46469
16862	NVE21065	#N/A	236.804	-1.0194	0.308235	-3.30723	0.000942247	0.0314156	28.647	17.1959	32.7705	33.2039	26.597	12.7072	27.6722	31.7398	39.1608	16.2345	24.4474	28.6983	24.6611	30.5085	30.8074	17.8956	30.553	28.4709	22.5405	34.7385	41.2634	31.1254	33.9131	9.7687	37.5637	25.8762	17.5365	25.2123	29.172	38.9485	26.1152	11.9861	30.1372	25.4999	17.4959	17.835	36.5249	26.7548	36.0302	32.1194	35.5131
14701	NVE10152	indigoidine synthase a family	234.194	0.584076	0.176613	3.3071	0.00094266	0.0314156	22.9176	20.0618	23.1321	14.4365	27.7534	42.3575	32.4847	13.6028	32.1119	17.3941	28.1516	23.118	8.7507	24.2274	12.5155	27.8376	0	13.1404	5.63513	0.807871	20.6317	24.1222	0	0	0	21.4148	17.5365	0	0	0	26.1152	0	0	14.6624	0	0	29.0051	18.9873	0	19.4211	0
10505	NVE19755	obg-like atpase 1	904.092	-0.300218	0.0908517	-3.30449	0.000951504	0.0316644	349.494	315.257	562.882	480.734	849.948	338.86	478.849	465.517	499.692	478.918	520.804	555.63	482.879	307.777	472.702	594.532	509.492	411.733	477.108	496.841	667.436	497.228	738.82	439.592	440.17	492.54	361.806	666.612	331.831	639.655	537.371	450.143	517.354	400.348	331.173	420.014	449.041	564.44	464.961	381.698	647.032
9027	NVE12290	tripartite motif-containing isoform cra_a	53.0513	-0.763388	0.231095	-3.30335	0.000955366	0.0317147	0	0	0	0	33.5354	38.1217	0	0	0	0	59.2664	0	31.8207	0	34.6584	0	0	0	1.87838	49.2801	0	33.4598	0	78.1496	0	36.5836	0.922976	0	68.0679	0.74901	36.1595	48.6102	0	0	57.4866	0.891749	42.9705	0.863058	0.857862	35.1073	0
17904	NVE19325	#N/A	221.951	-0.544723	0.164976	-3.30184	0.000960535	0.0317147	3.27394	0	1.92768	5.77458	1.15639	4.23575	6.01569	3.02284	5.48252	1.15961	1.48166	1.59435	3.18207	1.79462	1.92546	1.9884	8.25757	0	0.939188	11.3102	10.3159	3.11254	4.84472	0.97687	4.81586	0.892282	5.53785	4.03396	1.2155	0.74901	1.00443	1.33179	10.0457	6.37497	2.49942	0.891749	0	0	4.28931	2.98785	0.866174
7307	NVE10890	flap structure-specific endonuclease 1	61.6639	0.490178	0.148408	3.3029	0.000956903	0.0317147	103.129	62.0962	67.4687	23.0983	124.89	160.958	50.5318	98.2422	52.4755	69.5765	91.863	63.7739	49.3221	409.173	67.3913	99.4201	103.22	152.21	144.635	84.8265	60.8635	83.2604	112.64	364.373	60.6799	83.8745	66.4543	80.6792	76.5764	72.654	93.4121	289.663	143.151	85.4246	303.679	274.659	53.7131	111.335	84.9284	739.494	89.2159
18974	NVE14916	superoxide dismutase	77.8551	0.499691	0.151358	3.3014	0.000962046	0.0317147	189.889	50.6323	60.7218	46.1967	31.2226	29.6502	33.6878	28.717	46.993	38.2671	39.264	61.3824	47.7311	315.853	39.472	43.7448	104.871	139.069	71.3783	46.0487	28.8844	51.3569	24.2236	252.033	33.711	42.8295	131.986	31.2632	41.327	41.1956	42.1861	141.835	45.2057	42.0748	193.705	149.814	47.2675	49.1943	30.0252	507.935	57.1675
12676	NVE435	long-wave-sensitive opsin 1	35.3322	0.964904	0.29217	3.30255	0.000958105	0.0317147	0	0	0	0	0	0	0	0	0	0	0	0	0	0	0	0	0	0	0	0	0	0	0	0	0	0	0	0	0	0	0	0	0	0	0	0	0	0	0	0	0
23019	NVE25912	#N/A	13.5087	1.19867	0.36297	3.30241	0.000958586	0.0317147	0	0.955326	0	0	1.15639	8.4715	0	1.51142	1.56643	3.47882	0.74083	1.59435	0	2.69193	0.962732	0	0	1.09503	0	0.807871	0	0	1.21118	0.97687	0	0.892282	0.922976	0	0	0	2.00886	0	2.51143	0	1.24971	0	0	0	0	0.746964	0
25642	NVE21704	#N/A	2.89701	2.17717	0.659508	3.30121	0.000962684	0.0317147	0	0	0	0	0	0	0	0	0	0	0	0.797174	0	0	0.962732	0	0	0	0	0	0	0	0	0	0	0	0.922976	0	0	0	0	0	2.51143	0	0	0	0	0	0	0	0
3759	NVE19776	gamma-aminobutyric acid b 1	567.057	-0.670351	0.203154	-3.29971	0.000967852	0.0317166	0	0.955326	0	0	1.15639	0	1.20314	1.51142	0.783217	0	0	1.59435	0	0	1.92546	0	0	0	0.939188	0.807871	0	1.55627	0	0	0	0	0	0	0	2.24703	2.00886	0	5.02286	0	0	0.891749	0	0	0.857862	0	0
16696	NVE1157	gamma-aminobutyric acid type b receptor subunit 2 precursor	493.41	-0.491285	0.14891	-3.29921	0.000969585	0.0317166	8.18486	11.4639	18.3129	1.44365	3.46918	0	6.01569	6.04567	7.04895	23.1922	13.3349	8.76891	18.2969	1.79462	18.2919	11.9304	20.6439	20.8057	4.69594	4.84723	12.379	15.5627	7.26708	5.86122	5.77904	3.56913	6.46083	6.05094	1.2155	17.9763	2.00886	11.3202	2.51143	18.4874	1.87456	11.5927	6.44557	17.2612	11.1522	3.73482	6.06321
8133	NVE4480	proline-rich protein 5	61.9209	0.348537	0.105643	3.29919	0.000969649	0.0317166	0	0	0	0	1.15639	0	0	3.02284	0	4.63843	6.66747	0.797174	2.38655	0	3.85093	5.96521	0	2.19007	0	2.42361	0	6.22508	0	2.93061	0	0.892282	0.922976	2.01698	0	2.99604	2.00886	3.32946	0	3.18748	2.49942	4.45875	5.37131	2.58917	4.28931	4.48178	0
18026	NVE17340	nucleolar complex associated 4 homolog ( cerevisiae)	45.3699	0.618511	0.187408	3.30035	0.000965653	0.0317166	928.982	19.1065	161.925	60.6331	34.6918	84.715	22.8596	43.8311	114.35	12.7557	27.4107	15.9435	27.0476	2162.52	40.4348	33.8028	697.765	741.339	279.878	17.7732	63.9583	22.5659	75.0932	2076.83	37.5637	34.799	733.766	38.3226	51.0509	44.9406	23.1019	1198.61	50.2286	21.6749	1446.54	708.049	20.411	50.0574	23.1623	4537.06	116.067
12330	NVE7286	dead (asp-glu-ala-asp) box polypeptide 56	10.798	3.27514	0.99224	3.30075	0.000964267	0.0317166	0	0	0	0	0	0	0	1.51142	0	0	0	0	0	0	0	0	0	0	0	0	0	0	0	0	0	0	0	0	0	0	0	0	0	0	0	0	0	0	0	0	0
17378	NVE18115	separin isoform x1	109.84	0.66101	0.200429	3.29797	0.000973865	0.0318092	70.3898	0.955326	9.63838	0	0	0	1.20314	1.51142	5.48252	2.31922	1.48166	1.59435	3.97759	86.1418	0	0	42.9394	64.6071	17.8446	0.807871	2.06317	0.778135	0	62.5197	0.963173	0	36.919	2.01698	1.2155	0.74901	2.00886	52.6055	5.02286	0	68.734	61.5307	2.14852	6.04141	0.857862	221.848	21.6543
12388	NVE310	#N/A	211.726	0.308236	0.0934799	3.29735	0.000976006	0.0318339	132.595	74.5154	73.2517	106.83	61.2888	63.5362	72.1882	68.0138	64.2238	69.5765	67.4156	58.9909	57.2773	139.98	70.2795	61.6405	80.0985	120.454	66.6824	63.8218	48.4845	45.1318	41.1801	122.109	64.5326	41.9373	102.45	56.4755	85.0849	52.4307	42.1861	91.2273	45.2057	63.7497	120.597	77.5822	38.6734	59.551	37.7459	202.427	69.2939
12812	NVE1494	#N/A	660.612	-0.755806	0.229292	-3.29626	0.000979826	0.0319131	0.818486	0	0	0	0	25.4145	1.20314	12.0913	0	0	2.96332	0	0	9.87041	0	0	0	0	0	3.23149	0	3.89067	0	0	0	8.92282	0	0	10.9395	0	11.0487	1.33179	0	0	0.624855	0	26.8565	0	0	4.48178	0
2302	NVE1394	aldehyde dehydrogenase 18 member a1	209.299	0.433612	0.131564	3.29583	0.000981302	0.031916	208.714	73.5601	105.058	66.4077	84.4167	186.373	78.2039	51.3882	103.385	59.14	81.4914	86.8919	115.35	373.281	104.938	71.5825	178.364	277.044	94.858	88.058	43.3266	72.3665	56.9255	398.563	47.1955	88.3359	215.976	116.985	53.4819	98.8694	98.4342	242.385	118.037	58.6497	306.179	279.118	110.649	94.9364	88.3598	646.124	90.082
18623	NVE3737	#N/A	189.572	0.331275	0.100567	3.29406	0.000987507	0.032027	1.63697	0.955326	0.963838	2.88729	2.31278	0	2.40627	1.51142	0.783217	0	2.22249	0.797174	1.59104	0.89731	0	1.9884	0	0	0	2.42361	0	0.778135	2.42236	1.95374	0	0.892282	0	1.00849	0	0.74901	1.00443	0	5.02286	0.637497	0	0.891749	0	0.863058	0.857862	1.49393	2.59852
15240	NVE4704	#N/A	61.1803	0.427713	0.129832	3.29435	0.000986486	0.032027	30.284	19.1065	12.5299	21.6547	12.7203	4.23575	9.6251	16.6256	10.965	22.0325	14.0758	19.1322	7.15966	38.5843	7.70186	13.9188	12.3864	20.8057	10.3311	24.2361	15.4738	17.119	10.9006	25.3986	20.2266	20.5225	25.8433	17.1443	17.017	12.7332	20.0886	25.9698	10.0457	14.0249	46.8641	25.8607	18.2624	24.1656	9.43648	42.5769	32.0484
16120	NVE17523	solute carrier family 25 (mitochondrial carrier graves disease autoantigen) member 16	701.142	-0.538122	0.163461	-3.29204	0.00099462	0.0321459	2.45546	40.1237	2.89152	14.4365	4.62557	4.23575	6.01569	57.4339	1.56643	35.9478	2.22249	5.58022	31.0252	2.69193	30.8074	21.8724	37.9848	40.5163	52.5945	1.61574	37.1371	0.778135	14.5342	3.90748	19.2635	16.9534	9.22976	10.0849	1.2155	45.6896	11.0487	6.65893	67.8086	28.6874	11.2474	4.45875	17.1882	48.3313	18.0151	2.98785	103.075
13256	NVE4004	isoform cra_a	10109.3	-0.426992	0.129712	-3.29183	0.000995371	0.0321459	767.74	524.474	303.609	5540.71	176.928	15117.4	101.064	1618.73	482.461	120.599	165.946	3511.55	800.291	990.63	1047.45	654.184	3786.92	467.58	417.939	416.054	710.762	222.547	611.646	3.90748	4148.39	1511.53	1244.17	681.74	1.2155	784.214	1480.53	0	18582.1	1224.63	0	3230.81	745.537	881.182	671.706	301.773	3365.08
575	NVE21018	neuropeptide y receptor y1	101.808	1.14677	0.348331	3.2922	0.000994085	0.0321459	0	1.91065	0	0	0	0	0	0	0	1.15961	2.22249	0.797174	0	0.89731	0.962732	0	1.65151	3.2851	0.939188	1.61574	1.03159	3.11254	0	1.95374	0	0	0	1.00849	1.2155	0	1.00443	0	0	0	0.624855	0	1.07426	0	0.857862	0.746964	0.866174
24406	NVE23664	#N/A	5109.18	-0.466692	0.141809	-3.291	0.000998315	0.0321505	99.8553	93.6219	120.48	274.293	27.7534	33.886	184.08	34.7626	148.811	100.886	122.237	69.3541	105.008	295.215	149.224	115.327	170.932	63.512	108.946	24.2361	208.38	31.9035	247.081	177.79	215.751	24.0916	129.217	200.69	210.281	143.81	30.1329	142.501	246.12	90.5245	217.449	164.974	46.1932	105.293	174.146	27.6377	171.502
24838	NVE19114	homologous-pairing protein 2 homolog	47.5558	0.471145	0.143151	3.29125	0.000997437	0.0321505	22.9176	6.68728	3.85535	11.5492	5.78196	8.4715	8.42196	22.6713	6.26573	13.9153	8.14914	18.335	11.9328	14.357	3.85093	19.884	7.43182	19.7106	8.45269	15.3496	16.5054	14.0064	9.68944	7.81496	8.66856	3.56913	7.38381	7.05943	6.07749	7.4901	11.0487	17.9791	7.53429	16.5749	22.4948	1.7835	10.7426	11.2198	4.28931	12.6984	19.0558
11962	NVE6879	#N/A	35.8803	0.462839	0.140657	3.29054	0.000999946	0.0321579	33.5579	36.3024	15.4214	12.9928	16.1895	21.1787	9.6251	6.04567	13.3147	13.9153	16.2983	35.8728	14.3193	47.5574	9.62732	15.9072	14.8636	36.1361	21.6013	25.8519	21.6633	22.5659	15.7453	32.2367	19.2635	16.9534	28.6122	15.1274	17.017	11.9842	15.0665	33.2946	5.02286	15.2999	47.489	18.7267	12.8911	18.9873	13.7258	65.7328	29.4499
843	NVE21257	14-3-3 protein beta alpha	9031.33	-0.391863	0.119107	-3.29001	0.00100183	0.0321735	4.91092	4.77663	5.78303	10.1055	5.78196	0	7.21882	12.0913	5.48252	4.63843	5.92664	7.97174	5.56862	2.69193	4.81366	3.9768	5.7803	9.85531	3.75675	5.6551	9.28427	0	18.1677	7.81496	15.4108	0	10.1527	9.07641	8.50849	14.9802	0	11.9861	7.53429	8.92496	6.24855	3.567	1.07426	8.63058	6.8629	0.746964	8.66174
11972	NVE2147	#N/A	16.4168	0.964049	0.293243	3.28754	0.00101065	0.0324114	0	0	0	0	0	0	0	0	0	0	0	0	0	0	0	0	0	0	0	0	0	0	0	0	0	0	0	0	0	0	0	0	0	0	0	0	0	0	0	0	0
20692	NVE2049	plasma kallikrein	792.942	-0.350814	0.106725	-3.2871	0.00101225	0.0324175	66.2974	56.3642	106.986	0	168.833	42.3575	63.7663	80.1052	98.6853	70.7361	51.1173	68.5569	149.557	0.89731	128.043	206.794	177.538	55.8468	79.831	68.6691	67.053	56.8038	141.708	62.5197	0	60.6752	42.4569	66.5604	0	173.021	61.2703	82.5707	0	158.099	59.9861	76.6904	73.0498	95.7995	0	72.4555	137.722
21979	NVE7522	calponin 2	2627.67	-0.849754	0.258581	-3.28622	0.00101543	0.0324289	11.4588	21.0172	6.74687	14.4365	15.0331	4.23575	18.0471	10.5799	12.5315	25.5114	3.70415	38.2643	3.18207	2.69193	6.73913	21.8724	11.5606	20.8057	4.69594	26.6598	4.12634	15.5627	25.4348	11.7224	2.88952	32.1221	8.30678	33.2802	3.6465	7.4901	28.1241	8.6566	52.74	4.46248	9.99768	12.4845	45.119	25.8917	6.00504	23.9028	6.92939
9516	NVE14256	stam binding protein	211.721	-0.36882	0.112225	-3.28643	0.00101465	0.0324289	23.7361	19.1065	35.662	41.8657	42.7865	12.7072	25.2659	39.2969	14.8811	12.7557	37.0415	18.335	36.5938	29.6112	19.2546	21.8724	37.9848	10.9503	17.8446	11.3102	40.2318	20.2315	46.0249	21.4911	38.5269	37.4758	28.6122	39.3311	49.8354	19.4743	33.1462	9.3225	27.6257	22.3124	13.1219	12.4845	44.0447	9.49364	18.0151	14.1923	38.1116
21727	NVE13671	#N/A	5.49074	-1.81699	0.55313	-3.28491	0.00102014	0.0324888	4.09243	0.955326	8.67455	0	0	8.4715	3.60941	0	7.83217	0	0	0.797174	5.56862	0	5.77639	3.9768	13.2121	12.0454	0	2.42361	0	0	0	0	8.66856	0.892282	4.61488	7.05943	0	0	0	0	0	5.73747	0	7.13399	0	7.76752	0	0.746964	6.92939
10772	NVE25205	histone chaperone asf1a	33.6678	0.778294	0.236907	3.28523	0.00101899	0.0324888	0	0	0	0	0	0	0	0	0	1.15961	0	0	0	0	0	0	0	0	0	0	0	0	0	0	0	0	0	0	0	0	0	0	0	0	0	0	0	0	0	0	0
4495	NVE13683	sodium-coupled neutral amino acid transporter 7 isoform x1	58.4989	-0.608369	0.185381	-3.28172	0.00103175	0.032618	0	0	0	0	0	0	0	0	0	3.47882	0	0	2.38655	0	5.77639	0	5.7803	4.38014	0	0.807871	2.06317	0	4.84472	0	8.66856	0	5.53785	5.04245	0	0	0	0	0	0	0	0	0	4.31529	6.00504	0	6.06321
10764	NVE21458	solute carrier organic anion transporter member 4a1	333.944	-0.515819	0.15717	-3.28192	0.00103103	0.032618	1.63697	0.955326	2.89152	0	0	0	14.4376	6.04567	2.34965	0	0	0	0.795518	8.9731	0.962732	0	5.7803	1.09503	2.81756	0	8.25268	1.55627	3.63354	0	1.92635	0	3.6919	0	12.155	0.74901	1.00443	3.99536	0	0.637497	1.24971	0	0	0	3.43145	2.24089	0
4804	NVE12123	peptidylprolyl isomerase	44.0537	0.634987	0.193469	3.28212	0.00103031	0.032618	157.968	2.86598	25.0598	14.4365	6.93835	29.6502	15.6408	3.02284	13.3147	4.63843	4.44498	3.18869	2.38655	247.658	2.8882	7.95361	85.8788	133.594	44.1418	4.03936	4.12634	4.66881	7.26708	228.588	7.70538	12.4919	77.53	4.03396	3.6465	2.24703	9.03988	161.146	7.53429	2.54999	143.717	146.247	8.59409	9.49364	7.72076	537.067	24.2529
10265	NVE3035	#N/A	11.2598	0.639285	0.194731	3.28291	0.00102742	0.032618	2.45546	0	0.963838	0	0	0	0	0	0	0	0	0	0	31.4059	0	0	14.0379	17.5206	4.69594	0	0	0	0	1.95374	0.963173	0	12.9217	0	0	0	0	6.65893	0	0.637497	4.37398	10.701	0	0.863058	0	75.4433	1.73235
16606	NVE3578	chromosome 6 open reading frame 150	29.289	0.918153	0.279718	3.28243	0.00102917	0.032618	0	0	0	0	0	0	0	0	0	0	0	0	0	0	0	0	0	0	0	0	0	0	0	0	0	0	0	0	0	0	0	0	0	0	0	0	0	0	0	0	0
15976	NVE16317	#N/A	6.4167	1.24077	0.378115	3.28146	0.00103272	0.032618	0	0	0	0	0	0	0	0	0.783217	0	0	0	0	0	0	0	0	0	0	0	1.03159	0	0	0	0	0	0	0	0	0	0	0	0	0	0	0	0	0.863058	0	0	0
3875	NVE3639	adenosine deaminase	101.216	0.357318	0.108964	3.27923	0.00104091	0.0328317	521.376	148.075	185.057	106.83	141.08	148.251	157.611	128.471	208.336	156.547	134.831	157.043	206.835	756.433	184.845	137.2	360.03	453.344	214.135	157.535	134.106	140.842	162.298	585.145	74.1643	145.442	300.89	176.486	89.9469	160.288	139.616	487.433	221.006	137.699	498.009	403.071	181.55	197.64	168.141	1189.91	154.179
22993	NVE16169	#N/A	51.1859	-0.81815	0.24954	-3.27863	0.00104311	0.0328559	0	5.73195	0.963838	0	2.31278	8.4715	0	4.53426	0.783217	1.15961	2.96332	0.797174	4.77311	6.28117	1.92546	0	6.60606	9.85531	5.63513	4.84723	0	3.11254	2.42236	0	0.963173	2.67685	1.84595	0	3.6465	3.74505	3.01329	0	0	1.27499	1.87456	0	3.22278	3.45223	0	11.9514	6.92939
3567	NVE2366	pre-mrna-splicing factor syf2	114.888	0.450872	0.137608	3.27649	0.00105107	0.0330611	69.5713	29.6151	22.1683	28.8729	19.6587	21.1787	13.2345	57.4339	23.4965	18.5537	29.6332	35.8728	28.6386	78.9633	30.8074	37.7796	28.9015	84.3177	55.4121	52.5116	26.8212	27.2347	16.9565	42.9823	36.6006	33.0144	43.3799	25.2123	66.8524	18.7253	26.1152	45.9466	7.53429	32.5123	70.6086	27.6442	24.708	18.9873	13.7258	77.6842	38.1116
10572	NVE7641	dihydroorotate dehydrogenase	81.2009	0.332049	0.101501	3.27138	0.00107026	0.0336187	0	13.3746	0	14.4365	16.1895	12.7072	0	39.2969	0	13.9153	34.819	41.453	19.8879	18.8435	8.66459	15.9072	21.4697	18.6156	21.6013	42.0093	29.916	17.119	16.9565	23.4449	7.70538	16.9534	34.1501	7.05943	17.017	29.9604	26.1152	29.2993	15.0686	20.3999	21.2451	20.5102	24.708	16.3981	9.43648	15.6862	9.52791
22445	NVE13781	alpha-l- plasma	2.89463	2.32761	0.711595	3.27097	0.00107178	0.0336204	1.63697	0	0.963838	0	0	0	1.20314	0	0	1.15961	2.22249	0	1.59104	0	0	0	0	3.2851	1.87838	0	0	6.22508	0	1.95374	0	0	0	0	0	0	0	3.32946	0	0	0	0	0	2.58917	0	2.24089	0
25357	NVE23000	#N/A	140.884	1.00765	0.308179	3.26969	0.00107664	0.0337268	0.818486	0	0	0	0	0	0	0	0	0	0.74083	0	0	0	0	0	0	0	0	0	0	0	0	0	0	0	0	0	0	0	0	0	0	0	0	0	1.07426	0	0	0	0
23594	NVE11400	dnaj homolog subfamily c member 2	125.585	-0.525542	0.160788	-3.26854	0.00108106	0.0338146	15.5512	10.5086	17.3491	15.8801	6.93835	0	4.81255	10.5799	11.7482	6.95765	3.70415	9.56608	11.9328	5.38386	25.031	1.9884	3.30303	3.2851	11.2703	6.46297	15.4738	5.44694	16.9565	3.90748	22.153	4.46141	9.22976	21.1783	4.86199	6.74109	5.02215	4.66125	27.6257	7.01246	3.74913	6.24224	8.59409	7.76752	11.1522	6.72267	8.66174
8870	NVE18248	glutathione reductase	288.62	-0.24065	0.0736428	-3.2678	0.00108386	0.0338146	243.09	244.563	206.261	529.818	389.704	275.324	318.831	364.252	224.783	197.133	297.814	230.383	268.089	205.484	253.199	214.747	275.803	180.681	257.338	194.697	370.339	245.112	329.441	188.536	424.759	336.39	328.579	419.532	442.442	321.325	273.205	185.784	462.103	277.949	293.682	194.401	381.363	232.163	290.815	168.814	379.384
13754	NVE10268	#N/A	73.7694	0.571076	0.174757	3.26782	0.00108379	0.0338146	4.09243	0	0	0	0	0	7.21882	0	7.83217	0	0	0.797174	3.18207	0.89731	1.92546	5.96521	0	0	0	0	0	3.89067	0	0	0	0	0	0	0	0	0	0	0	0	0	0	0	0	0	3.73482	0
21327	NVE18203	#N/A	49.0845	-0.329407	0.100836	-3.26677	0.00108783	0.0338926	112.951	371.622	347.946	18.7674	138.767	72.0077	144.376	136.028	258.461	429.055	408.198	267.053	438.33	69.0929	372.577	546.811	289.015	263.903	256.398	264.982	174.338	396.071	142.919	168.999	46.2323	129.381	204.901	130.095	31.603	330.314	125.554	271.018	107.991	331.498	45.6144	282.685	129.986	397.007	191.303	76.9373	129.06
16107	NVE2320	hemicentin-1 precursor	352.064	-0.29079	0.0890514	-3.26542	0.00109302	0.0339402	2.45546	0	1.92768	0	2.31278	0	0	1.51142	0.783217	1.15961	1.48166	1.59435	2.38655	1.79462	0.962732	3.9768	0.825757	2.19007	0.939188	0.807871	2.06317	0.778135	2.42236	1.95374	0.963173	1.78456	1.84595	1.00849	0	2.99604	0	1.33179	0	0.637497	0	0.891749	1.07426	0.863058	2.57359	0	2.59852
2314	NVE1398	dna topoisomerase 2-binding protein 1	107.965	0.596584	0.182709	3.26522	0.0010938	0.0339402	3.27394	2.86598	0	4.33094	1.15639	16.943	2.40627	6.04567	0	0	11.1125	2.39152	1.59104	0.89731	0.962732	3.9768	0	3.2851	2.81756	18.581	1.03159	13.2283	0	1.95374	5.77904	9.8151	2.76893	3.02547	1.2155	2.24703	12.0532	1.33179	0	1.27499	3.12427	2.67525	25.7823	0.863058	2.57359	13.4453	0.866174
11874	NVE5414	progesterone-induced-blocking factor 1	92.3852	0.714436	0.218752	3.26596	0.00109094	0.0339402	1.63697	1.91065	1.92768	5.77458	30.0662	63.5362	0	1.51142	1.56643	0	60.0073	38.2643	2.38655	45.7628	2.8882	35.7912	0.825757	0	2.81756	77.5556	2.06317	1.55627	2.42236	48.8435	6.74221	44.6141	0.922976	3.02547	29.172	5.24307	47.2083	27.9675	2.51143	3.82498	31.2427	0.891749	39.7477	2.58917	1.71572	1.49393	1.73235
18915	NVE4261	#N/A	10.5885	-6.78167	2.07826	-3.26316	0.00110179	0.0339523	42.5613	41.079	31.8067	0	0	0	22.8596	0	36.8112	0	0	0	0	0	0	0	45.4167	0	48.8378	0	56.7372	0	53.2919	0	43.3428	0	0	0	0	0	0	0	75.3429	0	0	31.2112	0	0	0	0	0
4254	NVE8594	isoform d	1369.33	-0.245239	0.075143	-3.26362	0.00109997	0.0339523	52.3831	27.7044	37.5897	30.3166	98.2934	21.1787	31.2816	51.3882	25.0629	38.2671	83.7138	44.6417	42.958	38.5843	23.1056	19.884	66.0606	28.4709	28.1756	54.9352	79.4321	44.3537	26.646	34.1905	32.7479	46.3987	65.5313	22.1868	34.034	45.6896	59.2614	26.6357	0	31.2373	11.8722	12.4845	95.6093	18.9873	38.6038	14.9393	29.4499
12135	NVE9403	mitochondrial ribosomal protein s28	37.4663	0.382019	0.117082	3.26283	0.00110306	0.0339523	138.324	170.048	92.5285	77.9569	41.6301	29.6502	79.4071	57.4339	93.2028	154.228	91.1221	164.218	89.8935	104.088	51.9876	83.5129	80.9242	129.214	86.4053	121.181	95.9374	132.283	44.8137	89.8721	104.023	55.3215	117.218	45.3821	82.6539	71.905	47.2083	114.534	77.8543	134.512	177.459	67.7729	92.3865	64.7294	60.9082	109.057	85.7512
557	NVE4287	high-affinity leucine-specific transport periplasmic binding protein	162.739	0.781288	0.23942	3.26325	0.00110143	0.0339523	0	0	0	0	0	0	0	0	0	0	0	0	0	0	0.962732	0	0	0	0	0	0	0	1.21118	0	0	0	0	0	0	0	0	0	0	0	0	0	0	0.863058	0	0	0
2366	NVE13495	isoform a	18.3757	0.988854	0.30305	3.263	0.00110238	0.0339523	0	0	0	0	0	0	0	0	2.34965	1.15961	0.74083	2.39152	0.795518	0	0	0	0.825757	1.09503	0.939188	0.807871	0	0.778135	0	0.97687	0	0	0	2.01698	1.2155	0.74901	1.00443	0.665893	0	0.637497	0	2.67525	0	2.58917	0.857862	0	0.866174
14676	NVE5988	short transient receptor potential channel 5	7.14112	1.27376	0.390174	3.26458	0.00109625	0.0339523	0	0	0	0	0	0	0	0	0	0	0	0.797174	0	0.89731	0	0	0	0	0	0	0	0	0	0.97687	0	0	0	0	0	0	0	0.665893	0	0	1.87456	0	0	0	0	0	0
1890	NVE8795	visual pigment-like receptor peropsin	1.03539	-2.3593	0.723466	-3.2611	0.00110979	0.0340683	9.82183	15.2852	15.4214	23.0983	15.0331	0	25.2659	16.6256	10.1818	11.5961	13.3349	12.7548	13.5238	0	16.3665	0	12.3864	10.9503	30.054	12.9259	14.4422	0	20.5901	6.83809	10.5949	0	10.1527	0	13.3705	20.9723	0	15.3155	0	11.4749	13.1219	22.2937	0	13.8089	0	0	0
14411	NVE21152	#N/A	1.4102	1.51936	0.465862	3.2614	0.00110864	0.0340683	0	0	1.92768	0	0	0	6.01569	0	2.34965	0	0	0	1.59104	0	0.962732	0	0	0	0	0	0	0	0	0	0	0	0	0	0	0	0	0	0	0	0	0	0	0	0	0	0
18457	NVE25115	rab9 effector protein with kelch motifs	117.507	0.324082	0.0994383	3.25913	0.00111756	0.0340795	49.9277	0	10.6022	7.21823	4.62557	21.1787	4.81255	12.0913	10.1818	2.31922	6.66747	3.98587	4.77311	126.521	2.8882	9.94201	114.78	55.8468	33.8108	4.03936	2.06317	3.11254	8.47826	28.3292	9.63173	5.35369	42.4569	4.03396	9.72399	9.73714	4.01772	51.9396	17.58	5.09997	94.9779	114.144	4.29705	13.8089	7.72076	53.0344	28.5837
1864	NVE18015	leucine rich repeat containing 47	54.2522	0.355369	0.109042	3.25901	0.00111801	0.0340795	4.09243	362.068	31.8067	2.88729	12.7203	8.4715	15.6408	6.04567	23.4965	119.44	7.4083	187.336	35.0028	2.69193	60.6521	75.5593	4.95454	45.9915	80.7702	21.0047	44.3582	20.2315	14.5342	2.93061	2.88952	25.8762	11.0757	14.1189	15.8015	29.9604	7.03102	3.99536	7.53429	39.5248	1.24971	3.567	6.44557	109.608	31.7409	4.48178	39.844
12306	NVE11251	tetratricopeptide repeat protein mitochondrial isoform x1	128.014	0.356579	0.109441	3.25819	0.00112123	0.0340795	107.222	68.7834	47.2281	28.8729	50.8813	12.7072	33.6878	49.8768	49.3426	64.938	52.599	66.9626	53.2997	122.034	43.323	45.7332	46.2424	111.694	59.1689	65.4376	69.1162	61.4727	46.0249	73.2653	42.3796	60.6752	61.8394	33.2802	25.5255	49.4347	42.1861	97.2203	20.0914	60.5622	120.597	55.2885	60.1586	46.6051	48.8981	117.273	61.4983
20059	NVE19741	microspherule protein 1	62.0568	0.377272	0.115776	3.25862	0.00111954	0.0340795	132.595	80.2474	56.8665	67.8514	28.9098	55.0647	51.7349	39.2969	59.5245	52.1823	39.264	36.67	54.0952	216.252	60.6521	55.6753	138.727	146.735	70.4391	51.7038	40.2318	80.1479	89.6274	166.068	75.1275	81.1977	133.831	68.5774	55.9129	58.4228	68.3013	119.195	92.9229	57.3747	201.828	183.7	34.3764	70.7708	94.3648	354.061	78.8218
24506	NVE20502	wdr36 protein	37.398	0.408172	0.125243	3.25905	0.00111787	0.0340795	52.3831	91.7113	48.1919	44.753	31.2226	33.886	26.469	52.8996	36.8112	67.2572	51.8581	80.5145	62.8459	59.2225	26.9565	47.7216	37.1591	51.4666	48.8378	67.8612	49.5161	75.4791	20.5901	43.9592	71.2748	49.0755	66.4543	37.3142	55.9129	44.9406	31.1374	57.2668	35.16	72.6746	87.4797	31.2112	47.2675	44.016	26.5937	73.9494	44.1748
8266	NVE14511	solute carrier family member f1	88.9448	0.4854	0.148935	3.25914	0.00111749	0.0340795	2.45546	0.955326	1.92768	7.21823	6.93835	12.7072	2.40627	1.51142	3.91608	3.47882	1.48166	5.58022	3.18207	6.28117	0.962732	1.9884	1.65151	4.38014	4.69594	4.03936	5.15793	6.22508	3.63354	3.90748	1.92635	10.7074	1.84595	4.03396	6.07749	6.74109	5.02215	2.66357	2.51143	4.46248	8.74797	3.567	5.37131	2.58917	1.71572	10.4575	12.1264
9329	NVE7765	ubiquitin-conjugating enzyme e2 b	28.5103	0.550135	0.168857	3.25799	0.00112203	0.0340795	4.09243	0.955326	3.85535	2.88729	0	0	3.60941	13.6028	1.56643	1.15961	11.8533	2.39152	0	18.8435	2.8882	3.9768	1.65151	0	2.81756	1.61574	1.03159	10.1158	3.63354	0.97687	0.963173	5.35369	1.84595	0	9.72399	1.49802	3.01329	1.33179	2.51143	2.54999	1.87456	0.891749	2.14852	0.863058	0.857862	14.9393	0.866174
12848	NVE11685	timeless interacting protein	21.8052	0.695821	0.213435	3.2601	0.00111372	0.0340795	0	20.0618	0	0	2.31278	0	0	0	0	12.7557	0	3.98587	0	2.69193	0	0	0	24.0908	20.6621	1.61574	0	2.3344	0	2.93061	0	1.78456	20.3055	19.1613	1.2155	0	2.00886	1.33179	0	17.2124	6.8734	0	0	19.8503	23.1623	5.22875	0
17726	NVE17897	transcription factor sox-17 isoform x1	111.173	-0.504422	0.154892	-3.2566	0.00112757	0.0342025	103.129	196.797	282.405	448.974	602.48	1050.47	572.693	397.503	288.224	202.931	338.56	170.595	357.187	283.55	554.534	234.631	401.318	156.59	284.574	167.229	394.066	262.231	735.187	312.598	263.909	329.252	287.045	577.865	364.65	620.181	356.573	210.422	966.9	218.661	209.326	432.498	313.684	334.004	394.617	235.294	320.484
20988	NVE3682	e3 ubiquitin-protein ligase march6	4.3262	-3.90541	1.2005	-3.25316	0.00114131	0.0342372	0	9.55326	0	0	0	0	0	0	0	12.7557	0	0	0	0	0	0	0.825757	10.9503	9.39188	0	0	0	9.68944	0	0	0	0	0	0	8.23912	0	0	0	11.4749	0	0	0	6.90447	0	0	15.5911
5434	NVE1600	#N/A	3.86726	-1.01356	0.311431	-3.25451	0.0011359	0.0342372	197.255	488.171	627.459	92.3933	313.382	76.2435	340.488	264.498	454.266	578.644	420.792	259.879	617.322	207.279	629.627	550.787	439.303	463.2	454.567	276.292	147.517	375.839	195	500.158	196.487	242.701	383.035	240.021	134.92	476.371	265.17	564.011	236.074	397.798	189.956	370.076	264.268	658.513	355.155	141.176	272.845
681	NVE10521	#N/A	522.828	-0.743531	0.228572	-3.25294	0.00114218	0.0342372	0	0	0	0	4.62557	0	0	1.51142	0.783217	0	4.44498	0	0.795518	0	0.962732	0	3.30303	0	0	0	0	0	0	0	0	0	1.84595	6.05094	0	0.74901	0	0	2.51143	0.637497	0	0.891749	2.14852	0	0	0	1.73235
23388	NVE6252	#N/A	198.647	-0.648994	0.199427	-3.25429	0.00113675	0.0342372	0	0	0	0	1.15639	0	0	63.4796	0	0	0.74083	0	0	0	0	0	11.5606	0	0.939188	0	10.3159	0	14.5342	0	26.0057	0	0	0	0	0	1.00443	0	2.51143	0	0	0	0	0.863058	0	0	3.46469
12896	NVE3230	armadillo type fold	52.0255	-0.490667	0.150811	-3.25353	0.00113981	0.0342372	203.803	81.2027	257.345	132.815	171.146	67.772	208.143	253.918	148.811	92.7686	191.875	85.2976	159.104	123.829	186.77	81.5245	154.417	89.7929	73.2567	52.5116	302.254	68.4759	247.081	97.687	175.297	68.7057	118.141	202.707	240.669	86.8852	104.461	45.2807	57.7629	97.537	46.2392	57.072	78.4211	108.745	126.964	70.2146	198.354
11677	NVE21364	rna-binding protein 8a isoform x2	71.8556	0.446984	0.137423	3.25261	0.00114349	0.0342372	250.457	68.7834	102.167	38.9784	37.0046	72.0077	78.2039	60.4567	58.7412	53.342	45.1907	59.788	99.4397	407.379	62.5776	39.768	200.659	236.528	102.372	68.6691	72.211	50.5788	55.7143	377.072	27.932	47.2909	188.287	77.6538	53.4819	77.1481	56.2481	246.38	92.9229	82.8746	283.684	209.561	80.5696	84.5797	52.3296	805.974	73.6247
16373	NVE19529	tubulin--tyrosine ligase	30.1845	0.492228	0.151218	3.25508	0.00113362	0.0342372	38.4688	53.4982	26.9875	51.9713	32.379	72.0077	16.8439	43.8311	35.2447	42.9055	108.161	35.0756	38.9804	28.7139	28.882	47.7216	32.2045	68.9872	59.1689	124.412	51.5793	112.83	49.6584	32.2367	47.1955	120.458	35.9961	30.2547	26.741	35.2035	125.554	25.9698	25.1143	58.0122	46.8641	18.7267	167.585	31.9332	26.5937	100.093	34.6469
19498	NVE2657	#N/A	16.7066	0.856698	0.263141	3.25566	0.00113128	0.0342372	0	0	0	0	0	0	0	1.51142	0	0	0	0	0	0	0	0	0.825757	0	0	0	1.03159	0	0	0	0	0	0	0	0	0	0	0	0	0	0	0	0	0	0	0	0
711	NVE3049	meiotic nuclear division protein 1 homolog	15.843	0.866838	0.266391	3.254	0.00113791	0.0342372	0	0	0	0	0	0	0	0	0	0	0	0	0	0	0	0	0	0	0	0	0	0	0	0	0	0	0	0	0	0	0	0	0	0	0	0	0	0	0	0	0
22365	NVE19062	#N/A	7.64683	1.63797	0.503591	3.25258	0.00114362	0.0342372	0	0	0	0	0	0	0	0	0	0	0	0	0	0	0	0	0	0	0	0	0	0	0	0	0	0	0	1.00849	1.2155	0	0	0	0	0	0	0	0	0	0	0	0
4078	NVE14374	tryptophan rich basic protein	122.029	0.659903	0.20293	3.25188	0.00114644	0.0342768	0	0.955326	0	0	0	33.886	1.20314	0	0	12.7557	0	0	0	17.9462	0	23.8608	0	16.4255	0	0	0	18.6752	0	19.5374	0	19.6302	0	30.2547	19.448	22.4703	26.1152	12.652	42.6943	0	21.2451	28.536	18.2624	25.0287	25.7359	18.6741	11.2603
22961	NVE17294	#N/A	9.39757	-0.709035	0.218072	-3.25138	0.00114848	0.0342931	0.818486	3.8213	0	0	1.15639	0	2.40627	0	1.56643	1.15961	0	0.797174	0	0	0	0	0	0	0.939188	0	1.03159	0	0	0	1.92635	0	0	0	4.86199	0.74901	0	0	0	0	1.24971	0.891749	0	0	0.857862	0	0
18538	NVE16556	centromere protein w	28.0736	0.736639	0.226647	3.25016	0.00115339	0.0343949	0	10.5086	0	14.4365	10.4075	8.4715	0	15.1142	0	9.27686	0	11.9576	0	19.7408	0	0	12.3864	6.57021	0	0	5.15793	7.78135	8.47826	22.468	1.92635	16.9534	0	9.07641	9.72399	0	12.0532	26.6357	0	0	21.2451	0	19.3367	11.2198	0	24.6498	0
17282	NVE3986	rrna-processing protein fcf1 homolog	19.175	-1.21221	0.373071	-3.24926	0.00115704	0.034406	23.7361	28.6598	34.6982	80.8442	42.7865	101.658	54.1412	176.836	25.8461	49.8631	37.0415	11.1604	75.5742	49.3521	118.416	83.5129	38.8106	76.6524	82.6486	17.7732	36.1055	12.4502	75.0932	21.4911	53.9377	38.3681	35.9961	28.2377	32.8185	134.822	43.1905	19.3109	55.2514	17.2124	28.7433	169.432	41.8962	107.019	37.7459	42.5769	146.383
464	NVE22021	#N/A	58.5241	-0.594188	0.182928	-3.2482	0.00116136	0.034406	477.177	212.082	1020.7	539.924	171.146	93.1865	1156.21	1021.72	976.671	25.5114	279.293	51.8163	775.63	173.181	925.186	53.6869	393.886	25.1858	15.9662	148.648	449.771	361.055	10.9006	700.416	333.258	211.471	479.024	810.826	159.23	772.23	319.409	500.751	572.606	24.2249	311.802	1158.38	257.823	22.4395	518.149	251.727	297.964
11905	NVE3717	n-acetylated alpha-linked acidic dipeptidase 2	140.745	-0.484941	0.149361	-3.24677	0.00116725	0.034406	57.294	15.2852	112.769	171.794	253.25	588.769	145.58	74.0595	119.832	11.5961	146.684	37.4672	49.3221	27.8166	84.7205	27.8376	156.068	24.0908	46.9594	48.4723	187.749	62.2508	195	57.6353	94.3909	139.196	43.3799	269.267	277.134	105.61	155.687	55.935	47.7172	55.4622	41.8653	111.469	77.3468	30.207	100.37	112.045	37.2455
19654	NVE24121	camp-dependent protein kinase type i-beta regulatory subunit	428.817	0.329876	0.101601	3.24677	0.00116722	0.034406	93.3074	91.7113	31.8067	112.604	39.3173	42.3575	52.938	98.2422	52.4755	64.938	64.4523	85.2976	65.2325	75.3741	49.0994	57.6637	49.5454	107.313	79.831	74.3242	73.2425	80.1479	56.9255	46.8898	122.323	66.9211	46.1488	37.3142	98.4554	52.4307	76.3368	84.5684	40.1829	89.2496	119.347	60.6389	67.6785	75.9491	66.9132	73.9494	75.3571
7992	NVE12428	adp-ribosylation factor-like 2	79.2048	0.346706	0.106732	3.24839	0.00116058	0.034406	383.051	102.22	181.202	60.6331	91.355	114.365	98.6573	54.4111	128.448	81.1725	93.3446	102.038	171.036	597.609	144.41	87.4897	256.811	480.72	161.54	115.526	93.8743	96.4887	129.596	537.279	82.8329	106.182	284.277	141.189	97.2399	104.861	117.518	302.981	158.22	105.187	351.168	351.349	119.243	150.172	88.3598	898.597	116.933
7804	NVE4334	#N/A	13.7715	0.639739	0.196919	3.24873	0.0011592	0.034406	0	0	0	0	0	0	0	0	0	0	0.74083	0.797174	0.795518	11.665	1.92546	1.9884	0	2.19007	0	0.807871	1.03159	0	0	3.90748	0	0.892282	0	0	0	5.24307	2.00886	1.99768	0	0	3.12427	0	3.22278	2.58917	0	6.72267	1.73235
21065	NVE17436	ruvb-like 2	16.6592	0.663351	0.204246	3.24781	0.00116298	0.034406	640.875	0.955326	119.516	2.88729	8.09475	21.1787	13.2345	6.04567	81.4545	2.31922	1.48166	3.18869	0.795518	1170.09	5.77639	1.9884	518.576	566.133	172.811	2.42361	8.25268	6.22508	4.84472	881.137	6.74221	4.46141	427.338	9.07641	9.72399	2.24703	15.0665	585.986	10.0457	2.54999	675.468	510.081	7.51983	41.4268	9.43648	3001.3	77.0894
25567	NVE13304	cwc2p	17.9438	0.764812	0.235494	3.24769	0.00116345	0.034406	0	0	0	0	0	0	0	0	1.56643	0	0	0	0	0	0	0	0	0	0	0	0	0	0	0	0	0	0	0	0	0.74901	1.00443	0	0	0.637497	0	0	0	0	0	0	0
24864	NVE1951	kelch-like 10	155.079	0.913282	0.281279	3.24689	0.00116675	0.034406	0	0	0	0	0	0	0	0	0	0	0	0	0	0	0	0	0	0	0	0	0	0	0	0	0	0	0	0	0	0	0	0	0	0	0	0	0	0	0	0	0
5834	NVE23218	#N/A	369.609	-0.370617	0.11418	-3.24591	0.00117075	0.0344652	870.051	2863.11	2798.99	134.259	438.273	465.932	1171.86	474.585	1304.06	2829.44	2010.61	1328.89	3711.89	407.379	2162.3	1775.64	2332.76	1940.4	2028.65	1363.69	337.328	2151.54	368.199	1370.55	535.524	308.73	2216.99	693.841	216.359	1910.73	324.431	2314.64	944.297	3100.78	288.058	812.384	561.839	1944.47	706.021	474.322	962.319
25393	NVE20678	thioredoxin-related transmembrane protein 4 precursor	71.8239	0.329712	0.101597	3.24529	0.0011733	0.0344959	45.8352	50.6323	22.1683	25.9856	23.1278	21.1787	20.4533	16.6256	28.1958	26.671	18.5208	40.6559	19.8879	37.687	17.3292	25.8492	26.4242	43.8014	22.5405	29.0834	19.6001	24.9003	35.1242	24.4218	27.932	34.799	27.6893	32.2717	29.172	20.9723	33.1462	23.9721	42.6943	18.4874	38.741	39.237	18.2624	30.207	29.1673	44.8178	40.7102
18012	NVE1872	argonaute-1	124.644	0.498924	0.153891	3.24205	0.00118671	0.0348457	58.931	80.2474	53.975	70.7387	263.657	266.852	56.5475	197.996	59.5245	66.0976	68.1564	216.034	43.7535	209.073	42.3602	61.6405	43.7651	56.9418	72.3175	47.6644	69.1162	78.5916	90.8385	316.506	72.238	291.776	45.2258	76.6453	326.969	68.909	296.307	366.907	87.9	77.1371	328.674	43.6957	325.501	80.2644	79.7812	53.7814	58.0336
417	NVE14885	alpha 1b	2818.55	-0.585099	0.180502	-3.24152	0.00118894	0.0348666	0	0	0	1.44365	4.62557	0	0	0	0	0	4.44498	0	2.38655	1.79462	0.962732	0	4.95454	0	1.87838	0	8.25268	7.00321	2.42236	0	1.92635	0	2.76893	3.02547	0	1.49802	0	3.32946	5.02286	1.27499	2.49942	0	0	0	0	3.73482	0.866174
18283	NVE26220	#N/A	24.8842	0.480135	0.148204	3.2397	0.00119654	0.0350446	27.01	47.7663	25.0598	37.5348	16.1895	8.4715	28.8753	28.717	31.3287	31.3094	14.8166	55.005	24.6611	30.5085	16.3665	25.8492	26.4242	32.851	30.054	23.4283	9.28427	31.1254	16.9565	44.936	29.8584	30.3376	28.6122	26.2208	29.172	21.7213	22.0975	27.9675	7.53429	18.4874	43.115	21.402	30.0793	24.1656	10.2943	35.8543	20.7882
15902	NVE23016	density-regulated protein	60.0989	0.613699	0.189475	3.23894	0.00119974	0.0350937	126.865	2.86598	20.2406	11.5492	5.78196	0	9.6251	15.1142	29.7622	5.79804	7.4083	10.3633	11.9328	190.23	5.77639	7.95361	55.3257	143.45	25.3581	7.27084	17.5369	6.22508	13.323	141.646	10.5949	8.03054	65.5313	17.1443	17.017	8.98813	10.0443	126.52	5.02286	8.28746	232.446	109.685	12.8911	13.8089	2.57359	281.605	38.1116
12859	NVE19051	prolyl 4- alpha subunit	34.244	0.439706	0.135846	3.23679	0.00120882	0.0353142	0	0	3.85535	7.21823	3.46918	0	2.40627	0	1.56643	0	0	3.18869	0.795518	7.17848	1.92546	0	0.825757	1.09503	3.75675	2.42361	4.12634	0.778135	3.63354	1.95374	0.963173	1.78456	0	3.02547	2.431	0	4.01772	1.33179	2.51143	1.27499	4.99884	1.7835	0	5.17835	0.857862	4.48178	3.46469
1941	NVE3916	centromere protein s	29.7226	0.94563	0.292269	3.23548	0.00121441	0.0353959	0	0	0	0	1.15639	0	0	0	0	0	0.74083	0	0	0	0	0	0	0	0	0	0	0	3.63354	0	0	0	0	0	1.2155	0	0	0	0	0	0	0	0	0.863058	0.857862	0	0
3057	NVE10047	#N/A	42.2216	1.07445	0.332091	3.23541	0.0012147	0.0353959	0	0	0	0	0	0	0	0	0	0	0	0	0	0	0	0	0	0	0	0	0	0	0	0	0	0	0	0	0	0	0	0	0	0	0	0	0	0	0	0	0
10741	NVE24554	#N/A	32.3766	-0.509104	0.157504	-3.23232	0.0012279	0.035703	48.2907	26.7491	88.6731	46.1967	107.545	0	105.876	0	84.5874	91.609	0	27.1039	92.2801	58.3252	92.4223	95.4433	93.3106	52.5617	76.0742	31.507	76.3373	45.91	70.2485	43.9592	88.6119	0	35.9961	85.7217	32.8185	63.6659	0	31.9628	57.7629	80.9621	40.6156	46.371	0	104.43	77.2076	38.0951	71.8924
12194	NVE17013	nuclear pore complex protein nup98-nup96 isoform x1	77.3114	0.355568	0.110007	3.23221	0.00122835	0.035703	146.509	110.818	73.2517	50.5276	55.5068	67.772	50.5318	57.4339	58.7412	76.5341	71.1197	86.8919	54.8907	162.413	50.0621	59.6521	99.9166	112.789	105.189	44.4329	70.1478	80.926	39.969	134.808	53.9377	55.3215	80.2989	49.416	58.3439	65.9129	56.2481	167.805	65.2972	69.4872	180.583	132.871	60.1586	69.0447	67.7711	287.581	60.6321
20855	NVE6412	dep domain containing 6	345.025	-0.378367	0.117103	-3.23105	0.00123335	0.0358031	0	11.4639	6.74687	10.1055	6.93835	0	3.60941	3.02284	6.26573	13.9153	6.66747	3.18869	6.36414	1.79462	5.77639	9.94201	10.7348	6.57021	10.3311	2.42361	12.379	12.4502	6.0559	5.86122	8.66856	3.56913	5.53785	3.02547	4.86199	12.7332	2.00886	4.66125	20.0914	16.5749	6.8734	8.91749	6.44557	11.2198	11.1522	10.4575	15.5911
3136	NVE3784	metallophosphoesterase 1	142.735	0.266159	0.0824213	3.22925	0.00124117	0.0359436	500.913	340.096	206.261	330.595	176.928	182.137	190.096	211.599	191.888	299.179	254.846	326.044	263.316	178.565	184.845	242.585	198.182	249.668	282.696	317.493	285.749	313.588	163.509	185.605	284.136	277.5	212.284	185.562	256.47	165.531	225.997	265.691	175.8	301.536	381.786	134.654	264.268	202.819	150.126	256.956	231.268
7814	NVE21402	#N/A	33.6827	0.41626	0.128905	3.22921	0.00124132	0.0359436	44.1982	25.7938	23.1321	15.8801	12.7203	21.1787	18.0471	21.1599	20.3636	22.0325	21.4841	28.6983	29.4342	52.9413	17.3292	17.8956	26.4242	32.851	17.8446	20.1968	16.5054	22.5659	27.8571	61.5428	24.0793	29.4453	36.919	16.1358	37.6805	21.7213	21.093	48.6102	25.1143	17.2124	82.4808	34.7782	23.6338	23.3026	21.4466	53.0344	26.8514
20878	NVE21239	#N/A	131.352	-0.416995	0.12928	-3.22552	0.00125743	0.0361979	29.4655	30.5704	65.541	63.5204	50.8813	12.7072	52.938	51.3882	40.7273	38.2671	47.4132	15.9435	28.6386	13.4597	49.0994	37.7796	55.3257	28.4709	30.054	27.4676	38.1687	23.344	44.8137	32.2367	41.4164	70.4903	38.765	60.5094	37.6805	37.4505	77.3412	19.3109	42.6943	43.9873	14.3717	57.072	52.6388	29.344	54.9032	20.915	23.3867
4102	NVE20792	solute carrier family 25 member 44	87.1697	0.258987	0.0803051	3.22504	0.00125957	0.0361979	18.0067	30.5704	29.879	30.3166	11.5639	21.1787	22.8596	21.1599	23.4965	26.671	11.8533	25.5096	26.2521	8.07579	20.2174	21.8724	10.7348	24.0908	15.9662	21.8125	25.7896	32.6817	10.9006	4.88435	26.9688	27.6607	23.9974	25.2123	12.155	14.2312	20.0886	9.3225	10.0457	13.3874	16.8711	14.268	17.1882	28.4809	33.4566	24.6498	14.7249
12290	NVE15089	solute carrier family 28 member 3	469.552	0.328472	0.101804	3.2265	0.00125313	0.0361979	49.1092	40.1237	19.2768	33.2039	19.6587	21.1787	21.6565	7.55709	29.7622	35.9478	26.6699	24.7124	19.8879	52.044	15.4037	17.8956	23.1212	33.9461	29.1148	34.7385	25.7896	32.6817	13.323	45.9129	30.8215	19.6302	30.4582	22.1868	35.2495	22.4703	26.1152	35.2923	25.1143	23.5874	64.9849	23.1855	33.3021	20.7134	23.1623	53.7814	23.3867
16518	NVE12919	#N/A	98.0208	0.334951	0.103829	3.22599	0.00125538	0.0361979	50.7461	35.3471	26.0236	34.6475	21.9715	38.1217	30.0784	19.6484	33.6783	28.9902	20.7433	28.6983	24.6611	69.9902	20.2174	35.7912	27.25	40.5163	30.9932	32.3149	28.8844	29.5691	24.2236	42.0054	27.932	19.6302	32.3042	22.1868	30.3875	18.7253	31.1374	49.2761	17.58	31.2373	73.7329	51.7215	27.9308	27.6179	32.5988	61.251	33.7808
2605	NVE12521	#N/A	83.4473	0.454014	0.140747	3.22575	0.00125642	0.0361979	22.0991	0.955326	8.67455	0	1.15639	0	2.40627	12.0913	6.26573	0	0	0.797174	8.7507	43.9682	11.5528	1.9884	12.3864	8.76028	5.63513	0	3.09476	2.3344	0	23.4449	4.81586	0	6.46083	3.02547	0	3.74505	0	36.6241	0	0	18.7456	8.02574	2.14852	0.863058	5.14717	32.8664	7.79556
8531	NVE21130	histone-lysine n-methyltransferase prdm6	43.9974	0.631117	0.195672	3.22537	0.00125808	0.0361979	13.0958	0	1.92768	0	1.15639	4.23575	1.20314	1.51142	5.48252	2.31922	0.74083	3.98587	1.59104	23.3301	2.8882	3.9768	0	4.38014	0.939188	4.03936	0	2.3344	2.42236	4.88435	3.85269	2.67685	2.76893	0	7.29299	1.49802	0	5.99303	0	0.637497	11.8722	3.567	1.07426	2.58917	0.857862	29.8785	6.06321
17587	NVE24906	pyridoxal-dependent decarboxylase domain protein	597.574	-1.02656	0.318382	-3.22429	0.00126286	0.0362472	34.3764	34.3917	27.9513	67.8514	79.7911	16.943	55.3443	49.8768	15.6643	23.1922	36.3007	10.3633	38.1849	34.0978	38.5093	29.826	35.5076	26.2808	30.9932	35.5463	59.8319	36.5723	61.7702	23.4449	45.2691	49.0755	25.8433	54.4585	40.1115	37.4505	45.1994	32.6287	67.8086	33.1498	42.4901	24.969	96.6835	22.4395	36.8881	17.1802	61.4983
24681	NVE19972	niemann-pick c1 protein precursor	234.821	-0.540876	0.167855	-3.22229	0.0012717	0.0364284	6.54789	3.8213	4.81919	4.33094	2.31278	135.544	6.01569	24.1827	0	4.63843	3.70415	5.58022	50.1176	0.89731	16.3665	3.9768	2.47727	4.38014	4.69594	4.84723	2.06317	3.11254	13.323	2.93061	232.125	6.24597	2.76893	3.02547	79.0074	6.74109	93.4121	2.66357	67.8086	1.27499	4.99884	5.3505	44.0447	5.17835	7.72076	3.73482	2.59852
5974	NVE26183	#N/A	15.4211	-0.462203	0.143512	-3.22065	0.00127899	0.0364284	0	1.91065	4.81919	0	0	0	1.20314	0	3.13287	2.31922	4.44498	2.39152	6.36414	0	2.8882	3.9768	1.65151	4.38014	1.87838	2.42361	1.03159	3.11254	2.42236	3.90748	0	0	2.76893	1.00849	0	6.74109	0	5.99303	0	7.01246	0	0.891749	0	1.72612	2.57359	0	0.866174
22937	NVE18548	spliceosome rna helicase ddx39b	3586.89	-0.257644	0.0800046	-3.22036	0.00128028	0.0364284	138.324	226.412	173.491	245.42	234.748	326.153	244.237	216.133	196.587	213.368	172.613	68.5569	173.423	95.1149	243.571	95.4433	195.704	157.685	190.655	214.894	141.327	210.096	296.739	117.224	225.382	258.762	228.898	249.097	172.601	249.42	243.072	78.5753	256.166	154.912	128.095	245.231	220.224	268.411	307.115	238.281	141.186
9496	NVE9647	helicase mov-10 isoform x1	348.382	0.220929	0.0685935	3.22085	0.0012781	0.0364284	54.0201	59.2302	40.4812	44.753	52.0377	29.6502	37.2973	25.6941	43.0769	53.342	39.264	45.4389	38.1849	72.6821	27.9192	21.8724	33.856	63.512	58.2297	29.8912	35.0739	44.3537	41.1801	50.7973	54.9008	31.2299	77.53	28.2377	43.758	31.4584	48.2127	46.6125	52.74	58.6497	52.4878	49.0462	37.5992	38.8376	31.7409	85.1539	42.4425
21515	NVE8474	actin filament-associated protein 1-like 2	439.438	0.264448	0.082099	3.22108	0.00127707	0.0364284	9.00335	43.945	5.78303	2.88729	6.93835	16.943	8.42196	6.04567	12.5315	17.3941	1.48166	16.7406	3.97759	13.4597	18.2919	3.9768	8.25757	25.1858	15.9662	5.6551	31.9791	4.66881	14.5342	3.90748	6.74221	4.46141	8.30678	10.0849	10.9395	7.4901	3.01329	5.32714	15.0686	4.46248	15.6214	16.9432	3.22278	18.9873	12.8679	27.6377	18.1896
25490	NVE9326	cell wall anchor protein	211.474	0.466799	0.144902	3.22148	0.00127529	0.0364284	1.63697	3.8213	2.89152	0	0	4.23575	0	9.06851	1.56643	6.95765	5.18581	3.18869	7.15966	1.79462	2.8882	9.94201	2.47727	4.38014	1.87838	0.807871	1.03159	1.55627	0	5.86122	0	1.78456	2.76893	1.00849	0	1.49802	1.00443	4.66125	2.51143	2.54999	5.62369	0.891749	5.37131	3.45223	1.71572	0.746964	2.59852
7378	NVE16663	disintegrin and metalloproteinase domain-containing protein 10 precursor	14.3177	0.630414	0.195743	3.22062	0.00127912	0.0364284	76.9377	0	60.7218	0	0	0	54.1412	0	84.5874	1.15961	0.74083	184.147	106.599	104.088	80.8695	135.211	0	0	0.939188	0	0	150.18	0	0	0	0	1.84595	1.00849	1.2155	0	0	0	2.51143	0	0.624855	0.891749	0	0	0	98.5992	0.866174
10714	NVE8545	fibrinogen c domain-containing protein 1	14.8746	-1.28756	0.399944	-3.21934	0.00128485	0.0365132	6.54789	0.955326	0	4.33094	11.5639	4.23575	8.42196	1.51142	3.13287	4.63843	6.66747	2.39152	2.38655	7.17848	5.77639	1.9884	3.30303	5.47517	3.75675	4.84723	9.28427	2.3344	13.323	1.95374	11.5581	3.56913	3.6919	8.06792	7.29299	0.74901	7.03102	3.32946	2.51143	2.54999	3.74913	1.7835	10.7426	5.17835	4.28931	0.746964	1.73235
1138	NVE783	dolichyl-phosphate mannosyltransferase polypeptide catalytic subunit	107.19	-0.351374	0.109216	-3.21724	0.00129428	0.0366173	61.3865	165.271	223.611	12.9928	87.8858	249.909	108.282	42.3197	121.399	140.313	161.501	113.199	171.832	18.8435	144.41	153.107	123.864	101.838	145.574	124.412	50.5477	131.505	58.1367	87.9183	45.2691	72.2748	169.828	80.6792	21.879	137.818	75.3323	127.185	95.4343	246.711	27.4936	73.1234	67.6785	130.322	129.537	27.6377	95.2791
8725	NVE15424	phosphorylase gamma 1	777.485	-0.232258	0.072197	-3.217	0.00129536	0.0366173	36.0134	59.2302	47.2281	7.21823	25.4406	25.4145	26.469	45.3426	37.5944	53.342	34.0782	26.3067	70.0056	25.1247	52.9503	31.8144	52.0227	56.9418	37.5675	12.9259	42.295	45.91	31.4907	24.4218	20.2266	2.67685	45.2258	26.2208	18.2325	47.9367	11.0487	20.6427	20.0914	56.0997	19.9954	28.536	23.6338	63.8663	40.3195	31.3725	38.1116
7734	NVE17474	tumor necrosis factor alpha-induced protein 3	150.119	0.260564	0.080976	3.21779	0.00129183	0.0366173	371.593	301.883	158.069	278.624	165.364	186.373	147.986	166.256	225.566	284.104	288.924	272.633	235.473	166.002	117.453	141.177	218.826	259.523	200.047	311.838	294.002	228.772	130.807	128.947	192.635	144.55	197.517	153.291	207.85	143.81	146.647	193.109	140.64	339.786	203.703	90.0667	230.966	186.421	84.9284	152.381	217.41
3805	NVE13516	ap-1 complex subunit sigma-1a	131.265	0.421796	0.131125	3.21676	0.00129649	0.0366173	9.00335	7.64261	3.85535	14.4365	1.15639	29.6502	0	21.1599	10.965	0	8.14914	7.97174	11.9328	23.3301	19.2546	17.8956	7.43182	3.2851	4.69594	1.61574	8.25268	8.55948	19.3789	9.7687	5.77904	19.6302	10.1527	3.02547	61.9904	2.99604	14.062	8.6566	10.0457	3.82498	8.74797	14.268	5.37131	9.49364	4.28931	15.6862	11.2603
14001	NVE5597	serine palmitoyltransferase small subunit a	35.0313	0.427599	0.132925	3.21685	0.00129605	0.0366173	36.0134	16.2405	36.6259	31.7602	12.7203	55.0647	39.7035	16.6256	44.6433	27.8306	16.2983	23.118	18.2969	18.8435	19.2546	27.8376	10.7348	37.2312	15.027	35.5463	0	14.0064	0	35.1673	25.0425	31.2299	20.3055	22.1868	12.155	0	26.1152	25.9698	20.0914	10.1999	43.115	36.5617	24.708	34.5223	30.0252	23.9028	14.7249
3431	NVE20626	carnitine palmitoyltransferase i	69.3285	0.332267	0.103391	3.21369	0.00131043	0.0369656	41.7428	5.73195	8.67455	7.21823	8.09475	16.943	4.81255	6.04567	5.48252	5.79804	8.14914	6.37739	6.36414	37.687	11.5528	13.9188	14.0379	26.2808	15.027	4.03936	8.25268	7.00321	4.84472	16.6068	5.77904	4.46141	7.38381	3.02547	7.29299	3.74505	6.02659	23.3062	5.02286	6.37497	26.2439	13.3762	4.29705	7.76752	10.2943	26.8907	12.9926
22565	NVE17063	#N/A	75.9612	0.371889	0.115773	3.21223	0.00131708	0.0371078	35.1949	30.5704	10.6022	24.542	11.5639	25.4145	14.4376	15.1142	20.3636	32.469	25.9291	23.118	21.479	31.4059	18.2919	13.9188	14.8636	35.0411	21.6013	20.1968	21.6633	28.0129	25.4348	41.0285	42.3796	19.6302	28.6122	17.1443	23.0945	16.4782	24.1063	38.6218	22.6029	17.2124	49.3635	27.6442	12.8911	17.2612	16.2994	46.3117	25.119
22840	NVE21289	collagen alpha-1 chain precursor	34229.2	-0.658192	0.204946	-3.21153	0.00132031	0.0371319	0	0.955326	0	1.44365	0	0	1.20314	0	2.34965	2.31922	0.74083	0	0.795518	0.89731	0.962732	0	0	1.09503	0	0	1.03159	0	2.42236	0	2.88952	0.892282	0.922976	0	1.2155	0	0	1.99768	2.51143	3.18748	0.624855	0	0	2.58917	0.857862	0	0.866174
14851	NVE13184	importin alpha	45.6164	0.388297	0.120914	3.21134	0.00132117	0.0371319	545.93	299.972	253.489	294.504	212.776	207.552	170.845	377.855	251.413	309.615	271.885	265.459	306.274	785.146	186.77	260.481	270.848	464.295	318.385	277.1	276.465	316.701	254.348	366.326	540.34	276.607	343.347	242.038	401.115	262.903	286.263	445.482	130.594	258.186	811.686	336.189	343.764	277.042	249.638	868.719	452.143
13818	NVE1168	death ligand signal enhancer	197.679	0.272264	0.0848023	3.21057	0.00132473	0.0371863	9.82183	4.77663	7.71071	7.21823	5.78196	8.4715	12.0314	12.0913	11.7482	0	8.14914	11.9576	12.7283	17.0489	7.70186	5.96521	4.95454	0	0	15.3496	15.4738	14.7846	0	9.7687	9.63173	9.8151	4.61488	6.05094	9.72399	8.23912	2.00886	11.9861	0	0	12.4971	5.3505	6.44557	0	3.43145	14.9393	4.33087
23627	NVE14581	hepatocyte growth factor-regulated tyrosine kinase substrate	163.062	-0.282159	0.0879332	-3.20879	0.00133294	0.0373356	31.921	26.7491	40.4812	36.0912	32.379	8.4715	30.0784	33.2512	36.028	31.3094	37.0415	28.6983	38.1849	26.022	33.6956	27.8376	33.856	28.4709	31.9324	25.8519	37.1371	50.5788	33.9131	36.1442	27.932	35.6913	40.6109	35.2972	17.017	56.1758	24.1063	32.6287	27.6257	28.6874	28.7433	43.6957	33.3021	46.6051	57.4768	29.8785	27.7176
12981	NVE15246	histone h3	48.5279	0.637646	0.198723	3.20871	0.0013333	0.0373356	0.818486	0.955326	0	4.33094	0	12.7072	0	0	0.783217	0	2.22249	0.797174	0.795518	5.38386	0.962732	0	3.30303	0	0	2.42361	0	0.778135	1.21118	2.93061	0	5.35369	1.84595	1.00849	10.9395	0.74901	2.00886	0	0	0	0.624855	0	2.14852	0	0.857862	1.49393	3.46469
6556	NVE22491	#N/A	10.4909	1.22555	0.381989	3.20833	0.00133508	0.0373398	0	0	0	0	0	0	0	0	0	0	0	0	0	0	0	0	0	0	0	0	0	0	0	0	0	0	0	0	0	0	0	0	0	0	0	0	0	0	0	0	0
7247	NVE3836	membrane palmitoylated 5 (maguk p55 subfamily member 5)	187.399	-0.615885	0.192226	-3.20396	0.00135549	0.037545	21.2806	2.86598	26.9875	1.44365	0	0	21.6565	16.6256	22.7133	0	0.74083	0	15.9104	0.89731	25.031	1.9884	0	0	0	0	0	0.778135	0	0.97687	0.963173	0.892282	0.922976	2.01698	0	1.49802	0	0.665893	0	0.637497	0.624855	2.67525	1.07426	0	0.857862	2.24089	0
19189	NVE3404	lysyl oxidase homolog 2 precursor	1185.85	-0.519563	0.162118	-3.20485	0.00135132	0.037545	4.09243	13.3746	11.5661	4.33094	2.31278	12.7072	10.8282	1.51142	10.1818	19.7133	14.8166	13.552	24.6611	0	24.0683	11.9304	10.7348	4.38014	9.39188	7.27084	11.3474	24.9003	13.323	0	16.3739	15.1688	0	7.05943	14.586	14.9802	12.0532	0	32.6486	0	0	19.6185	15.0397	10.3567	14.5837	3.73482	8.66174
6666	NVE13525	#N/A	50.1269	0.360354	0.112412	3.20566	0.00134753	0.037545	332.305	108.907	167.708	106.83	129.516	351.567	110.689	96.7308	144.895	112.482	112.606	114.793	136.829	444.169	128.043	79.5361	246.076	280.329	142.757	110.678	107.285	109.717	117.485	390.748	113.654	124.027	228.898	144.214	114.257	113.101	156.691	332.946	208.449	106.462	375.538	335.298	139.654	132.911	112.38	737.253	134.257
3112	NVE8037	coenzyme q2 prenyltransferase	75.7135	0.415327	0.129618	3.20424	0.00135418	0.037545	31.1025	23.8831	13.4937	14.4365	5.78196	8.4715	10.8282	7.55709	11.7482	13.9153	8.88997	28.6983	15.1148	54.7359	17.3292	15.9072	11.5606	32.851	15.9662	19.3889	13.4106	16.3408	7.26708	44.936	16.3739	7.13826	17.5365	8.06792	21.879	14.2312	7.03102	34.6264	15.0686	21.0374	44.3647	23.1855	8.59409	13.8089	12.0101	44.0709	13.8588
12023	NVE9569	#N/A	16.6733	0.483199	0.150784	3.20458	0.00135261	0.037545	410.88	70.6941	47.2281	41.8657	32.379	42.3575	26.469	68.0138	69.7063	61.4592	36.3007	108.416	54.8907	520.44	32.7329	65.6173	135.424	390.927	118.338	67.0533	46.4213	73.9228	58.1367	273.524	110.765	72.2748	152.291	69.5858	93.5934	59.1718	67.2969	314.967	77.8543	54.8247	418.028	193.51	34.3764	61.2771	107.233	647.618	111.736
10079	NVE24271	fanconi anemia group e protein	13.673	0.590493	0.18425	3.20485	0.00135131	0.037545	18.0067	0.955326	8.67455	1.44365	10.4075	4.23575	7.21882	1.51142	7.04895	15.0749	12.5941	5.58022	7.95518	26.022	7.70186	3.9768	4.95454	28.4709	10.3311	17.7732	1.03159	14.0064	7.26708	42.0054	4.81586	0.892282	4.61488	4.03396	6.07749	2.24703	4.01772	43.9489	0	1.27499	51.8629	5.3505	1.07426	1.72612	9.43648	85.1539	3.46469
3045	NVE420	39s ribosomal protein mitochondrial	36.7099	0.662412	0.206601	3.20624	0.00134482	0.037545	278.285	0	61.6857	0	0	0	0	0	35.2447	1.15961	1.48166	0	0.795518	515.056	0	0	275.803	328.51	76.0742	0	0	0	0	467.921	4.81586	0.892282	250.126	1.00849	1.2155	0.74901	0	339.605	5.02286	1.91249	374.913	316.571	1.07426	25.0287	0.857862	1216.06	38.9778
6510	NVE22948	thiosulfate sulfurtransferase rhodanese-like domain-containing protein 3	23.4539	1.79952	0.561352	3.20568	0.00134743	0.037545	0	0	0	0	0	0	0	0	0	0	0	0	0	0	0	0	0	1.09503	0	0	0	0	0	1.95374	0	0	0	0	0	0	0	1.99768	0	0	0.624855	0	0	0	0	8.96356	0
12092	NVE5383	probable g-protein coupled receptor 19 isoform b	27.6406	-0.676227	0.211121	-3.20303	0.00135989	0.0376214	0	0	0	0	0	0	0	0	0	0	0	0	0.795518	0.89731	0	0	0	0	0	0	0	0	0	0.97687	0	0	0	0	1.2155	0	0	1.33179	2.51143	0	0	0	0	0	0	1.49393	0
12370	NVE13344	#N/A	118.945	0.684901	0.2139	3.20197	0.00136491	0.0377149	0	0	0	0	0	0	0	0	0.783217	0	0	0	0	0	0	17.8956	0	0	0	0	0	0	0	0	0	0	0	0	0	0	0	0	0	0.637497	0	0	0	0	0	0	0
2291	NVE22878	solute carrier family 12 member 2	194.335	-0.251755	0.0786842	-3.19957	0.00137633	0.0379848	36.8319	95.5326	73.2517	59.1895	33.5354	25.4145	50.5318	39.2969	59.5245	81.1725	81.4914	53.4106	116.941	26.9193	103.975	97.4317	66.0606	63.512	64.804	49.2801	40.2318	85.5948	33.9131	48.8435	52.9745	22.307	76.607	49.416	17.017	57.6738	31.1374	49.2761	80.3657	57.3747	53.1126	74.0152	51.5645	97.5256	84.9284	29.8785	51.9704
13025	NVE21550	superoxide dismutase	135.872	0.381313	0.119196	3.19903	0.00137892	0.0380106	20.4622	29.6151	21.2044	34.6475	21.9715	25.4145	21.6565	19.6484	31.3287	23.1922	14.8166	16.7406	19.0924	34.9951	12.5155	43.7448	23.947	24.0908	21.6013	25.044	18.5685	21.7878	10.9006	29.3061	23.1161	22.307	39.688	14.1189	30.3875	18.7253	28.1241	31.297	27.6257	21.6749	36.2416	23.1855	22.5595	17.2612	20.5887	41.083	24.2529
25568	NVE13305	e3 ubiquitin-protein ligase trim71	75.7796	-0.35377	0.110653	-3.19711	0.0013881	0.0382177	7.36637	3.8213	16.3853	11.5492	17.3459	12.7072	9.6251	13.6028	5.48252	11.5961	9.6308	9.56608	9.54621	9.87041	9.62732	3.9768	18.9924	10.9503	6.57432	1.61574	6.18951	4.66881	10.9006	13.6762	2.88952	4.46141	12.9217	4.03396	7.29299	5.99208	7.03102	4.66125	0	14.0249	2.49942	6.24224	10.7426	8.63058	11.1522	2.98785	8.66174
8032	NVE11309	matrix metallopeptidase 9 (gelatinase 92kda 92kda type iv collagenase)	6.47663	-1.227	0.38384	-3.19665	0.00139034	0.0382336	0.818486	0.955326	1.92768	1.44365	1.15639	8.4715	2.40627	1.51142	2.34965	0	0.74083	2.39152	1.59104	1.79462	3.85093	1.9884	2.47727	1.09503	0.939188	0.807871	2.06317	0.778135	4.84472	1.95374	2.88952	1.78456	1.84595	2.01698	0	3.74505	3.01329	0.665893	0	1.91249	1.87456	1.7835	4.29705	0.863058	2.57359	2.24089	0
7470	NVE25790	#N/A	4.62602	-1.10231	0.344995	-3.19516	0.00139755	0.0382941	27.8285	15.2852	40.4812	21.6547	37.0046	29.6502	61.36	51.3882	43.8601	22.0325	72.6014	21.5237	39.7759	26.022	48.1366	27.8376	38.8106	17.5206	24.4189	39.5857	66.0215	44.3537	33.9131	46.8898	22.153	38.3681	27.6893	21.1783	46.189	63.6659	50.2215	45.9466	20.0914	21.0374	32.4924	20.5102	48.3418	31.9332	45.4667	25.3968	19.0558
22658	NVE6142	abhydrolase domain containing 7	120.85	-0.198777	0.0622075	-3.19539	0.00139644	0.0382941	89.215	141.388	174.455	85.1751	76.3219	33.886	141.97	68.0138	109.65	157.707	165.205	121.17	196.493	44.8655	143.447	139.188	92.4848	94.173	90.1621	113.102	77.3689	129.17	61.7702	121.132	63.5694	104.397	139.369	92.7811	44.9735	97.3714	79.35	122.524	50.2286	161.924	25.619	61.5307	117.094	115.65	90.9334	37.3482	85.7512
5395	NVE13607	amyloid beta a4 protein precursor	868.604	0.498952	0.156144	3.19547	0.00139605	0.0382941	62.2049	0.955326	10.6022	7.21823	6.93835	8.4715	4.81255	3.02284	10.1818	2.31922	2.22249	2.39152	1.59104	85.2445	2.8882	3.9768	48.7197	53.6567	23.4797	0.807871	5.15793	2.3344	2.42236	115.271	0.963173	3.56913	54.4556	4.03396	7.29299	5.24307	3.01329	70.5846	5.02286	2.54999	85.6051	95.4172	3.22278	13.8089	7.72076	177.777	7.79556
10891	NVE4324	solute carrier organic anion transporter member 4a1	477.159	-0.800308	0.250564	-3.19402	0.00140307	0.0383996	0	5.73195	0	0	11.5639	4.23575	0	3.02284	0	0	7.4083	6.37739	0	8.07579	0	1.9884	10.7348	0	0	2.42361	0	7.78135	3.63354	2.93061	4.81586	6.24597	2.76893	1.00849	7.29299	0	10.0443	1.33179	0	7.01246	3.74913	1.7835	6.44557	0	0	18.6741	0
5855	NVE11741	reverse transcriptase	4.40604	-1.38996	0.435268	-3.19334	0.00140638	0.0384443	23.7361	13.3746	15.4214	12.9928	17.3459	8.4715	18.0471	19.6484	19.5804	22.0325	23.7066	5.58022	27.0476	8.9731	26.9565	15.9072	23.1212	9.85531	28.1756	8.88658	15.4738	18.6752	15.7453	0	11.5581	10.7074	22.1514	19.1613	3.6465	20.9723	11.0487	0	5.02286	22.9499	0	19.6185	11.8169	24.1656	18.0151	31.3725	26.8514
9327	NVE7767	#N/A	253.994	-0.491789	0.15408	-3.19178	0.00141398	0.0386061	13.0958	2.86598	6.74687	4.33094	2.31278	0	8.42196	4.53426	9.3986	2.31922	4.44498	5.58022	8.7507	1.79462	2.8882	0	9.08333	4.38014	4.69594	4.84723	11.3474	3.89067	2.42236	3.90748	9.63173	0.892282	1.84595	12.1019	2.431	0.74901	2.00886	4.66125	0	1.91249	2.49942	6.24224	4.29705	6.04141	4.28931	5.22875	6.92939
24608	NVE7715	#N/A	161.289	-4.24052	1.32958	-3.18937	0.00142585	0.038884	9.00335	10.5086	7.71071	0	0	0	6.01569	0	7.83217	0	0	0	0	0	0.962732	0	10.7348	0	13.1486	0	0	0	0	0	0	0	11.9987	8.06792	3.6465	11.2352	0	0	5.02286	15.2999	0.624855	0	0	0	0	0	0
10071	NVE24279	#N/A	75.8371	-0.709767	0.222577	-3.18886	0.00142837	0.0389064	0	0	0	0	0	0	0	0	0	1.15961	0	0.797174	0	0	0	0	0	0	0	0.807871	1.03159	0	0	0	0	0	0	0	1.2155	0	1.00443	0	2.51143	0	0	0.891749	1.07426	0	1.71572	0	0
17529	NVE11677	tetratricopeptide repeat protein 24	85.6243	0.549656	0.172444	3.18745	0.00143532	0.0390495	6.54789	327.677	56.8665	7.21823	191.961	576.062	27.6722	22.6713	24.2797	110.163	103.716	225.6	44.549	67.2983	75.0931	123.281	12.3864	52.5617	97.6756	117.949	63.9583	119.055	25.4348	102.571	15.4108	139.196	11.0757	31.2632	102.102	33.7055	176.78	87.2319	47.7172	28.0499	44.3647	13.3762	143.951	90.6211	42.8931	47.8057	37.2455
21037	NVE7308	e2f transcription factor 4	122.123	0.68226	0.214077	3.18698	0.00143764	0.0390665	474.722	1.91065	445.293	0	1.15639	38.1217	344.097	0	549.035	1.15961	61.4889	0	0	71.7848	1.92546	0	0	0	0	33.9306	0	34.2379	0	50.7973	0	29.4453	0	0	0	0	24.1063	35.9582	0	0.637497	51.8629	0.891749	42.9705	0.863058	0	73.9494	0.866174
9804	NVE6557	#N/A	10.9779	-0.938624	0.294608	-3.186	0.00144252	0.0391293	18.8252	13.3746	12.5299	23.0983	18.5023	21.1787	16.8439	15.1142	13.3147	10.4365	20.0024	32.6841	14.3193	26.022	17.3292	15.9072	14.0379	12.0454	8.45269	24.2361	12.379	21.0096	10.9006	18.5605	21.1898	20.5225	19.3825	15.1274	34.034	11.9842	18.0798	21.9745	12.5571	19.1249	26.8688	17.835	19.3367	8.63058	2.57359	38.8421	15.5911
9998	NVE25668	nicotinic acetylcholine receptor isoform b	11.9007	-0.546209	0.171459	-3.18566	0.00144422	0.0391293	1.63697	24.8385	7.71071	0	3.46918	0	3.60941	1.51142	3.91608	22.0325	7.4083	7.17456	3.18207	1.79462	9.62732	3.9768	14.0379	19.7106	17.8446	4.84723	3.09476	1.55627	8.47826	7.81496	1.92635	1.78456	10.1527	8.06792	0	14.2312	2.00886	5.32714	0	16.5749	0	9.80924	4.29705	16.3981	12.0101	0.746964	7.79556
14343	NVE23167	#N/A	187.408	-0.353346	0.110957	-3.18453	0.0014499	0.0391293	0.818486	0	1.92768	0	3.46918	0	0	0	0.783217	1.15961	1.48166	2.39152	2.38655	1.79462	1.92546	0	2.47727	1.09503	3.75675	1.61574	1.03159	1.55627	0	1.95374	0	5.35369	0	0	3.6465	2.99604	0	0.665893	0	3.18748	0.624855	3.567	3.22278	1.72612	3.43145	6.72267	3.46469
18233	NVE8106	#N/A	79.9083	0.378101	0.118733	3.18447	0.00145018	0.0391293	1498.65	498.68	792.275	326.264	501.874	859.857	579.912	386.923	762.853	470.801	631.188	455.983	808.246	2132.01	910.745	447.39	1652.34	1620.65	840.573	550.968	377.56	499.563	668.572	2186.24	411.275	637.089	1345.7	655.519	306.306	601.455	498.198	1788.59	946.809	469.198	2108.88	1992.17	673.562	893.265	563.615	5475.24	563.013
8998	NVE2132	nucleolar protein 16	52.7735	0.524798	0.16475	3.18542	0.00144544	0.0391293	47.4722	11.4639	13.4937	18.7674	12.7203	12.7072	15.6408	4.53426	18.7972	8.11725	8.88997	15.1463	11.9328	100.499	14.441	9.94201	47.8939	44.8964	16.9054	7.27084	7.2211	10.8939	15.7453	75.219	11.5581	14.2765	38.765	7.05943	20.6635	8.23912	6.02659	42.6171	5.02286	5.73747	51.2381	59.7472	5.37131	14.672	8.57862	177.03	15.5911
13587	NVE213	cdc45 cell division cycle 45-like ( cerevisiae)	35.8414	0.675333	0.212041	3.18491	0.00144799	0.0391293	0	25.7938	0	5.77458	26.597	21.1787	0	9.06851	0	33.6286	0	39.0615	0	0	0	0	8.25757	8.76028	14.0878	36.3542	18.5685	44.3537	9.68944	24.4218	15.4108	33.9067	0	0	31.603	0	26.1152	37.9559	0	0	34.9919	0	34.3764	18.1242	18.873	34.3603	0
22777	NVE4019	centrosomal protein of 70 kda	374.229	-0.413812	0.130106	-3.18058	0.00146978	0.0395196	93.3074	89.8006	42.4089	114.048	150.331	245.673	176.861	89.1737	83.8042	136.834	67.4156	0	73.9832	0.89731	61.6149	139.188	85.8788	188.346	113.642	90.4816	264.086	0	385.155	1.95374	268.725	246.27	70.1462	117.993	2.431	113.101	217.962	0	190.869	106.462	0.624855	74.0152	179.402	163.118	114.096	0	0
7432	NVE16552	carnitine acetyltransferase	398.504	-0.389291	0.122429	-3.17973	0.00147412	0.0395196	7.36637	21.0172	27.9513	17.3238	10.4075	42.3575	24.0627	13.6028	25.8461	15.0749	22.2249	18.335	24.6611	10.7677	42.3602	13.9188	18.1667	14.2355	23.4797	15.3496	25.7896	34.2379	29.0683	10.7456	18.3003	25.8762	18.4595	13.1104	17.017	27.7134	11.0487	21.3086	27.6257	13.3874	9.99768	15.1597	19.3367	28.4809	28.3095	8.2166	21.6543
18029	NVE17343	terminal uridylyltransferase 4	846.81	-0.311007	0.0978024	-3.17995	0.001473	0.0395196	6537.25	7001.58	11908.2	15965.3	15168.4	50998.4	17836.5	14387.2	11968.3	7012.15	9553.75	5741.24	9799.19	10501.2	14792.4	9258	13135.3	6024.88	8602.96	4974.06	10379.8	5211.17	19874.3	10128.2	15540.8	13342.3	9027.63	14804.6	16747.1	10256.9	13139	7629.13	28025	7442.14	7671.34	14413.3	12894.4	9953.65	12179.9	7285.88	10039
18724	NVE12754	transcription initiation factor tfiid subunit 2	114.21	0.24853	0.0781649	3.17956	0.00147497	0.0395196	128.502	101.265	83.8539	76.5132	57.8196	50.829	72.1882	89.1737	92.4196	106.684	94.0855	92.4721	70.8011	98.7041	67.3913	79.5361	74.3182	87.6028	76.0742	96.1367	101.095	105.048	49.6584	93.7795	62.6062	53.5369	79.3759	57.484	77.7919	69.658	51.226	96.5544	37.6714	84.1496	79.3565	60.6389	85.9409	65.5924	55.761	106.069	92.6806
14131	NVE4852	protein bud31 homolog	243.317	0.364577	0.114625	3.1806	0.00146971	0.0395196	541.019	209.216	461.679	243.976	335.354	275.324	400.645	412.617	354.014	295.7	317.075	201.685	331.731	1049.85	423.602	320.133	731.621	791.71	437.662	231.051	237.265	231.106	358.509	1050.14	242.72	313.191	628.546	310.615	192.049	355.78	360.591	767.774	436.989	282.411	787.942	1026.4	380.289	469.504	283.952	2786.17	284.971
12516	NVE3467	cad protein	246.43	0.572288	0.179983	3.17967	0.00147442	0.0395196	134.232	15.2852	45.3004	14.4365	13.8767	12.7072	16.8439	18.137	32.1119	17.3941	18.5208	23.118	14.3193	320.34	18.2919	5.96521	136.25	128.119	55.4121	15.3496	16.5054	16.3408	21.8012	448.383	18.3003	22.307	155.983	16.1358	18.2325	23.9683	14.062	189.779	22.6029	17.2124	220.574	185.484	15.0397	24.1656	18.873	759.662	28.5837
23933	NVE1793	transmembrane 9 superfamily member 3 precursor	241.685	0.22584	0.0710555	3.17836	0.0014811	0.0395549	69.5713	87.89	56.8665	69.295	71.6963	72.0077	81.8133	107.311	59.5245	78.8533	57.7848	122.765	65.2325	66.401	43.323	67.6057	47.0682	70.0822	76.0742	93.7131	79.4321	108.939	64.1926	54.7047	77.0538	77.6285	56.3015	72.6113	85.0849	59.1718	88.3899	52.6055	85.3886	76.4996	82.4808	45.4792	78.4211	55.2357	70.3447	50.0466	56.3013
2111	NVE705	heme binding protein 1	41.051	0.389204	0.122457	3.17829	0.00148146	0.0395549	82.6671	34.3917	23.1321	40.4221	16.1895	12.7072	18.0471	16.6256	28.979	19.7133	21.4841	43.0474	17.5014	43.9682	14.441	31.8144	18.1667	35.0411	26.2973	28.2755	41.2634	24.9003	18.1677	23.4449	24.0793	12.4919	12.9217	18.1528	24.31	21.7213	26.1152	43.9489	22.6029	38.8873	47.489	17.835	30.0793	13.8089	9.43648	38.0951	35.5131
23527	NVE22532	mad2l1-binding protein	21.3952	0.467237	0.146981	3.17891	0.00147832	0.0395549	191.526	70.6941	78.0709	38.9784	42.7865	38.1217	54.1412	33.2512	76.7552	64.938	64.4523	65.3682	81.9383	267.398	68.354	49.71	132.947	242.003	80.7702	71.9005	54.674	70.8103	37.5466	254.963	31.7847	50.8601	143.984	44.3736	51.0509	59.1718	46.2038	217.747	35.16	63.7497	271.187	203.319	51.5645	70.7708	42.8931	481.792	75.3571
3590	NVE15806	membrane protein	343.823	0.418902	0.131817	3.1779	0.00148345	0.039562	0.818486	2.86598	0	4.33094	2.31278	0	2.40627	0	3.91608	1.15961	3.70415	2.39152	0	2.69193	0.962732	3.9768	0	4.38014	0	0	1.03159	0	1.21118	1.95374	0	1.78456	0	5.04245	0	0	1.00443	0	7.53429	1.27499	3.12427	0	1.07426	0.863058	1.71572	3.73482	2.59852
22975	NVE19791	collagen alpha-2 chain precursor	27980.3	-0.672668	0.211714	-3.17726	0.00148675	0.0396041	0	0	0	0	0	4.23575	0	3.02284	0	0	0	0	1.59104	0	0	0	0	0	0	0	0	0	1.21118	0	0.963173	0	0	0	0	0	3.01329	0	0	0	0	0	1.07426	0	0	0.746964	0
16894	NVE20387	angiogenic factor with g patch and fha domains 1	41.1907	-0.989175	0.311401	-3.17653	0.00149047	0.039618	39.2873	34.3917	23.1321	14.4365	23.1278	33.886	38.5004	31.7398	35.2447	30.1498	38.5232	36.67	38.9804	57.4279	32.7329	29.826	39.6364	62.417	33.8108	36.3542	41.2634	33.4598	41.1801	74.2421	34.6742	37.4758	41.5339	36.3057	30.3875	29.2114	41.1817	65.9234	17.58	37.6123	82.4808	48.1545	32.2278	43.1529	48.8981	68.7207	31.1822
13686	NVE9713	#N/A	63.3352	-0.523297	0.164757	-3.17619	0.00149225	0.039618	69.5713	147.12	346.982	14.4365	83.2603	50.829	287.55	75.5709	203.636	194.814	160.019	91.675	314.23	31.4059	341.77	93.4549	215.523	196.011	193.473	127.644	28.8844	175.08	98.1056	245.194	95.3541	46.3987	203.978	175.477	36.465	307.843	83.3678	231.065	298.86	226.949	85.6051	323.705	88.0894	315.879	132.111	106.069	128.194
16215	NVE2610	phd finger	197.579	-0.269032	0.0847217	-3.17548	0.0014959	0.039618	4789.78	3277.72	7270.23	4935.83	6934.89	14270.2	7313.87	9277.09	6412.19	5174.17	7348.3	4322.28	5711.02	5188.25	8209.22	7565.87	9683.66	4899.19	6753.7	3864.86	4575.08	4427.59	11322.1	9767.73	5685.61	6387.85	6435.91	10331	5603.45	9452.51	9842.42	7672.41	11042.8	4920.2	5078.82	11807.7	7679.9	7242.78	7461.68	8281.59	4600.25
5994	NVE2692	probable atp-dependent rna helicase ddx5	10759.5	-0.237532	0.0747941	-3.17581	0.0014942	0.039618	4.09243	11.4639	14.4576	41.8657	17.3459	8.4715	8.42196	13.6028	3.91608	19.7133	14.0758	12.7548	17.5014	11.665	25.031	15.9072	28.9015	5.47517	12.2094	3.23149	19.6001	10.8939	19.3789	5.86122	4.81586	7.13826	11.0757	10.0849	18.2325	11.9842	13.0576	6.65893	22.6029	8.92496	11.8722	9.80924	15.0397	10.3567	11.1522	9.71053	18.1896
6957	NVE7671	#N/A	22.844	1.63838	0.515926	3.17561	0.00149524	0.039618	0.818486	0.955326	0	2.88729	2.31278	0	0	1.51142	0	0	1.48166	0	0	0	0	0	0	0	0	0.807871	0	0	3.63354	0	0	0.892282	3.6919	0	0	1.49802	1.00443	0	2.51143	0	0	2.67525	0	0	0.857862	0	0
23400	NVE17835	angiopoietin-like 7	4.68609	1.31483	0.414236	3.17411	0.00150298	0.0397598	0	0	0	0	0	0	0	0	0	0	0	0	0	0	0	0	0	0	0	0	0	0	0	0	0	0	0	0	0	0	0	0	0	0	0	0	0	0	0	0	0
20110	NVE12654	acyl- dehydrogenase	67.0815	0.595254	0.187555	3.17377	0.00150475	0.0397608	3869.8	8.59793	486.738	5.77458	17.3459	4.23575	14.4376	34.7626	285.874	9.27686	29.6332	10.3633	12.7283	5619.85	36.5838	9.94201	1320.39	2099.18	581.357	9.69446	50.5477	4.66881	10.9006	4063.78	15.4108	1.78456	1384.46	101.858	4.86199	29.2114	2.00886	3007.17	35.16	10.1999	2790.6	1638.14	4.29705	98.3886	14.5837	9199.6	303.161
4086	NVE14659	xaa-pro dipeptidase	8.68466	-6.48542	2.04478	-3.17169	0.00151553	0.0399612	24.5546	22.9278	39.5174	0	0	0	44.5161	0	35.2447	0	0	0	0	0	0	0	34.6818	0	35.6892	0	18.5685	0	41.1801	0	55.864	0	0	0	0	0	0	0	52.74	0	0	38.3452	0	0	0	0	0
15556	NVE16293	protein	8.96882	0.974785	0.307344	3.17164	0.00151582	0.0399612	0.818486	0	0	0	0	0	0	1.51142	0.783217	0	0	0.797174	0.795518	0	0	0	0	2.19007	0.939188	0	0	0.778135	0	0	1.92635	1.78456	0.922976	2.01698	1.2155	0	1.00443	0	0	0	0	0	0	0	0	0	0
19269	NVE16797	#N/A	561.829	0.89135	0.281141	3.17047	0.00152192	0.040076	0.818486	0	0.963838	2.88729	0	0	1.20314	0	1.56643	2.31922	1.48166	0	0	0	0.962732	0	0.825757	2.19007	0	0.807871	2.06317	2.3344	1.21118	0.97687	0	0	0	0	0	0	0	0	0	0	0	0.891749	0	0.863058	1.71572	0.746964	1.73235
7042	NVE4938	emopamil binding protein (sterol isomerase)	59.865	-0.390741	0.123277	-3.16963	0.00152632	0.0401458	174.338	556.955	387.463	17.3238	265.97	97.4222	247.846	262.987	312.503	468.482	391.158	340.393	458.218	106.78	433.23	375.808	309.659	250.763	352.196	445.137	218.696	396.071	186.522	313.575	101.133	182.918	270.432	194.639	51.0509	355.031	151.669	336.942	95.4343	516.372	60.6109	211.345	246.006	446.201	233.339	97.8522	195.755
8625	NVE11759	very low density lipoprotein receptor	322.48	-0.636987	0.201039	-3.16847	0.00153244	0.0401687	0.818486	0	0	10.1055	10.4075	4.23575	0	10.5799	0	0	0	0	0	0.89731	0	0	17.3409	0	15.9662	0	16.5054	0	16.9565	0	0	18.7379	15.6906	11.0934	0	11.9842	16.0709	0	2.51143	0	0.624855	0	15.0397	0	10.2943	0	0
11144	NVE11191	integrator complex subunit 4	123.719	0.409944	0.129374	3.16867	0.00153136	0.0401687	229.176	113.684	97.3477	63.5204	62.4452	80.4792	96.251	75.5709	93.986	83.4918	91.1221	87.6891	65.2325	386.741	79.9068	83.5129	152.765	227.767	118.338	94.5209	69.1162	77.0354	95.6833	338.974	73.2011	91.0128	190.133	93.7896	76.5764	86.8852	86.3811	249.044	143.151	94.987	326.174	216.695	83.7924	123.417	116.669	508.682	114.335
21084	NVE16747	cdp-diacylglycerol--inositol 3-phosphatidyltransferase	45.6795	0.415401	0.131093	3.16874	0.001531	0.0401687	67.9343	57.3195	30.8428	40.4221	20.8151	12.7072	22.8596	43.8311	28.1958	66.0976	41.4865	47.0332	33.4117	49.3521	13.4783	35.7912	26.4242	76.6524	45.081	47.6644	42.295	44.3537	23.0124	39.0748	50.085	31.2299	41.5339	27.2292	38.896	25.4664	28.1241	60.5962	22.6029	44.6248	76.8571	23.1855	31.1536	25.0287	27.4516	65.7328	35.5131
5706	NVE3194	membrane-associated ring finger 8	159.246	0.332835	0.10507	3.16776	0.00153621	0.0402217	1173.71	1372.8	778.781	586.12	769.001	669.248	730.304	707.344	745.622	1197.87	910.481	993.278	824.952	1410.57	781.739	821.21	926.5	1262.58	923.222	1173.03	822.173	1069.94	668.572	1283.61	675.184	919.05	1181.41	689.808	684.326	776.724	790.487	1131.35	617.812	893.133	1429.67	1072.77	868.003	896.717	853.573	2171.42	757.902
1912	NVE21111	f-box wd repeat-containing protein 7 isoform x2	114.107	0.581617	0.183723	3.16573	0.00154694	0.0404104	0	0	0	20.211	0	8.4715	0	13.6028	0	15.0749	0	0	15.1148	0	13.4783	15.9072	0	19.7106	0	17.7732	26.8212	0	0	21.4911	0	18.7379	0	1.00849	32.8185	18.7253	18.0798	13.9837	0	0	18.1208	0	18.2624	18.9873	17.1572	0	11.2603
5715	NVE17485	#N/A	14.311	0.910332	0.287536	3.16597	0.00154565	0.0404104	0	0	0	0	0	0	0	0	0	0	0	0	0	0	0	0	0	0	0	0	0	0	0	0	0	0	0	0	0	0	0	0	0	0	0	0	0	0	0	0	0
13426	NVE19769	#N/A	54.8725	0.848726	0.268181	3.16475	0.00155217	0.040501	0	0	0	0	0	0	0	1.51142	0	0	0	0.797174	0	0	0	0	0.825757	0	0	0	0	0	0	0	0	0.892282	0	1.00849	0	0	2.00886	0	0	0.637497	0	0	0	0	0	0	0
8240	NVE26062	#N/A	21.5813	-0.656739	0.207553	-3.16419	0.00155514	0.0405324	0	0	0	0	0	0	0	0	0	0	0	0	0	0	0	0	0	0	0	0	0	0	0	0	0	0	0	0	0	0	0	0	0	0	0	0	0	0	0	0	0
4707	NVE1267	#N/A	33.6642	0.385602	0.121908	3.16305	0.00156125	0.0406456	220.173	200.618	94.4562	115.492	60.1324	76.2435	90.2353	101.265	151.161	169.303	162.242	225.6	112.964	170.489	55.8385	123.281	94.9621	196.011	137.121	263.366	206.317	201.537	64.1926	113.317	104.986	111.535	112.603	90.7641	132.489	92.8773	84.3722	124.522	65.2972	188.699	176.834	65.9894	146.1	87.1689	77.2076	141.176	157.644
24224	NVE14877	#N/A	207.147	-3.87659	1.22598	-3.16202	0.0015668	0.0407438	2.45546	0	4.81919	0	0	398.16	0	116.379	0	0	186.689	0	13.5238	311.367	49.0994	5.96521	0	0	34.75	1.61574	0	0.778135	158.665	0	309.178	107.074	48.9177	0	943.227	0	94.4165	0	0	0	0	0	152.545	0	0	20.915	0
24069	NVE25243	glutathione s-transferase pi	88.3173	0.364069	0.115231	3.15946	0.0015806	0.0410098	54.8386	36.3024	25.0598	28.8729	24.2842	4.23575	21.6565	28.717	39.1608	38.2671	24.4474	24.7124	25.4566	71.7848	22.1428	23.8608	32.2045	44.8964	39.4459	25.044	36.1055	44.3537	15.7453	51.7741	35.6374	28.553	35.9961	24.2038	38.896	17.2272	29.1285	43.283	10.0457	29.3249	72.4831	52.6132	34.3764	29.344	20.5887	76.1903	42.4425
9752	NVE25466	#N/A	106.727	0.413674	0.130919	3.15976	0.00157899	0.0410098	243.09	111.773	133.974	602	149.175	2211.06	79.4071	471.563	361.063	77.6937	311.89	471.927	248.997	186.641	275.341	103.397	440.129	151.115	154.027	73.5163	94.9058	104.27	224.068	560.724	766.686	97.2587	203.978	159.342	381.667	209.723	325.436	448.812	2609.38	230.774	1232.21	328.164	205.184	505.752	401.479	434.733	440.882
14839	NVE7116	homeobox protein otx2 isoform x2	68.3359	-0.447617	0.141748	-3.15785	0.00158938	0.0411409	189.07	434.673	683.361	222.321	447.524	533.704	650.897	518.417	507.524	343.244	567.476	350.756	671.417	244.966	869.347	713.836	486.371	267.189	586.993	269.021	330.107	234.997	454.193	498.204	588.499	376.543	464.257	582.908	289.289	714.556	318.405	464.793	703.2	445.61	229.322	619.766	282.531	493.669	445.23	272.642	349.934
984	NVE18099	#N/A	201.857	-0.283532	0.089796	-3.15751	0.00159123	0.0411409	392.873	384.041	774.926	558.691	747.03	1075.88	818.133	589.453	762.07	607.634	627.483	551.644	754.151	340.978	995.465	719.802	985.128	584.749	727.871	606.711	337.328	550.92	752.143	1040.37	569.235	903.882	579.629	676.697	430.287	889.075	1041.59	805.73	1258.23	678.297	515.505	1466.04	710.087	1023.59	755.777	455.648	458.206
24872	NVE18711	cytochrome somatic	5086.23	-0.247304	0.0783285	-3.15726	0.00159258	0.0411409	5832.53	4672.5	7048.55	7732.17	6836.59	5222.68	6410.32	6985.78	6686.32	4931.81	6813.42	3838.39	7359.34	4451.56	7457.33	6243.58	7983.42	4540.01	4553.18	4442.48	7120	4611.23	6068.01	5244.82	6760.51	5781.09	6555.9	7788.57	9850.4	5665.52	5735.3	3479.29	4199.11	6412.58	2288.22	4934.05	5750.52	4474.09	5101.71	3606.34	7007.34
3528	NVE1503	histamine n-methyltransferase	16.3985	0.787674	0.249483	3.15722	0.00159282	0.0411409	0	0.955326	0	0	0	0	0	1.51142	0	0	0	0	0.795518	0	0	0	0.825757	0	0.939188	0	0	0	0	0	0	0	0	1.00849	0	0	0	0	0	0	0.624855	0.891749	0	0.863058	0	0.746964	0
5202	NVE25871	#N/A	80.5324	-0.248669	0.0788078	-3.15538	0.00160287	0.041354	62.2049	77.3814	102.167	158.801	153.8	177.901	133.548	98.2422	89.2867	118.28	35.5599	95.6608	97.8487	30.5085	143.447	129.246	84.2272	110.599	84.5269	75.9399	94.9058	67.6977	176.832	42.0054	96.3173	104.397	59.0704	104.883	43.758	88.3832	108.479	35.2923	163.243	91.162	30.6179	91.8502	135.357	142.405	164.71	65.7328	152.447
2450	NVE25319	kelch domain containing 3	321.66	-0.592963	0.187942	-3.15503	0.00160482	0.0413578	0	1.91065	0	2.88729	0	0	0	0	0	2.31922	0	0	0	0	0	0	3.30303	2.19007	3.75675	0	1.03159	0	0	0	0	0.892282	1.84595	6.05094	0	2.99604	0	0	2.51143	8.28746	0	0	0	5.17835	6.8629	0	0.866174
9956	NVE19616	mitochondrial ribosomal protein l40	28.4201	0.864005	0.273911	3.15432	0.0016087	0.0414114	0	0	0	0	0	0	0	0	0	0	0	0	0	0	0	0	0	0	0	0	0	0	0	0	0	0	0	0	0	0	0	0	0	0	0	0	0	0	0	0	0
24491	NVE18169	#N/A	43.709	-0.647392	0.205343	-3.15273	0.00161749	0.041498	0	0	0	53.4149	0	0	0	54.4111	0	0	0	0	0	0	0	0	0	0	0	0	37.1371	0	52.0808	0	0	0	33.2271	45.3821	0	47.1877	0	0	47.7172	0.637497	0	0	0	0	46.3246	0	0
1708	NVE17089	exportin-1	265.16	0.425193	0.134846	3.15318	0.00161504	0.041498	35.1949	7.64261	2.89152	10.1055	9.25114	16.943	6.01569	9.06851	3.91608	24.3518	4.44498	5.58022	3.97759	34.9951	2.8882	31.8144	25.5985	61.322	74.1959	2.42361	7.2211	3.89067	37.5466	19.5374	0.963173	6.24597	9.22976	9.07641	7.29299	20.9723	6.02659	29.9652	15.0686	21.6749	31.8676	16.9432	4.29705	23.3026	15.4415	56.0223	12.9926
13640	NVE3708	#N/A	674.23	0.431928	0.136988	3.15303	0.00161584	0.041498	25.3731	16.2405	4.81919	14.4365	9.25114	8.4715	12.0314	16.6256	14.0979	12.7557	13.3349	15.9435	14.3193	37.687	7.70186	5.96521	12.3864	27.3759	10.3311	11.3102	7.2211	10.8939	10.9006	34.1905	12.5212	11.5997	21.2284	5.04245	15.8015	15.7292	16.0709	20.6427	12.5571	12.1124	50.6132	38.3452	4.29705	15.535	21.4466	63.4919	17.3235
10178	NVE9952	#N/A	7.48012	-1.62567	0.515876	-3.15129	0.00162552	0.0415649	24.5546	92.6666	136.865	30.3166	143.393	317.681	342.894	123.936	152.727	68.4169	57.0439	99.6467	114.555	20.6381	219.503	129.246	123.864	56.9418	135.243	105.831	39.2002	115.164	132.019	99.6408	69.3484	174.887	79.3759	238.004	40.1115	214.217	177.784	95.8885	268.723	78.4121	52.4878	168.541	95.6093	191.599	283.095	54.5283	61.4983
21514	NVE8475	#N/A	45.3515	0.297262	0.0943215	3.15158	0.00162387	0.0415649	416.609	85.9793	211.081	103.943	116.796	249.909	157.611	84.6394	156.643	84.6514	85.1955	78.123	158.308	595.814	157.888	79.5361	410.401	354.791	215.074	84.0186	102.127	72.3665	123.54	675.994	90.5382	115.997	426.415	128.078	102.102	129.579	112.496	386.218	173.289	92.437	465.517	593.905	118.169	155.35	140.689	1241.45	161.974
12624	NVE10933	#N/A	29.0327	0.74297	0.235732	3.15175	0.00162293	0.0415649	0	1.91065	0	474.96	0	842.914	0	0	0	1.15961	31.1149	129.939	0	48.4548	0	0	0	6.57021	30.054	2.42361	141.327	25.6785	1.21118	1.95374	0.963173	188.271	31.3812	4.03396	1.2155	0.74901	139.616	0.665893	2.51143	14.0249	0.624855	0.891749	63.3814	49.1943	0	76.1903	3.46469
8772	NVE22688	#N/A	229.136	0.460014	0.146039	3.14994	0.00163303	0.0416856	4.09243	6.68728	4.81919	4.33094	6.93835	0	3.60941	3.02284	1.56643	1.15961	17.0391	1.59435	3.18207	3.58924	5.77639	7.95361	1.65151	3.2851	1.87838	12.1181	1.03159	1.55627	0	22.468	4.81586	4.46141	2.76893	0	23.0945	2.99604	5.02215	20.6427	2.51143	7.01246	26.2439	0.891749	6.44557	5.17835	3.43145	4.48178	0
11747	NVE15851	#N/A	5.18496	0.847027	0.268915	3.14979	0.00163388	0.0416856	0.818486	1.91065	0	0	2.31278	0	1.20314	1.51142	0.783217	2.31922	0	0.797174	0	0	0	0	0	1.09503	0	2.42361	0	1.55627	2.42236	0	0.963173	0.892282	1.84595	5.04245	1.2155	0	2.00886	0.665893	0	0.637497	0	1.7835	1.07426	0.863058	2.57359	0	0.866174
4813	NVE754	ras-related gtp-binding protein a	16.221	-0.66995	0.212751	-3.14898	0.0016384	0.0417287	0	0	0	0	0	0	0	0	0	0	0	0	0	0	0	0	0	0	0	0	0	0	0	0	0	0	0	0	0	0.74901	0	0.665893	0	0	0	0	0	0	0	0	0.866174
4008	NVE5288	phosducin-like protein 3	473.152	-0.361057	0.114675	-3.14852	0.00164102	0.0417287	58.1125	25.7938	22.1683	57.7458	43.9429	12.7072	19.2502	46.854	27.4126	19.7133	35.5599	18.335	26.2521	51.1467	13.4783	15.9072	36.3333	19.7106	30.9932	22.6204	68.0846	34.2379	52.0808	39.0748	17.3371	24.0916	23.0744	31.2632	26.741	32.9565	55.2437	21.9745	17.58	34.4248	16.2462	23.1855	54.7873	29.344	29.1673	22.4089	69.2939
4348	NVE22517	#N/A	156.897	-0.266795	0.0847359	-3.14855	0.00164082	0.0417287	136.687	134.701	204.334	324.82	351.543	364.274	212.955	204.042	177.007	236.56	197.802	260.676	259.339	188.435	307.112	176.968	118.083	101.838	166.236	175.308	268.212	283.241	473.572	168.999	242.72	233.778	208.593	174.469	170.17	325.071	256.13	202.431	271.234	262.649	221.199	230.071	175.105	264.959	287.384	150.887	181.896
801	NVE15567	neuropilin 2b	239.409	-0.947527	0.301007	-3.14786	0.00164472	0.0417767	47.4722	59.2302	28.9152	43.3094	31.2226	21.1787	16.8439	31.7398	36.8112	39.4267	29.6332	59.788	31.8207	43.9682	20.2174	31.8144	20.6439	30.661	22.5405	54.1274	46.4213	43.5756	39.969	35.1673	41.4164	33.9067	37.842	24.2038	35.2495	20.9723	26.1152	43.283	17.58	33.7873	76.2323	25.8607	31.1536	27.6179	25.7359	44.8178	39.844
6038	NVE11510	reverse transcriptase (rna-dependent dna polymerase)	7.66705	4.0359	1.28255	3.14678	0.00165077	0.041884	1.63697	0	3.85535	0	2.31278	0	3.60941	0	0	0	1.48166	0	1.59104	0	0.962732	0	0	0	0	0.807871	0	0.778135	0	1.95374	0.963173	0	0	0	0	0	0	1.33179	0	0	2.49942	0	0	0	0.857862	2.98785	0
15348	NVE17949	myosin if	413.559	-0.272147	0.0864997	-3.14622	0.00165397	0.0419188	75.3007	86.9346	146.503	116.935	92.5114	283.795	193.705	139.051	150.378	63.7784	84.4547	74.1372	91.4845	139.083	146.335	65.6173	144.508	54.7517	85.4661	67.0533	139.264	57.582	141.708	153.369	123.286	91.905	118.141	92.7811	144.644	97.3714	87.3855	130.515	170.777	69.4872	130.595	132.871	74.124	87.1689	133.826	150.887	91.8144
22525	NVE39	dna fragmentation factor subunit beta	29.8603	0.333035	0.105869	3.14573	0.00165675	0.0419429	376.504	391.684	209.153	216.547	149.175	135.544	152.798	201.019	200.503	323.531	329.67	420.908	243.428	340.978	144.41	208.782	232.038	323.035	255.459	357.079	308.444	308.141	125.963	266.686	165.666	145.442	250.126	160.35	202.988	175.268	171.758	296.322	100.457	368.473	277.435	147.139	217.001	183.831	145.837	280.858	231.268
20405	NVE16855	ornithine decarboxylase	8791.11	0.285694	0.0908425	3.14494	0.00166121	0.0420097	0.818486	0	1.92768	2.88729	1.15639	0	2.40627	1.51142	0.783217	0	0.74083	2.39152	0	1.79462	0	1.9884	0.825757	2.19007	0	0	4.12634	0.778135	2.42236	0	0	0	0	1.00849	1.2155	0	3.01329	1.33179	0	0.637497	1.24971	0	3.22278	0	1.71572	0.746964	0
18294	NVE6622	#N/A	73.7651	-0.456262	0.145227	-3.14172	0.00167957	0.0423805	45.8352	26.7491	57.8303	27.4293	19.6587	38.1217	42.1098	36.274	46.993	46.3843	0	23.9152	51.7087	31.4059	37.5466	23.8608	66.0606	30.661	26.2973	0.807871	36.1055	27.2347	55.7143	0	28.8952	34.799	40.6109	48.4075	0	23.9683	41.1817	0	15.0686	19.1249	0	29.4277	35.4506	66.4555	36.0302	25.3968	32.0484
23450	NVE8302	dutp pyrophosphatase	39.8502	0.827667	0.263433	3.14185	0.00167882	0.0423805	0	0	0	0	0	0	0	0	0	0	0	0	0	0	0	3.9768	0	0	0	0	0	0	0	0	0	0	0	0	0	0	0	0	0	0	0	0	0	0	0	0	0
12767	NVE5493	potassium voltage-gated subfamily h (eag-related) member 6	49.6425	-0.453878	0.144504	-3.14095	0.00168401	0.0424255	500.913	96.4879	229.394	3190.46	1410.8	690.427	332.066	3539.74	664.951	238.879	229.657	187.336	345.255	685.545	531.428	258.492	1000.82	344.936	275.182	97.7524	825.268	26.4566	3157.55	792.242	1255.98	1249.19	814.065	1794.1	2624.26	1323.5	1818.02	137.84	954.343	831.933	166.836	399.504	1870.29	82.8536	1755.19	78.4312	706.798
23092	NVE7806	6-phosphogluconate decarboxylating	139.252	0.434391	0.138307	3.14077	0.00168505	0.0424255	21.2806	30.5704	15.4214	24.542	20.8151	8.4715	12.0314	31.7398	18.014	27.8306	32.5965	45.4389	16.7059	37.687	10.5901	27.8376	14.0379	37.2312	21.6013	38.7778	15.4738	35.7942	31.4907	28.3292	24.0793	26.7685	41.5339	20.1698	40.1115	20.9723	21.093	34.6264	27.6257	38.8873	38.1161	24.969	30.0793	24.1656	23.1623	45.5648	14.7249
5003	NVE22820	pb1 protein	10.6299	-0.753253	0.239947	-3.13926	0.00169378	0.0425529	0	0	0	0	0	8.4715	0	0	0	0	0	12.7548	0	26.022	0	25.8492	0	0	0	15.3496	0	0	0	53.7279	0	12.4919	0	0	7.29299	0.74901	14.062	57.9327	0	0	50.6132	0	15.0397	0	0	0	0
20105	NVE12651	membrane bound c2 domain containing protein	343.236	-0.273515	0.0871276	-3.13925	0.00169381	0.0425529	2.45546	0	1.92768	1.44365	2.31278	0	2.40627	3.02284	0.783217	1.15961	0.74083	0.797174	3.18207	0.89731	0	0	2.47727	1.09503	0	0	2.06317	2.3344	6.0559	1.95374	0	0.892282	1.84595	1.00849	2.431	4.49406	4.01772	2.66357	0	0.637497	0.624855	0	0	2.58917	0.857862	0.746964	0
9550	NVE18639	kinesin-like protein kif20a	2.83096	1.2871	0.410292	3.13704	0.00170664	0.0428284	0	0	0	0	0	0	0	0	0	0	0	0	0	0	0	0	0	0	0	0	0	0.778135	0	0	0	0	0	0	0	0	0	0	0	0.637497	0	0	0	0	0	1.49393	0
13766	NVE9017	nf-kappa-b inhibitor epsilon	132.622	0.395403	0.126086	3.13597	0.00171287	0.0429376	429.705	154.763	210.117	137.146	115.639	216.023	146.783	148.119	185.622	143.791	154.834	191.322	166.263	629.014	167.515	127.258	347.644	389.832	234.797	168.845	120.695	133.839	210.745	442.522	98.2436	193.625	332.271	191.613	133.705	141.563	188.833	382.888	228.54	147.262	378.662	354.024	167.585	216.628	162.136	1139.12	138.588
9440	NVE21719	#N/A	29.2151	0.439314	0.140108	3.13555	0.00171533	0.0429525	617.957	141.388	213.972	109.717	121.421	131.308	147.986	137.539	190.322	117.12	114.088	131.534	198.084	703.491	184.845	103.397	458.295	590.224	231.979	172.077	145.454	136.174	165.932	621.289	93.4278	131.165	409.801	187.579	92.3779	128.081	165.731	542.037	165.754	142.799	627.354	572.503	169.733	222.669	172.43	1668.72	194.023
23845	NVE18043	#N/A	45.9678	0.531781	0.169624	3.13505	0.00171822	0.0429781	222.628	91.7113	52.0473	54.8586	49.7249	55.0647	42.1098	54.4111	74.4056	75.3745	54.8215	108.416	42.958	275.474	30.8074	49.71	81.75	224.482	69.4999	83.2107	45.3897	108.939	56.9255	209.05	83.796	74.9517	143.984	62.5264	65.6369	52.4307	64.2836	189.779	50.2286	64.3872	294.931	113.252	54.7873	47.4682	65.1975	361.53	98.7438
19164	NVE9635	#N/A	204.918	0.305525	0.097509	3.1333	0.0017285	0.0431882	61.3865	56.3642	41.4451	43.3094	33.5354	88.9507	24.0627	43.8311	33.6783	37.1074	46.6723	52.6135	42.958	71.7848	36.5838	35.7912	26.4242	41.6113	45.081	66.2454	63.9583	29.5691	38.7578	40.0517	47.1955	44.6141	41.5339	28.2377	82.6539	39.6976	44.195	43.9489	30.1372	46.5373	63.1103	52.6132	27.9308	50.9204	39.4617	69.4676	77.0894
22802	NVE5765	26s proteasome non-atpase regulatory subunit 8	128.258	0.449548	0.14355	3.13164	0.00173834	0.0433867	0	0	1.92768	7.21823	11.5639	12.7072	2.40627	12.0913	1.56643	3.47882	6.66747	3.98587	0.795518	2.69193	4.81366	7.95361	3.30303	3.2851	2.81756	5.6551	5.15793	7.00321	1.21118	3.90748	5.77904	16.0611	1.84595	3.02547	21.879	0.74901	20.0886	3.32946	0	1.91249	1.87456	1.7835	22.5595	2.58917	8.57862	7.46964	1.73235
15790	NVE15239	collagen alpha-3 chain precursor	1485.27	-0.37725	0.120492	-3.13092	0.00174262	0.0434108	349.494	334.364	688.181	560.135	845.323	758.199	770.008	498.768	628.14	505.589	439.312	461.564	476.515	370.589	641.18	552.776	526.833	310.99	524.067	487.146	442.55	465.325	979.845	456.198	493.144	528.231	378.42	716.028	396.253	596.212	587.592	416.849	979.457	375.486	372.413	786.523	407.145	652.472	791.807	495.237	407.968
9899	NVE4908	rab-like protein 6	513.693	-0.267861	0.0855643	-3.13052	0.00174498	0.0434108	13.9143	8.59793	39.5174	8.66188	21.9715	0	10.8282	1.51142	33.6783	26.671	45.9315	6.37739	24.6611	7.17848	18.2919	23.8608	22.2954	26.2808	19.723	25.8519	10.3159	24.1222	4.84472	17.5837	15.4108	12.4919	13.8446	12.1019	2.431	17.2272	8.03545	18.645	0	14.0249	4.37398	34.7782	20.411	52.6465	13.7258	10.4575	0.866174
25303	NVE8391	fibronectin type 3 and ankyrin repeat domains 1	153.792	0.599345	0.191451	3.13054	0.00174485	0.0434108	23.7361	0	1.92768	0	0	4.23575	0	0	0	0	0	0	0	18.8435	0	0	7.43182	16.4255	2.81756	0	0	0	0	11.7224	0.963173	0	3.6919	0	2.431	0	1.00443	9.98839	0	0.637497	13.7468	12.4845	1.07426	0	0.857862	31.3725	0
3084	NVE19862	protein lzic	65.8422	0.415665	0.132817	3.1296	0.00175043	0.0434994	42.5613	62.0962	37.5897	64.9641	40.4737	42.3575	36.0941	45.3426	36.8112	49.8631	53.3398	71.7456	37.3893	58.3252	23.1056	53.6869	33.0303	44.8964	51.6554	67.0533	48.4845	61.4727	29.0683	41.0285	34.6742	43.7218	36.919	21.1783	36.465	32.2075	42.1861	37.9559	22.6029	61.1997	57.4866	22.2937	80.5696	46.6051	36.0302	72.4555	47.6395
12813	NVE1495	#N/A	3364.69	-0.688734	0.220109	-3.12905	0.0017537	0.0435334	0	0	0	0	0	0	0	0	0	0	0	0	0	0	0	0	0	0	0	0	0	0	0	0	0	0	0	0	0	0	0	0	0	0	0	0	0	0	0	0	0
12527	NVE17931	importin 11	149.403	-0.495268	0.158379	-3.1271	0.00176542	0.0437772	305.295	188.199	373.005	340.7	256.719	199.08	494.489	321.932	368.112	185.537	215.582	80.5145	329.344	154.337	435.155	196.852	222.954	190.536	155.905	104.215	234.17	259.897	403.323	155.322	320.737	142.765	190.133	404.405	240.669	353.533	188.833	97.8862	823.749	194.437	95.6028	317.463	128.911	215.765	215.323	274.883	250.324
12562	NVE1913	protein n-terminal asparagine amidohydrolase	203.713	-0.427971	0.136904	-3.12605	0.00177169	0.0438764	883.965	2859.29	3368.62	176.125	642.954	1160.6	1620.63	637.819	1870.32	2820.17	2526.23	1536.15	3793.82	440.579	2925.74	1930.74	2326.98	1839.66	2299.13	1611.7	490.003	2202.12	548.665	1621.6	788.839	430.08	2794.77	1061.94	581.008	2317.44	454.003	2120.87	1444.07	3878.53	354.917	1101.31	710.087	2291.42	954.801	533.332	1281.94
4862	NVE2426	follistatin kunitz and netrin domain containing 2	28768.3	-0.415977	0.133079	-3.1258	0.00177325	0.0438764	11.4588	21.0172	14.4576	7.21823	5.78196	8.4715	12.0314	7.55709	21.9301	6.95765	10.3716	11.1604	12.7283	6.28117	21.1801	5.96521	14.8636	3.2851	21.6013	12.1181	13.4106	7.78135	2.42236	1.95374	13.4844	10.7074	17.5365	16.1358	14.586	16.4782	12.0532	7.99071	15.0686	15.2999	7.49826	11.5927	11.8169	7.76752	13.7258	6.72267	8.66174
16787	NVE25606	dna-directed rna polymerases and iii subunit rpabc3	17.8516	0.763524	0.244325	3.12504	0.00177781	0.0439419	0	0	0	0	0	0	0	0	0	0	0	0	0	0	0	0	0	0	0	0	0	0	0	0	0	0	0	0	0	0	0	0	0	0	0	0	0	0	0	0	0
23253	NVE14392	#N/A	18.5998	-3.04699	0.975635	-3.12308	0.00178969	0.0439987	14.7327	41.079	6.74687	112.604	13.8767	12.7072	14.4376	158.699	10.1818	77.6937	3.70415	19.1322	107.395	19.7408	65.4658	7.95361	113.129	82.1276	77.0134	11.3102	152.675	10.8939	192.578	3.90748	236.941	22.307	101.527	127.07	12.155	89.1322	27.1196	7.99071	95.4343	89.2496	5.62369	64.2059	15.0397	81.1275	96.0806	14.1923	138.588
22753	NVE13331	organic cation transporter	19.0764	-0.633669	0.202852	-3.1238	0.00178533	0.0439987	0	0	0	0	0	0	0	0	0.783217	23.1922	0	0	46.14	0.89731	46.2112	0	35.5076	8.76028	0	0	21.6633	0	37.5466	0	21.1898	0	28.6122	44.3736	1.2155	0.74901	0	0	2.51143	0	0	0	0	32.7962	26.5937	0	19.922
2602	NVE13658	zgc:172187 protein	1420.29	0.27846	0.0891467	3.12361	0.00178646	0.0439987	61.3865	44.9003	66.5048	88.0624	50.8813	29.6502	51.7349	49.8768	51.6923	54.5016	65.1931	56.5993	70.0056	69.0929	51.9876	101.408	59.4545	74.4624	57.2905	50.8959	47.4529	75.4791	62.9814	87.9183	71.2748	74.0594	69.2232	61.5179	58.3439	73.403	74.3279	95.8885	52.74	54.8247	98.727	68.6647	65.5299	62.1402	66.0554	93.3705	56.3013
17244	NVE25970	dnaj homolog subfamily b member 2 isoform x1	151.053	0.342187	0.109557	3.12338	0.00178786	0.0439987	4.91092	4.77663	3.85535	5.77458	6.93835	16.943	3.60941	7.55709	3.13287	6.95765	5.18581	0	0.795518	1.79462	0	3.9768	2.47727	6.57021	0	3.23149	0	1.55627	0	1.95374	0	0	1.84595	7.05943	2.431	2.24703	6.02659	3.99536	5.02286	3.18748	3.12427	2.67525	3.22278	1.72612	3.43145	1.49393	2.59852
13536	NVE1701	glycine-rich rna-binding protein 7	30.5323	3.41353	1.09276	3.12377	0.00178551	0.0439987	0	0	0	0	0	0	0	0	0	1.15961	0	0	0	0	0	0	0	0	0.939188	0	0	0	0	0	0	0.892282	0	0	0	0	0	0	7.53429	0	0	0.891749	0	0.863058	0	0	0
12954	NVE185	glycine receptor subunit alpha-2 precursor	102.337	-0.633827	0.20303	-3.12184	0.00179724	0.0441106	0	0	0.963838	53.4149	45.0993	55.0647	0	48.3654	0	0	0.74083	0	0	1.79462	0	1.9884	42.1136	0	46.0202	0	33.0107	0	50.8696	0	1.92635	43.7218	35.9961	42.3566	0	38.9485	55.2437	0.665893	70.32	0	1.24971	1.7835	54.7873	0.863058	37.7459	0	0.866174
24899	NVE731	upf0420 protein c16orf58 homolog	176.173	-0.325641	0.104315	-3.1217	0.00179808	0.0441106	16259.2	16067.6	24197.2	32138.4	30884.9	45970.6	33340.1	29368.4	24581.3	15102.7	21471.5	12384.1	20107.5	23051.9	26561.8	19188.1	25965.9	13765.7	17751.6	11968.6	24675.5	11967.7	39064.2	19773.8	35193.4	27799	20579.6	30080.2	34219.9	22181.9	27746.4	15667.8	40283.3	17697.5	16261.2	27172.5	28444.3	19937.5	26244.6	17379.6	23636.1
18301	NVE2755	#N/A	7.35751	-1.23557	0.395974	-3.12033	0.00180648	0.0442694	5.7294	0	17.3491	0	1.15639	0	7.21882	1.51142	17.2308	12.7557	0.74083	3.98587	16.7059	0.89731	24.0683	11.9304	8.25757	8.76028	1.87838	4.03936	0	4.66881	0	0	9.63173	0	1.84595	12.1019	1.2155	0	0	1.99768	0	14.6624	0	17.835	0	16.3981	0.857862	2.98785	5.19704
11510	NVE12857	collagen alpha-1 chain precursor	23282.9	-0.58692	0.188162	-3.11923	0.00181327	0.0443411	4.09243	3.8213	1.92768	0	2.31278	0	1.20314	0	2.34965	0	2.96332	0	0	0	0	3.9768	1.65151	0	0	7.27084	0	0	0	0	0	0	7.38381	2.01698	0	0	0	0	0	3.18748	0	5.3505	0	0	0	0	5.19704
9442	NVE21717	centrin-2	199.034	0.315283	0.10107	3.11946	0.00181185	0.0443411	54.0201	44.9003	26.0236	51.9713	28.9098	29.6502	37.2973	31.7398	31.3287	55.6612	37.0415	40.6559	38.9804	52.044	22.1428	25.8492	32.2045	45.9915	47.8986	39.5857	50.5477	47.4662	20.5901	35.1673	26.9688	25.8762	35.0731	30.2547	48.6199	27.7134	33.1462	40.6194	15.0686	44.6248	51.8629	29.4277	27.9308	27.6179	25.7359	61.251	49.3719
24255	NVE7121	#N/A	9.67187	-1.14296	0.366486	-3.1187	0.00181651	0.0443618	13.9143	42.0343	58.7941	10.1055	28.9098	29.6502	31.2816	18.137	31.3287	30.1498	43.709	21.5237	53.2997	10.7677	49.0994	61.6405	33.0303	18.6156	28.1756	35.5463	13.4106	25.6785	16.9565	41.0285	11.5581	20.5225	35.0731	22.1868	15.8015	35.9525	13.0576	43.9489	42.6943	32.5123	14.9965	43.6957	17.1882	15.535	18.873	17.1802	24.2529
8224	NVE19334	#N/A	242.192	-0.332359	0.106653	-3.11628	0.0018315	0.0443618	549.204	277.044	488.666	235.314	329.572	300.738	602.772	211.599	509.874	224.964	545.992	177.77	426.398	189.332	470.776	387.738	547.477	277.044	215.074	371.621	604.509	259.897	285.839	286.223	565.382	210.579	367.344	411.464	520.233	181.261	344.52	259.032	163.243	474.935	206.827	508.297	287.902	276.179	168.999	703.64	559.548
2465	NVE19353	f-box protein skp2b	65.0936	0.420408	0.134863	3.11729	0.00182519	0.0443618	74.4822	95.5326	55.9026	31.7602	82.1039	67.772	45.7192	54.4111	41.5105	105.524	79.2689	86.0948	56.4818	98.7041	53.913	57.6637	56.9773	89.7929	62.9256	91.2895	45.3897	112.83	52.0808	73.2653	36.6006	94.5819	55.3785	65.5519	63.2059	59.1718	76.3368	92.5591	22.6029	89.2496	96.8525	45.4792	94.535	69.9077	31.7409	111.298	45.041
13427	NVE16484	protein lsm14 homolog b	185.052	0.449125	0.144061	3.1176	0.00182332	0.0443618	220.173	65.9175	80.9624	54.8586	53.1941	50.829	63.7663	45.3426	62.6573	66.0976	39.264	69.3541	47.7311	346.362	57.7639	61.6405	114.78	245.288	77.9526	58.9746	57.7688	63.8071	60.559	235.426	68.3853	58.8906	158.752	62.5264	47.4045	53.9288	61.2703	211.754	72.8314	68.8497	303.055	228.288	58.0101	64.7294	72.9183	413.818	77.9556
23250	NVE7648	thiamine-triphosphatase	76.86	0.455251	0.146036	3.11738	0.00182467	0.0443618	463.263	69.7388	49.1558	207.885	46.2557	29.6502	51.7349	92.1965	166.042	103.205	86.6772	102.038	62.8459	120.24	49.0994	95.4433	38.8106	178.491	55.4121	133.299	72.211	143.955	72.6708	86.9415	164.703	127.596	72.9151	97.8236	116.688	73.403	113.501	72.5823	72.8314	81.5996	79.3565	65.0977	164.362	81.1275	48.8981	333.146	119.532
10150	NVE3802	oxidase (cytochrome c) assembly 1-like	65.9944	0.462544	0.148418	3.1165	0.00183012	0.0443618	29.4655	14.3299	3.85535	209.329	16.1895	38.1217	2.40627	39.2969	14.8811	3.47882	49.6356	23.9152	32.6162	111.266	19.2546	29.826	67.7121	29.5659	11.2703	4.84723	19.6001	6.22508	37.5466	36.1442	89.5751	41.045	19.3825	18.1528	145.86	9.73714	49.2171	16.6473	35.16	14.0249	41.8653	16.9432	44.0447	7.76752	16.2994	55.2753	71.8924
16602	NVE7662	tbc1 domain family member partial	99.7313	0.588676	0.188897	3.11639	0.00183079	0.0443618	1.63697	3.8213	11.5661	0	3.46918	8.4715	1.20314	3.02284	7.04895	0	10.3716	3.18869	0.795518	6.28117	0	5.96521	6.60606	5.47517	1.87838	10.5023	0	7.78135	6.0559	10.7456	1.92635	7.13826	3.6919	4.03396	3.6465	3.74505	9.03988	13.9837	5.02286	5.73747	4.99884	2.67525	6.44557	3.45223	3.43145	10.4575	6.06321
9989	NVE21564	vacuolar protein sorting 13a isoform cra_a	18.5432	1.02052	0.327326	3.11774	0.00182245	0.0443618	0	1.91065	0	0	0	0	0	1.51142	0	1.15961	0	0	0	0	0	0	0	1.09503	0	0	0	1.55627	0	0.97687	0	1.78456	0	0	0	0	2.00886	0	0	0	0	0	0	1.72612	0	0.746964	0
16424	NVE16209	#N/A	8.82136	1.1949	0.383387	3.11669	0.00182896	0.0443618	0	0	0	0	0	0	0	0	0	0	0	0	0	0	0	0	0	0	0	0	0	0	0	0	0	0	0	0	0	0	0	0	0	0	0	0	0	0	0	0	0
9703	NVE998	dystrophin-related protein 2	17.6992	-1.01983	0.327332	-3.11557	0.00183587	0.0444207	333.942	228.323	279.513	347.919	382.766	571.826	563.068	255.43	381.426	238.879	284.479	246.327	273.658	225.225	318.664	312.179	307.182	267.189	296.783	285.179	504.445	281.685	484.472	226.634	361.19	517.524	230.744	367.091	420.563	320.576	500.207	226.403	592.697	291.974	281.185	396.828	468.378	302.933	339.713	295.051	299.696
7420	NVE15506	#N/A	41.028	-0.894988	0.287404	-3.11405	0.0018454	0.0445618	19.6437	21.0172	9.63838	14.4365	5.78196	12.7072	4.81255	15.1142	9.3986	19.7133	11.1125	13.552	16.7059	16.1516	10.5901	7.95361	7.43182	25.1858	8.45269	16.1574	9.28427	16.3408	7.26708	16.6068	13.4844	10.7074	19.3825	10.0849	12.155	12.7332	7.03102	15.3155	12.5571	17.2124	21.8699	8.02574	8.59409	12.9459	12.8679	23.1559	13.8588
9234	NVE4216	fibroblast growth factor receptor 1 (fms-related tyrosine kinase pfeiffer syndrome) isoform cra_b	59.0782	-0.395665	0.127069	-3.11378	0.00184706	0.0445618	112.951	88.8453	293.971	60.6331	218.558	262.616	261.081	172.302	253.762	157.707	230.398	128.345	257.748	109.472	324.441	210.771	249.379	159.875	174.689	169.653	79.4321	165.743	204.689	316.506	149.292	119.566	134.754	198.673	111.826	239.683	169.749	249.71	248.631	154.912	93.7282	298.736	190.144	321.058	241.059	122.502	135.989
20120	NVE15381	dna-directed rna polymerase iii subunit rpc10	55.7114	0.377367	0.121195	3.11371	0.00184752	0.0445618	80.2116	56.3642	58.7941	49.084	30.0662	59.3005	58.9537	52.8996	54.0419	31.3094	53.3398	32.6841	42.958	144.467	49.0994	43.7448	86.7045	98.5531	62.9256	42.0093	48.4845	38.9067	31.4907	153.369	69.3484	49.9678	83.0678	36.3057	66.8524	43.4426	47.2083	95.2226	52.74	33.1498	119.972	107.01	52.6388	33.6593	39.4617	202.427	37.2455
10774	NVE25207	#N/A	208.702	-0.516199	0.165843	-3.11257	0.00185465	0.0445931	3.27394	6.68728	9.63838	12.9928	0	0	7.21882	0	16.4475	5.79804	5.92664	0	5.56862	7.17848	8.66459	3.9768	8.25757	3.2851	13.1486	0	12.379	0.778135	10.9006	1.95374	1.92635	4.46141	3.6919	8.06792	0	2.99604	2.00886	2.66357	5.02286	1.91249	1.87456	12.4845	2.14852	6.04141	7.72076	2.98785	5.19704
14823	NVE11368	2-acylglycerol o-acyltransferase 2	116.5	0.731312	0.234909	3.11317	0.00185088	0.0445931	473.903	0	94.4562	0	0	0	2.40627	0	52.4755	0	0	1.59435	0	844.369	0.962732	1.9884	298.924	466.485	104.25	0	0	1.55627	0	845.97	0.963173	0.892282	358.115	3.02547	1.2155	0	2.00886	460.798	0	0	498.634	414.663	2.14852	17.2612	0	2430.62	66.6954
24881	NVE18644	#N/A	11.8253	0.822129	0.264132	3.11257	0.00185464	0.0445931	0	0	0	0	0	0	0	0	0	0	0	0	0	0	0	0	0	0	0	0	0	0	0	0.97687	0	0	0	0	0	0	0	0.665893	0	0	0	0	1.07426	0	0	0.746964	0
21048	NVE19141	#N/A	182.563	-0.349938	0.112465	-3.11153	0.00186118	0.0447033	28.647	171.959	50.1196	1.44365	9.25114	12.7072	26.469	1.51142	25.0629	88.1302	45.9315	35.0756	96.2577	2.69193	31.7702	47.7216	37.9848	33.9461	35.6892	21.0047	34.0423	34.2379	2.42236	5.86122	3.85269	8.92282	69.2232	5.04245	3.6465	23.9683	1.00443	19.3109	10.0457	66.2997	2.49942	16.9432	7.51983	24.1656	14.5837	2.24089	12.9926
10606	NVE1285	cartilage oligomeric matrix protein	1348.03	-0.329248	0.10583	-3.1111	0.00186391	0.0447221	36.8319	2.86598	37.5897	11.5492	40.4737	46.5932	25.2659	10.5799	39.1608	9.27686	2.22249	4.78304	11.9328	5.38386	10.5901	29.826	14.0379	1.09503	4.69594	16.1574	16.5054	17.119	10.9006	14.6531	15.4108	24.9839	1.84595	18.1528	12.155	14.9802	30.1329	13.3179	17.58	13.3874	13.1219	16.0515	18.2624	3.45223	29.1673	20.168	2.59852
2985	NVE14299	#N/A	1.8489	-1.33444	0.429122	-3.1097	0.0018728	0.0447691	34.3764	38.213	104.095	40.4221	86.7294	76.2435	97.4541	72.5481	50.1259	75.3745	62.2298	41.453	97.8487	42.1736	102.05	63.6289	64.4091	50.3716	56.3513	33.1227	54.674	47.4662	117.485	76.1959	58.7535	41.045	55.3785	76.6453	44.9735	83.8892	57.2526	67.2552	135.617	61.8372	35.6167	111.469	67.6785	80.2644	57.4768	44.0709	51.9704
6705	NVE10993	#N/A	11.9541	-0.964606	0.310162	-3.11	0.00187085	0.0447691	6.54789	0	3.85535	0	4.62557	0	2.40627	0	3.13287	2.31922	0	5.58022	2.38655	3.58924	1.92546	1.9884	5.7803	5.47517	0.939188	5.6551	0	1.55627	0	2.93061	4.81586	0	1.84595	3.02547	1.2155	0	0	10.6543	0	4.46248	4.99884	0.891749	1.07426	3.45223	0	5.97571	1.73235
12522	NVE17936	#N/A	147.615	-0.609705	0.196073	-3.10959	0.00187348	0.0447691	17.1882	4.77663	21.2044	15.8801	0	0	51.7349	30.2284	28.979	8.11725	0	16.7406	13.5238	26.9193	7.70186	0	14.0379	3.2851	25.3581	14.5417	21.6633	0	48.4472	23.4449	13.4844	0	11.0757	16.1358	0	29.2114	0	19.3109	80.3657	23.5874	28.7433	45.4792	0	14.672	22.3044	0	14.7249
721	NVE16609	tcdd-inducible poly	277.581	0.417984	0.134419	3.10956	0.00187367	0.0447691	684.254	121.326	308.428	128.485	159.582	144.015	147.986	145.096	260.028	176.26	191.134	149.071	292.751	1022.93	292.671	174.979	637.485	486.195	336.229	151.072	134.106	142.399	169.565	718.976	111.728	165.072	441.182	191.613	106.964	186.504	174.771	660.565	213.471	154.912	727.956	743.719	177.253	283.083	204.171	2394.02	188.826
5211	NVE24746	#N/A	6036.43	-0.402027	0.129321	-3.10875	0.00187884	0.0447994	9.82183	6.68728	13.4937	10.1055	10.4075	25.4145	21.6565	21.1599	12.5315	9.27686	9.6308	17.5378	11.9328	10.7677	14.441	0	8.25757	7.66524	17.8446	11.3102	14.4422	7.78135	15.7453	5.86122	19.2635	15.1688	8.30678	18.1528	13.3705	17.2272	17.0753	11.9861	32.6486	10.1999	20.6202	10.701	18.2624	15.535	16.2994	10.4575	21.6543
18914	NVE4260	#N/A	379.475	-0.363282	0.116849	-3.10899	0.00187731	0.0447994	18.0067	19.1065	28.9152	27.4293	42.7865	21.1787	30.0784	36.274	26.6294	22.0325	28.1516	22.3209	26.2521	12.5623	21.1801	9.94201	18.1667	13.1404	35.6892	25.044	33.0107	19.4534	16.9565	19.5374	52.0113	30.3376	24.9203	37.3142	54.6974	17.2272	24.1063	13.3179	25.1143	25.4999	11.8722	16.0515	32.2278	22.4395	32.5988	8.2166	37.2455
3292	NVE13141	#N/A	137.264	0.202431	0.0651284	3.10818	0.00188243	0.0448386	89.215	85.9793	74.2156	92.3933	86.7294	50.829	45.7192	57.4339	61.0909	75.3745	80.7505	77.3258	62.8459	98.7041	81.8323	67.6057	75.9697	88.6978	46.9594	79.1714	71.1794	73.1447	60.559	110.386	61.6431	90.1205	66.4543	39.3311	46.189	68.16	73.3235	97.2203	57.7629	89.2496	121.222	107.902	82.7181	82.8536	78.0655	111.298	76.2233
4151	NVE24943	n-acetylglucosamine-1-phosphotransferase subunits alpha partial	19.7271	0.781541	0.251478	3.10779	0.0018849	0.0448509	0	0	0	0	0	0	0	0	0	0	0	0	0	0	0	0	0	0	0	0	0	0	0	0	0	0	0	0	0	0	0	0	0	0	0	0	0	0	0	0	0
5080	NVE11370	ataxin-7-like protein 3 isoform 1	262.55	0.701686	0.225876	3.10651	0.00189308	0.0449988	0	0	0	0	0	4.23575	0	0	0	0	0.74083	0	3.18207	0.89731	0	0	0	1.09503	0	21.0047	0	20.2315	0	0	0	0	0	1.00849	0	0	0	0	2.51143	0	0	0.891749	0	1.72612	0	8.2166	0
8484	NVE23188	synaptotagmin vii	277.971	-0.298857	0.0962312	-3.10561	0.00189887	0.0450898	13.9143	11.4639	17.3491	7.21823	8.09475	0	3.60941	18.137	14.8811	18.5537	10.3716	8.76891	15.9104	9.87041	16.3665	3.9768	7.43182	16.4255	24.4189	8.07871	1.03159	7.78135	13.323	27.3524	12.5212	9.8151	8.30678	15.1274	3.6465	10.4861	5.02215	15.3155	5.02286	15.2999	2.49942	6.24224	10.7426	12.9459	20.5887	1.49393	2.59852
21068	NVE3108	#N/A	13.097	-0.437593	0.141074	-3.10187	0.00192305	0.0453484	3.27394	2.86598	0.963838	2.88729	1.15639	4.23575	6.01569	7.55709	3.13287	2.31922	2.96332	3.98587	3.18207	0	6.73913	1.9884	2.47727	1.09503	2.81756	1.61574	3.09476	2.3344	4.84472	0	2.88952	0.892282	1.84595	4.03396	12.155	0.74901	3.01329	1.99768	2.51143	3.18748	2.49942	4.45875	7.51983	1.72612	0.857862	1.49393	6.92939
8325	NVE17354	transcription factor e2f3	246.332	-0.420075	0.135426	-3.10189	0.00192292	0.0453484	103.948	290.419	352.765	18.7674	75.1655	93.1865	181.674	43.8311	176.224	262.071	182.985	158.638	393.781	39.4816	322.515	226.678	270.848	177.396	160.601	157.535	58.8004	189.087	70.2485	140.669	102.096	40.1527	222.437	126.061	46.189	219.46	52.2304	221.742	236.074	392.698	38.1161	171.216	75.1983	209.723	113.238	77.6842	142.052
12118	NVE19343	serine protease-like protein	118.336	-0.410039	0.132151	-3.10281	0.00191693	0.0453484	34.3764	44.9003	138.793	53.4149	95.9806	474.404	163.627	104.288	120.615	83.4918	79.2689	62.1795	106.599	30.5085	186.77	135.211	99.0909	64.6071	96.7364	64.6297	47.4529	63.0289	106.584	100.618	131.955	70.4903	81.2219	96.8151	85.0849	121.34	96.4254	93.8909	236.074	82.8746	50.6132	155.164	70.9013	96.6625	131.253	50.0466	63.2307
24655	NVE20345	elav-like protein 1	83.2155	0.282178	0.090973	3.10178	0.00192358	0.0453484	35.1949	33.4364	13.4937	30.3166	20.8151	16.943	15.6408	13.6028	21.9301	37.1074	22.9657	24.7124	15.9104	34.0978	12.5155	15.9072	14.8636	29.5659	29.1148	31.507	23.7265	28.791	10.9006	23.4449	17.3371	16.9534	16.6136	12.1019	18.2325	14.9802	18.0798	23.3062	10.0457	29.9624	28.1185	16.0515	13.9654	20.7134	25.7359	32.1194	26.8514
16609	NVE3575	rolling isoform b	30.8251	0.401885	0.129566	3.10179	0.00192356	0.0453484	3.27394	0	0.963838	0	97.137	118.601	6.01569	0	3.13287	33.6286	31.1149	27.9011	0	42.1736	2.8882	0	0	45.9915	40.3851	36.3542	29.916	31.1254	46.0249	72.2884	0	66.0289	41.5339	63.5349	54.6974	0	46.2038	68.5869	0	41.4373	91.8536	54.3967	48.3418	49.1943	52.3296	50.7935	0.866174
24733	NVE8120	wd-40 repeat protein	26.2683	0.473888	0.152776	3.10185	0.00192314	0.0453484	136.687	66.8728	76.1432	79.4005	99.4498	326.153	69.782	90.6851	62.6573	88.1302	64.4523	111.604	75.5742	192.922	45.2484	63.6289	114.78	168.635	89.2229	84.0186	52.6108	116.72	62.9814	136.762	74.1643	97.2587	135.677	125.053	103.317	89.1322	113.501	140.503	50.2286	96.8995	204.327	140.005	100.981	146.72	101.228	349.579	120.398
15709	NVE7262	endoribonuclease dicer-like 1	233.172	0.83634	0.269509	3.1032	0.00191439	0.0453484	0	0	0	0	0	0	0	0	0	0	0	0	0	0	0	0	0	0	0	0	0	0	0	0	0	0	0	0	0	0	0	0	0	0	0	0	0	0	0	0	0
7559	NVE20482	mucolipin 2	125.385	-0.368659	0.11887	-3.10136	0.00192637	0.0453675	7.36637	10.5086	17.3491	7.21823	26.597	29.6502	24.0627	21.1599	14.0979	13.9153	14.8166	12.7548	10.3417	8.07579	14.441	15.9072	13.2121	13.1404	15.9662	9.69446	19.6001	15.5627	25.4348	20.5143	24.0793	21.4148	20.3055	15.1274	20.6635	9.73714	13.0576	9.98839	17.58	12.1124	9.99768	16.9432	19.3367	7.76752	21.4466	8.96356	28.5837
4852	NVE24604	importin 9	293.615	-0.276223	0.0890781	-3.10091	0.00192929	0.0453897	284.015	104.13	222.647	391.228	321.477	605.712	197.315	418.663	293.706	81.1725	312.63	184.147	284	471.985	281.118	288.318	327	107.313	136.182	88.058	509.603	143.955	415.435	171.929	431.501	241.808	221.514	276.326	788.859	176.017	290.281	159.814	376.714	171.487	174.334	322.813	193.367	198.503	272.8	292.063	388.046
25470	NVE5559	rem2- and rab-like small gtpase 1	110.79	0.316884	0.102212	3.10027	0.00193347	0.0453929	1129.51	284.687	472.281	327.708	486.841	165.194	301.987	389.946	396.308	330.488	326.706	389.021	391.395	1512.87	366.801	276.388	753.091	943.92	471.472	403.936	330.107	256.785	346.398	981.755	275.467	349.775	468.872	351.963	171.385	408.96	322.422	992.18	273.746	332.136	1024.14	569.828	295.422	482.45	384.322	2702.51	397.574
12075	NVE5652	#N/A	161.406	0.323626	0.104393	3.10008	0.00193471	0.0453929	1.63697	0.955326	1.92768	1.44365	2.31278	4.23575	3.60941	0	0.783217	0	1.48166	1.59435	3.97759	11.665	0.962732	1.9884	3.30303	1.09503	2.81756	0	1.03159	1.55627	0	0.97687	0	0	0.922976	1.00849	19.448	0.74901	2.00886	1.33179	0	1.27499	2.49942	1.7835	2.14852	1.72612	0.857862	1.49393	0.866174
21	NVE17796	#N/A	73.7052	0.397148	0.128113	3.09998	0.00193535	0.0453929	58.931	82.158	52.0473	70.7387	45.0993	42.3575	55.3443	0	57.1748	70.7361	0	0	68.4145	70.8875	53.913	0	0	65.7021	0	0	83.5584	73.1447	0	0	76.0907	74.0594	63.6853	0	76.5764	54.6778	62.2747	0	42.6943	59.9247	0	0	61.2329	53.5096	37.7459	57.5162	0
14000	NVE5590	kif5b-ret _k23 r12 fusion protein	199.513	-0.383883	0.123895	-3.09847	0.00194526	0.0454392	10.6403	45.8556	45.3004	12.9928	13.8767	33.886	10.8282	13.6028	22.7133	44.0651	48.154	22.3209	60.4594	17.9462	41.3975	41.7564	47.8939	31.756	42.2635	21.8125	10.3159	33.4598	20.5901	37.1211	16.3739	8.03054	43.3799	20.1698	10.9395	53.9288	7.03102	46.6125	12.5571	59.9247	10.6225	23.1855	16.1139	46.6051	23.1623	11.9514	24.2529
14530	NVE11734	#N/A	950.971	-0.243256	0.0785162	-3.09817	0.00194723	0.0454392	63.8419	67.8281	153.25	122.71	196.587	389.689	218.971	96.7308	137.063	102.045	101.494	68.5569	119.328	96.0122	215.652	137.2	132.947	84.3177	116.459	91.2895	76.3373	86.373	165.932	176.814	126.176	115.997	100.604	146.231	120.334	159.539	164.727	135.176	379.226	82.2371	103.726	234.53	129.986	201.956	137.258	117.273	93.5467
12287	NVE15084	rmi1 protein	67.4001	0.326128	0.10526	3.0983	0.00194633	0.0454392	4.09243	0.955326	1.92768	2.88729	2.31278	0	1.20314	4.53426	3.13287	0	5.92664	2.39152	1.59104	5.38386	0.962732	3.9768	0.825757	1.09503	2.81756	5.6551	3.09476	2.3344	4.84472	2.93061	0	1.78456	0	2.01698	3.6465	1.49802	4.01772	3.32946	0	1.27499	2.49942	0	0	1.72612	2.57359	2.24089	1.73235
6859	NVE12907	alpha- -mannosylglycoprotein 6-beta-n-acetylglucosaminyltransferase a	312.37	0.384797	0.12419	3.09847	0.00194523	0.0454392	565.574	361.113	308.428	275.736	243.999	144.015	228.596	278.101	299.972	402.384	314.112	295.751	251.384	620.041	281.118	286.33	391.409	713.963	316.506	305.375	273.37	354.051	282.205	533.371	227.309	348.882	401.494	251.114	201.773	281.628	348.538	591.313	203.426	305.361	757.949	483.328	315.833	367.663	352.581	870.96	322.217
18207	NVE21100	u11 u12 small nuclear ribonucleoprotein 35 kda protein	30.4503	0.518867	0.167468	3.09831	0.00194626	0.0454392	87.578	77.3814	44.3366	37.5348	24.2842	29.6502	28.8753	31.7398	34.4615	73.0553	44.4498	62.1795	40.5714	62.8117	30.8074	53.6869	66.8863	129.214	59.1689	55.7431	66.0215	75.4791	25.4348	55.6816	33.711	37.4758	82.1448	39.3311	40.1115	28.4624	30.1329	65.9234	22.6029	58.0122	89.3542	94.5254	56.9359	42.2899	36.8881	233.053	78.8218
8912	NVE18866	glutathione peroxidase 1	144.247	0.376569	0.121563	3.09772	0.00195018	0.0454619	138.324	126.103	46.2642	118.379	82.1039	29.6502	101.064	123.936	101.035	122.918	88.1588	106.821	79.5518	78.066	60.6521	145.153	59.4545	236.528	119.277	161.574	122.759	115.942	100.528	82.0571	109.802	112.428	73.8381	63.5349	151.937	86.1362	109.483	101.882	60.2743	123.674	196.829	60.6389	113.872	100.978	65.1975	97.1053	92.6806
19616	NVE12209	jumonji domain containing 5	51.6815	0.83468	0.269509	3.09704	0.00195463	0.0455194	0.818486	0.955326	0.963838	1.44365	1.15639	0	0	1.51142	0	0	0	0	1.59104	0.89731	1.92546	0	0	0	0	0	0	0	0	3.90748	2.88952	0	0.922976	1.00849	3.6465	0	0	0.665893	0	0	1.24971	0	0	0	0	0	1.73235
23444	NVE8304	solute carrier family 17 member 9	391.907	-0.359358	0.116064	-3.09621	0.00196009	0.0456003	49.9277	59.2302	77.1071	56.3022	74.0091	38.1217	45.7192	69.5253	54.0419	63.7784	87.418	61.3824	94.6666	41.2763	107.826	87.4897	109.826	66.7971	101.432	52.5116	61.8951	63.8071	67.8261	63.4966	55.864	42.8295	54.4556	71.6028	37.6805	62.9169	63.2791	69.9187	50.2286	104.549	31.2427	58.8554	68.7527	73.3599	60.9082	29.1316	73.6247
8184	NVE5352	#N/A	48.3671	-0.436547	0.141107	-3.09374	0.00197652	0.0459361	20.4622	7.64261	17.3491	12.9928	12.7203	4.23575	13.2345	6.04567	18.7972	4.63843	7.4083	8.76891	10.3417	4.48655	7.70186	13.9188	12.3864	13.1404	13.1486	6.46297	8.25268	10.1158	9.68944	10.7456	15.4108	5.35369	16.6136	20.1698	4.86199	9.73714	7.03102	6.65893	5.02286	18.4874	8.12311	12.4845	8.59409	11.2198	14.5837	4.48178	21.6543
8499	NVE692	isoform b	378.021	-0.729962	0.236033	-3.09263	0.00198394	0.045966	0	0	0	0	0	0	0	0	0	0	0	0	0	0	0	0	0	0	0	0	0	0	0	0	0	0	0	0	0	0	0	0	0	0	0	0	0	0	0	0	0
3941	NVE206	latent-transforming growth factor beta-binding protein 2	435.936	-0.651257	0.21059	-3.09253	0.00198457	0.045966	0	0	0	0	0	0	0	0	0	0	0	0	0	0	0	0	0.825757	0	0	0.807871	0	0	0	0	0.963173	0	0	0	1.2155	0	0	0	0	0.637497	0	0	0	0	0	0.746964	0
8145	NVE25889	#N/A	163.277	-0.403717	0.130554	-3.09235	0.00198582	0.045966	52.3831	19.1065	45.3004	129.928	104.075	216.023	85.4227	77.0823	53.2587	27.8306	53.3398	43.8446	42.958	35.8924	58.7267	45.7332	66.0606	17.5206	33.8108	35.5463	81.4952	38.1286	159.876	42.9823	106.912	70.4903	48.9177	110.934	55.9129	67.4109	115.51	33.9605	155.709	29.9624	65.6097	115.927	125.689	39.7007	78.0655	67.9737	96.1453
11213	NVE4828	eukaryotic elongation factor 2 kinase	151.995	0.382116	0.123552	3.09275	0.00198309	0.045966	49.9277	11.4639	28.9152	25.9856	33.5354	63.5362	16.8439	7.55709	18.7972	17.3941	22.2249	20.7265	15.1148	92.423	23.1056	29.826	74.3182	58.0368	32.8716	21.0047	17.5369	17.119	30.2795	44.936	12.5212	31.2299	45.2258	16.1358	34.034	14.2312	35.1551	49.2761	30.1372	22.3124	66.2346	85.6079	33.3021	13.8089	16.2994	139.682	25.9852
2806	NVE9601	heme-binding protein 2	501.12	0.561935	0.18182	3.09062	0.00199739	0.0461874	7.36637	0	4.81919	0	0	0	1.20314	0	0	0	0	0.797174	0	17.0489	0	0	4.12879	5.47517	2.81756	0	0	0	1.21118	8.79183	0	0	6.46083	1.00849	0	0	0	7.99071	0	0.637497	7.49826	6.24224	0	2.58917	0.857862	19.4211	1.73235
5535	NVE20819	e3 ubiquitin-protein ligase trim56	20.9326	0.833356	0.269704	3.08989	0.00200228	0.0462073	0	0	0	0	1.15639	0	0	0	0	0	0	0	0	0	0	0	0	0	1.87838	0	0	0	0	0	0	0	0	0	0	0	0	0	2.51143	0	0	0	0	0	0	0	0
3544	NVE10517	isoform a	1.75601	2.02657	0.655807	3.09019	0.00200029	0.0462073	0	0	0	0	0	0	0	0	0	0	0	0	0	0	0	0	0	0	0	0	1.03159	0	0	0	0	0	0	0	0	0	0	0	0	0	0	0	0	0	0	0	0
18426	NVE15430	small g protein signaling modulator 2	299.65	0.311453	0.100824	3.08907	0.00200786	0.0462896	430.524	599.945	294.935	281.511	235.904	182.137	199.721	269.032	310.937	590.24	454.129	461.564	414.465	303.291	198.323	361.889	331.129	432.539	436.723	546.929	580.782	520.572	180.466	250.079	232.125	188.271	309.197	257.165	161.661	259.158	217.962	357.584	128.083	534.86	329.923	189.051	305.09	342.634	211.034	701.399	409.7
1502	NVE13413	aryl hydrocarbon receptor nuclear translocator-like	416.729	-0.398053	0.12893	-3.08735	0.00201948	0.0465021	22750.6	55991.6	51757.2	9434.23	33519.2	11046.8	26840.8	41958.5	52834.2	40422.8	72791.8	38159.1	51581.4	7812.88	61307.8	54822.2	39785.8	24018.5	42201.5	28408.8	32449.5	47535.5	34957.1	26035.5	21706.1	26541.8	50441.5	21042.2	19168.4	48710.4	22946.2	23246.3	16163.6	49283.6	12608.3	25432.7	16660.7	39585.9	50600.1	14382	25479.4
19850	NVE7480	#N/A	102.54	0.357482	0.115798	3.08711	0.00202112	0.0465021	158.786	130.88	96.3838	119.823	101.763	110.129	68.5788	111.845	109.65	148.43	102.975	108.416	124.101	172.284	108.789	127.258	101.568	160.97	97.6756	138.954	117.601	75.4791	67.8261	180.721	101.133	104.397	109.834	75.6368	212.712	75.6501	112.496	135.842	62.7857	105.824	169.96	109.685	111.723	105.293	81.4969	158.356	107.406
13926	NVE20014	tgf-beta receptor type-1 precursor	140.715	0.321692	0.104227	3.08645	0.00202563	0.046559	50.7461	48.7216	45.3004	51.9713	41.6301	59.3005	43.3129	42.3197	41.5105	95.0878	47.4132	93.2693	42.958	54.7359	35.6211	65.6173	47.0682	72.2723	48.8378	75.9399	51.5793	71.5884	36.3354	58.6122	44.3059	48.1832	51.6866	51.433	52.2664	56.1758	31.1374	74.58	17.58	72.0371	51.8629	34.7782	48.3418	62.1402	39.4617	47.0587	70.1601
1535	NVE8325	#N/A	11.7295	0.893276	0.289565	3.08489	0.00203626	0.0467565	0	0	0	0	0	0	0	0	0	0	0	0	0	0	0	0	0	0	0	0	0	0	0	0	0	0	0	0	0	0	0	0	0	0	0	0	0	0	0	0	0
6304	NVE5571	calcium-dependent protein kinase 26	356.167	0.228206	0.0739915	3.08421	0.0020409	0.0468164	23.7361	23.8831	21.2044	12.9928	33.5354	8.4715	26.469	33.2512	20.3636	34.7882	30.374	29.4954	19.8879	19.7408	17.3292	31.8144	17.3409	17.5206	24.4189	25.8519	18.5685	42.7974	20.5901	25.3986	16.3739	26.7685	19.3825	16.1358	19.448	26.2154	45.1994	25.3039	20.0914	29.3249	23.1196	21.402	25.7823	27.6179	49.756	35.1073	20.7882
2550	NVE10385	#N/A	431.573	-0.52604	0.170639	-3.08277	0.00205082	0.0468771	9.82183	34.3917	20.2406	0	23.1278	21.1787	56.5475	16.6256	30.5454	23.1922	4.44498	27.1039	5.56862	1.79462	25.031	9.94201	12.3864	10.9503	38.5067	15.3496	3.09476	16.3408	16.9565	1.95374	9.63173	15.1688	6.46083	22.1868	7.29299	17.9763	8.03545	1.99768	22.6029	7.64996	6.8734	29.4277	8.59409	25.0287	25.7359	8.96356	6.06321
9200	NVE20648	type alpha 2	4554.3	-0.46086	0.149498	-3.08271	0.00205123	0.0468771	27.8285	28.6598	34.6982	10.1055	9.25114	364.274	2.40627	190.439	20.3636	28.9902	40.0048	62.9767	38.1849	55.6332	43.323	21.8724	131.295	18.6156	49.777	42.0093	196.001	17.8971	139.286	48.8435	101.133	53.5369	30.4582	6.05094	89.9469	19.4743	43.1905	25.9698	233.563	17.8499	27.4936	55.2885	45.119	31.0701	15.4415	22.4089	165.439
23243	NVE26113	phosphonopyruvate decarboxylase	2932.94	-0.410264	0.133057	-3.08338	0.00204663	0.0468771	3.27394	2.86598	4.81919	0	3.46918	0	1.20314	0	5.48252	0	0	3.18869	3.18207	0	3.85093	0	3.30303	0	4.69594	5.6551	2.06317	5.44694	6.0559	0	0	7.13826	0	4.03396	1.2155	0	5.02215	0	5.02286	0	0	1.7835	4.29705	0	0.857862	11.2045	5.19704
13031	NVE23953	polyamine oxidase	715.986	-0.313928	0.101837	-3.08264	0.00205172	0.0468771	2.45546	2.86598	1.92768	4.33094	8.09475	42.3575	8.42196	4.53426	13.3147	5.79804	2.22249	7.17456	10.3417	3.58924	7.70186	1.9884	4.95454	2.19007	4.69594	4.84723	9.28427	4.66881	6.0559	3.90748	5.77904	7.13826	4.61488	5.04245	6.07749	6.74109	4.01772	3.32946	17.58	4.46248	4.99884	5.3505	6.44557	5.17835	8.57862	11.2045	6.06321
12035	NVE4120	#N/A	149.495	0.271108	0.0880029	3.08068	0.00206532	0.0470941	154.694	81.2027	94.4562	127.041	64.758	152.487	105.876	90.6851	105.734	102.045	101.494	122.765	104.213	187.538	92.4223	67.6057	95.7878	131.404	97.6756	108.255	110.38	129.949	87.205	126.993	108.839	85.6591	107.988	84.7132	138.567	103.363	97.4298	145.165	105.48	96.8995	167.461	88.2832	97.7578	81.9905	100.37	141.176	147.249
14472	NVE6944	rna-binding protein pno1	54.543	0.462155	0.15001	3.08082	0.00206432	0.0470941	3.27394	0	0	5.77458	0	0	1.20314	0	0	1.15961	2.22249	0	0	11.665	2.8882	0	3.30303	5.47517	1.87838	0	3.09476	0	1.21118	2.93061	0	0.892282	2.76893	0	1.2155	2.99604	1.00443	1.33179	0	0.637497	3.74913	1.7835	0	0	0	7.46964	1.73235
14668	NVE8456	gamma-aminobutyric acid type b receptor subunit 2 precursor	7.9336	1.02859	0.333979	3.07979	0.00207145	0.0471872	2.45546	0.955326	0	0	0	0	1.20314	0	0.783217	0	0	0.797174	0	1.79462	0.962732	0	0	0	0	0	1.03159	0	0	1.95374	0	0.892282	0.922976	0	1.2155	0	0	0	0	0	0.624855	0.891749	1.07426	0.863058	0	1.49393	1.73235
11684	NVE24620	cyt-b5-pb	999.415	-0.359473	0.116779	-3.07823	0.00208232	0.0473877	0	14.3299	0	2.88729	0	0	0	0	0	15.0749	0	0	0	0	0	0	4.12879	17.5206	18.7838	0	0	13.2283	7.26708	0	9.63173	0	9.22976	0	0	3.74505	0	0	2.51143	4.46248	0	11.5927	0	4.31529	3.43145	8.2166	12.1264
25053	NVE18257	#N/A	12.5986	2.5037	0.813463	3.07783	0.00208512	0.0474044	0	0	0	0	0	0	0	0	0	0	0	0	0	0	0	0	0	0	0	0	0	0	0	0	0	0	0	0	0	0	0	0	0	0	0	0	0	0	0	0	0
22519	NVE22384	#N/A	62.3948	0.761873	0.247581	3.07727	0.00208903	0.0474465	0	0	0	0	0	0	0	0	0	0	0	0	0	0	0	0	0	0	0	0	0	0	0	0	0	0	0	0	0	0	0	0	0	0	0	0	0	0	0	0	0
600	NVE1551	tumor necrosis factor alpha-induced protein 3	669.298	0.29696	0.0965194	3.07668	0.00209317	0.0474935	8.18486	37.2577	12.5299	24.542	23.1278	25.4145	8.42196	31.7398	12.5315	25.5114	12.5941	23.9152	14.3193	24.2274	15.4037	35.7912	30.553	20.8057	30.9932	26.6598	18.5685	20.2315	25.4348	15.6299	29.8584	24.0916	32.3042	33.2802	14.586	18.7253	29.1285	17.9791	20.0914	18.4874	17.4959	18.7267	31.1536	42.2899	35.1723	32.8664	19.922
1179	NVE21486	#N/A	3.40731	-5.11146	1.66315	-3.07336	0.0021166	0.047552	178.43	13.3746	417.342	0	6.93835	21.1787	348.91	9.06851	263.161	12.7557	5.92664	3.98587	384.235	0.89731	538.167	9.94201	319.568	2.19007	3.75675	7.27084	240.359	13.2283	1.21118	10.7456	156.997	1.78456	7.38381	279.352	0	7.4901	3.01329	4.66125	7.53429	7.01246	1.24971	3.567	3.22278	9.49364	10.2943	3.73482	245.993
4411	NVE10597	poly -binding-splicing factor puf60	41.8796	-1.65635	0.539188	-3.07193	0.00212681	0.047552	36197.5	25257.9	54850.1	55394.1	63580.8	37613.5	54723.5	50414.9	38920.4	23141.1	47514.6	17177.5	33862.8	26486.8	43383.6	22783.1	47388.6	17412.1	21412.6	16999.2	83908.1	20870.4	54723.6	24277.2	48503.5	26311.6	39524.6	55521.4	60861.2	27195.1	33968.8	9987.06	28090.3	29403.9	11448.6	22867.1	23645.6	21765.5	29820.1	21755.3	65995.5
16330	NVE5993	#N/A	25.9754	-0.458438	0.149091	-3.07489	0.0021058	0.047552	51.5646	61.1408	130.118	44.753	144.549	8.4715	54.1412	123.936	110.434	78.8533	154.834	60.5852	139.216	42.1736	114.565	145.153	116.432	86.5078	108.007	88.058	47.4529	100.379	61.7702	258.871	44.3059	28.553	42.4569	77.6538	29.172	134.073	47.2083	223.74	35.16	104.549	39.9907	82.0409	78.4211	105.293	78.9233	37.3482	70.1601
3660	NVE8242	dynein heavy chain axonemal-like protein	443.227	-0.303989	0.0989047	-3.07356	0.00211522	0.047552	218.536	217.814	346.982	368.13	366.576	457.461	348.91	338.558	278.042	227.283	315.594	231.18	297.524	225.225	399.534	298.26	327.826	201.486	261.094	171.269	198.064	224.103	402.112	237.379	304.363	244.485	264.894	357.006	316.03	349.788	249.099	192.443	426.943	276.036	155.589	375.426	217.001	261.507	255.643	218.113	319.618
6374	NVE11234	protein o-linked mannose -n- isoform cra_a	93.4029	0.354395	0.115361	3.07206	0.00212588	0.047552	21.2806	1019.33	151.323	10.1055	108.701	258.381	87.829	55.9225	92.4196	347.882	30.374	416.922	89.8935	43.9682	240.683	165.037	22.2954	159.875	375.675	159.151	162.99	192.977	81.1491	82.0571	46.2323	74.0594	31.3812	64.5434	150.722	112.352	73.3235	65.9234	82.8772	77.1371	51.2381	40.1287	65.5299	355.58	125.248	39.5891	98.7438
1046	NVE6011	#N/A	53.0267	0.365563	0.118976	3.07256	0.00212228	0.047552	49.9277	38.213	22.1683	10.1055	15.0331	8.4715	21.6565	18.137	15.6643	27.8306	14.8166	19.9293	17.5014	55.6332	20.2174	9.94201	20.6439	43.8014	28.1756	37.9699	25.7896	32.6817	14.5342	43.9592	21.1898	16.9534	25.8433	13.1104	20.6635	16.4782	13.0576	37.29	7.53429	27.4124	53.1126	34.7782	21.4852	21.5765	12.8679	76.1903	15.5911
6950	NVE11598	exostosin-like 3	224.878	0.385038	0.125283	3.07336	0.00211664	0.047552	40.1058	137.567	56.8665	93.837	89.0422	80.4792	28.8753	89.1737	46.2098	99.7263	97.7896	94.8637	104.213	73.5794	68.354	149.13	80.9242	85.4127	57.2905	89.6737	43.3266	126.058	46.0249	106.479	92.4646	137.411	83.9908	77.6538	74.1454	49.4347	108.479	125.188	123.06	62.4747	146.841	52.6132	109.575	80.2644	72.0604	136.694	52.8366
2297	NVE22876	#N/A	251.737	0.389415	0.126758	3.07211	0.00212553	0.047552	40.9243	25.7938	27.9513	43.3094	55.5068	491.347	13.2345	66.5024	43.0769	24.3518	22.2249	108.416	30.2297	43.9682	27.9192	41.7564	37.9848	9.85531	26.2973	61.3982	55.7056	34.2379	83.5714	21.4911	65.4958	43.7218	10.1527	52.4415	120.334	8.98813	67.2969	41.2853	178.311	19.1249	59.9861	38.3452	58.0101	17.2612	32.5988	34.3603	45.9072
10407	NVE2607	#N/A	34.4188	0.463844	0.15097	3.07242	0.00212328	0.047552	86.7595	81.2027	24.096	41.8657	15.0331	42.3575	31.2816	51.3882	32.1119	38.2671	29.6332	47.0332	30.2297	107.677	25.031	17.8956	45.4167	86.5078	68.5607	28.2755	39.2002	48.2444	44.8137	121.132	39.4901	65.1366	72.9151	31.2632	27.9565	33.7055	42.1861	84.5684	27.6257	33.1498	122.472	84.7162	27.9308	25.8917	53.1875	168.814	32.9146
15684	NVE7199	#N/A	16.2071	0.682578	0.222048	3.07402	0.00211198	0.047552	247.183	0	62.6495	0	2.31278	0	2.40627	0	39.1608	0	0	0	0.795518	541.975	0	0	236.167	242.003	80.7702	0	1.03159	0	1.21118	425.915	0	1.78456	187.364	0	0	0	0	291.661	0	1.27499	313.677	313.004	1.07426	17.2612	0.857862	1203.36	25.9852
16063	NVE10558	#N/A	37.5553	0.684058	0.222569	3.07347	0.00211584	0.047552	63.8419	0	11.5661	0	0	0	1.20314	0	8.61538	0	1.48166	0	0	139.083	0	0	62.7576	79.9375	28.1756	0	2.06317	0	0	123.086	0	0	59.0704	0	3.6465	0	0	83.2366	0	0	119.347	74.0152	0	3.45223	0	386.18	10.3941
9297	NVE14904	dna topoisomerase 2-beta	552.733	0.729609	0.237343	3.07407	0.00211158	0.047552	16.3697	49.6769	18.3129	47.6403	45.0993	453.225	32.4847	377.855	18.014	35.9478	26.6699	315.681	13.5238	763.611	22.1428	17.8956	37.1591	38.3262	49.777	21.8125	30.9476	352.495	67.8261	48.8435	52.9745	389.927	35.9961	38.3226	280.78	56.1758	255.125	43.283	32.6486	34.4248	44.3647	44.5875	281.456	50.0574	51.4717	1000.18	42.4425
3334	NVE11952	#N/A	5.31661	1.1291	0.367201	3.07487	0.00210593	0.047552	0	0	0	0	2.31278	4.23575	0	0	0	2.31922	0.74083	0	0.795518	0	0	0	0.825757	0	1.87838	0	1.03159	0	0	0	2.88952	3.56913	0.922976	1.00849	1.2155	0	0	0.665893	0	1.27499	0	0.891749	0	1.72612	0	1.49393	0.866174
20167	NVE7039	#N/A	153.036	1.2327	0.401023	3.07389	0.00211284	0.047552	0	0	0	0	0	0	0	0	0	0	0	0	0	0	0	0	0	0	0	0	0	0	0	0	0	0	0	0	0	0	0	0	0	0	0	0	0	0	0	0	0
21521	NVE25844	#N/A	10.6086	2.12227	0.690664	3.07279	0.00212068	0.047552	0	0	0	0	0	0	0	1.51142	0	0	2.22249	0	0	0	0	0	0	0	0	0	1.03159	1.55627	1.21118	0	0.963173	0	0	1.00849	0	0	2.00886	0.665893	2.51143	0.637497	0.624855	0	0	0.863058	1.71572	0	0
22693	NVE14059	orf61 partial	126.547	-0.652555	0.212608	-3.06928	0.00214575	0.0476506	0	0	0	0	0	0	0	0	0	0	0	0	0	0	0.962732	0	0	0	0	0.807871	0	0.778135	0	0	0	0	0	0	0	0	0	0	0	0	0	0	0	0	0	0	0.866174
10052	NVE16373	homeobox protein hox-c4	42.915	-0.633139	0.206209	-3.07038	0.00213787	0.0476506	0	0	0	0	23.1278	0	0	0	0	0	17.7799	0	23.8655	0	28.882	11.9304	15.6894	0	16.9054	0	0	0	19.3789	13.6762	0	0	0	0	0	17.9763	0	16.6473	0	22.3124	19.3705	35.67	0	0	0	0	6.06321
16221	NVE21775	pre-mrna-processing-splicing factor 8	1503.46	0.209594	0.0682858	3.06937	0.00214509	0.0476506	443.619	185.333	319.994	238.202	285.629	338.86	327.253	222.179	311.72	178.58	259.291	233.572	299.115	494.418	292.671	316.156	379.848	371.217	230.101	282.755	199.096	234.997	237.391	522.626	233.088	249.839	327.656	259.182	210.281	247.173	272.201	390.879	321.463	193.162	477.389	485.112	272.862	254.602	266.795	889.634	246.859
7043	NVE4939	#N/A	37.436	0.318568	0.10379	3.06936	0.00214519	0.0476506	14.7327	1.91065	10.6022	8.66188	10.4075	33.886	13.2345	9.06851	7.04895	3.47882	6.66747	9.56608	3.18207	21.5354	0	0	16.5151	14.2355	8.45269	5.6551	3.09476	4.66881	13.323	12.6993	26.0057	7.13826	5.53785	9.07641	4.86199	11.2352	10.0443	16.6473	10.0457	2.54999	6.8734	18.7267	6.44557	9.49364	10.2943	38.8421	11.2603
6254	NVE20619	cg31913- partial	18.7225	0.430494	0.140239	3.06972	0.00214259	0.0476506	1.63697	0.955326	0.963838	1.44365	2.31278	0	3.60941	1.51142	3.13287	0	0	0.797174	0	1.79462	0.962732	3.9768	0.825757	0	0	2.42361	2.06317	0.778135	1.21118	0.97687	0	3.56913	0	0	1.2155	0.74901	3.01329	0.665893	0	0.637497	1.24971	1.7835	1.07426	1.72612	0.857862	5.22875	0
12739	NVE18834	#N/A	67.5832	0.44918	0.14631	3.07005	0.0021402	0.0476506	79.3931	81.2027	38.5535	56.3022	26.597	38.1217	37.2973	46.854	33.6783	73.0553	43.709	74.9343	48.5266	104.088	39.472	53.6869	37.1591	61.322	61.9864	61.3982	53.6424	63.0289	39.969	93.7795	37.5637	57.106	56.3015	38.3226	51.0509	41.1956	21.093	88.5637	25.1143	56.7372	113.099	47.2627	44.0447	51.7835	59.1925	106.069	55.4351
22811	NVE814	#N/A	923.956	0.869078	0.283151	3.06931	0.00214554	0.0476506	0	0	0	0	0	0	0	0	0.783217	0	0	0	0	0	0	0	0	0	0	0	0	0	0	0	0	0	0	0	0	0.74901	0	0	0	0	0	0	0	0	0	0	0
9870	NVE7688	homolog 1 ( coli)	75.9017	0.456414	0.148741	3.06851	0.0021513	0.0477277	44.1982	24.8385	15.4214	15.8801	10.4075	0	24.0627	21.1599	24.2797	23.1922	23.7066	27.1039	25.4566	46.6601	15.4037	15.9072	22.2954	38.3262	21.6013	29.0834	20.6317	21.7878	8.47826	33.2136	22.153	13.3842	22.1514	14.1189	26.741	8.98813	12.0532	41.2853	15.0686	28.6874	54.9872	22.2937	19.3367	15.535	12.0101	63.4919	22.5205
5140	NVE13193	soss complex subunit c	99.6862	0.21641	0.0705568	3.06717	0.00216094	0.0478491	390.418	363.979	253.489	193.449	343.449	228.73	271.909	219.156	318.769	409.342	247.437	333.219	288.773	393.919	352.36	379.785	422.788	520.142	322.142	311.03	248.612	428.752	427.547	482.574	149.292	678.134	491.946	335.827	204.204	334.808	562.481	532.048	354.112	302.811	740.453	356.7	248.154	485.902	926.491	588.607	323.949
14113	NVE15999	vaccinia related kinase 1	112.734	0.885518	0.28869	3.06736	0.00215957	0.0478491	0	0	0	0	1.15639	0	0	0	0	0	0	0	0	0.89731	0	0	0	0	0	0	0	0	0	0	0	0	0	0	0	0	0	0	0	0	0	0	0	0	0	0	0
9373	NVE21095	intraflagellar transport protein 25 homolog isoform x2	59.8178	0.490054	0.159791	3.06684	0.00216333	0.0478558	24.5546	12.4192	0	54.8586	12.7203	16.943	63.7663	4.53426	7.83217	5.79804	2.22249	31.0898	4.77311	1.79462	0	5.96521	2.47727	16.4255	17.8446	18.581	145.454	10.1158	13.323	4.88435	19.2635	275.715	21.2284	29.2462	373.158	9.73714	105.465	4.66125	37.6714	28.0499	5.62369	0.891749	106.352	0.863058	12.0101	0.746964	38.1116
16645	NVE10230	u2 snrnp-associated surp motif-containing protein isoform x1	37.7979	-0.967026	0.315493	-3.06512	0.00217581	0.0479228	67.9343	71.6494	45.3004	56.3022	32.379	46.5932	68.5788	46.854	44.6433	70.7361	56.3031	56.5993	47.7311	95.1149	39.472	55.6753	58.6288	64.6071	54.4729	66.2454	50.5477	87.1511	39.969	61.5428	82.8329	57.9983	71.0691	64.5434	64.4214	34.4545	54.2393	76.5777	57.7629	54.1872	129.345	74.0152	53.7131	42.2899	66.0554	125.49	53.7028
9821	NVE2648	gcn5-related n-acetyltransferase	124.851	-0.289263	0.0943423	-3.0661	0.00216873	0.0479228	9.00335	8.59793	29.879	8.66188	16.1895	0	12.0314	6.04567	12.5315	8.11725	10.3716	12.7548	16.7059	6.28117	13.4783	21.8724	15.6894	5.47517	22.5405	9.69446	10.3159	6.22508	15.7453	3.90748	1.92635	17.8456	10.1527	7.05943	10.9395	17.2272	13.0576	5.99303	5.02286	11.4749	4.37398	11.5927	20.411	13.8089	6.00504	2.98785	7.79556
8054	NVE1449	#N/A	72.2972	0.402183	0.131201	3.0654	0.00217379	0.0479228	406.788	216.859	172.527	135.703	154.957	216.023	150.392	142.073	166.042	182.058	173.354	226.397	178.992	559.922	163.665	117.316	259.288	331.796	211.317	212.47	88.7163	148.624	144.13	540.209	103.059	159.718	294.429	182.537	106.964	181.261	173.767	392.877	163.243	168.299	432.399	321.921	177.253	200.229	150.126	820.166	150.714
4185	NVE2394	trifunctional purine biosynthetic protein adenosine-3	61.4322	0.838828	0.273629	3.06557	0.00217258	0.0479228	0	0	0	0	0	0	0	0	0	0	0	0	0	0	0	0	0	0	0	0	0	0	0	0	0	0	0	0	0	0	0	0	2.51143	0	0	0	0	0	0	0	0
24297	NVE4165	histone deacetylase 1	61.702	1.25405	0.409152	3.06499	0.00217679	0.0479228	0	0	0	0	0	0	0	0	0	0	0	0	0	0	0	0	0	0	0	0	0	0	0	0	0	0	0	0	0	0	0	0	0	0	0	0	0	0	0	0	0
14663	NVE8454	gamma-aminobutyric acid b receptor 2	21.0982	-0.452045	0.147501	-3.06469	0.00217893	0.047924	9.00335	25.7938	14.4576	1.44365	60.1324	76.2435	31.2816	1.51142	18.7972	18.5537	7.4083	30.2926	10.3417	8.07579	10.5901	7.95361	4.95454	7.66524	21.6013	40.3936	23.7265	8.55948	18.1677	5.86122	18.3003	21.4148	11.0757	15.1274	29.172	20.9723	11.0487	5.99303	7.53429	8.92496	3.74913	5.3505	7.51983	14.672	25.7359	5.97571	9.52791
16258	NVE14278	#N/A	65.2047	0.359642	0.117366	3.06428	0.00218195	0.0479444	140.78	187.244	106.986	127.041	78.6347	59.3005	69.782	90.6851	121.399	160.026	133.349	175.378	121.714	129.213	76.0559	145.153	80.9242	162.065	129.608	176.116	124.822	206.984	78.7267	96.7102	142.55	97.2587	116.295	82.6962	80.2229	94.3753	96.4254	135.176	87.9	134.512	145.591	84.7162	122.466	109.608	74.634	174.043	108.272
12571	NVE1918	potassium voltage-gated channel subfamily f member 1	58.6654	-0.433226	0.141488	-3.06192	0.00219921	0.0482775	58.1125	118.46	124.335	105.386	370.046	262.616	217.768	101.265	110.434	55.6612	186.689	138.708	212.403	81.6552	156.925	133.223	160.197	58.0368	112.703	123.604	311.539	66.9196	261.615	98.6639	208.045	202.548	177.211	322.717	380.451	128.83	157.696	60.5962	72.8314	103.274	49.9884	100.768	104.203	68.1816	168.141	73.2024	250.324
11190	NVE19696	#N/A	12305.3	-0.673133	0.219934	-3.06061	0.00220884	0.0483859	0	0	0	0	0	0	0	0	0	0	0	0	0	0	0	0	0	0	0	0	0	0	0	0	0	0	0	0	0	0	0	0	0	0	0	0	0	0	0	0	0
2821	NVE11088	calcyphosin-like protein	2147.07	-0.337068	0.110122	-3.06085	0.00220709	0.0483859	18.8252	16.2405	26.0236	28.8729	67.0708	0	16.8439	33.2512	11.7482	13.9153	34.819	15.9435	25.4566	19.7408	21.1801	13.9188	9.08333	17.5206	13.1486	11.3102	72.211	9.33762	16.9565	12.6993	13.4844	14.2765	17.5365	52.4415	40.1115	22.4703	9.03988	16.6473	15.0686	16.5749	38.1161	9.80924	12.8911	20.7134	13.7258	12.6984	54.5689
8702	NVE724	transport and golgi organization protein 2 homolog isoform x1	254.723	0.589026	0.192467	3.06039	0.00221047	0.0483859	110.496	609.498	86.7455	5.77458	76.3219	80.4792	103.47	126.959	112.783	249.316	194.098	542.078	152.739	79.8606	75.0931	310.191	80.9242	68.9872	117.399	597.017	162.99	615.505	77.5155	216.865	15.4108	856.591	211.361	32.2717	70.4989	187.253	451.994	326.953	30.1372	365.286	76.8571	110.577	215.927	125.143	84.0705	48.5526	57.1675
21740	NVE15635	#N/A	289.131	-1.15213	0.3765	-3.0601	0.00221265	0.0483874	121.136	211.127	227.466	112.604	320.321	127.072	203.33	281.124	177.007	156.547	202.247	229.586	209.221	135.494	174.255	147.142	199.833	123.739	166.236	256.903	465.245	282.463	205.901	131.877	132.918	190.056	254.741	322.717	229.729	239.683	139.616	184.452	118.037	181.049	199.329	246.123	167.585	133.774	120.959	147.152	266.781
2976	NVE10922	#N/A	14.4171	-1.87511	0.613168	-3.05806	0.00222773	0.0485123	37.6504	29.6151	73.2517	8.66188	4.62557	0	40.9067	6.04567	49.3426	162.345	10.3716	71.7456	108.19	16.1516	83.7577	5.96521	62.7576	76.6524	15.027	6.46297	38.1687	57.582	6.0559	3.90748	14.4476	1.78456	9.22976	8.06792	1.2155	39.6976	2.00886	15.9814	0	120.487	1.87456	50.8297	1.07426	89.758	24.878	12.6984	32.9146
14307	NVE22741	#N/A	337.383	-0.418087	0.136723	-3.0579	0.00222892	0.0485123	47.4722	69.7388	61.6857	11.5492	26.597	29.6502	92.6416	31.7398	81.4545	95.0878	41.4865	13.552	87.507	6.28117	77.9813	77.5477	36.3333	81.0326	111.763	45.2408	28.8844	63.0289	42.3913	51.7741	17.3371	23.1993	55.3785	31.2632	18.2325	101.116	11.0487	27.9675	50.2286	56.0997	18.1208	65.9894	18.2624	108.745	92.6491	14.9393	49.3719
14468	NVE2786	#N/A	391.498	-0.266841	0.0872601	-3.058	0.0022282	0.0485123	67.9343	66.8728	58.7941	43.3094	62.4452	38.1217	56.5475	61.9682	75.1888	61.4592	65.9339	47.8304	46.14	43.0709	50.0621	57.6637	52.8485	76.6524	54.4729	38.7778	63.9583	74.701	56.9255	10.7456	50.085	52.6446	72.9151	71.6028	24.31	57.6738	38.1684	25.9698	110.503	63.1122	22.4948	74.0152	44.0447	85.4428	67.7711	91.8765	55.4351
10127	NVE21004	small nuclear ribonucleoprotein g	215.438	0.392125	0.128218	3.05827	0.0022262	0.0485123	0.818486	0.955326	0.963838	4.33094	2.31278	0	1.20314	1.51142	1.56643	2.31922	2.22249	1.59435	0	1.79462	0	5.96521	2.47727	0	0	0	1.03159	4.66881	1.21118	1.95374	1.92635	0.892282	0	1.00849	0	2.24703	1.00443	2.66357	7.53429	1.27499	1.87456	0.891749	2.14852	1.72612	0.857862	5.97571	3.46469
9581	NVE1922	fibrillin-2 precursor	21.1762	0.820273	0.268197	3.05847	0.00222471	0.0485123	0	0	0.963838	2.88729	0	0	1.20314	1.51142	0	0	0	1.59435	0	1.79462	0.962732	0	2.47727	1.09503	0.939188	0.807871	0	0.778135	2.42236	0	0	0	0	5.04245	0	0.74901	1.00443	0	0	0.637497	0	0	1.07426	0	0.857862	0.746964	0.866174
2815	NVE21735	#N/A	93.971	-0.685191	0.224207	-3.05606	0.00224264	0.0487117	0	0	0	0	0	0	0	0	0	0	0	0	0	0	0	1.9884	0	0	0	0	0	0	1.21118	0	0	0	0	0	0	0	0	0	0	0	0	0	0	0	0	0	0
9268	NVE12500	acyl- synthetase long-chain family member isoform cra_a	50.0811	-0.652001	0.213343	-3.05611	0.00224229	0.0487117	0	0	0	0	0	0	0	0	0	0	0	0	0	0.89731	0	0	0	0	0	0	0	0	0	0	0	0	0	0	1.2155	0	0	0.665893	0	0	0	0	0	0	0	0	0
8101	NVE9250	nucleoporin p58 p45	98.2842	0.574148	0.187887	3.05582	0.00224445	0.0487117	18.0067	2.86598	7.71071	2.88729	5.78196	8.4715	1.20314	3.02284	6.26573	1.15961	5.92664	0.797174	0	46.6601	5.77639	1.9884	32.2045	27.3759	9.39188	2.42361	1.03159	5.44694	3.63354	30.283	0.963173	5.35369	29.5352	4.03396	6.07749	2.24703	2.00886	31.297	0	1.91249	50.6132	80.2574	1.07426	1.72612	0.857862	85.9008	16.4573
22458	NVE15782	pyrazinamidase nicotinamidase	27.2096	0.423437	0.138588	3.05537	0.00224787	0.0487198	12.2773	7.64261	5.78303	28.8729	48.5685	8.4715	19.2502	18.137	7.04895	12.7557	28.1516	12.7548	17.5014	75.3741	15.4037	23.8608	60.2803	49.2766	24.4189	12.9259	18.5685	15.5627	26.646	69.3578	15.4108	37.4758	41.5339	38.3226	47.4045	26.9644	44.195	88.5637	27.6257	19.7624	138.093	86.4997	35.4506	15.535	29.1673	153.128	45.041
23664	NVE3079	#N/A	65.6249	0.668527	0.218836	3.05492	0.00225119	0.0487198	2734.56	44.9003	336.38	10.1055	30.0662	101.658	39.7035	15.1142	286.657	28.9902	40.0048	10.3633	44.549	5578.58	43.323	61.6405	1690.33	3740.64	471.472	33.1227	17.5369	38.1286	44.8137	3401.46	61.6431	65.1366	1641.05	23.1953	26.741	58.4228	46.2038	3247.56	47.7172	26.1374	4825.75	2535.24	25.7823	189.873	56.6189	5195.88	919.876
10281	NVE13042	#N/A	3.3395	1.11972	0.366525	3.05495	0.00225099	0.0487198	0	0	0	0	0	0	0	0	0	0	0	0	0	0	0	0	0	0	0	0	0	0	0	0	0.963173	0	0	0	0	0	0	0	0	0	0	0	0	0	0	0	0
1062	NVE1740	cd2-associated protein	248.944	0.282955	0.0926481	3.05408	0.00225753	0.0488111	740.73	1022.2	429.872	984.567	1623.58	923.393	1062.37	2607.2	1487.33	1099.31	711.197	943.854	1378.63	2123.04	807.733	4048.39	969.439	2277.67	4155.91	2916.42	1083.16	1100.28	1761.06	581.238	948.725	2201.26	740.227	867.302	1315.17	1679.28	2027.95	1002.17	2006.63	1190.84	1826.45	834.677	1232.18	901.896	1265.35	471.334	1104.37
11535	NVE15862	#N/A	4.15447	-1.43919	0.471463	-3.05261	0.00226861	0.048915	9.00335	0	9.63838	41.8657	20.8151	8.4715	2.40627	37.7855	5.48252	6.95765	22.9657	0.797174	9.54621	7.17848	1.92546	0	21.4697	7.66524	11.2703	11.3102	25.7896	1.55627	25.4348	22.468	14.4476	10.7074	7.38381	33.2802	10.9395	17.2272	18.0798	2.66357	15.0686	20.3999	0.624855	1.7835	41.8962	0.863058	10.2943	2.24089	15.5911
25275	NVE8421	helix-loop-helix protein 2	43.7268	-0.778027	0.254827	-3.05316	0.00226448	0.048915	195.618	0	40.4812	0	0	0	1.20314	0	21.1468	1.15961	0	0	0	326.621	0	0	220.477	262.808	62.9256	0.807871	0	0	0	290.13	0.963173	0	167.059	3.02547	1.2155	0.74901	0	194.441	5.02286	0.637497	284.934	230.071	1.07426	19.8503	0	968.812	36.3793
19328	NVE9780	#N/A	127.43	-0.649353	0.212774	-3.05185	0.00227438	0.048915	8.18486	19.1065	9.63838	0	0	0	9.6251	0	13.3147	0	0	0	0	0	0	0	12.3864	0	17.8446	0	12.379	0	8.47826	0	8.66856	0	0	0	0	0	0	0	10.0457	0	0	6.24224	0	0	0	0	0
25668	NVE23703	#N/A	9.61262	-0.627843	0.205827	-3.05035	0.00228577	0.048915	0.818486	1.91065	10.6022	5.77458	0	0	16.8439	0	8.61538	2.31922	0	0	5.56862	0	21.1801	0	0	5.47517	0	0	9.28427	0	0	0	2.88952	0	7.38381	0	0	8.98813	0	0	10.0457	1.27499	0	0	0	8.63058	7.72076	0	0
10527	NVE7820	cysteine and glycine-rich protein 2	2535.95	-0.557664	0.182764	-3.05127	0.00227873	0.048915	5.7294	6.68728	5.78303	0	9.25114	4.23575	7.21882	9.06851	9.3986	0	4.44498	0	5.56862	0	7.70186	9.94201	5.7803	0	4.69594	6.46297	7.2211	3.11254	8.47826	0	11.5581	5.35369	0	0	0	0	4.01772	0	7.53429	0	0	5.3505	5.37131	0	5.14717	8.96356	0
4489	NVE2873	#N/A	17.5785	-0.44746	0.146632	-3.05158	0.0022764	0.048915	4.09243	10.5086	8.67455	15.8801	2.31278	0	3.60941	1.51142	4.6993	5.79804	5.92664	0	7.95518	0	5.77639	0	9.90909	2.19007	6.57432	0.807871	4.12634	5.44694	6.0559	1.95374	0.963173	6.24597	5.53785	6.05094	0	5.24307	10.0443	1.33179	5.02286	5.73747	1.24971	6.24224	13.9654	0.863058	7.72076	2.98785	2.59852
24784	NVE4352	ccr4-not transcription complex subunit 7	351.478	0.300881	0.0985894	3.05186	0.00227427	0.048915	345.401	426.075	218.791	311.828	269.439	165.194	226.19	214.621	247.496	350.202	260.772	338.799	252.975	394.816	261.863	212.759	303.879	337.271	268.608	318.301	258.928	285.576	239.814	554.862	290.878	284.638	359.038	238.004	193.264	223.205	219.97	384.886	190.869	308.548	469.266	277.334	236.338	225.258	303.683	566.198	223.473
4853	NVE24609	snw domain-containing protein 1	159.805	0.387869	0.127153	3.05042	0.00228521	0.048915	132.595	189.154	106.986	99.6116	63.6016	38.1217	85.4227	117.891	104.951	221.485	145.203	144.288	125.692	167.797	107.826	121.293	113.955	203.676	127.73	163.998	152.675	186.752	72.6708	128.947	78.017	139.196	143.061	112.951	102.102	109.356	117.518	147.162	70.32	165.112	193.705	108.793	131.06	148.446	95.2227	212.885	121.264
15681	NVE2115	#N/A	69.9414	0.631771	0.207063	3.05111	0.00228	0.048915	0	3.8213	0	1.44365	0	4.23575	1.20314	0	0	0	0	7.17456	0.795518	2.69193	2.8882	3.9768	0	4.38014	1.87838	2.42361	3.09476	0	0	10.7456	0	0	0	1.00849	2.431	2.99604	3.01329	7.32482	2.51143	4.46248	11.8722	0	2.14852	3.45223	0	0	0.866174
13677	NVE21463	#N/A	8.42608	0.811921	0.266145	3.05067	0.00228333	0.048915	0	0	0	0	1.15639	0	0	0	0	0	0	0	0	0	0	0	0	0	0	0	0	0	2.42236	0	0	0	0	0	0	0	0	0	0	0	0	0	0	0	0	0	0
24096	NVE7253	cytochrome p450	110.129	1.01824	0.333745	3.05096	0.0022811	0.048915	0	0	0	0	1.15639	0	0	0	0	0	0	0	0	0	0	0	0	0	0	0.807871	0	0.778135	3.63354	0	0.963173	0	0.922976	1.00849	0	0	0	0.665893	0	0.637497	0	0.891749	0	0.863058	0	0.746964	0
9964	NVE10536	a disintegrin and metalloproteinase with thrombospondin motifs 10 precursor	549.898	-0.596748	0.195716	-3.04905	0.00229569	0.0489263	0	16.2405	0	8.66188	9.25114	0	0	9.06851	0	0	5.18581	0	11.9328	16.1516	11.5528	0	7.43182	0	15.027	0	22.6949	7.78135	23.0124	0	9.63173	0	4.61488	10.0849	12.155	18.7253	0	0	7.53429	13.3874	0.624855	0	0	0	0	8.96356	8.66174
13671	NVE5279	#N/A	49.4074	-0.451295	0.148019	-3.0489	0.0022968	0.0489263	1433.17	17.1959	205.298	3435.88	1148.3	110.129	146.783	1544.67	1344	28.9902	412.643	212.845	270.476	246.76	233.944	37.7796	1070.18	341.651	84.5269	99.3682	2213.78	5.44694	890.218	253.986	690.595	875.329	1631.82	4191.29	842.341	397.725	1163.13	29.9652	180.823	852.333	37.4913	85.6079	939.979	3.45223	399.764	146.405	2824.59
3772	NVE16490	sodium-dependent neutral amino acid transporter b at1	330.14	-0.43695	0.143303	-3.04914	0.00229499	0.0489263	19.6437	5.73195	48.1919	5.77458	13.8767	12.7072	48.1255	25.6941	46.993	20.8729	8.14914	13.552	42.1624	0	49.0994	39.768	43.7651	13.1404	16.9054	16.1574	18.5685	24.9003	20.5901	28.3292	18.3003	16.0611	25.8433	30.2547	1.2155	12.7332	16.0709	18.645	50.2286	12.7499	13.1219	61.5307	13.9654	29.344	19.7308	20.915	12.1264
2220	NVE17619	rna-binding protein 45	123.251	0.527725	0.173088	3.04888	0.00229695	0.0489263	198.074	82.158	68.4325	50.5276	30.0662	33.886	32.4847	31.7398	54.8252	77.6937	58.5256	74.1372	53.2997	334.697	30.8074	49.71	91.6591	168.635	89.2229	79.1714	53.6424	72.3665	33.9131	295.992	36.6006	49.0755	113.526	20.1698	48.6199	53.1797	39.1728	197.104	35.16	71.3996	222.448	105.226	49.416	60.4141	46.3246	415.312	74.4909
12074	NVE5651	serine threonine-protein kinase kist	59.7439	0.557216	0.182738	3.04927	0.00229402	0.0489263	0.818486	0.955326	1.92768	0	4.62557	4.23575	0	1.51142	0.783217	1.15961	5.18581	2.39152	0.795518	1.79462	0	0	0	2.19007	1.87838	0	0	7.00321	1.21118	2.93061	0	3.56913	0.922976	0	3.6465	1.49802	9.03988	1.33179	0	1.91249	1.24971	0	8.59409	3.45223	0	0.746964	0
24188	NVE2400	forkhead box protein o1	201.152	0.517091	0.16963	3.04834	0.00230113	0.0489577	5.7294	0	9.63838	0	0	0	2.40627	0	5.48252	0	0	6.37739	4.77311	9.87041	4.81366	17.8956	0	0	0	0	0	9.33762	0	0	0	0	0	0	0	0	0	0	0	0	0	0	0	0	0	2.98785	0
3160	NVE9122	#N/A	189.874	0.662026	0.217191	3.04813	0.00230269	0.0489577	3.27394	14.3299	18.3129	8.66188	3.46918	33.886	7.21882	3.02284	7.83217	16.2345	6.66747	8.76891	10.3417	60.1198	13.4783	5.96521	42.9394	52.5617	14.0878	6.46297	8.25268	13.2283	10.9006	40.0517	9.63173	10.7074	15.6906	12.1019	4.86199	10.4861	8.03545	31.9628	15.0686	12.7499	58.7363	16.0515	10.7426	9.49364	12.0101	218.86	8.66174
421	NVE14881	transformer-2 protein homolog beta isoform x2	1087.41	-0.292539	0.0959913	-3.04756	0.00230711	0.048962	568.029	439.45	571.556	1576.46	1083.54	1054.7	718.273	967.308	586.629	301.498	594.887	740.574	634.823	651.447	769.223	540.845	675.469	284.709	390.702	273.06	974.848	488.669	1270.53	409.309	1061.42	767.362	639.622	993.363	1205.77	713.058	575.539	332.946	866.443	486.41	532.376	703.59	709.013	411.679	683.716	507.935	920.742
18392	NVE9930	aldehyde dehydrogenase 1 member l1	789.401	-0.27139	0.0890539	-3.04748	0.00230772	0.048962	106.403	91.7113	127.227	129.928	152.644	148.251	121.517	140.562	109.65	93.9282	130.386	86.0948	132.851	98.7041	134.783	127.258	150.288	82.1276	97.6756	63.8218	126.885	101.158	165.932	90.8489	128.102	101.72	95.9895	98.8321	193.264	116.097	122.541	84.5684	163.243	111.562	77.482	97.2007	147.174	114.787	114.096	73.9494	157.644
4793	NVE16751	ras-related protein rab-5a	233.67	0.215138	0.0706003	3.04727	0.00230929	0.048962	1314.49	1368.98	1117.09	1313.72	956.337	1385.09	952.885	952.194	1060.48	1016.98	1041.61	1103.29	1299.08	1760.52	1244.81	968.352	1260.93	1457.49	1110.12	906.432	1051.19	936.874	973.789	1510.24	1190.48	1001.14	1526.6	1136.57	1755.18	858.366	841.713	1179.3	919.183	1121.36	1549.01	1421.45	934.607	909.663	965.095	2129.59	1275.87
25307	NVE8395	#N/A	9.9039	0.892111	0.292858	3.04622	0.00231736	0.0490879	0	0	0	0	0	0	0	0	0	0	0	0	0	0	0	0	0	0	0	0	0	0	0	0	0	0	0	0	0	0	0	0	0	0	0	0	0	0	0	0	0
18379	NVE22525	heat shock protein hsp 90-alpha	1184.87	0.675041	0.221699	3.04485	0.00232795	0.0492667	369.956	0	95.42	0	1.15639	4.23575	2.40627	1.51142	42.2937	1.15961	0	0	4.77311	729.513	5.77639	0	420.31	425.969	214.135	0	2.06317	2.3344	1.21118	844.016	2.88952	0.892282	574.091	2.01698	0	1.49802	1.00443	450.143	0	3.82498	540.499	595.688	0	37.1115	0.857862	2555.36	56.3013
15210	NVE8861	short-chain dehydrogenase reductase sdr	649.534	-0.411811	0.135371	-3.04208	0.00234946	0.0494625	147.327	179.601	276.622	33.2039	158.426	25.4145	173.252	136.028	208.336	246.996	308.185	282.997	272.067	69.9902	240.683	188.898	195.704	152.21	174.689	220.549	143.39	236.553	146.553	161.184	87.6487	76.7362	124.602	79.6708	53.4819	190.998	108.479	172.466	92.9229	245.436	38.741	156.948	165.436	218.354	138.116	62.7449	86.6174
6238	NVE10627	achain crystal structure of the ring domain of the e3 ubiquitin- protein ligase uhrf1	82.9041	-0.387602	0.127376	-3.04297	0.00234254	0.0494625	13.0958	6.68728	9.63838	10.1055	17.3459	8.4715	10.8282	21.1599	15.6643	4.63843	9.6308	8.76891	11.1372	16.1516	7.70186	7.95361	7.43182	10.9503	14.0878	10.5023	14.4422	1.55627	12.1118	13.6762	10.5949	11.5997	11.9987	12.1019	13.3705	13.4822	20.0886	5.99303	15.0686	5.09997	6.24855	6.24224	15.0397	4.31529	17.1572	8.96356	19.0558
1311	NVE17699	coiled-coil domain containing 51	25.6381	0.456767	0.150153	3.042	0.00235013	0.0494625	193.163	68.7834	58.7941	57.7458	69.3835	80.4792	78.2039	60.4567	82.2377	68.4169	68.1564	94.0665	50.1176	259.323	65.4658	73.5709	142.856	188.346	87.3445	68.6691	42.295	100.379	113.851	197.328	56.8272	104.397	134.754	49.416	68.0679	68.909	96.4254	188.448	85.3886	62.4747	301.18	203.319	53.7131	74.223	109.806	395.144	98.7438
4186	NVE2395	#N/A	11.4592	0.67165	0.220762	3.04242	0.00234685	0.0494625	256.186	0	47.2281	0	1.15639	0	2.40627	3.02284	23.4965	0	0.74083	1.59435	0	470.191	0.962732	0	208.917	242.003	67.6216	0	0	0	0	464.013	1.92635	0	179.98	1.00849	1.2155	0	1.00443	321.626	2.51143	0.637497	303.055	201.535	1.07426	12.0828	0.857862	1158.54	42.4425
11360	NVE22776	tripartite motif-containing 45	43.1445	1.07759	0.354192	3.04239	0.0023471	0.0494625	0	0	0	0	0	0	0	0	0	0	0	0	0	0	0	0	0	0	0	0	0	0	0	0	0	0	0	0	1.2155	0	0	0	0	0	0	0	0	0	0	0	0.866174
6464	NVE12053	kinetochore protein spc24	18.8542	1.11243	0.365629	3.04252	0.0023461	0.0494625	0	0	0	0	0	0	0	0	0	0	0	0	0	0	0	0	0	0	0	0	0	0	0	0	0	0	0	0	0	0	0	0	0	0	0	0	0	0	0	0	0
23193	NVE5265	#N/A	325.661	-0.580035	0.190733	-3.04108	0.0023573	0.0494774	0	0	0	4.33094	2.31278	4.23575	1.20314	3.02284	0	0	0	0	0	0	2.8882	0	3.30303	1.09503	1.87838	0	0	0	7.26708	0.97687	4.81586	0	0.922976	1.00849	1.2155	0.74901	2.00886	0	2.51143	0	0	3.567	1.07426	0.863058	0.857862	0	0.866174
6642	NVE20401	cellular nucleic acid-binding protein isoform x1	1069.94	0.360594	0.118573	3.04112	0.00235696	0.0494774	234.906	111.773	53.975	197.78	75.1655	249.909	87.829	104.288	102.601	81.1725	34.0782	37.4672	38.1849	200.1	67.3913	49.71	58.6288	79.9375	121.155	125.22	127.917	50.5788	133.23	51.7741	207.082	84.7668	39.688	76.6453	158.015	26.9644	64.2836	92.5591	130.594	22.3124	244.318	66.8812	69.827	98.3886	66.0554	194.958	132.525
9656	NVE6317	protein fam32a	124.185	0.372105	0.122359	3.04109	0.00235726	0.0494774	0	1.91065	1.92768	0	1.15639	0	3.60941	1.51142	2.34965	0	3.70415	0.797174	1.59104	1.79462	0.962732	3.9768	0	0	1.87838	1.61574	2.06317	3.89067	1.21118	0	0.963173	4.46141	1.84595	1.00849	1.2155	2.24703	1.00443	3.32946	0	1.27499	1.24971	0	3.22278	2.58917	0.857862	2.24089	2.59852
55	NVE1044	#N/A	440.749	-0.245114	0.08061	-3.04074	0.00235999	0.0494887	433.798	631.47	821.19	550.029	801.38	546.412	707.445	752.686	719.776	705.041	768.241	590.706	815.406	394.816	944.441	751.616	672.992	607.744	715.661	672.957	487.94	689.428	813.913	742.421	452.691	626.382	551.939	685.774	425.425	893.569	718.168	727.155	946.809	671.922	483.013	895.316	561.839	837.166	755.777	495.237	621.046
713	NVE3043	cytosolic carboxypeptidase 6 isoform 2	48.59	0.490887	0.161484	3.03985	0.002367	0.0495	95.7629	95.5326	84.8178	0	0	93.1865	89.0322	0	79.8881	0	0	83.7032	0	0	0	0	99.0909	0	92.0404	56.551	0	70.0321	0	0	0	101.72	113.526	83.7047	116.688	0	79.35	0	0	80.3246	0	0	74.124	0	0	120.261	97.8776
14091	NVE19398	nucleosome assembly protein 1-like 4	622.823	0.555319	0.182648	3.04038	0.00236279	0.0495	14.7327	3.8213	0.963838	2.88729	0	4.23575	0	3.02284	0	2.31922	0.74083	1.59435	0.795518	14.357	0.962732	0	2.47727	10.9503	5.63513	2.42361	0	0.778135	2.42236	6.83809	1.92635	0.892282	3.6919	0	3.6465	0.74901	6.02659	10.6543	5.02286	1.27499	18.1208	5.3505	1.07426	0.863058	1.71572	20.915	5.19704
18617	NVE22861	cyclin-dependent kinase 2	159.166	0.694323	0.2284	3.03994	0.00236626	0.0495	161.242	0	29.879	0	0	0	0	0	22.7133	1.15961	2.22249	0	1.59104	314.059	0.962732	0	82.5757	152.21	46.9594	0.807871	2.06317	0.778135	0	334.09	1.92635	0	143.061	0	0	0	0	186.45	0	1.27499	181.208	164.082	1.07426	9.49364	0	503.454	19.922
25498	NVE3891	tox high mobility group box family member 3	96.8668	0.40414	0.13299	3.03887	0.00237468	0.0496155	54.8386	78.3367	27.9513	56.3022	104.075	29.6502	37.2973	84.6394	43.0769	80.0129	52.599	117.185	40.5714	41.2763	32.7329	103.397	40.4621	73.3673	58.2297	110.678	37.1371	98.045	43.6025	46.8898	47.1955	89.2282	49.8407	27.2292	82.6539	66.6619	163.722	59.2644	42.6943	82.8746	71.8583	27.6442	109.575	67.3185	50.6139	27.6377	40.7102
15097	NVE16972	#N/A	6.72781	1.2878	0.424077	3.03671	0.00239175	0.0499267	0	0	0	0	0	0	0	0	0	0	0	0	0	0	0	0	0	0	0	0	0	0	0	0	0	0	0	0	0	0	0	0	0	0	0	0	0	0	0	0	0
9781	NVE12933	trna methyltransferase 112 homolog	77.9745	0.302947	0.0997922	3.03578	0.00239917	0.0499914	0	7.64261	2.89152	1.44365	3.46918	0	7.21882	1.51142	4.6993	4.63843	1.48166	0.797174	3.18207	0	0	15.9072	1.65151	2.19007	2.81756	0	1.03159	12.4502	0	1.95374	3.85269	4.46141	0.922976	1.00849	1.2155	3.74505	5.02215	5.99303	7.53429	3.82498	8.12311	3.567	9.66835	6.04141	4.28931	2.98785	0
17217	NVE16189	mitochondrial dna helicase	3.32168	2.55827	0.84271	3.03577	0.0023992	0.0499914	0.818486	0	0.963838	0	2.31278	0	0	0	0.783217	0	0	0	1.59104	0.89731	1.92546	0	0	1.09503	0.939188	0	0	3.11254	1.21118	2.93061	0.963173	0	0	0	2.431	0	0	0.665893	0	0	3.74913	0	0	0	0	2.24089	0
12575	NVE17203	#N/A	26.092	0.454477	0.149722	3.03548	0.00240156	0.0499951	4.91092	1.91065	1.92768	7.21823	6.93835	4.23575	4.81255	9.06851	5.48252	9.27686	6.66747	8.76891	3.97759	8.9731	2.8882	5.96521	0	6.57021	2.81756	4.84723	1.03159	4.66881	3.63354	5.86122	9.63173	3.56913	7.38381	2.01698	3.6465	7.4901	3.01329	9.3225	0	3.18748	15.6214	1.7835	4.29705	2.58917	5.14717	4.48178	3.46469
11308	NVE13957	lipid phosphate phosphohydrolase 3	54.0859	-0.485854	0.160203	-3.03273	0.00242353	0.0504068	100.674	0.955326	84.8178	121.266	167.677	42.3575	84.2196	63.4796	70.4895	155.387	265.217	76.5287	92.2801	122.034	87.6087	113.339	88.356	85.4127	171.871	85.6344	138.232	112.83	66.6149	4.88435	158.924	116.889	82.1448	65.5519	70.4989	96.6224	109.483	3.32946	0	216.749	4.37398	0	170.808	112.198	203.313	58.2632	114.335
10892	NVE4323	#N/A	872.354	-0.970897	0.320238	-3.0318	0.00243099	0.0504726	34.3764	71.6494	27.9513	43.3094	68.2272	84.715	45.7192	86.1509	74.4056	57.9804	60.0073	60.5852	42.958	106.78	31.7702	83.5129	45.4167	56.9418	86.4053	93.7131	71.1794	59.1383	72.6708	46.8898	48.1586	125.812	47.0718	38.3226	115.472	64.4149	121.536	49.2761	45.2057	59.9247	46.2392	35.67	100.981	67.3185	51.4717	30.6255	48.5057
1073	NVE9596	daz interacting protein zinc finger	1329.11	-0.776293	0.256094	-3.03128	0.00243521	0.0504726	260.279	0.955326	28.9152	0	4.62557	4.23575	3.60941	4.53426	33.6783	1.15961	5.18581	4.78304	1.59104	383.151	3.85093	1.9884	141.204	300.04	46.0202	2.42361	2.06317	0	6.0559	285.246	15.4108	2.67685	134.754	6.05094	8.50849	0.74901	1.00443	214.417	2.51143	1.27499	352.418	269.308	1.07426	19.8503	4.28931	583.379	97.8776
18203	NVE21104	#N/A	417.182	-0.420133	0.138582	-3.03166	0.00243209	0.0504726	0	0	0	0	157.269	0	0	0	0	83.4918	50.3765	43.0474	35.0028	34.0978	73.1677	43.7448	102.394	51.4666	0	47.6644	80.4636	0	109.006	44.936	64.5326	0	43.3799	153.291	63.2059	0	0	33.9605	0	0	50.6132	74.9069	0	100.978	165.567	0	83.1527
8735	NVE21560	vacuolar protein sorting isoform a	141.593	0.404168	0.133334	3.03124	0.00243549	0.0504726	54.0201	53.4982	18.3129	28.8729	17.3459	42.3575	16.8439	27.2055	32.8951	38.2671	28.8924	48.6276	37.3893	58.3252	18.2919	17.8956	31.3788	41.6113	30.054	50.8959	27.8528	49.0225	24.2236	42.9823	22.153	36.5836	62.7624	22.1868	21.879	27.7134	42.1861	47.2784	35.16	33.1498	84.9802	31.2112	45.119	37.1115	44.6088	61.998	32.9146
882	NVE23787	#N/A	91.8951	1.77708	0.586368	3.03065	0.00244025	0.0505257	0	0	0	0	0	0	0	0	0	0	0	0	0	0	0	0	0	0	0	0	0	0	0	0	0	0	0	0	0	0	0	0	0	0.637497	0	0	0	0	0	0	0
20027	NVE15270	mitochondrial ribosomal protein s35	47.7675	-0.445625	0.147072	-3.02997	0.00244574	0.0505939	4.09243	6.68728	17.3491	0	5.78196	8.4715	9.6251	10.5799	13.3147	15.0749	18.5208	11.1604	26.2521	5.38386	25.031	13.9188	18.1667	10.9503	16.9054	4.84723	4.12634	13.2283	20.5901	16.6068	6.74221	10.7074	5.53785	1.00849	3.6465	24.7173	4.01772	13.9837	22.6029	12.7499	3.74913	11.5927	8.59409	13.8089	7.72076	5.22875	7.79556
7983	NVE12425	#N/A	12.5525	-0.610925	0.201666	-3.02939	0.00245045	0.0506095	0	0	0	0	4.62557	0	0	0	0	3.47882	0	1.59435	0	2.69193	1.92546	5.96521	4.95454	1.09503	0.939188	0	3.09476	0	2.42236	0	0.963173	0	1.84595	3.02547	0	0.74901	0	0	0	0	0	5.3505	0	3.45223	3.43145	0	0.866174
1917	NVE4740	tyrosine-protein kinase abl1	342.489	0.354057	0.116876	3.02934	0.00245091	0.0506095	17.1882	13.3746	17.3491	7.21823	8.09475	25.4145	10.8282	7.55709	11.7482	11.5961	13.3349	15.9435	15.1148	15.2543	9.62732	15.9072	18.9924	19.7106	5.63513	9.69446	8.25268	10.1158	6.0559	20.5143	10.5949	5.35369	17.5365	4.03396	3.6465	8.98813	9.03988	16.6473	12.5571	15.2999	23.1196	18.7267	1.07426	13.8089	4.28931	34.3603	9.52791
900	NVE23128	malonyl :acp acyltransferase	92.3683	0.48036	0.158615	3.02846	0.00245801	0.0507106	286.47	166.227	135.901	80.8442	100.606	144.015	92.6416	63.4796	122.182	141.472	145.944	133.925	115.35	367	99.1614	135.211	211.394	343.841	116.459	135.722	56.7372	180.527	140.497	275.477	95.3541	135.627	257.51	100.849	83.8694	107.108	122.541	257.7	85.3886	109.649	363.665	287.143	85.9409	121.691	183.583	640.895	116.067
1242	NVE25214	#N/A	272.146	0.39237	0.129584	3.02793	0.00246234	0.0507543	46.6537	42.9897	22.1683	44.753	15.0331	16.943	16.8439	21.1599	21.1468	38.2671	32.5965	45.4389	30.2297	60.1198	14.441	35.7912	33.856	47.0865	32.8716	30.6991	41.2634	48.2444	21.8012	32.2367	49.1218	27.6607	49.8407	33.2802	42.5425	25.4664	19.0842	51.2737	10.0457	38.2498	68.734	23.1855	34.3764	30.207	26.5937	59.0101	28.5837
23044	NVE10983	myotubularin related protein 9	158.012	-0.251667	0.0831268	-3.02751	0.0024658	0.0507757	18.8252	42.0343	25.0598	28.8729	30.0662	33.886	21.6565	30.2284	16.4475	35.9478	48.8948	29.4954	46.9355	16.1516	47.1739	53.6869	30.553	10.9503	28.1756	28.2755	36.1055	22.5659	43.6025	7.81496	28.8952	30.3376	26.7663	23.1953	66.8524	28.4624	58.257	11.9861	27.6257	31.8748	1.87456	16.0515	51.5645	21.5765	36.0302	10.4575	18.1896
15623	NVE12994	atp-dependent rna helicase dhx8	332.992	0.186442	0.0615877	3.02726	0.0024678	0.0507757	33.5579	36.3024	21.2044	36.0912	18.5023	4.23575	15.6408	25.6941	26.6294	33.6286	27.4107	37.4672	18.2969	42.1736	18.2919	15.9072	25.5985	30.661	20.6621	29.0834	38.1687	24.9003	15.7453	23.4449	28.8952	23.1993	24.9203	23.1953	17.017	23.2193	20.0886	23.3062	17.58	29.3249	31.8676	22.2937	23.6338	19.8503	18.0151	27.6377	20.7882
13019	NVE21558	#N/A	24.4488	-0.515641	0.170492	-3.02443	0.002491	0.0508805	9.82183	17.1959	23.1321	0	5.78196	0	15.6408	12.0913	19.5804	24.3518	16.2983	15.1463	46.14	12.5623	20.2174	33.8028	28.0757	22.9957	30.9932	21.8125	11.3474	21.7878	18.1677	17.5837	13.4844	6.24597	23.9974	16.1358	2.431	40.4466	4.01772	25.9698	12.5571	26.1374	4.99884	24.0772	5.37131	31.9332	24.0201	5.22875	12.1264
14269	NVE24027	#N/A	191.756	-0.405289	0.134015	-3.02421	0.00249284	0.0508805	374.867	354.426	585.05	952.806	775.939	1194.48	684.585	734.549	528.671	308.456	511.173	373.077	496.403	408.276	647.919	367.854	604.454	260.618	317.446	208.431	726.236	294.913	931.398	402.471	806.176	498.786	518.712	846.124	1095.16	549.025	493.176	233.728	1044.75	399.711	333.672	539.508	664.968	353.854	643.397	277.124	677.348
23984	NVE17460	#N/A	460.025	-0.371218	0.122691	-3.02563	0.00248115	0.0508805	3988.48	2853.56	4717.99	4299.18	5031.46	2003.51	4362.58	4239.53	4212.14	2859.59	4041.97	2134.83	4268.75	2820.25	4723.17	4559.41	4800.13	2527.34	2475.7	2043.91	5572.62	2705.58	3872.14	3768.77	4831.27	2595.65	3962.33	4431.31	5229.08	3407.25	2814.42	2680.22	3490.89	2956.71	2323.83	4860.03	2952.07	3288.25	3347.38	2943.78	5579.89
3471	NVE21971	an1-type zinc finger protein 2b	571.442	-0.332576	0.109952	-3.02473	0.00248857	0.0508805	6.54789	21.0172	3.85535	10.1055	3.46918	8.4715	3.60941	12.0913	4.6993	12.7557	3.70415	8.76891	16.7059	13.4597	24.0683	3.9768	13.2121	13.1404	21.6013	1.61574	25.7896	4.66881	23.0124	20.5143	12.5212	1.78456	7.38381	5.04245	10.9395	11.2352	8.03545	11.3202	7.53429	4.46248	4.37398	5.3505	2.14852	11.2198	36.8881	8.96356	11.2603
5423	NVE6464	rna 3 -terminal phosphate cyclase	98.9997	0.301906	0.0998167	3.0246	0.00248959	0.0508805	54.0201	24.8385	34.6982	25.9856	25.4406	50.829	44.5161	31.7398	35.2447	28.9902	16.2983	28.6983	33.4117	100.499	45.2484	19.884	49.5454	55.8468	41.3243	31.507	25.7896	29.5691	36.3354	117.224	37.5637	32.1221	52.6096	28.2377	32.8185	49.4347	45.1994	70.5846	22.6029	35.0623	53.1126	70.4482	44.0447	37.1115	31.7409	127.731	28.5837
15614	NVE14084	alkylhydroperoxidase	66.1926	0.322379	0.106597	3.02428	0.0024923	0.0508805	192.344	56.3642	93.4923	43.3094	55.5068	182.137	113.095	101.265	142.545	60.2996	49.6356	73.34	62.0504	286.242	92.4223	147.142	146.159	166.445	82.6486	75.9399	35.0739	62.2508	146.553	230.541	54.9008	83.8745	152.291	80.6792	46.189	83.8892	89.3944	182.455	163.243	51.6372	226.197	332.622	62.3072	89.758	96.0806	351.82	116.933
17547	NVE17684	#N/A	17.994	0.515965	0.170556	3.02519	0.00248474	0.0508805	491.092	22.9278	168.672	24.542	87.8858	122.837	54.1412	48.3654	144.895	52.1823	71.8606	51.0191	110.577	694.518	166.553	192.875	490.5	721.628	122.094	42.0093	33.0107	51.3569	50.8696	766.843	30.8215	63.352	434.722	56.4755	49.8354	88.3832	82.3633	680.542	200.914	26.1374	853.552	803.466	35.4506	156.214	62.6239	1261.62	234.733
15367	NVE11193	gamma complex associated protein 3	18.0713	0.821318	0.271564	3.0244	0.00249126	0.0508805	1.63697	0	0	0	1.15639	4.23575	1.20314	0	0	1.15961	2.96332	0	0.795518	0.89731	0.962732	3.9768	0.825757	0	0	0	0	0	1.21118	0	0	0.892282	0.922976	0	1.2155	2.24703	1.00443	1.33179	0	0	1.24971	0	0	0.863058	0	1.49393	0.866174
8366	NVE13980	#N/A	16.1195	1.1076	0.365985	3.02634	0.0024753	0.0508805	0	0	0	0	0	0	0	0	0	0	0	0	0	0	0	0	0	0	0	0	0	0	0	0	0	0	0	0	0	0	0	0	0	0	0	0	0	0	0	0	0
12447	NVE22432	#N/A	44.5948	-0.57602	0.190557	-3.02283	0.00250425	0.0508966	3.27394	0	0	8.66188	4.62557	4.23575	1.20314	0	1.56643	0	3.70415	0.797174	0.795518	8.07579	2.8882	1.9884	5.7803	0	0.939188	0.807871	6.18951	0	7.26708	0.97687	0.963173	0	0	4.03396	21.879	0	6.02659	0	2.51143	1.27499	0	1.7835	0	0.863058	0	0	3.46469
1939	NVE3914	metastasis suppressor protein 1	231.756	-0.294483	0.0974191	-3.02284	0.00250412	0.0508966	94.9444	11.4639	111.805	17.3238	173.459	12.7072	176.861	22.6713	117.482	139.153	119.274	137.911	9.54621	88.8337	24.0683	19.884	113.955	101.838	116.459	84.8265	146.485	123.723	25.4348	90.8489	22.153	13.3842	92.2976	161.358	24.31	9.73714	13.0576	84.5684	10.0457	99.4495	93.1034	109.685	18.2624	140.678	16.2994	88.1417	115.201
21382	NVE15119	nedd4 family-interacting protein 1	708.021	0.265231	0.0877299	3.02326	0.00250063	0.0508966	25.3731	69.7388	26.9875	38.9784	15.0331	46.5932	18.0471	31.7398	34.4615	38.2671	32.5965	44.6417	35.0028	31.4059	27.9192	31.8144	20.6439	37.2312	34.75	42.0093	33.0107	36.5723	18.1677	19.5374	45.2691	24.9839	36.919	31.2632	43.758	24.7173	20.0886	37.9559	30.1372	36.9748	44.3647	21.402	19.3367	25.0287	21.4466	26.1437	25.9852
4774	NVE17403	#N/A	21.4679	0.569011	0.188186	3.02367	0.00249732	0.0508966	74.4822	23.8831	20.2406	23.0983	8.09475	21.1787	9.6251	15.1142	18.7972	22.0325	13.3349	15.9435	6.36414	115.753	8.66459	21.8724	54.5	106.218	17.8446	18.581	16.5054	15.5627	10.9006	131.877	36.6006	22.307	51.6866	6.05094	21.879	19.4743	20.0886	86.566	10.0457	10.8374	123.096	76.6904	11.8169	12.0828	18.873	159.103	29.4499
6240	NVE10625	serine threonine-protein kinase ulk4	111.194	0.65278	0.215954	3.02277	0.00250471	0.0508966	71.2083	0	44.3366	0	0	4.23575	33.6878	0	43.8601	0	0	0	50.1176	0	55.8385	63.6289	0.825757	0	0	0.807871	0	66.1415	0	0.97687	0	35.6913	0	0	0	0	40.1772	0	0	0	0.624855	0	54.7873	0	0	57.5162	0
23518	NVE3846	alpha-1b adrenergic receptor	61.7589	-0.466186	0.154354	-3.02024	0.00252578	0.0512794	11.4588	4.77663	17.3491	10.1055	3.46918	8.4715	3.60941	3.02284	14.8811	0	1.48166	0.797174	0	2.69193	0	7.95361	0	0	5.63513	1.61574	11.3474	2.3344	8.47826	0.97687	0	0.892282	0	0	2.431	8.23912	3.01329	0.665893	5.02286	3.82498	0	1.7835	1.07426	0	0	3.73482	0
2670	NVE14225	#N/A	71.3415	-0.953678	0.316	-3.01797	0.00254475	0.0514584	4.91092	7.64261	4.81919	0	1.15639	4.23575	2.40627	3.02284	4.6993	8.11725	1.48166	7.17456	3.97759	0	6.73913	5.96521	4.12879	1.09503	4.69594	3.23149	3.09476	8.55948	1.21118	1.95374	1.92635	4.46141	3.6919	0	1.2155	2.24703	3.01329	3.32946	0	5.09997	1.24971	1.7835	4.29705	1.72612	1.71572	2.98785	1.73235
8483	NVE23189	#N/A	1160.94	-0.287091	0.0951312	-3.01784	0.0025458	0.0514584	145.691	553.134	502.16	1.44365	47.4121	33.886	128.736	57.4339	181.706	555.452	409.679	258.284	633.232	66.401	258.012	284.341	327.826	325.225	251.702	211.662	67.053	420.193	27.8571	136.762	74.1643	19.6302	338.732	91.7726	34.034	191.747	24.1063	307.642	92.9229	644.509	24.3693	103.443	73.0498	274.452	72.0604	67.2267	122.997
11563	NVE17420	mitochondrial folate transporter carrier	330.076	0.268975	0.0890993	3.01882	0.00253764	0.0514584	509.098	182.467	262.164	137.146	165.364	211.787	155.205	163.233	249.846	146.111	184.467	192.916	229.109	616.452	292.671	172.991	521.879	481.815	253.581	196.313	168.148	177.415	225.28	691.624	122.323	187.379	408.878	259.182	142.213	210.472	193.855	517.399	276.257	148.537	555.496	556.452	256.748	271	218.755	1136.13	212.213
10619	NVE6392	mevalonate kinase	57.613	0.277472	0.0919318	3.01824	0.00254252	0.0514584	88.3965	30.5704	39.5174	28.8729	32.379	76.2435	24.0627	37.7855	36.028	23.1922	34.819	38.2643	38.1849	103.191	36.5838	15.9072	56.9773	87.6028	46.9594	29.8912	15.4738	18.6752	46.0249	111.363	46.2323	39.2604	59.0704	40.3396	31.603	35.2035	29.1285	87.8978	50.2286	38.2498	96.8525	90.9584	25.7823	44.879	24.878	176.283	34.6469
4674	NVE7651	#N/A	25.1695	0.485706	0.160911	3.01848	0.0025405	0.0514584	34.3764	0.955326	8.67455	4.33094	0	0	9.6251	0	13.3147	3.47882	0	3.98587	12.7283	26.022	12.5155	1.9884	2.47727	17.5206	0	3.23149	9.28427	1.55627	2.42236	1.95374	4.81586	2.67685	2.76893	0	1.2155	0	4.01772	1.33179	0	7.64996	1.24971	0	0	10.3567	1.71572	43.3239	5.19704
12511	NVE3460	#N/A	191.45	-1.23306	0.408657	-3.01735	0.00254992	0.0514962	509.098	679.237	896.37	612.106	881.171	974.222	874.681	781.403	687.664	466.162	608.222	539.687	1035.76	432.504	1058.04	550.787	890.166	444.584	601.08	628.524	686.004	452.875	835.714	580.261	615.467	809.3	659.005	958.066	729.299	639.655	691.048	485.436	881.512	747.784	364.29	560.019	642.408	489.354	603.935	434.733	645.299
1121	NVE17454	transmembrane protein 127	51.2907	0.275677	0.0913918	3.01644	0.00255765	0.0515656	257.823	202.529	166.744	137.146	141.08	97.4222	170.845	169.279	155.077	195.974	188.171	196.105	163.877	255.733	116.491	194.863	156.068	219.007	156.844	210.854	196.001	223.325	79.9379	203.189	223.456	152.58	196.594	107.908	172.601	149.802	142.629	211.088	70.32	190.612	289.933	146.247	140.728	132.048	117.527	245.004	181.03
3615	NVE12000	spore germination protein geria	3.04693	0.919985	0.305012	3.01623	0.00255943	0.0515656	0.818486	0.955326	1.92768	0	0	0	0	0	0	0	0	2.39152	0	0	0	0	0.825757	0	0	0.807871	1.03159	2.3344	0	0	0	0	0	0	0	0	0	0	0	0.637497	1.24971	0	0	0	0	0.746964	0
24975	NVE9862	photolyase 1	7.49303	0.959802	0.318221	3.01615	0.00256009	0.0515656	0.818486	0	0	0	0	0	0	1.51142	0	0	0	0	0	0	0	0	0	0	0	0	0	0	0	1.95374	0	0	0	0	0	0	0	0.665893	0	0	0	0	0	0	0	0	0
2970	NVE6373	rex4p	21.542	0.69743	0.23127	3.01565	0.00256431	0.0516053	1.63697	0	0	0	1.15639	33.886	1.20314	89.1737	0	30.1498	0.74083	25.5096	1.59104	76.2714	0.962732	0	0	74.4624	1.87838	67.8612	0	32.6817	0	17.5837	36.6006	66.9211	31.3812	2.01698	102.102	36.7015	65.288	41.9512	0	43.9873	48.1138	0.891749	51.5645	25.8917	0	19.4211	1.73235
10946	NVE6216	#N/A	145.015	-0.485009	0.160889	-3.01457	0.00257345	0.0516987	735	192.976	1029.38	518.269	3.46918	0	1046.73	462.494	745.622	209.889	426.718	0.797174	343.664	217.149	418.789	298.26	2.47727	179.586	0.939188	0.807871	711.794	487.891	425.124	0.97687	364.079	5.35369	0.922976	858.225	556.698	266.648	3.01329	1.33179	431.966	285.599	1.87456	1.7835	1.07426	219.217	264.222	492.249	623.645
5328	NVE18182	quinone oxidoreductase	77.9704	0.282905	0.0938451	3.01459	0.00257326	0.0516987	410.88	194.886	207.225	209.329	222.027	182.137	245.44	178.347	274.126	271.348	206.692	299.737	207.63	419.044	220.466	290.307	280.757	385.452	310.871	252.056	201.159	244.334	164.721	443.499	235.014	240.916	305.505	223.885	241.884	233.691	204.904	282.338	198.403	232.686	330.548	307.653	215.927	258.054	253.927	705.881	250.324
4420	NVE1834	zeta (quinone reductase)-like 1	153.823	0.29717	0.0986318	3.01292	0.00258747	0.0518895	0	0.955326	1.92768	0	1.15639	0	1.20314	0	3.13287	0	0.74083	0	0	0	1.92546	7.95361	1.65151	1.09503	0	0.807871	1.03159	0.778135	0	0	2.88952	0	1.84595	0	0	0.74901	1.00443	1.33179	0	0	1.24971	1.7835	1.07426	0.863058	0	1.49393	0
17347	NVE6918	#N/A	47.1941	0.909226	0.301758	3.0131	0.00258593	0.0518895	0	0	0	0	0	4.23575	2.40627	0	0	0	1.48166	0	0	0	0	0	0.825757	0	0	0	0	0	1.21118	0	0.963173	1.78456	0	0	1.2155	0	1.00443	0	0	0	0	0	0	0	0	0.746964	0
15484	NVE21319	eukaryotic translation initiation factor 4e	13.557	-1.83347	0.608777	-3.01172	0.00259772	0.0520496	360.952	404.103	781.673	129.928	238.217	160.958	404.254	155.676	507.524	274.827	360.044	196.105	438.33	151.645	474.627	338.028	663.083	245.288	507.162	223.78	222.822	280.907	289.472	312.598	211.898	204.333	444.874	430.625	275.918	729.536	246.086	302.315	389.272	560.36	145.591	335.298	295.422	323.647	285.668	163.585	175.833
13932	NVE20018	receptor-type tyrosine-protein phosphatase f precursor	1173.71	-0.481316	0.15989	-3.0103	0.00260988	0.0522477	10.6403	3.8213	16.3853	15.8801	31.2226	8.4715	18.0471	12.0913	13.3147	5.79804	13.3349	7.97174	4.77311	5.38386	13.4783	9.94201	14.0379	10.9503	12.2094	8.07871	6.18951	6.22508	29.0683	14.6531	13.4844	22.307	11.0757	20.1698	20.6635	25.4664	25.1108	11.3202	25.1143	5.09997	9.37282	20.5102	24.708	11.2198	18.0151	7.46964	7.79556
24916	NVE20799	abc atpbinding domain containing protein	325.922	-0.455267	0.151365	-3.00774	0.00263201	0.0524573	2.45546	5.73195	2.89152	2.88729	2.31278	0	2.40627	4.53426	3.13287	6.95765	2.96332	5.58022	7.15966	4.48655	4.81366	3.9768	6.60606	6.57021	7.51351	3.23149	5.15793	3.89067	2.42236	1.95374	5.77904	1.78456	5.53785	7.05943	1.2155	10.4861	3.01329	5.99303	5.02286	5.73747	1.87456	5.3505	6.44557	9.49364	6.8629	2.24089	1.73235
18893	NVE19425	regulator of g-protein signaling partial	712.069	-0.232397	0.0772724	-3.0075	0.00263406	0.0524573	7451.5	1070.92	1916.11	19776.5	6542.87	11301	2841.81	17857.4	5704.17	3928.75	4383.49	2884.17	2362.69	5193.63	3515.9	1051.86	10870.3	6477.13	4372.86	1896.07	21261	783.582	11707.3	6703.28	7973.14	10222.9	19883.7	19104.8	14857	5378.64	16137.2	1550.86	2807.78	14931.5	1078.5	3677.57	11494.6	1176.35	5516.91	2356.67	18848.8
14258	NVE885	small nuclear ribonucleoprotein e	100.096	0.39915	0.132679	3.0084	0.00262631	0.0524573	108.04	97.4432	53.0111	50.5276	42.7865	25.4145	30.0784	40.8083	38.3776	83.4918	85.9363	90.0806	72.3921	122.034	43.323	59.6521	109	119.359	103.311	73.5163	84.59	72.3665	42.3913	86.9415	34.6742	57.106	103.373	50.4245	61.9904	56.9248	34.1507	96.5544	30.1372	88.6121	131.844	89.1749	50.4903	56.0988	51.4717	254.715	57.1675
19709	NVE16341	major facilitator superfamily domain-containing protein 10	72.9402	0.46569	0.154825	3.00786	0.00263097	0.0524573	533.653	107.952	125.299	105.386	64.758	148.251	37.2973	51.3882	93.986	90.4494	121.496	101.241	130.465	506.98	98.1987	125.269	147.811	366.837	157.784	80.7871	66.0215	92.5981	42.3913	317.483	111.728	43.7218	170.751	49.416	66.8524	95.8733	35.1551	355.587	77.8543	122.399	368.039	178.35	36.5249	102.704	42.8931	448.925	178.432
19403	NVE20134	chromosome 10 open reading frame 118	1226.1	0.639517	0.212615	3.00787	0.00263089	0.0524573	0	5.73195	0	10.1055	8.09475	21.1787	0	0	0	2.31922	7.4083	7.17456	0.795518	4.48655	0	1.9884	0	0	0.939188	4.03936	0	5.44694	3.63354	8.79183	10.5949	5.35369	4.61488	4.03396	2.431	0	1.00443	5.99303	0	2.54999	8.12311	0	5.37131	0.863058	0.857862	4.48178	0
832	NVE840	#N/A	4.97102	4.25448	1.41416	3.00849	0.00262549	0.0524573	0	0	0	1.44365	0	4.23575	1.20314	0	0	0	0	0	0	0	0	0	0.825757	0	0	0	0	0	0	0.97687	0.963173	0	0	0	0	0	0	0	0	0	1.24971	0	0	0	0	0.746964	0
22062	NVE17219	#N/A	84.5065	-2.8351	0.943227	-3.00575	0.0026493	0.0527151	0	0	0	1.44365	9.25114	0	0	3.02284	0.783217	5.79804	1.48166	0.797174	3.97759	2.69193	6.73913	1.9884	2.47727	5.47517	0	8.07871	0	0	8.47826	0	2.88952	1.78456	3.6919	0	0	8.23912	0	0	2.51143	1.91249	1.24971	1.7835	1.07426	4.31529	4.28931	0	8.66174
4395	NVE11463	5 -amp-activated protein kinase subunit beta-1	485.796	0.18115	0.0602788	3.0052	0.00265406	0.0527641	21.2806	14.3299	10.6022	7.21823	25.4406	38.1217	28.8753	10.5799	28.1958	18.5537	10.3716	38.2643	11.9328	24.2274	9.62732	31.8144	10.7348	20.8057	15.9662	28.2755	18.5685	13.2283	20.5901	16.6068	4.81586	11.5997	13.8446	18.1528	3.6465	12.7332	11.0487	22.6403	30.1372	13.3874	29.3682	12.4845	13.9654	18.1242	17.1572	18.6741	24.2529
1439	NVE6207	#N/A	16.6932	-1.11271	0.37042	-3.00391	0.00266532	0.0528051	253.731	193.931	348.909	513.938	980.621	453.225	428.317	671.07	377.51	374.553	500.801	347.568	521.064	405.584	620.962	491.135	503.712	267.189	372.858	323.956	478.656	359.498	737.609	398.563	697.337	564.814	408.878	625.264	511.725	408.211	701.093	391.545	725.803	358.911	406.156	436.957	861.558	569.618	512.144	392.903	547.422
10814	NVE14351	cochlin precursor	105.786	-0.533087	0.177437	-3.00437	0.0026613	0.0528051	13.0958	2.86598	33.7343	10.1055	28.9098	148.251	43.3129	24.1827	37.5944	23.1922	4.44498	5.58022	27.0476	15.2543	54.8757	15.9072	31.3788	16.4255	15.027	4.03936	22.6949	19.4534	26.646	8.79183	21.1898	33.0144	24.9203	46.3906	4.86199	15.7292	74.3279	8.6566	100.457	17.2124	0.624855	27.6442	41.8962	43.1529	38.6038	12.6984	20.7882
20316	NVE8466	glycine-rich rna-binding protein 7	45.4346	-0.505561	0.168299	-3.00395	0.00266497	0.0528051	58.1125	30.5704	54.9388	27.4293	61.2888	72.0077	75.7976	36.274	51.6923	53.342	34.819	20.7265	63.6414	43.0709	84.7205	29.826	57.803	70.0822	48.8378	20.1968	58.8004	30.3473	55.7143	109.409	39.4901	47.2909	78.4529	63.5349	75.3609	75.6501	55.2437	93.8909	45.2057	52.2747	78.1068	112.36	51.5645	81.9905	82.3548	14.9393	56.3013
11799	NVE19568	ring finger protein 216	37.6277	0.618425	0.20586	3.0041	0.00266363	0.0528051	274.193	0	51.0834	0	3.46918	0	0	0	28.979	1.15961	5.92664	0	0	359.821	0.962732	0	132.121	237.623	56.3513	1.61574	0	0	1.21118	384.887	0	0	113.526	0	7.29299	0.74901	2.00886	292.327	5.02286	0	333.048	216.695	0	17.2612	0	747.711	28.5837
23666	NVE16676	cathepsin l1	109.18	0.421807	0.14045	3.00326	0.00267106	0.0528732	3.27394	1.91065	1.92768	2.88729	0	0	1.20314	0	3.13287	2.31922	0	0	1.59104	0	0.962732	5.96521	1.65151	4.38014	0	0.807871	0	0.778135	0	3.90748	0.963173	0	0	3.02547	2.431	1.49802	2.00886	3.99536	2.51143	0.637497	4.99884	0	0	0.863058	1.71572	2.98785	2.59852
[truncated: 24,569 more rows]
[truncated: 13 more columns]

## Sheet: DD_WT_vs_NvClk-
	gene	Description	baseMean	log2FoldChange	lfcSE	stat	pvalue	padj	10w_DD_7	6m_DD_7	8m_DD_7	8w_DD_7	9m_DD_7	9w_DD_7	16m_DD_11	16w_DD_11	17m_DD_11	17w_DD_11	19w_DD_11	20m_DD_11	26m_DD_15	27w_DD_15	28m_DD_15	28w_DD_15	29m_DD_15	30w_DD_15	36m_DD_19	36w_DD_19	37m_DD_19	37w_DD_19	39m_DD_19	39w_DD_19	46m_DD_23	46w_DD_23	47w_DD_23	48m_DD_23	48w_DD_23	50m_DD_23	56m_DD_3	57m_DD_3	57w_DD_3	58w_DD_3	59w_DD_3	60m_DD_3	66m_DD_7_day2	66w_DD_7_day2	67m_DD_7_day2	68w_DD_7_day2	69w_DD_7_day2
[truncated: 25,729 more rows]
[truncated: 1 more columns]

[truncated: 1 more sheets: JGI annot]
