# Supplementary material for: CLOCK evolved in cnidaria to synchronize internal rhythms with diel environmental cues
Source: eLife. 2024 May 14;12:RP89499. doi: 10.7554/eLife.89499 (PMC11093582; doi:10.7554/eLife.89499)
Supplement: Supplementary file 6. — Color code: Blue is p.adj<0.01; Green is p.adj<0.05; Red is p.adj>0.05. [file elife-89499-supp6.xlsx]

## Sheet: Supp.File6
Title of manuscript :	CLOCK evolved in cnidaria to synchronize internal rhythms with diel environmental cues.
Authors	Raphael Aguillon
	Mieka Rinsky
	Noa Simon-Blecher
	Tritza Deninger
	Lior Appelbaum
	Oren Levy
Description	This file contains the results of GO term enrichment in the DEG identified in Supplementary File 4: WT and NvClk-/- under LD, and WT and NvClk-/- under DD. Color code : Blue is p.adj<0.01 ; Green is p.adj<0.05; Red is p.adj>0.05.
Contacts:	raphael.aguillon@outlook.fr; miekari9@gmail.com; oren.levy@biu.ac.il

## Sheet: DD_Up in NvClk-
GO.ID	Term	Annotated	Significant	Expected	weightFisher	p.adj	Fold Change Enrichment
GO:0035821	modulation of process of another organism	46	18	3.78	1.6e-12	0	4.7619
GO:0072499	photoreceptor cell axon guidance	37	14	3.04	8.8e-07	0.0048	4.60526
GO:0007605	sensory perception of sound	239	43	19.66	1.1e-06	0.0048	2.18718
GO:0034220	ion transmembrane transport	877	139	72.14	1e-05	0.0324	1.92681
GO:0016060	metarhodopsin inactivation	26	10	2.14	2.1e-05	0.0475	4.6729
GO:0007268	chemical synaptic transmission	743	95	61.12	2.2e-05	0.0475	1.55432
GO:0060315	negative regulation of ryanodine-sensitive calcium-release channel activity	32	11	2.63	2.8e-05	0.0518	4.18251
GO:0007616	long-term memory	105	22	8.64	3.6e-05	0.053	2.5463
GO:0005513	detection of calcium ion	39	12	3.21	4.4e-05	0.053	3.73832
GO:0007202	activation of phospholipase C activity	45	13	3.7	4.4e-05	0.053	3.51351
GO:0021767	mammillary body development	8	5	0.66	4.5e-05	0.053	7.57576
GO:0010881	regulation of cardiac muscle contraction by regulation of the release of sequestered calcium ion	46	13	3.78	5.7e-05	0.0616	3.43915
GO:1901844	regulation of cell communication by electrical coupling involved in cardiac conduction	30	10	2.47	8.9e-05	0.072	4.04858
GO:0019228	neuronal action potential	30	10	2.47	8.9e-05	0.072	4.04858
GO:0060316	positive regulation of ryanodine-sensitive calcium-release channel activity	30	10	2.47	8.9e-05	0.072	4.04858
GO:0051343	positive regulation of cyclic-nucleotide phosphodiesterase activity	30	10	2.47	8.9e-05	0.072	4.04858
GO:1901339	regulation of store-operated calcium channel activity	25	9	2.06	0.0001	0.072	4.36893
GO:0016061	regulation of light-activated channel activity	25	9	2.06	0.0001	0.072	4.36893
GO:0055085	transmembrane transport	1309	188	107.67	0.00011	0.075	1.74608
GO:0030048	actin filament-based movement	142	27	11.68	0.00012	0.0778	2.31164
GO:0010801	negative regulation of peptidyl-threonine phosphorylation	26	9	2.14	0.00014	0.0864	4.20561
GO:0032516	positive regulation of phosphoprotein phosphatase activity	32	10	2.63	0.00016	0.0943	3.80228
GO:0001975	response to amphetamine	38	11	3.13	0.00017	0.0958	3.51438
GO:0051296	establishment of meiotic spindle orientation	27	9	2.22	0.0002	0.0997	4.05405
GO:0016062	adaptation of rhodopsin mediated signaling	27	9	2.22	0.0002	0.0997	4.05405
GO:0043647	inositol phosphate metabolic process	71	14	5.84	0.0002	0.0997	2.39726
GO:0015074	DNA integration	17	7	1.4	0.00023	0.1104	5
GO:0042052	rhabdomere development	66	17	5.43	0.00028	0.1296	3.13076
GO:0008049	male courtship behavior	65	17	5.35	0.00031	0.1375	3.17757
GO:0007451	dorsal/ventral lineage restriction, imaginal disc	13	6	1.07	0.00032	0.1375	5.60748
GO:0050974	detection of mechanical stimulus involved in sensory perception	46	11	3.78	0.00035	0.1375	2.91005
GO:0045838	positive regulation of membrane potential	13	6	1.07	0.00035	0.1375	5.60748
GO:0035235	ionotropic glutamate receptor signaling pathway	18	7	1.48	0.00035	0.1375	4.72973
GO:1901841	regulation of high voltage-gated calcium channel activity	29	9	2.39	0.00037	0.141	3.76569
GO:0048513	animal organ development	4194	355	344.98	0.00044	0.162	1.02905
GO:0007613	memory	194	39	15.96	0.00045	0.162	2.44361
GO:0060278	regulation of ovulation	30	9	2.47	0.00049	0.1705	3.64372
GO:0051716	cellular response to stimulus	5770	461	474.62	0.0005	0.1705	0.971303
GO:0060307	regulation of ventricular cardiac muscle cell membrane repolarization	14	6	1.15	0.00052	0.1728	5.21739
GO:0071902	positive regulation of protein serine/threonine kinase activity	149	22	12.26	0.00057	0.1847	1.79445
GO:0003064	regulation of heart rate by hormone	6	4	0.49	0.0006	0.1897	8.16327
GO:0051000	positive regulation of nitric-oxide synthase activity	31	9	2.55	0.00064	0.1944	3.52941
GO:0035155	negative regulation of terminal cell fate specification, open tracheal system	10	5	0.82	0.00066	0.1944	6.09756
GO:0050915	sensory perception of sour taste	23	6	1.89	0.00066	0.1944	3.1746
GO:0001508	action potential	127	32	10.45	0.00075	0.216	3.0622
GO:0031954	positive regulation of protein autophosphorylation	32	9	2.63	0.00082	0.231	3.42205
GO:0086013	membrane repolarization during cardiac muscle cell action potential	11	5	0.9	0.00113	0.3116	5.55556
GO:0051412	response to corticosterone	40	10	3.29	0.00118	0.3148	3.03951
GO:0032956	regulation of actin cytoskeleton organization	219	28	18.01	0.00119	0.3148	1.55469
GO:0071805	potassium ion transmembrane transport	60	16	4.94	0.00129	0.324	3.23887
GO:0021797	forebrain anterior/posterior pattern specification	7	4	0.58	0.0013	0.324	6.89655
GO:0010157	response to chlorate	7	4	0.58	0.0013	0.324	6.89655
GO:0009628	response to abiotic stimulus	1723	171	141.73	0.00135	0.3301	1.20652
GO:0035329	hippo signaling	30	11	2.47	0.00139	0.3336	4.45344
GO:0042221	response to chemical	4121	389	338.98	0.00147	0.3464	1.14756
GO:0086005	ventricular cardiac muscle cell action potential	17	6	1.4	0.00171	0.3907	4.28571
GO:0030513	positive regulation of BMP signaling pathway	64	13	5.26	0.00185	0.3907	2.47148
GO:0006821	chloride transport	91	18	7.49	0.002	0.3907	2.4032
GO:0021762	substantia nigra development	88	16	7.24	0.002	0.3907	2.20994
GO:0090102	cochlea development	70	15	5.76	0.00201	0.3907	2.60417
GO:0046209	nitric oxide metabolic process	76	13	6.25	0.00205	0.3907	2.08
GO:0010800	positive regulation of peptidyl-threonine phosphorylation	36	9	2.96	0.00205	0.3907	3.04054
GO:0051383	kinetochore organization	36	9	2.96	0.00205	0.3907	3.04054
GO:0045217	cell-cell junction maintenance	24	5	1.97	0.00208	0.3907	2.53807
GO:0071681	cellular response to indole-3-methanol	4	3	0.33	0.00208	0.3907	9.09091
GO:0033278	cell proliferation in midbrain	4	3	0.33	0.00208	0.3907	9.09091
GO:0035624	receptor transactivation	4	3	0.33	0.00208	0.3907	9.09091
GO:2000541	positive regulation of protein geranylgeranylation	4	3	0.33	0.00208	0.3907	9.09091
GO:0016057	regulation of membrane potential in photoreceptor cell	4	3	0.33	0.00208	0.3907	9.09091
GO:0086091	regulation of heart rate by cardiac conduction	24	7	1.97	0.00249	0.46	3.5533
GO:0007190	activation of adenylate cyclase activity	37	9	3.04	0.00252	0.46	2.96053
GO:0060151	peroxisome localization	13	5	1.07	0.00274	0.4932	4.6729
GO:0046716	muscle cell cellular homeostasis	83	15	6.83	0.0029	0.5132	2.19619
GO:0032465	regulation of cytokinesis	82	12	6.75	0.00293	0.5132	1.77778
GO:0098655	cation transmembrane transport	561	89	46.15	0.00297	0.5133	1.92849
GO:0043583	ear development	412	54	33.89	0.00303	0.5167	1.59339
GO:0046331	lateral inhibition	162	24	13.33	0.00342	0.5757	1.80045
GO:0051592	response to calcium ion	148	29	12.17	0.00347	0.5766	2.38291
GO:0021983	pituitary gland development	76	16	6.25	0.00352	0.577	2.56
GO:0007154	cell communication	5056	448	415.89	0.00375	0.577	1.07721
GO:0003018	vascular process in circulatory system	137	22	11.27	0.00388	0.577	1.95209
GO:0042472	inner ear morphogenesis	184	28	15.14	0.00398	0.577	1.84941
GO:0014061	regulation of norepinephrine secretion	14	5	1.15	0.00398	0.577	4.34783
GO:0048844	artery morphogenesis	75	16	6.17	0.00399	0.577	2.59319
GO:0010623	programmed cell death involved in cell development	122	15	10.04	0.00408	0.577	1.49402
GO:0040040	thermosensory behavior	26	7	2.14	0.00409	0.577	3.27103
GO:0034959	endothelin maturation	9	4	0.74	0.0041	0.577	5.40541
GO:0035157	negative regulation of fusion cell fate specification	9	4	0.74	0.0041	0.577	5.40541
GO:0021633	optic nerve structural organization	9	4	0.74	0.0041	0.577	5.40541
GO:0010814	substance P catabolic process	9	4	0.74	0.0041	0.577	5.40541
GO:0010816	calcitonin catabolic process	9	4	0.74	0.0041	0.577	5.40541
GO:0060134	prepulse inhibition	9	4	0.74	0.0041	0.577	5.40541
GO:0051489	regulation of filopodium assembly	93	15	7.65	0.00414	0.577	1.96078
GO:0001946	lymphangiogenesis	37	9	3.04	0.00441	0.6081	2.96053
GO:0009749	response to glucose	189	23	15.55	0.00447	0.6098	1.4791
GO:1900827	positive regulation of membrane depolarization during cardiac muscle cell action potential	5	3	0.41	0.00489	0.6402	7.31707
GO:0010650	positive regulation of cell communication by electrical coupling	5	3	0.41	0.00489	0.6402	7.31707
GO:0034112	positive regulation of homotypic cell-cell adhesion	5	3	0.41	0.00489	0.6402	7.31707
GO:0060267	positive regulation of respiratory burst	5	3	0.41	0.00489	0.6402	7.31707
GO:0016477	cell migration	1362	137	112.03	0.00508	0.6583	1.22289
GO:0003184	pulmonary valve morphogenesis	27	7	2.22	0.00513	0.6583	3.15315
GO:0005982	starch metabolic process	22	6	1.81	0.00556	0.7065	3.31492
GO:0002027	regulation of heart rate	135	27	11.1	0.00623	0.7742	2.43243
GO:0071679	commissural neuron axon guidance	10	4	0.82	0.00639	0.7742	4.87805
GO:0036109	alpha-linolenic acid metabolic process	10	4	0.82	0.00639	0.7742	4.87805
GO:0003025	regulation of systemic arterial blood pressure by baroreceptor feedback	23	7	1.89	0.00672	0.7742	3.7037
GO:0021563	glossopharyngeal nerve development	7	3	0.58	0.00675	0.7742	5.17241
GO:0021979	hypothalamus cell differentiation	11	3	0.9	0.00676	0.7742	3.33333
GO:0034626	fatty acid elongation, polyunsaturated fatty acid	2	2	0.16	0.00676	0.7742	12.5
GO:0016264	gap junction assembly	2	2	0.16	0.00676	0.7742	12.5
GO:1902459	positive regulation of stem cell population maintenance	2	2	0.16	0.00676	0.7742	12.5
GO:0009740	gibberellic acid mediated signaling pathway	2	2	0.16	0.00676	0.7742	12.5
GO:0009686	gibberellin biosynthetic process	2	2	0.16	0.00676	0.7742	12.5
GO:0034440	lipid oxidation	130	8	10.69	0.00681	0.7742	0.748363
GO:0042981	regulation of apoptotic process	1287	125	105.86	0.00694	0.7822	1.1808
GO:0051258	protein polymerization	183	18	15.05	0.00742	0.8209	1.19601
GO:0003143	embryonic heart tube morphogenesis	161	21	13.24	0.00745	0.8209	1.5861
GO:0007406	negative regulation of neuroblast proliferation	16	5	1.32	0.00756	0.8209	3.78788
GO:0071420	cellular response to histamine	16	5	1.32	0.00756	0.8209	3.78788
GO:0051932	synaptic transmission, GABAergic	58	7	4.77	0.0076	0.8209	1.46751
GO:0043277	apoptotic cell clearance	133	17	10.94	0.00776	0.8312	1.55393
GO:0051606	detection of stimulus	310	50	25.5	0.00836	0.8881	1.96078
GO:0051128	regulation of cellular component organization	1776	149	146.09	0.00866	0.9024	1.01992
GO:0048678	response to axon injury	84	15	6.91	0.00903	0.9024	2.17077
GO:0051593	response to folic acid	23	6	1.89	0.00912	0.9024	3.1746
GO:0006816	calcium ion transport	321	45	26.4	0.00917	0.9024	1.70455
GO:0043281	regulation of cysteine-type endopeptidase activity involved in apoptotic process	198	19	16.29	0.00917	0.9024	1.16636
GO:0000912	assembly of actomyosin apparatus involved in cytokinesis	16	4	1.32	0.00918	0.9024	3.0303
GO:0007091	metaphase/anaphase transition of mitotic cell cycle	91	10	7.49	0.00919	0.9024	1.33511
GO:0045313	rhabdomere membrane biogenesis	6	3	0.49	0.00919	0.9024	6.12245
GO:0036302	atrioventricular canal development	6	3	0.49	0.00919	0.9024	6.12245
GO:0071257	cellular response to electrical stimulus	6	3	0.49	0.00919	0.9024	6.12245
GO:0021575	hindbrain morphogenesis	64	9	5.26	0.00937	0.9082	1.71103
GO:0007460	R8 cell fate commitment	11	4	0.9	0.00939	0.9082	4.44444
GO:0051090	regulation of DNA-binding transcription factor activity	294	29	24.18	0.00946	0.9082	1.19934
GO:0005980	glycogen catabolic process	45	9	3.7	0.00992	0.9258	2.43243
GO:0048800	antennal morphogenesis	23	6	1.89	0.00998	0.9258	3.1746
GO:0016540	protein autoprocessing	17	5	1.4	0.01	0.9258	3.57143
GO:0043011	myeloid dendritic cell differentiation	17	5	1.4	0.01	0.9258	3.57143
GO:0045433	male courtship behavior, veined wing generated song production	17	5	1.4	0.01	0.9258	3.57143
GO:0006954	inflammatory response	288	34	23.69	0.01089	1	1.4352
GO:0042688	crystal cell differentiation	35	9	2.88	0.01124	1	3.125
GO:0070555	response to interleukin-1	78	10	6.42	0.01135	1	1.55763
GO:0043388	positive regulation of DNA binding	62	11	5.1	0.0115	1	2.15686
GO:0008407	chaeta morphogenesis	39	8	3.21	0.01264	1	2.49221
GO:0048190	wing disc dorsal/ventral pattern formation	39	8	3.21	0.01264	1	2.49221
GO:2001259	positive regulation of cation channel activity	48	16	3.95	0.01283	1	4.05063
GO:0008582	regulation of synaptic assembly at neuromuscular junction	130	20	10.69	0.01292	1	1.87091
GO:0043278	response to morphine	18	5	1.48	0.01292	1	3.37838
GO:0032691	negative regulation of interleukin-1 beta production	18	5	1.48	0.01292	1	3.37838
GO:0050794	regulation of cellular process	8029	651	660.44	0.01299	1	0.985706
GO:0001542	ovulation from ovarian follicle	12	4	0.99	0.01318	1	4.0404
GO:0061073	ciliary body morphogenesis	12	4	0.99	0.01318	1	4.0404
GO:0007446	imaginal disc growth	30	5	2.47	0.0132	1	2.02429
GO:0048709	oligodendrocyte differentiation	122	18	10.04	0.01367	1	1.79283
GO:0007417	central nervous system development	1385	146	113.93	0.01372	1	1.28149
GO:2000737	negative regulation of stem cell differentiation	33	9	2.71	0.01377	1	3.32103
GO:0051291	protein heterooligomerization	111	17	9.13	0.01433	1	1.86199
GO:0043009	chordate embryonic development	840	81	69.1	0.01435	1	1.17221
GO:0031016	pancreas development	164	23	13.49	0.01435	1	1.70497
GO:0050896	response to stimulus	7767	667	638.89	0.01464	1	1.044
GO:0035725	sodium ion transmembrane transport	114	22	9.38	0.01474	1	2.34542
GO:0060306	regulation of membrane repolarization	22	9	1.81	0.01493	1	4.97238
GO:0061326	renal tubule development	142	18	11.68	0.01496	1	1.5411
GO:0007628	adult walking behavior	48	9	3.95	0.01506	1	2.27848
GO:0030070	insulin processing	7	3	0.58	0.0151	1	5.17241
GO:0048343	paraxial mesodermal cell fate commitment	7	3	0.58	0.0151	1	5.17241
GO:0021853	cerebral cortex GABAergic interneuron migration	7	3	0.58	0.0151	1	5.17241
GO:0035973	aggrephagy	7	3	0.58	0.0151	1	5.17241
GO:0045468	regulation of R8 cell spacing in compound eye	7	3	0.58	0.0151	1	5.17241
GO:0019087	transformation of host cell by virus	7	3	0.58	0.0151	1	5.17241
GO:0072660	maintenance of protein location in plasma membrane	7	3	0.58	0.0151	1	5.17241
GO:0043651	linoleic acid metabolic process	7	3	0.58	0.0151	1	5.17241
GO:0006032	chitin catabolic process	7	3	0.58	0.0151	1	5.17241
GO:0086010	membrane depolarization during action potential	31	8	2.55	0.01626	1	3.13725
GO:0042135	neurotransmitter catabolic process	23	6	1.89	0.01634	1	3.1746
GO:0046849	bone remodeling	73	10	6	0.01634	1	1.66667
GO:0007427	epithelial cell migration, open tracheal system	19	5	1.56	0.01637	1	3.20513
GO:0014032	neural crest cell development	104	14	8.55	0.01691	1	1.63743
GO:0050906	detection of stimulus involved in sensory perception	110	20	9.05	0.0174	1	2.20994
GO:0034765	regulation of ion transmembrane transport	288	52	23.69	0.01744	1	2.19502
GO:0007450	dorsal/ventral pattern formation, imaginal disc	54	13	4.44	0.01753	1	2.92793
GO:0001988	positive regulation of heart rate involved in baroreceptor response to decreased systemic arterial blood pressure	13	4	1.07	0.01782	1	3.73832
GO:0035994	response to muscle stretch	13	4	1.07	0.01782	1	3.73832
GO:0021902	commitment of neuronal cell to specific neuron type in forebrain	13	4	1.07	0.01782	1	3.73832
GO:0060112	generation of ovulation cycle rhythm	13	4	1.07	0.01782	1	3.73832
GO:0008015	blood circulation	607	88	49.93	0.01812	1	1.76247
GO:0044087	regulation of cellular component biogenesis	593	58	48.78	0.01837	1	1.18901
GO:0001964	startle response	43	11	3.54	0.01854	1	3.10734
GO:0006807	nitrogen compound metabolic process	7190	493	591.43	0.01878	1	0.833573
GO:0019368	fatty acid elongation, unsaturated fatty acid	5	4	0.41	0.01911	1	9.7561
GO:0035794	positive regulation of mitochondrial membrane permeability	32	6	2.63	0.01912	1	2.28137
GO:0035330	regulation of hippo signaling	8	4	0.66	0.01912	1	6.06061
GO:1902041	regulation of extrinsic apoptotic signaling pathway via death domain receptors	34	5	2.8	0.01916	1	1.78571
GO:0021534	cell proliferation in hindbrain	15	3	1.23	0.01917	1	2.43902
GO:1901585	regulation of acid-sensing ion channel activity	3	2	0.25	0.01917	1	8
GO:0042683	negative regulation of compound eye cone cell fate specification	3	2	0.25	0.01917	1	8
GO:0035479	angioblast cell migration from lateral mesoderm to midline	3	2	0.25	0.01917	1	8
GO:0032455	nerve growth factor processing	3	2	0.25	0.01917	1	8
GO:1902309	negative regulation of peptidyl-serine dephosphorylation	3	2	0.25	0.01917	1	8
GO:0002779	antibacterial peptide secretion	3	2	0.25	0.01917	1	8
GO:2001046	positive regulation of integrin-mediated signaling pathway	3	2	0.25	0.01917	1	8
GO:0019749	cytoskeleton-dependent cytoplasmic transport, nurse cell to oocyte	3	2	0.25	0.01917	1	8
GO:0008045	motor neuron axon guidance	84	13	6.91	0.01925	1	1.88133
GO:0042908	xenobiotic transport	44	3	3.62	0.01925	1	0.828729
GO:0045197	establishment or maintenance of epithelial cell apical/basal polarity	68	9	5.59	0.01961	1	1.61002
GO:0035094	response to nicotine	86	15	7.07	0.01974	1	2.12164
GO:0002576	platelet degranulation	67	11	5.51	0.02002	1	1.99637
GO:0065008	regulation of biological quality	3382	340	278.19	0.02009	1	1.22219
GO:0061314	Notch signaling involved in heart development	37	7	3.04	0.02017	1	2.30263
GO:0008258	head involution	27	6	2.22	0.02018	1	2.7027
GO:0051602	response to electrical stimulus	26	8	2.14	0.02021	1	3.73832
GO:0006508	proteolysis	1269	97	104.38	0.02051	1	0.929297
GO:0051259	protein complex oligomerization	398	41	32.74	0.02073	1	1.25229
GO:1901700	response to oxygen-containing compound	1685	157	138.6	0.02133	1	1.13276
GO:0007218	neuropeptide signaling pathway	35	7	2.88	0.02188	1	2.43056
GO:0010453	regulation of cell fate commitment	123	21	10.12	0.02224	1	2.0751
GO:0061024	membrane organization	740	69	60.87	0.02248	1	1.13356
GO:0072114	pronephros morphogenesis	15	5	1.23	0.02262	1	4.06504
GO:2001028	positive regulation of endothelial cell chemotaxis	12	4	0.99	0.02266	1	4.0404
GO:0009612	response to mechanical stimulus	250	42	20.56	0.02269	1	2.0428
GO:0009957	epidermal cell fate specification	8	3	0.66	0.0227	1	4.54545
GO:0060744	mammary gland branching involved in thelarche	8	3	0.66	0.0227	1	4.54545
GO:0035545	determination of left/right asymmetry in nervous system	8	3	0.66	0.0227	1	4.54545
GO:0007377	germ-band extension	8	3	0.66	0.0227	1	4.54545
GO:2000463	positive regulation of excitatory postsynaptic potential	8	3	0.66	0.0227	1	4.54545
GO:0045463	R8 cell development	8	3	0.66	0.0227	1	4.54545
GO:2000573	positive regulation of DNA biosynthetic process	14	4	1.15	0.02336	1	3.47826
GO:1901739	regulation of myoblast fusion	14	4	1.15	0.02336	1	3.47826
GO:0048009	insulin-like growth factor receptor signaling pathway	29	5	2.39	0.02338	1	2.09205
GO:0042659	regulation of cell fate specification	96	17	7.9	0.02346	1	2.1519
GO:0048583	regulation of response to stimulus	2876	239	236.57	0.02358	1	1.01027
GO:0030517	negative regulation of axon extension	31	7	2.55	0.0249	1	2.7451
GO:0030720	oocyte localization involved in germarium-derived egg chamber formation	21	5	1.73	0.025	1	2.89017
GO:0021542	dentate gyrus development	21	5	1.73	0.025	1	2.89017
GO:0042048	olfactory behavior	83	14	6.83	0.02502	1	2.04978
GO:0048514	blood vessel morphogenesis	580	62	47.71	0.02583	1	1.29952
GO:0097485	neuron projection guidance	548	78	45.08	0.02722	1	1.73026
GO:0042110	T cell activation	240	30	19.74	0.02745	1	1.51976
GO:0030001	metal ion transport	727	106	59.8	0.02745	1	1.77258
GO:0010613	positive regulation of cardiac muscle hypertrophy	31	7	2.55	0.02808	1	2.7451
GO:0016239	positive regulation of macroautophagy	29	6	2.39	0.02816	1	2.51046
GO:0007419	ventral cord development	29	6	2.39	0.02816	1	2.51046
GO:0007252	I-kappaB phosphorylation	29	6	2.39	0.02816	1	2.51046
GO:0007189	adenylate cyclase-activating G protein-coupled receptor signaling pathway	50	9	4.11	0.0286	1	2.18978
GO:0048566	embryonic digestive tract development	58	10	4.77	0.02962	1	2.09644
GO:0086004	regulation of cardiac muscle cell contraction	15	4	1.23	0.02983	1	3.25203
GO:0060674	placenta blood vessel development	48	10	3.95	0.02993	1	2.53165
GO:0002011	morphogenesis of an epithelial sheet	92	13	7.57	0.02999	1	1.71731
GO:0042744	hydrogen peroxide catabolic process	22	5	1.81	0.03022	1	2.76243
GO:0042416	dopamine biosynthetic process	22	5	1.81	0.03022	1	2.76243
GO:0030705	cytoskeleton-dependent intracellular transport	225	13	18.51	0.03024	1	0.702323
GO:0006812	cation transport	1036	139	85.22	0.0309	1	1.63107
GO:0006865	amino acid transport	222	28	18.26	0.03114	1	1.53341
GO:0030198	extracellular matrix organization	418	48	34.38	0.03183	1	1.39616
GO:0003283	atrial septum development	33	7	2.71	0.03185	1	2.58303
GO:0035017	cuticle pattern formation	23	6	1.89	0.03186	1	3.1746
GO:0015014	heparan sulfate proteoglycan biosynthetic process, polysaccharide chain biosynthetic process	9	3	0.74	0.032	1	4.05405
GO:0035170	lymph gland crystal cell differentiation	9	3	0.74	0.032	1	4.05405
GO:0051970	negative regulation of transmission of nerve impulse	9	3	0.74	0.032	1	4.05405
GO:0061590	calcium activated phosphatidylcholine scrambling	9	3	0.74	0.032	1	4.05405
GO:0061591	calcium activated galactosylceramide scrambling	9	3	0.74	0.032	1	4.05405
GO:0061589	calcium activated phosphatidylserine scrambling	9	3	0.74	0.032	1	4.05405
GO:0021592	fourth ventricle development	9	3	0.74	0.032	1	4.05405
GO:0060068	vagina development	9	3	0.74	0.032	1	4.05405
GO:0060012	synaptic transmission, glycinergic	9	3	0.74	0.032	1	4.05405
GO:0035019	somatic stem cell population maintenance	51	10	4.2	0.03208	1	2.38095
GO:0006813	potassium ion transport	142	29	11.68	0.03213	1	2.48288
GO:0009952	anterior/posterior pattern specification	428	48	35.21	0.03239	1	1.36325
GO:0021854	hypothalamus development	46	10	3.78	0.03251	1	2.6455
GO:0019730	antimicrobial humoral response	114	9	9.38	0.03332	1	0.959488
GO:1902476	chloride transmembrane transport	55	9	4.52	0.03422	1	1.99115
GO:0001751	compound eye photoreceptor cell differentiation	162	31	13.33	0.0357	1	2.32558
GO:0006006	glucose metabolic process	241	21	19.82	0.03575	1	1.05954
GO:0042220	response to cocaine	39	8	3.21	0.03588	1	2.49221
GO:0002437	inflammatory response to antigenic stimulus	38	7	3.13	0.03599	1	2.23642
GO:0048707	instar larval or pupal morphogenesis	359	35	29.53	0.03603	1	1.18524
GO:0021654	rhombomere boundary formation	23	5	1.89	0.03608	1	2.6455
GO:0032808	lacrimal gland development	23	5	1.89	0.03608	1	2.6455
GO:0055078	sodium ion homeostasis	35	7	2.88	0.03611	1	2.43056
GO:0072028	nephron morphogenesis	68	9	5.59	0.03616	1	1.61002
GO:2000146	negative regulation of cell motility	166	17	13.65	0.03616	1	1.24542
GO:0009997	negative regulation of cardioblast cell fate specification	7	3	0.58	0.03621	1	5.17241
GO:1901031	regulation of response to reactive oxygen species	16	3	1.32	0.03626	1	2.27273
GO:0035047	centrosomal and pronuclear rotation	4	2	0.33	0.03626	1	6.06061
GO:0071939	vitamin A import into cell	4	2	0.33	0.03626	1	6.06061
GO:0035814	negative regulation of renal sodium excretion	4	2	0.33	0.03626	1	6.06061
GO:0007376	cephalic furrow formation	4	2	0.33	0.03626	1	6.06061
GO:0021588	cerebellum formation	4	2	0.33	0.03626	1	6.06061
GO:0045456	ecdysteroid biosynthetic process	4	2	0.33	0.03626	1	6.06061
GO:0045656	negative regulation of monocyte differentiation	4	2	0.33	0.03626	1	6.06061
GO:2001045	negative regulation of integrin-mediated signaling pathway	4	2	0.33	0.03626	1	6.06061
GO:0060163	subpallium neuron fate commitment	4	2	0.33	0.03626	1	6.06061
GO:1990138	neuron projection extension	172	25	14.15	0.0364	1	1.76678
GO:0036011	imaginal disc-derived leg segmentation	35	7	2.88	0.0371	1	2.43056
GO:0001921	positive regulation of receptor recycling	16	4	1.32	0.03725	1	3.0303
GO:0035124	embryonic caudal fin morphogenesis	16	4	1.32	0.03725	1	3.0303
GO:0048052	R1/R6 cell differentiation	16	4	1.32	0.03725	1	3.0303
GO:1900740	positive regulation of protein insertion into mitochondrial membrane involved in apoptotic signaling pathway	16	4	1.32	0.03725	1	3.0303
GO:0090314	positive regulation of protein targeting to membrane	16	4	1.32	0.03725	1	3.0303
GO:0045956	positive regulation of calcium ion-dependent exocytosis	16	4	1.32	0.03725	1	3.0303
GO:0055002	striated muscle cell development	193	15	15.88	0.03763	1	0.944584
GO:0007608	sensory perception of smell	39	7	3.21	0.03768	1	2.18069
GO:0043200	response to amino acid	92	13	7.57	0.03773	1	1.71731
GO:0010288	response to lead ion	31	6	2.55	0.03798	1	2.35294
GO:0048546	digestive tract morphogenesis	166	21	13.65	0.03812	1	1.53846
GO:0042391	regulation of membrane potential	344	65	28.3	0.03838	1	2.29682
GO:0007155	cell adhesion	875	86	71.97	0.03953	1	1.19494
GO:0007411	axon guidance	522	73	42.94	0.03959	1	1.70005
GO:0001736	establishment of planar polarity	168	20	13.82	0.04009	1	1.44718
GO:0016486	peptide hormone processing	59	16	4.85	0.04129	1	3.29897
GO:0045766	positive regulation of angiogenesis	85	13	6.99	0.04131	1	1.8598
GO:0045921	positive regulation of exocytosis	43	9	3.54	0.04226	1	2.54237
GO:0035317	imaginal disc-derived wing hair organization	58	10	4.77	0.04229	1	2.09644
GO:0010812	negative regulation of cell-substrate adhesion	50	9	4.11	0.04234	1	2.18978
GO:0060059	embryonic retina morphogenesis in camera-type eye	24	5	1.97	0.04259	1	2.53807
GO:0016360	sensory organ precursor cell fate determination	24	5	1.97	0.04259	1	2.53807
GO:0007622	rhythmic behavior	100	13	8.23	0.04272	1	1.57959
GO:0006911	phagocytosis, engulfment	95	10	7.81	0.04281	1	1.28041
GO:0035168	larval lymph gland hemocyte differentiation	29	6	2.39	0.04283	1	2.51046
GO:0042689	regulation of crystal cell differentiation	10	3	0.82	0.04297	1	3.65854
GO:0035269	protein O-linked mannosylation	10	3	0.82	0.04297	1	3.65854
GO:0007473	wing disc proximal/distal pattern formation	10	3	0.82	0.04297	1	3.65854
GO:0035910	ascending aorta morphogenesis	10	3	0.82	0.04297	1	3.65854
GO:0060037	pharyngeal system development	39	8	3.21	0.04339	1	2.49221
GO:0007293	germarium-derived egg chamber formation	118	14	9.71	0.04347	1	1.44181
GO:0040002	collagen and cuticulin-based cuticle development	34	7	2.8	0.04348	1	2.5
GO:0060070	canonical Wnt signaling pathway	248	24	20.4	0.04358	1	1.17647
GO:0007409	axonogenesis	814	102	66.96	0.0437	1	1.5233
GO:0006959	humoral immune response	198	18	16.29	0.04388	1	1.10497
GO:0007413	axonal fasciculation	56	10	4.61	0.04474	1	2.1692
GO:0097150	neuronal stem cell population maintenance	49	8	4.03	0.04502	1	1.98511
GO:0050957	equilibrioception	20	6	1.65	0.04542	1	3.63636
GO:0032225	regulation of synaptic transmission, dopaminergic	20	5	1.65	0.04554	1	3.0303
GO:0032793	positive regulation of CREB transcription factor activity	17	4	1.4	0.04564	1	2.85714
GO:0036335	intestinal stem cell homeostasis	17	4	1.4	0.04564	1	2.85714
GO:0030203	glycosaminoglycan metabolic process	170	23	13.98	0.0468	1	1.64521
GO:0007601	visual perception	117	15	9.62	0.04693	1	1.55925
GO:0034329	cell junction assembly	421	53	34.63	0.04731	1	1.53046
GO:0051234	establishment of localization	4804	443	395.16	0.04743	1	1.12106
GO:0061061	muscle structure development	845	83	69.51	0.04802	1	1.19407
GO:0003208	cardiac ventricle morphogenesis	90	15	7.4	0.04904	1	2.02703
GO:0009268	response to pH	72	11	5.92	0.04943	1	1.85811
GO:0060412	ventricular septum morphogenesis	54	9	4.44	0.04952	1	2.02703
GO:0021984	adenohypophysis development	41	7	3.37	0.04968	1	2.07715
GO:0006605	protein targeting	366	22	30.11	0.05011	1	0.730654
GO:0050954	sensory perception of mechanical stimulus	289	51	23.77	0.05135	1	2.14556
GO:0001568	blood vessel development	681	74	56.02	0.05179	1	1.32096
GO:0032101	regulation of response to external stimulus	574	62	47.22	0.05312	1	1.313
GO:0021915	neural tube development	250	25	20.56	0.05329	1	1.21595
GO:0007165	signal transduction	4457	381	366.62	0.05333	1	1.03922
GO:0001974	blood vessel remodeling	42	7	3.45	0.05348	1	2.02899
GO:0045666	positive regulation of neuron differentiation	69	10	5.68	0.0548	1	1.76056
GO:0050916	sensory perception of sweet taste	19	5	1.56	0.05485	1	3.20513
GO:0045618	positive regulation of keratinocyte differentiation	18	4	1.48	0.05499	1	2.7027
GO:0001757	somite specification	18	4	1.48	0.05499	1	2.7027
GO:0006269	DNA replication, synthesis of RNA primer	11	3	0.9	0.05557	1	3.33333
GO:0016336	establishment or maintenance of polarity of larval imaginal disc epithelium	11	3	0.9	0.05557	1	3.33333
GO:0035165	embryonic crystal cell differentiation	11	3	0.9	0.05557	1	3.33333
GO:0002087	regulation of respiratory gaseous exchange by nervous system process	11	3	0.9	0.05557	1	3.33333
GO:0072144	glomerular mesangial cell development	11	3	0.9	0.05557	1	3.33333
GO:0032148	activation of protein kinase B activity	11	3	0.9	0.05557	1	3.33333
GO:0048337	positive regulation of mesodermal cell fate specification	11	3	0.9	0.05557	1	3.33333
GO:0007464	R3/R4 cell fate commitment	11	3	0.9	0.05557	1	3.33333
GO:0045175	basal protein localization	11	3	0.9	0.05557	1	3.33333
GO:0048854	brain morphogenesis	66	11	5.43	0.05591	1	2.02578
GO:0007015	actin filament organization	317	37	26.08	0.05601	1	1.41871
GO:0006820	anion transport	465	52	38.25	0.05603	1	1.35948
GO:0070972	protein localization to endoplasmic reticulum	152	10	12.5	0.05613	1	0.8
GO:0090103	cochlea morphogenesis	34	6	2.8	0.05637	1	2.14286
GO:0001990	regulation of systemic arterial blood pressure by hormone	55	11	4.52	0.05672	1	2.43363
GO:0051492	regulation of stress fiber assembly	39	8	3.21	0.05688	1	2.49221
GO:0048505	regulation of timing of cell differentiation	16	5	1.32	0.05698	1	3.78788
GO:1901381	positive regulation of potassium ion transmembrane transport	11	4	0.9	0.05703	1	4.44444
GO:0072075	metanephric mesenchyme development	16	4	1.32	0.05707	1	3.0303
GO:0032964	collagen biosynthetic process	21	4	1.73	0.05711	1	2.31214
GO:0060999	positive regulation of dendritic spine development	9	3	0.74	0.05711	1	4.05405
GO:0051220	cytoplasmic sequestering of protein	17	3	1.4	0.05717	1	2.14286
GO:0006703	estrogen biosynthetic process	5	2	0.41	0.05717	1	4.87805
GO:0006828	manganese ion transport	5	2	0.41	0.05717	1	4.87805
GO:0051835	positive regulation of synapse structural plasticity	5	2	0.41	0.05717	1	4.87805
GO:0006588	activation of tryptophan 5-monooxygenase activity	5	2	0.41	0.05717	1	4.87805
GO:0038202	TORC1 signaling	5	2	0.41	0.05717	1	4.87805
GO:0035238	vitamin A biosynthetic process	5	2	0.41	0.05717	1	4.87805
GO:0061344	regulation of cell adhesion involved in heart morphogenesis	5	2	0.41	0.05717	1	4.87805
GO:0002001	renin secretion into blood stream	5	2	0.41	0.05717	1	4.87805
GO:0072177	mesonephric duct development	5	2	0.41	0.05717	1	4.87805
GO:0061549	sympathetic ganglion development	5	2	0.41	0.05717	1	4.87805
GO:1902257	negative regulation of apoptotic process involved in outflow tract morphogenesis	5	2	0.41	0.05717	1	4.87805
GO:0021564	vagus nerve development	5	2	0.41	0.05717	1	4.87805
GO:0021942	radial glia guided migration of Purkinje cell	5	2	0.41	0.05717	1	4.87805
GO:0048685	negative regulation of collateral sprouting of intact axon in response to injury	5	2	0.41	0.05717	1	4.87805
GO:0019100	male germ-line sex determination	5	2	0.41	0.05717	1	4.87805
GO:0042420	dopamine catabolic process	5	2	0.41	0.05717	1	4.87805
GO:1901189	positive regulation of ephrin receptor signaling pathway	5	2	0.41	0.05717	1	4.87805
GO:0051497	negative regulation of stress fiber assembly	5	2	0.41	0.05717	1	4.87805
GO:0007638	mechanosensory behavior	35	6	2.88	0.05756	1	2.08333
GO:0060716	labyrinthine layer blood vessel development	26	5	2.14	0.05761	1	2.33645
GO:0032720	negative regulation of tumor necrosis factor production	26	5	2.14	0.05761	1	2.33645
GO:0045822	negative regulation of heart contraction	26	5	2.14	0.05761	1	2.33645
GO:0060253	negative regulation of glial cell proliferation	26	5	2.14	0.05761	1	2.33645
GO:0001709	cell fate determination	178	24	14.64	0.05799	1	1.63934
GO:0009266	response to temperature stimulus	310	31	25.5	0.05906	1	1.21569
GO:0048699	generation of neurons	2140	220	176.03	0.05974	1	1.24979
GO:2001020	regulation of response to DNA damage stimulus	161	14	13.24	0.06132	1	1.0574
GO:0050877	nervous system process	1144	168	94.1	0.06245	1	1.78533
GO:0030168	platelet activation	186	22	15.3	0.06298	1	1.43791
GO:0019827	stem cell population maintenance	225	34	18.51	0.06342	1	1.83684
GO:0050768	negative regulation of neurogenesis	164	26	13.49	0.06416	1	1.92735
GO:0009059	macromolecule biosynthetic process	3244	214	266.84	0.06454	1	0.801979
GO:0035095	behavioral response to nicotine	19	4	1.56	0.06528	1	2.5641
GO:0060119	inner ear receptor cell development	98	13	8.06	0.06568	1	1.6129
GO:0035265	organ growth	190	20	15.63	0.06579	1	1.27959
GO:0007099	centriole replication	62	9	5.1	0.06579	1	1.76471
GO:0071526	semaphorin-plexin signaling pathway	29	6	2.39	0.06594	1	2.51046
GO:0007298	border follicle cell migration	100	13	8.23	0.06596	1	1.57959
GO:0045187	regulation of circadian sleep/wake cycle, sleep	32	6	2.63	0.06599	1	2.28137
GO:0021794	thalamus development	27	5	2.22	0.06611	1	2.25225
GO:0007214	gamma-aminobutyric acid signaling pathway	27	5	2.22	0.06611	1	2.25225
GO:0007391	dorsal closure	78	11	6.42	0.06625	1	1.7134
GO:0007606	sensory perception of chemical stimulus	116	25	9.54	0.0677	1	2.62055
GO:0012501	programmed cell death	1833	161	150.78	0.06829	1	1.06778
GO:1901214	regulation of neuron death	274	32	22.54	0.06857	1	1.4197
GO:0048663	neuron fate commitment	176	26	14.48	0.06911	1	1.79558
GO:0031103	axon regeneration	47	7	3.87	0.06953	1	1.80879
GO:0086014	atrial cardiac muscle cell action potential	12	3	0.99	0.06969	1	3.0303
GO:0071910	determination of liver left/right asymmetry	12	3	0.99	0.06969	1	3.0303
GO:0007426	tracheal outgrowth, open tracheal system	12	3	0.99	0.06969	1	3.0303
GO:0060351	cartilage development involved in endochondral bone morphogenesis	28	4	2.3	0.06974	1	1.73913
GO:0050730	regulation of peptidyl-tyrosine phosphorylation	106	8	8.72	0.0701	1	0.917431
GO:0042572	retinol metabolic process	36	6	2.96	0.07115	1	2.02703
GO:0045747	positive regulation of Notch signaling pathway	84	12	6.91	0.07173	1	1.73661
GO:0016358	dendrite development	349	36	28.71	0.07178	1	1.25392
GO:0050766	positive regulation of phagocytosis	82	12	6.75	0.07223	1	1.77778
GO:0048538	thymus development	45	7	3.7	0.07289	1	1.89189
GO:0061025	membrane fusion	159	13	13.08	0.0738	1	0.993884
GO:0046667	compound eye retinal cell programmed cell death	28	5	2.3	0.07528	1	2.17391
GO:0045887	positive regulation of synaptic assembly at neuromuscular junction	28	5	2.3	0.07528	1	2.17391
GO:0046620	regulation of organ growth	112	14	9.21	0.07603	1	1.52009
GO:0042491	inner ear auditory receptor cell differentiation	89	12	7.32	0.07605	1	1.63934
GO:0035924	cellular response to vascular endothelial growth factor stimulus	48	8	3.95	0.07617	1	2.02532
GO:0045745	positive regulation of G protein-coupled receptor signaling pathway	27	5	2.22	0.07642	1	2.25225
GO:0048803	imaginal disc-derived male genitalia morphogenesis	20	4	1.65	0.07651	1	2.42424
GO:0021986	habenula development	20	4	1.65	0.07651	1	2.42424
GO:0009750	response to fructose	20	4	1.65	0.07651	1	2.42424
GO:0002756	MyD88-independent toll-like receptor signaling pathway	63	5	5.18	0.077	1	0.965251
GO:0043523	regulation of neuron apoptotic process	227	27	18.67	0.07866	1	1.44617
GO:0007266	Rho protein signal transduction	80	11	6.58	0.07891	1	1.67173
GO:0001707	mesoderm formation	138	17	11.35	0.07945	1	1.4978
GO:0099536	synaptic signaling	748	97	61.53	0.07964	1	1.57647
GO:0007619	courtship behavior	71	19	5.84	0.0797	1	3.25342
GO:0034766	negative regulation of ion transmembrane transport	68	16	5.59	0.08004	1	2.86225
GO:0086009	membrane repolarization	30	12	2.47	0.08016	1	4.8583
GO:0006584	catecholamine metabolic process	71	13	5.84	0.08045	1	2.22603
GO:0002768	immune response-regulating cell surface receptor signaling pathway	251	27	20.65	0.08054	1	1.30751
GO:0051823	regulation of synapse structural plasticity	11	4	0.9	0.08096	1	4.44444
GO:0055075	potassium ion homeostasis	14	4	1.15	0.081	1	3.47826
GO:0006561	proline biosynthetic process	8	3	0.66	0.08106	1	4.54545
GO:1902667	regulation of axon guidance	10	3	0.82	0.08108	1	3.65854
GO:0048875	chemical homeostasis within a tissue	16	3	1.32	0.08114	1	2.27273
GO:0030835	negative regulation of actin filament depolymerization	30	4	2.47	0.08116	1	1.61943
GO:0007318	pole plasm protein localization	6	2	0.49	0.08116	1	4.08163
GO:0090023	positive regulation of neutrophil chemotaxis	6	2	0.49	0.08116	1	4.08163
GO:0030913	paranodal junction assembly	6	2	0.49	0.08116	1	4.08163
GO:0060081	membrane hyperpolarization	6	2	0.49	0.08116	1	4.08163
GO:0051461	positive regulation of corticotropin secretion	6	2	0.49	0.08116	1	4.08163
GO:0035904	aorta development	35	8	2.88	0.08195	1	2.77778
GO:0097028	dendritic cell differentiation	18	6	1.48	0.082	1	4.05405
GO:0021576	hindbrain formation	5	3	0.41	0.08214	1	7.31707
GO:0090277	positive regulation of peptide hormone secretion	54	7	4.44	0.08214	1	1.57658
GO:0007365	periodic partitioning	25	4	2.06	0.08218	1	1.94175
GO:2000980	regulation of inner ear receptor cell differentiation	13	3	1.07	0.08218	1	2.80374
GO:0021586	pons maturation	2	2	0.16	0.08219	1	12.5
GO:0060676	ureteric bud formation	3	2	0.25	0.0822	1	8
GO:0072235	metanephric distal tubule development	3	2	0.25	0.0822	1	8
GO:0021562	vestibulocochlear nerve development	3	2	0.25	0.0822	1	8
GO:0035878	nail development	4	2	0.33	0.0822	1	6.06061
GO:0072038	mesenchymal stem cell maintenance involved in nephron morphogenesis	5	2	0.41	0.08221	1	4.87805
GO:0035292	specification of segmental identity, trunk	5	2	0.41	0.08221	1	4.87805
GO:0032119	sequestering of zinc ion	5	2	0.41	0.08221	1	4.87805
GO:0032596	protein transport into membrane raft	5	2	0.41	0.08221	1	4.87805
GO:0072161	mesenchymal cell differentiation involved in kidney development	6	2	0.49	0.08221	1	4.08163
GO:0030202	heparin metabolic process	10	2	0.82	0.08224	1	2.43902
GO:1901898	negative regulation of relaxation of cardiac muscle	1	1	0.08	0.08226	1	12.5
GO:0034625	fatty acid elongation, monounsaturated fatty acid	1	1	0.08	0.08226	1	12.5
GO:0097168	mesenchymal stem cell proliferation	1	1	0.08	0.08226	1	12.5
GO:0097101	blood vessel endothelial cell fate specification	1	1	0.08	0.08226	1	12.5
GO:0001830	trophectodermal cell fate commitment	1	1	0.08	0.08226	1	12.5
GO:0006713	glucocorticoid catabolic process	1	1	0.08	0.08226	1	12.5
GO:1901556	response to candesartan	1	1	0.08	0.08226	1	12.5
GO:0097250	mitochondrial respirasome assembly	1	1	0.08	0.08226	1	12.5
GO:0086024	adenylate cyclase-activating adrenergic receptor signaling pathway involved in positive regulation of heart rate	1	1	0.08	0.08226	1	12.5
GO:0014740	negative regulation of muscle hyperplasia	1	1	0.08	0.08226	1	12.5
GO:0033388	putrescine biosynthetic process from arginine	1	1	0.08	0.08226	1	12.5
GO:0001582	detection of chemical stimulus involved in sensory perception of sweet taste	1	1	0.08	0.08226	1	12.5
GO:0042501	serine phosphorylation of STAT protein	1	1	0.08	0.08226	1	12.5
GO:2001111	positive regulation of lens epithelial cell proliferation	1	1	0.08	0.08226	1	12.5
GO:0071912	asynchronous neurotransmitter secretion	1	1	0.08	0.08226	1	12.5
GO:0003335	corneocyte development	1	1	0.08	0.08226	1	12.5
GO:0035331	negative regulation of hippo signaling	1	1	0.08	0.08226	1	12.5
GO:0031947	negative regulation of glucocorticoid biosynthetic process	1	1	0.08	0.08226	1	12.5
GO:0035470	positive regulation of vascular wound healing	1	1	0.08	0.08226	1	12.5
GO:0003127	detection of nodal flow	1	1	0.08	0.08226	1	12.5
GO:0003117	regulation of vasoconstriction by circulating norepinephrine	1	1	0.08	0.08226	1	12.5
GO:0046373	L-arabinose metabolic process	1	1	0.08	0.08226	1	12.5
GO:0042946	glucoside transport	1	1	0.08	0.08226	1	12.5
GO:0042930	enterobactin transport	1	1	0.08	0.08226	1	12.5
GO:0072011	glomerular endothelium development	1	1	0.08	0.08226	1	12.5
GO:0046449	creatinine metabolic process	1	1	0.08	0.08226	1	12.5
GO:0044747	pre-miRNA 3'-end processing	1	1	0.08	0.08226	1	12.5
GO:0061456	mesenchymal stem cell migration involved in uteric bud morphogenesis	1	1	0.08	0.08226	1	12.5
GO:0061441	renal artery morphogenesis	1	1	0.08	0.08226	1	12.5
GO:0061444	endocardial cushion cell development	1	1	0.08	0.08226	1	12.5
GO:0043056	forward locomotion	1	1	0.08	0.08226	1	12.5
GO:0033624	negative regulation of integrin activation	1	1	0.08	0.08226	1	12.5
GO:0070269	pyroptosis	1	1	0.08	0.08226	1	12.5
GO:0032487	regulation of Rap protein signal transduction	1	1	0.08	0.08226	1	12.5
GO:0061780	mitotic cohesin loading	1	1	0.08	0.08226	1	12.5
GO:0043316	cytotoxic T cell degranulation	1	1	0.08	0.08226	1	12.5
GO:0072214	metanephric cortex development	1	1	0.08	0.08226	1	12.5
GO:0072218	metanephric ascending thin limb development	1	1	0.08	0.08226	1	12.5
GO:0072219	metanephric cortical collecting duct development	1	1	0.08	0.08226	1	12.5
GO:0021722	superior olivary nucleus maturation	1	1	0.08	0.08226	1	12.5
GO:0007383	specification of segmental identity, antennal segment	1	1	0.08	0.08226	1	12.5
GO:0015881	creatine transmembrane transport	1	1	0.08	0.08226	1	12.5
GO:0021852	pyramidal neuron migration to cerebral cortex	1	1	0.08	0.08226	1	12.5
GO:0032762	mast cell cytokine production	1	1	0.08	0.08226	1	12.5
GO:0045490	pectin catabolic process	1	1	0.08	0.08226	1	12.5
GO:0002277	myeloid dendritic cell activation involved in immune response	1	1	0.08	0.08226	1	12.5
GO:0048150	behavioral response to ether	1	1	0.08	0.08226	1	12.5
GO:0072554	blood vessel lumenization	1	1	0.08	0.08226	1	12.5
GO:0046986	negative regulation of hemoglobin biosynthetic process	1	1	0.08	0.08226	1	12.5
GO:1902732	positive regulation of chondrocyte proliferation	1	1	0.08	0.08226	1	12.5
GO:0010205	photoinhibition	1	1	0.08	0.08226	1	12.5
GO:0010890	positive regulation of sequestering of triglyceride	1	1	0.08	0.08226	1	12.5
GO:0018964	propylene metabolic process	1	1	0.08	0.08226	1	12.5
GO:2000761	positive regulation of N-terminal peptidyl-lysine acetylation	1	1	0.08	0.08226	1	12.5
GO:0002572	pro-T cell differentiation	1	1	0.08	0.08226	1	12.5
GO:0019358	nicotinate nucleotide salvage	1	1	0.08	0.08226	1	12.5
GO:0060082	eye blink reflex	1	1	0.08	0.08226	1	12.5
GO:0015988	energy coupled proton transmembrane transport, against electrochemical gradient	1	1	0.08	0.08226	1	12.5
GO:0071469	cellular response to alkaline pH	1	1	0.08	0.08226	1	12.5
GO:0021985	neurohypophysis development	1	1	0.08	0.08226	1	12.5
GO:0007564	regulation of chitin-based cuticle tanning	1	1	0.08	0.08226	1	12.5
GO:0052546	cell wall pectin metabolic process	1	1	0.08	0.08226	1	12.5
GO:0097055	agmatine biosynthetic process	1	1	0.08	0.08226	1	12.5
GO:0071291	cellular response to selenium ion	1	1	0.08	0.08226	1	12.5
GO:1990414	replication-born double-strand break repair via sister chromatid exchange	1	1	0.08	0.08226	1	12.5
GO:0031407	oxylipin metabolic process	1	1	0.08	0.08226	1	12.5
GO:1901492	positive regulation of lymphangiogenesis	1	1	0.08	0.08226	1	12.5
GO:0042305	specification of segmental identity, mandibular segment	1	1	0.08	0.08226	1	12.5
GO:0034231	islet amyloid polypeptide processing	1	1	0.08	0.08226	1	12.5
GO:2000640	positive regulation of SREBP signaling pathway	1	1	0.08	0.08226	1	12.5
GO:0034761	positive regulation of iron ion transmembrane transport	1	1	0.08	0.08226	1	12.5
GO:0051355	proprioception involved in equilibrioception	1	1	0.08	0.08226	1	12.5
GO:0001403	invasive growth in response to glucose limitation	1	1	0.08	0.08226	1	12.5
GO:1990256	signal clustering	1	1	0.08	0.08226	1	12.5
GO:0036111	very long-chain fatty-acyl-CoA metabolic process	1	1	0.08	0.08226	1	12.5
GO:0022004	midbrain-hindbrain boundary maturation during brain development	1	1	0.08	0.08226	1	12.5
GO:0006478	peptidyl-tyrosine sulfation	1	1	0.08	0.08226	1	12.5
GO:1901297	positive regulation of canonical Wnt signaling pathway involved in cardiac muscle cell fate commitment	1	1	0.08	0.08226	1	12.5
GO:0090275	negative regulation of somatostatin secretion	1	1	0.08	0.08226	1	12.5
GO:0036273	response to statin	1	1	0.08	0.08226	1	12.5
GO:0001766	membrane raft polarization	1	1	0.08	0.08226	1	12.5
GO:0001768	establishment of T cell polarity	1	1	0.08	0.08226	1	12.5
GO:0032965	regulation of collagen biosynthetic process	16	2	1.32	0.08227	1	1.51515
GO:0007316	pole plasm RNA localization	45	4	3.7	0.0823	1	1.08108
GO:1902680	positive regulation of RNA biosynthetic process	1028	83	84.56	0.08245	1	0.981552
GO:1901652	response to peptide	452	35	37.18	0.08249	1	0.941366
GO:0006643	membrane lipid metabolic process	157	10	12.91	0.08253	1	0.774593
GO:0050878	regulation of body fluid levels	619	63	50.92	0.08338	1	1.23723
GO:0043065	positive regulation of apoptotic process	465	48	38.25	0.0842	1	1.2549
GO:0043266	regulation of potassium ion transport	53	11	4.36	0.08442	1	2.52294
GO:0048644	muscle organ morphogenesis	105	14	8.64	0.08464	1	1.62037
GO:0006029	proteoglycan metabolic process	98	13	8.06	0.08472	1	1.6129
GO:0014823	response to activity	42	7	3.45	0.08486	1	2.02899
GO:0042676	compound eye cone cell fate commitment	16	5	1.32	0.08494	1	3.78788
GO:0021766	hippocampus development	77	13	6.33	0.08507	1	2.05371
GO:0043124	negative regulation of I-kappaB kinase/NF-kappaB signaling	29	5	2.39	0.08509	1	2.09205
GO:0048041	focal adhesion assembly	53	7	4.36	0.08513	1	1.6055
GO:0043052	thermotaxis	13	3	1.07	0.08525	1	2.80374
GO:0055113	epiboly involved in gastrulation with mouth forming second	13	3	1.07	0.08525	1	2.80374
GO:0014031	mesenchymal cell development	13	3	1.07	0.08525	1	2.80374
GO:0006465	signal peptide processing	13	3	1.07	0.08525	1	2.80374
GO:0042327	positive regulation of phosphorylation	462	49	38	0.08555	1	1.28947
GO:0043525	positive regulation of neuron apoptotic process	56	8	4.61	0.08617	1	1.73536
GO:0048752	semicircular canal morphogenesis	21	4	1.73	0.08863	1	2.31214
GO:0071391	cellular response to estrogen stimulus	21	4	1.73	0.08863	1	2.31214
GO:0040018	positive regulation of multicellular organism growth	125	15	10.28	0.08878	1	1.45914
GO:0042113	B cell activation	125	10	10.28	0.0892	1	0.972763
GO:0008217	regulation of blood pressure	226	32	18.59	0.08976	1	1.72136
GO:0042592	homeostatic process	1260	117	103.64	0.09349	1	1.12891
GO:0009967	positive regulation of signal transduction	1070	93	88.01	0.09421	1	1.0567
GO:0061564	axon development	891	112	73.29	0.09423	1	1.52818
GO:0000086	G2/M transition of mitotic cell cycle	317	28	26.08	0.09533	1	1.07362
GO:0031101	fin regeneration	30	5	2.47	0.09554	1	2.02429
GO:0033574	response to testosterone	48	7	3.95	0.09595	1	1.77215
GO:0032092	positive regulation of protein binding	55	9	4.52	0.09656	1	1.99115
GO:0001837	epithelial to mesenchymal transition	150	13	12.34	0.09677	1	1.05348
GO:0030718	germ-line stem cell population maintenance	67	9	5.51	0.0969	1	1.63339
GO:0008355	olfactory learning	39	6	3.21	0.09709	1	1.86916
GO:0007291	sperm individualization	39	6	3.21	0.09709	1	1.86916
GO:0035315	hair cell differentiation	159	24	13.08	0.09942	1	1.83486
GO:0007163	establishment or maintenance of cell polarity	372	44	30.6	0.10059	1	1.43791
GO:0048011	neurotrophin TRK receptor signaling pathway	204	22	16.78	0.10112	1	1.31108
GO:0090287	regulation of cellular response to growth factor stimulus	344	34	28.3	0.10132	1	1.20141
GO:0030166	proteoglycan biosynthetic process	59	8	4.85	0.10137	1	1.64948
GO:0016330	second mitotic wave involved in compound eye morphogenesis	22	4	1.81	0.1016	1	2.20994
GO:0032715	negative regulation of interleukin-6 production	22	4	1.81	0.1016	1	2.20994
GO:0007187	G protein-coupled receptor signaling pathway, coupled to cyclic nucleotide second messenger	22	4	1.81	0.1016	1	2.20994
GO:0042686	regulation of cardioblast cell fate specification	21	6	1.73	0.10163	1	3.46821
GO:0007600	sensory perception	580	92	47.71	0.10169	1	1.92832
GO:0071709	membrane assembly	65	7	5.35	0.10174	1	1.30841
GO:0060713	labyrinthine layer morphogenesis	33	5	2.71	0.10204	1	1.84502
GO:2001240	negative regulation of extrinsic apoptotic signaling pathway in absence of ligand	14	3	1.15	0.10213	1	2.6087
GO:0003192	mitral valve formation	14	3	1.15	0.10213	1	2.6087
GO:0035293	chitin-based larval cuticle pattern formation	14	3	1.15	0.10213	1	2.6087
GO:0061382	Malpighian tubule tip cell differentiation	14	3	1.15	0.10213	1	2.6087
GO:0061309	cardiac neural crest cell development involved in outflow tract morphogenesis	14	3	1.15	0.10213	1	2.6087
GO:0072375	medium-term memory	14	3	1.15	0.10213	1	2.6087
GO:0030708	germarium-derived female germ-line cyst encapsulation	14	3	1.15	0.10213	1	2.6087
GO:0015813	L-glutamate transmembrane transport	14	3	1.15	0.10213	1	2.6087
GO:2000344	positive regulation of acrosome reaction	14	3	1.15	0.10213	1	2.6087
GO:0045316	negative regulation of compound eye photoreceptor development	14	3	1.15	0.10213	1	2.6087
GO:0021523	somatic motor neuron differentiation	14	3	1.15	0.10213	1	2.6087
GO:0050873	brown fat cell differentiation	14	3	1.15	0.10213	1	2.6087
GO:2000651	positive regulation of sodium ion transmembrane transporter activity	14	3	1.15	0.10213	1	2.6087
GO:2001027	negative regulation of endothelial cell chemotaxis	14	3	1.15	0.10213	1	2.6087
GO:0048730	epidermis morphogenesis	56	6	4.61	0.10223	1	1.30152
GO:0035172	hemocyte proliferation	34	4	2.8	0.10227	1	1.42857
GO:0048519	negative regulation of biological process	4295	324	353.29	0.10282	1	0.917094
GO:0007623	circadian rhythm	229	24	18.84	0.10324	1	1.27389
GO:1903532	positive regulation of secretion by cell	172	26	14.15	0.10378	1	1.83746
GO:0007219	Notch signaling pathway	285	30	23.44	0.10436	1	1.27986
GO:0032094	response to food	49	7	4.03	0.10444	1	1.73697
GO:0009605	response to external stimulus	2609	266	214.61	0.1047	1	1.23946
GO:0033334	fin morphogenesis	94	14	7.73	0.10546	1	1.81113
GO:0051017	actin filament bundle assembly	106	15	8.72	0.10551	1	1.72018
GO:0021510	spinal cord development	182	20	14.97	0.10583	1	1.33601
GO:0003333	amino acid transmembrane transport	71	9	5.84	0.1064	1	1.5411
GO:0048483	autonomic nervous system development	70	14	5.76	0.10649	1	2.43056
GO:0051645	Golgi localization	31	5	2.55	0.10661	1	1.96078
GO:0016203	muscle attachment	40	6	3.29	0.10671	1	1.82371
GO:0014013	regulation of gliogenesis	100	13	8.23	0.10705	1	1.57959
GO:0009101	glycoprotein biosynthetic process	269	26	22.13	0.10719	1	1.17488
GO:1901016	regulation of potassium ion transmembrane transporter activity	20	5	1.65	0.10728	1	3.0303
GO:0043576	regulation of respiratory gaseous exchange	20	5	1.65	0.10728	1	3.0303
GO:0002328	pro-B cell differentiation	24	5	1.97	0.10733	1	2.53807
GO:0051904	pigment granule transport	48	6	3.95	0.10749	1	1.51899
GO:0048738	cardiac muscle tissue development	239	20	19.66	0.10752	1	1.01729
GO:0030879	mammary gland development	151	14	12.42	0.10756	1	1.12721
GO:0045906	negative regulation of vasoconstriction	7	2	0.58	0.10759	1	3.44828
GO:0097155	fasciculation of sensory neuron axon	7	2	0.58	0.10759	1	3.44828
GO:0097156	fasciculation of motor neuron axon	7	2	0.58	0.10759	1	3.44828
GO:0001554	luteolysis	7	2	0.58	0.10759	1	3.44828
GO:0042539	hypotonic salinity response	7	2	0.58	0.10759	1	3.44828
GO:0061436	establishment of skin barrier	7	2	0.58	0.10759	1	3.44828
GO:0061106	negative regulation of stomach neuroendocrine cell differentiation	7	2	0.58	0.10759	1	3.44828
GO:0030589	pseudocleavage involved in syncytial blastoderm formation	7	2	0.58	0.10759	1	3.44828
GO:0032729	positive regulation of interferon-gamma production	7	2	0.58	0.10759	1	3.44828
GO:0032743	positive regulation of interleukin-2 production	7	2	0.58	0.10759	1	3.44828
GO:0061626	pharyngeal arch artery morphogenesis	7	2	0.58	0.10759	1	3.44828
GO:0021558	trochlear nerve development	7	2	0.58	0.10759	1	3.44828
GO:2000227	negative regulation of pancreatic A cell differentiation	7	2	0.58	0.10759	1	3.44828
GO:0071352	cellular response to interleukin-2	7	2	0.58	0.10759	1	3.44828
GO:0021957	corticospinal tract morphogenesis	7	2	0.58	0.10759	1	3.44828
GO:0050965	detection of temperature stimulus involved in sensory perception of pain	7	2	0.58	0.10759	1	3.44828
GO:0043932	ossification involved in bone remodeling	7	2	0.58	0.10759	1	3.44828
GO:0042761	very long-chain fatty acid biosynthetic process	7	2	0.58	0.10759	1	3.44828
GO:0090177	establishment of planar polarity involved in neural tube closure	20	3	1.65	0.1076	1	1.81818
GO:0070849	response to epidermal growth factor	33	4	2.71	0.10761	1	1.47601
GO:0034341	response to interferon-gamma	50	4	4.11	0.10784	1	0.973236
GO:0016573	histone acetylation	155	10	12.75	0.10819	1	0.784314
GO:0043043	peptide biosynthetic process	657	30	54.04	0.10856	1	0.555144
GO:0048522	positive regulation of cellular process	3973	313	326.81	0.10886	1	0.957743
GO:0055117	regulation of cardiac muscle contraction	88	21	7.24	0.11218	1	2.90055
GO:0007186	G protein-coupled receptor signaling pathway	752	82	61.86	0.11266	1	1.32557
GO:0007474	imaginal disc-derived wing vein specification	50	7	4.11	0.11332	1	1.70316
GO:0007314	oocyte anterior/posterior axis specification	77	11	6.33	0.11469	1	1.73776
GO:0048339	paraxial mesoderm development	38	7	3.13	0.11491	1	2.23642
GO:0006811	ion transport	1508	199	124.04	0.11534	1	1.60432
GO:0048264	determination of ventral identity	23	4	1.89	0.1154	1	2.1164
GO:0060079	excitatory postsynaptic potential	54	9	4.44	0.11611	1	2.02703
GO:0006972	hyperosmotic response	62	8	5.1	0.11671	1	1.56863
GO:0036342	post-anal tail morphogenesis	60	8	4.94	0.1171	1	1.61943
GO:0001947	heart looping	141	16	11.6	0.11731	1	1.37931
GO:0007297	ovarian follicle cell migration	115	16	9.46	0.11907	1	1.69133
GO:0071363	cellular response to growth factor stimulus	771	74	63.42	0.1192	1	1.16682
GO:0009608	response to symbiont	25	5	2.06	0.11993	1	2.42718
GO:0072002	Malpighian tubule development	52	7	4.28	0.11998	1	1.63551
GO:0055059	asymmetric neuroblast division	36	5	2.96	0.12014	1	1.68919
GO:0032000	positive regulation of fatty acid beta-oxidation	15	3	1.23	0.12021	1	2.43902
GO:0090051	negative regulation of cell migration involved in sprouting angiogenesis	15	3	1.23	0.12021	1	2.43902
GO:0060288	formation of a compartment boundary	15	3	1.23	0.12021	1	2.43902
GO:0048010	vascular endothelial growth factor receptor signaling pathway	54	6	4.44	0.12026	1	1.35135
GO:0051149	positive regulation of muscle cell differentiation	39	4	3.21	0.12044	1	1.24611
GO:0070507	regulation of microtubule cytoskeleton organization	77	5	6.33	0.12095	1	0.789889
GO:0001942	hair follicle development	105	11	8.64	0.12276	1	1.27315
GO:0043170	macromolecule metabolic process	6741	475	554.49	0.12486	1	0.856643
GO:0050905	neuromuscular process	166	29	13.65	0.12588	1	2.12454
GO:0007422	peripheral nervous system development	151	17	12.42	0.12646	1	1.36876
GO:0051649	establishment of localization in cell	1804	129	148.39	0.12651	1	0.869331
GO:0030324	lung development	280	27	23.03	0.12841	1	1.17238
GO:0016199	axon midline choice point recognition	24	4	1.97	0.12996	1	2.03046
GO:0048936	peripheral nervous system neuron axonogenesis	24	4	1.97	0.12996	1	2.03046
GO:0060429	epithelium development	1767	156	145.35	0.13024	1	1.07327
GO:0008103	oocyte microtubule cytoskeleton polarization	33	5	2.71	0.13051	1	1.84502
GO:0034976	response to endoplasmic reticulum stress	176	17	14.48	0.1323	1	1.17403
GO:0030003	cellular cation homeostasis	368	45	30.27	0.13318	1	1.48662
GO:0038095	Fc-epsilon receptor signaling pathway	123	14	10.12	0.13383	1	1.3834
GO:0035914	skeletal muscle cell differentiation	62	8	5.1	0.13452	1	1.56863
GO:0043279	response to alkaloid	114	20	9.38	0.13499	1	2.1322
GO:0022612	gland morphogenesis	222	24	18.26	0.13501	1	1.31435
GO:0008363	larval chitin-based cuticle development	22	5	1.81	0.13552	1	2.76243
GO:0060164	regulation of timing of neuron differentiation	11	3	0.9	0.13574	1	3.33333
GO:0001827	inner cell mass cell fate commitment	8	2	0.66	0.13589	1	3.0303
GO:0051764	actin crosslink formation	8	2	0.66	0.13589	1	3.0303
GO:0044336	canonical Wnt signaling pathway involved in negative regulation of apoptotic process	8	2	0.66	0.13589	1	3.0303
GO:0033148	positive regulation of intracellular estrogen receptor signaling pathway	8	2	0.66	0.13589	1	3.0303
GO:0030007	cellular potassium ion homeostasis	8	2	0.66	0.13589	1	3.0303
GO:0051919	positive regulation of fibrinolysis	8	2	0.66	0.13589	1	3.0303
GO:0035799	ureter maturation	8	2	0.66	0.13589	1	3.0303
GO:0046597	negative regulation of viral entry into host cell	8	2	0.66	0.13589	1	3.0303
GO:0032224	positive regulation of synaptic transmission, cholinergic	8	2	0.66	0.13589	1	3.0303
GO:0007428	primary branching, open tracheal system	8	2	0.66	0.13589	1	3.0303
GO:0048767	root hair elongation	8	2	0.66	0.13589	1	3.0303
GO:0002551	mast cell chemotaxis	8	2	0.66	0.13589	1	3.0303
GO:0019288	isopentenyl diphosphate biosynthetic process, methylerythritol 4-phosphate pathway	8	2	0.66	0.13589	1	3.0303
GO:0045608	negative regulation of inner ear auditory receptor cell differentiation	8	2	0.66	0.13589	1	3.0303
GO:2000978	negative regulation of forebrain neuron differentiation	8	2	0.66	0.13589	1	3.0303
GO:0097084	vascular associated smooth muscle cell development	21	3	1.73	0.1359	1	1.7341
GO:0007520	myoblast fusion	57	10	4.69	0.13719	1	2.1322
GO:0007166	cell surface receptor signaling pathway	2143	188	176.28	0.13789	1	1.06649
GO:0045465	R8 cell differentiation	27	7	2.22	0.13853	1	3.15315
GO:0048846	axon extension involved in axon guidance	40	6	3.29	0.13908	1	1.82371
GO:0061001	regulation of dendritic spine morphogenesis	20	4	1.65	0.13917	1	2.42424
GO:0001953	negative regulation of cell-matrix adhesion	26	4	2.14	0.13931	1	1.86916
GO:0035066	positive regulation of histone acetylation	16	3	1.32	0.13935	1	2.27273
GO:0048148	behavioral response to cocaine	16	3	1.32	0.13935	1	2.27273
GO:0007615	anesthesia-resistant memory	16	3	1.32	0.13935	1	2.27273
GO:0006491	N-glycan processing	16	3	1.32	0.13935	1	2.27273
GO:2000974	negative regulation of pro-B cell differentiation	16	3	1.32	0.13935	1	2.27273
GO:0009581	detection of external stimulus	222	36	18.26	0.13993	1	1.97152
GO:0007160	cell-matrix adhesion	121	17	9.95	0.14145	1	1.70854
GO:0042246	tissue regeneration	118	16	9.71	0.14194	1	1.64779
GO:0090307	mitotic spindle assembly	95	12	7.81	0.14208	1	1.53649
GO:0008202	steroid metabolic process	295	27	24.27	0.14217	1	1.11248
GO:0030204	chondroitin sulfate metabolic process	45	7	3.7	0.14288	1	1.89189
GO:0001885	endothelial cell development	52	6	4.28	0.14348	1	1.40187
GO:0010815	bradykinin catabolic process	25	4	2.06	0.14524	1	1.94175
GO:0060384	innervation	25	4	2.06	0.14524	1	1.94175
GO:0051707	response to other organism	1157	94	95.17	0.14635	1	0.987706
GO:0070372	regulation of ERK1 and ERK2 cascade	167	12	13.74	0.14648	1	0.873362
GO:0048608	reproductive structure development	806	58	66.3	0.14753	1	0.874811
GO:0046843	dorsal appendage formation	44	6	3.62	0.14978	1	1.65746
GO:0016567	protein ubiquitination	616	38	50.67	0.15067	1	0.749951
GO:0048598	embryonic morphogenesis	1107	117	91.06	0.15129	1	1.28487
GO:0008356	asymmetric cell division	100	13	8.23	0.15148	1	1.57959
GO:0030036	actin cytoskeleton organization	686	77	56.43	0.15233	1	1.36452
GO:0001541	ovarian follicle development	64	8	5.26	0.15317	1	1.52091
GO:0034330	cell junction organization	607	73	49.93	0.15469	1	1.46205
GO:0010649	regulation of cell communication by electrical coupling	37	14	3.04	0.15642	1	4.60526
GO:0048557	embryonic digestive tract morphogenesis	42	6	3.45	0.15642	1	1.73913
GO:0009746	response to hexose	201	27	16.53	0.15646	1	1.63339
GO:0030199	collagen fibril organization	35	5	2.88	0.15659	1	1.73611
GO:0007220	Notch receptor processing	35	5	2.88	0.15659	1	1.73611
GO:0015874	norepinephrine transport	17	6	1.4	0.15726	1	4.28571
GO:0046660	female sex differentiation	128	15	10.53	0.15727	1	1.4245
GO:0035156	fusion cell fate specification	11	5	0.9	0.15732	1	5.55556
GO:0007044	cell-substrate junction assembly	64	9	5.26	0.15737	1	1.71103
GO:0035308	negative regulation of protein dephosphorylation	14	4	1.15	0.15749	1	3.47826
GO:1902307	positive regulation of sodium ion transmembrane transport	16	4	1.32	0.15751	1	3.0303
GO:0072172	mesonephric tubule formation	5	3	0.41	0.15752	1	7.31707
GO:0045064	T-helper 2 cell differentiation	9	3	0.74	0.15756	1	4.05405
GO:0080147	root hair cell development	10	3	0.82	0.15758	1	3.65854
GO:0051588	regulation of neurotransmitter transport	59	7	4.85	0.15758	1	1.4433
GO:0032902	nerve growth factor production	4	2	0.33	0.15764	1	6.06061
GO:0003357	noradrenergic neuron differentiation	5	2	0.41	0.15765	1	4.87805
GO:0070141	response to UV-A	5	2	0.41	0.15765	1	4.87805
GO:0071000	response to magnetism	5	2	0.41	0.15765	1	4.87805
GO:0006740	NADPH regeneration	24	3	1.97	0.15773	1	1.52284
GO:0002578	negative regulation of antigen processing and presentation	12	2	0.99	0.15773	1	2.0202
GO:0042713	sperm ejaculation	2	1	0.16	0.15775	1	6.25
GO:0031566	actomyosin contractile ring maintenance	2	1	0.16	0.15775	1	6.25
GO:0060853	Notch signaling pathway involved in arterial endothelial cell fate commitment	2	1	0.16	0.15775	1	6.25
GO:0060806	negative regulation of cell differentiation involved in embryonic placenta development	2	1	0.16	0.15775	1	6.25
GO:1901684	arsenate ion transmembrane transport	2	1	0.16	0.15775	1	6.25
GO:0001697	histamine-induced gastric acid secretion	2	1	0.16	0.15775	1	6.25
GO:0001698	gastrin-induced gastric acid secretion	2	1	0.16	0.15775	1	6.25
GO:0006592	ornithine biosynthetic process	2	1	0.16	0.15775	1	6.25
GO:0014806	smooth muscle hyperplasia	2	1	0.16	0.15775	1	6.25
GO:0006589	octopamine biosynthetic process	2	1	0.16	0.15775	1	6.25
GO:0006529	asparagine biosynthetic process	2	1	0.16	0.15775	1	6.25
GO:0003347	epicardial cell to mesenchymal cell transition	2	1	0.16	0.15775	1	6.25
GO:0061057	peptidoglycan recognition protein signaling pathway	2	1	0.16	0.15775	1	6.25
GO:0051612	negative regulation of serotonin uptake	2	1	0.16	0.15775	1	6.25
GO:0051639	actin filament network formation	2	1	0.16	0.15775	1	6.25
GO:0003402	planar cell polarity pathway involved in axis elongation	2	1	0.16	0.15775	1	6.25
GO:0035481	positive regulation of Notch signaling pathway involved in heart induction	2	1	0.16	0.15775	1	6.25
GO:1903244	positive regulation of cardiac muscle hypertrophy in response to stress	2	1	0.16	0.15775	1	6.25
GO:0035177	larval foraging behavior	2	1	0.16	0.15775	1	6.25
GO:0003223	ventricular compact myocardium morphogenesis	2	1	0.16	0.15775	1	6.25
GO:0061360	optic chiasma development	2	1	0.16	0.15775	1	6.25
GO:0061359	regulation of Wnt signaling pathway by Wnt protein secretion	2	1	0.16	0.15775	1	6.25
GO:0035726	common myeloid progenitor cell proliferation	2	1	0.16	0.15775	1	6.25
GO:0044829	positive regulation by host of viral genome replication	2	1	0.16	0.15775	1	6.25
GO:1902074	response to salt	2	1	0.16	0.15775	1	6.25
GO:0033625	positive regulation of integrin activation	2	1	0.16	0.15775	1	6.25
GO:1902006	negative regulation of proline biosynthetic process	2	1	0.16	0.15775	1	6.25
GO:1900365	positive regulation of mRNA polyadenylation	2	1	0.16	0.15775	1	6.25
GO:0002043	blood vessel endothelial cell proliferation involved in sprouting angiogenesis	2	1	0.16	0.15775	1	6.25
GO:0010084	specification of animal organ axis polarity	2	1	0.16	0.15775	1	6.25
GO:0072305	negative regulation of mesenchymal cell apoptotic process involved in metanephric nephron morphogenesis	2	1	0.16	0.15775	1	6.25
GO:0061131	pancreas field specification	2	1	0.16	0.15775	1	6.25
GO:0000335	negative regulation of transposition, DNA-mediated	2	1	0.16	0.15775	1	6.25
GO:0048060	negative gravitaxis	2	1	0.16	0.15775	1	6.25
GO:0035566	regulation of metanephros size	2	1	0.16	0.15775	1	6.25
GO:0035695	mitophagy by induced vacuole formation	2	1	0.16	0.15775	1	6.25
GO:0046832	negative regulation of RNA export from nucleus	2	1	0.16	0.15775	1	6.25
GO:2000078	positive regulation of type B pancreatic cell development	2	1	0.16	0.15775	1	6.25
GO:2000025	regulation of leaf formation	2	1	0.16	0.15775	1	6.25
GO:0072116	pronephros formation	2	1	0.16	0.15775	1	6.25
GO:0039003	pronephric field specification	2	1	0.16	0.15775	1	6.25
GO:0046598	positive regulation of viral entry into host cell	2	1	0.16	0.15775	1	6.25
GO:0072107	positive regulation of ureteric bud formation	2	1	0.16	0.15775	1	6.25
GO:0072108	positive regulation of mesenchymal to epithelial transition involved in metanephros morphogenesis	2	1	0.16	0.15775	1	6.25
GO:0002372	myeloid dendritic cell cytokine production	2	1	0.16	0.15775	1	6.25
GO:0043320	natural killer cell degranulation	2	1	0.16	0.15775	1	6.25
GO:0002315	marginal zone B cell differentiation	2	1	0.16	0.15775	1	6.25
GO:1900215	negative regulation of apoptotic process involved in metanephric collecting duct development	2	1	0.16	0.15775	1	6.25
GO:1900218	negative regulation of apoptotic process involved in metanephric nephron tubule development	2	1	0.16	0.15775	1	6.25
GO:1900248	negative regulation of cytoplasmic translational elongation	2	1	0.16	0.15775	1	6.25
GO:0072208	metanephric smooth muscle tissue development	2	1	0.16	0.15775	1	6.25
GO:0070563	negative regulation of vitamin D receptor signaling pathway	2	1	0.16	0.15775	1	6.25
GO:0043418	homocysteine catabolic process	2	1	0.16	0.15775	1	6.25
GO:0021828	gonadotrophin-releasing hormone neuronal migration to the hypothalamus	2	1	0.16	0.15775	1	6.25
GO:0007489	maintenance of imaginal histoblast diploidy	2	1	0.16	0.15775	1	6.25
GO:0035921	desmosome disassembly	2	1	0.16	0.15775	1	6.25
GO:0032754	positive regulation of interleukin-5 production	2	1	0.16	0.15775	1	6.25
GO:1902285	semaphorin-plexin signaling pathway involved in neuron projection guidance	2	1	0.16	0.15775	1	6.25
GO:1902237	positive regulation of endoplasmic reticulum stress-induced intrinsic apoptotic signaling pathway	2	1	0.16	0.15775	1	6.25
GO:0072560	type B pancreatic cell maturation	2	1	0.16	0.15775	1	6.25
GO:0032897	negative regulation of viral transcription	2	1	0.16	0.15775	1	6.25
GO:0015671	oxygen transport	2	1	0.16	0.15775	1	6.25
GO:0015677	copper ion import	2	1	0.16	0.15775	1	6.25
GO:0021650	vestibulocochlear nerve formation	2	1	0.16	0.15775	1	6.25
GO:0032804	negative regulation of low-density lipoprotein particle receptor catabolic process	2	1	0.16	0.15775	1	6.25
GO:2000187	positive regulation of phosphate transmembrane transport	2	1	0.16	0.15775	1	6.25
GO:2000120	positive regulation of sodium-dependent phosphate transport	2	1	0.16	0.15775	1	6.25
GO:0045794	negative regulation of cell volume	2	1	0.16	0.15775	1	6.25
GO:0030910	olfactory placode formation	2	1	0.16	0.15775	1	6.25
GO:0060083	smooth muscle contraction involved in micturition	2	1	0.16	0.15775	1	6.25
GO:0006097	glyoxylate cycle	2	1	0.16	0.15775	1	6.25
GO:0010523	negative regulation of calcium ion transport into cytosol	2	1	0.16	0.15775	1	6.25
GO:0006065	UDP-glucuronate biosynthetic process	2	1	0.16	0.15775	1	6.25
GO:0015910	long-chain fatty acid import into peroxisome	2	1	0.16	0.15775	1	6.25
GO:0015916	fatty-acyl-CoA transport	2	1	0.16	0.15775	1	6.25
GO:0080181	lateral root branching	2	1	0.16	0.15775	1	6.25
GO:0009207	purine ribonucleoside triphosphate catabolic process	2	1	0.16	0.15775	1	6.25
GO:0098735	positive regulation of the force of heart contraction	2	1	0.16	0.15775	1	6.25
GO:0021941	negative regulation of cerebellar granule cell precursor proliferation	2	1	0.16	0.15775	1	6.25
GO:0002633	positive regulation of granuloma formation	2	1	0.16	0.15775	1	6.25
GO:2000594	positive regulation of metanephric DCT cell differentiation	2	1	0.16	0.15775	1	6.25
GO:2000597	positive regulation of optic nerve formation	2	1	0.16	0.15775	1	6.25
GO:0045578	negative regulation of B cell differentiation	2	1	0.16	0.15775	1	6.25
GO:0032911	negative regulation of transforming growth factor beta1 production	2	1	0.16	0.15775	1	6.25
GO:0071286	cellular response to magnesium ion	2	1	0.16	0.15775	1	6.25
GO:0031161	phosphatidylinositol catabolic process	2	1	0.16	0.15775	1	6.25
GO:0042338	cuticle development involved in collagen and cuticulin-based cuticle molting cycle	2	1	0.16	0.15775	1	6.25
GO:0032904	negative regulation of nerve growth factor production	2	1	0.16	0.15775	1	6.25
GO:0050973	detection of mechanical stimulus involved in equilibrioception	2	1	0.16	0.15775	1	6.25
GO:2000642	negative regulation of early endosome to late endosome transport	2	1	0.16	0.15775	1	6.25
GO:2000647	negative regulation of stem cell proliferation	2	1	0.16	0.15775	1	6.25
GO:0009567	double fertilization forming a zygote and endosperm	2	1	0.16	0.15775	1	6.25
GO:0090191	negative regulation of branching involved in ureteric bud morphogenesis	2	1	0.16	0.15775	1	6.25
GO:0031104	dendrite regeneration	2	1	0.16	0.15775	1	6.25
GO:0045630	positive regulation of T-helper 2 cell differentiation	2	1	0.16	0.15775	1	6.25
GO:0031284	positive regulation of guanylate cyclase activity	2	1	0.16	0.15775	1	6.25
GO:0010999	regulation of eIF2 alpha phosphorylation by heme	2	1	0.16	0.15775	1	6.25
GO:0060468	prevention of polyspermy	2	1	0.16	0.15775	1	6.25
GO:0060486	club cell differentiation	2	1	0.16	0.15775	1	6.25
GO:0036112	medium-chain fatty-acyl-CoA metabolic process	2	1	0.16	0.15775	1	6.25
GO:0036268	swimming	2	1	0.16	0.15775	1	6.25
GO:0006404	RNA import into nucleus	2	1	0.16	0.15775	1	6.25
GO:0006407	rRNA export from nucleus	2	1	0.16	0.15775	1	6.25
GO:0019885	antigen processing and presentation of endogenous peptide antigen via MHC class I	2	1	0.16	0.15775	1	6.25
GO:0071803	positive regulation of podosome assembly	2	1	0.16	0.15775	1	6.25
GO:0097490	sympathetic neuron projection extension	2	1	0.16	0.15775	1	6.25
GO:0097491	sympathetic neuron projection guidance	2	1	0.16	0.15775	1	6.25
GO:1901727	positive regulation of histone deacetylase activity	2	1	0.16	0.15775	1	6.25
GO:0097484	dendrite extension	2	1	0.16	0.15775	1	6.25
GO:0038060	nitric oxide-cGMP-mediated signaling pathway	2	1	0.16	0.15775	1	6.25
GO:0045918	negative regulation of cytolysis	2	1	0.16	0.15775	1	6.25
GO:0009988	cell-cell recognition	32	3	2.63	0.15781	1	1.14068
GO:0035069	larval midgut histolysis	20	2	1.65	0.15782	1	1.21212
GO:0061062	regulation of nematode larval development	47	3	3.87	0.15798	1	0.775194
GO:0002831	regulation of response to biotic stimulus	197	13	16.2	0.15829	1	0.802469
GO:0035966	response to topologically incorrect protein	129	7	10.61	0.15834	1	0.659755
GO:0000038	very long-chain fatty acid metabolic process	31	6	2.55	0.15888	1	2.35294
GO:0048755	branching morphogenesis of a nerve	23	4	1.89	0.15928	1	2.1164
GO:0071577	zinc ion transmembrane transport	24	4	1.97	0.15931	1	2.03046
GO:0045138	nematode male tail tip morphogenesis	17	3	1.4	0.15944	1	2.14286
GO:0071340	skeletal muscle acetylcholine-gated channel clustering	17	3	1.4	0.15944	1	2.14286
GO:0003157	endocardium development	45	5	3.7	0.15953	1	1.35135
GO:0030041	actin filament polymerization	90	8	7.4	0.15974	1	1.08108
GO:0010033	response to organic substance	2985	271	245.54	0.15996	1	1.10369
GO:1903510	mucopolysaccharide metabolic process	99	13	8.14	0.16008	1	1.59705
GO:0060071	Wnt signaling pathway, planar cell polarity pathway	44	6	3.62	0.16098	1	1.65746
GO:0046326	positive regulation of glucose import	26	4	2.14	0.16117	1	1.86916
GO:0030878	thyroid gland development	26	4	2.14	0.16117	1	1.86916
GO:0021527	spinal cord association neuron differentiation	26	4	2.14	0.16117	1	1.86916
GO:2000811	negative regulation of anoikis	26	4	2.14	0.16117	1	1.86916
GO:0021537	telencephalon development	322	29	26.49	0.16151	1	1.09475
GO:0030866	cortical actin cytoskeleton organization	73	8	6	0.1635	1	1.33333
GO:0001945	lymph vessel development	46	11	3.78	0.16418	1	2.91005
GO:0031399	regulation of protein modification process	958	82	78.8	0.16508	1	1.04061
GO:0045685	regulation of glial cell differentiation	83	10	6.83	0.16512	1	1.46413
GO:0044341	sodium-dependent phosphate transport	15	3	1.23	0.16545	1	2.43902
GO:0010737	protein kinase A signaling	15	3	1.23	0.16545	1	2.43902
GO:0070723	response to cholesterol	19	3	1.56	0.16553	1	1.92308
GO:0097202	activation of cysteine-type endopeptidase activity	9	2	0.74	0.16557	1	2.7027
GO:0097206	nephrocyte filtration	9	2	0.74	0.16557	1	2.7027
GO:0042668	auditory receptor cell fate determination	9	2	0.74	0.16557	1	2.7027
GO:0034972	histone H3-R26 methylation	9	2	0.74	0.16557	1	2.7027
GO:0070498	interleukin-1-mediated signaling pathway	9	2	0.74	0.16557	1	2.7027
GO:0051939	gamma-aminobutyric acid import	9	2	0.74	0.16557	1	2.7027
GO:0033540	fatty acid beta-oxidation using acyl-CoA oxidase	9	2	0.74	0.16557	1	2.7027
GO:0043090	amino acid import	9	2	0.74	0.16557	1	2.7027
GO:0090073	positive regulation of protein homodimerization activity	9	2	0.74	0.16557	1	2.7027
GO:0030949	positive regulation of vascular endothelial growth factor receptor signaling pathway	9	2	0.74	0.16557	1	2.7027
GO:0071464	cellular response to hydrostatic pressure	9	2	0.74	0.16557	1	2.7027
GO:0014054	positive regulation of gamma-aminobutyric acid secretion	9	2	0.74	0.16557	1	2.7027
GO:0071294	cellular response to zinc ion	9	2	0.74	0.16557	1	2.7027
GO:0050955	thermoception	9	2	0.74	0.16557	1	2.7027
GO:0006198	cAMP catabolic process	9	2	0.74	0.16557	1	2.7027
GO:0033598	mammary gland epithelial cell proliferation	22	3	1.81	0.16559	1	1.65746
GO:0003215	cardiac right ventricle morphogenesis	23	3	1.89	0.16561	1	1.5873
GO:0051702	biological process involved in interaction with symbiont	36	4	2.96	0.16562	1	1.35135
GO:0009611	response to wounding	796	83	65.48	0.16574	1	1.26756
GO:0000212	meiotic spindle organization	30	3	2.47	0.16574	1	1.21457
GO:0051647	nucleus localization	87	6	7.16	0.16614	1	0.837989
GO:0031571	mitotic G1 DNA damage checkpoint signaling	69	3	5.68	0.16649	1	0.528169
GO:0031346	positive regulation of cell projection organization	233	16	19.17	0.16662	1	0.834637
GO:0016192	vesicle-mediated transport	1708	136	140.49	0.16685	1	0.96804
GO:0050795	regulation of behavior	110	12	9.05	0.16997	1	1.32597
GO:0051646	mitochondrion localization	71	8	5.84	0.17032	1	1.36986
GO:0048661	positive regulation of smooth muscle cell proliferation	76	9	6.25	0.17066	1	1.44
GO:0048675	axon extension	156	21	12.83	0.17115	1	1.63679
GO:0050728	negative regulation of inflammatory response	61	8	5.02	0.17345	1	1.59363
GO:0010557	positive regulation of macromolecule biosynthetic process	1152	97	94.76	0.17379	1	1.02364
GO:0051301	cell division	604	61	49.68	0.17456	1	1.22786
GO:0043434	response to peptide hormone	426	31	35.04	0.17495	1	0.884703
GO:0010942	positive regulation of cell death	526	57	43.27	0.17618	1	1.31731
GO:0055010	ventricular cardiac muscle tissue morphogenesis	44	7	3.62	0.17708	1	1.9337
GO:0008354	germ cell migration	35	5	2.88	0.17757	1	1.73611
GO:0019991	septate junction assembly	27	4	2.22	0.1777	1	1.8018
GO:0007400	neuroblast fate determination	27	4	2.22	0.1777	1	1.8018
GO:0050714	positive regulation of protein secretion	78	8	6.42	0.17778	1	1.24611
GO:1902531	regulation of intracellular signal transduction	1092	86	89.82	0.17787	1	0.95747
GO:0019222	regulation of metabolic process	4501	310	370.24	0.17878	1	0.837295
GO:0048853	forebrain morphogenesis	32	5	2.63	0.18005	1	1.90114
GO:0042595	behavioral response to starvation	18	3	1.48	0.18033	1	2.02703
GO:0003180	aortic valve morphogenesis	18	3	1.48	0.18033	1	2.02703
GO:0035171	lamellocyte differentiation	18	3	1.48	0.18033	1	2.02703
GO:0032495	response to muramyl dipeptide	18	3	1.48	0.18033	1	2.02703
GO:0007629	flight behavior	18	3	1.48	0.18033	1	2.02703
GO:0009822	alkaloid catabolic process	18	3	1.48	0.18033	1	2.02703
GO:0030534	adult behavior	222	29	18.26	0.18053	1	1.58817
GO:0007346	regulation of mitotic cell cycle	596	38	49.02	0.18064	1	0.775194
GO:0043436	oxoacid metabolic process	1048	66	86.2	0.18088	1	0.765661
GO:0042098	T cell proliferation	80	6	6.58	0.18102	1	0.911854
GO:0045664	regulation of neuron differentiation	214	29	17.6	0.18159	1	1.64773
GO:0001822	kidney development	382	39	31.42	0.1832	1	1.24125
GO:0008543	fibroblast growth factor receptor signaling pathway	243	24	19.99	0.18373	1	1.2006
GO:0048147	negative regulation of fibroblast proliferation	37	5	3.04	0.1846	1	1.64474
GO:0006665	sphingolipid metabolic process	120	9	9.87	0.18591	1	0.911854
GO:0001764	neuron migration	185	24	15.22	0.18616	1	1.57687
GO:0070986	left/right axis specification	47	6	3.87	0.18641	1	1.55039
GO:0009582	detection of abiotic stimulus	225	36	18.51	0.18812	1	1.94489
GO:0045665	negative regulation of neuron differentiation	91	12	7.49	0.19255	1	1.60214
GO:0035222	wing disc pattern formation	69	12	5.68	0.19284	1	2.11268
GO:0050789	regulation of biological process	8759	709	720.49	0.19338	1	0.984053
GO:1901019	regulation of calcium ion transmembrane transporter activity	77	17	6.33	0.19367	1	2.68562
GO:0031589	cell-substrate adhesion	211	27	17.36	0.19393	1	1.5553
GO:0060538	skeletal muscle organ development	243	29	19.99	0.19409	1	1.45073
GO:0086001	cardiac muscle cell action potential	52	12	4.28	0.19447	1	2.80374
GO:0001737	establishment of imaginal disc-derived wing hair orientation	34	5	2.8	0.19456	1	1.78571
GO:2000427	positive regulation of apoptotic cell clearance	28	4	2.3	0.19477	1	1.73913
GO:0014047	glutamate secretion	28	4	2.3	0.19477	1	1.73913
GO:0050773	regulation of dendrite development	116	11	9.54	0.19487	1	1.15304
GO:0001704	formation of primary germ layer	193	21	15.88	0.19515	1	1.32242
GO:0050433	regulation of catecholamine secretion	39	8	3.21	0.19525	1	2.49221
GO:0002573	myeloid leukocyte differentiation	115	14	9.46	0.19531	1	1.47992
GO:0003203	endocardial cushion morphogenesis	42	7	3.45	0.19559	1	2.02899
GO:0033559	unsaturated fatty acid metabolic process	108	12	8.88	0.1957	1	1.35135
GO:0008210	estrogen metabolic process	15	4	1.23	0.1958	1	3.25203
GO:0060324	face development	41	6	3.37	0.19583	1	1.78042
GO:0086070	SA node cell to atrial cardiac muscle cell communication	20	4	1.65	0.19591	1	2.42424
GO:0006020	inositol metabolic process	13	3	1.07	0.19602	1	2.80374
GO:0002118	aggressive behavior	42	5	3.45	0.19612	1	1.44928
GO:0003081	regulation of systemic arterial blood pressure by renin-angiotensin	32	4	2.63	0.19617	1	1.52091
GO:0035001	dorsal trunk growth, open tracheal system	10	2	0.82	0.19622	1	2.43902
GO:0060992	response to fungicide	10	2	0.82	0.19622	1	2.43902
GO:0006982	response to lipid hydroperoxide	10	2	0.82	0.19622	1	2.43902
GO:1902042	negative regulation of extrinsic apoptotic signaling pathway via death domain receptors	10	2	0.82	0.19622	1	2.43902
GO:0030240	skeletal muscle thin filament assembly	10	2	0.82	0.19622	1	2.43902
GO:0070593	dendrite self-avoidance	10	2	0.82	0.19622	1	2.43902
GO:2000352	negative regulation of endothelial cell apoptotic process	10	2	0.82	0.19622	1	2.43902
GO:0010114	response to red light	10	2	0.82	0.19622	1	2.43902
GO:0021557	oculomotor nerve development	10	2	0.82	0.19622	1	2.43902
GO:0043249	erythrocyte maturation	10	2	0.82	0.19622	1	2.43902
GO:0015670	carbon dioxide transport	10	2	0.82	0.19622	1	2.43902
GO:0048843	negative regulation of axon extension involved in axon guidance	10	2	0.82	0.19622	1	2.43902
GO:0045725	positive regulation of glycogen biosynthetic process	10	2	0.82	0.19622	1	2.43902
GO:0007512	adult heart development	10	2	0.82	0.19622	1	2.43902
GO:0090190	positive regulation of branching involved in ureteric bud morphogenesis	10	2	0.82	0.19622	1	2.43902
GO:0010917	negative regulation of mitochondrial membrane potential	10	2	0.82	0.19622	1	2.43902
GO:0071872	cellular response to epinephrine stimulus	10	2	0.82	0.19622	1	2.43902
GO:0009609	response to symbiotic bacterium	10	2	0.82	0.19622	1	2.43902
GO:0051451	myoblast migration	10	2	0.82	0.19622	1	2.43902
GO:0033275	actin-myosin filament sliding	24	3	1.97	0.19626	1	1.52284
GO:0043409	negative regulation of MAPK cascade	100	9	8.23	0.19633	1	1.09356
GO:0016055	Wnt signaling pathway	425	41	34.96	0.19732	1	1.17277
GO:0045444	fat cell differentiation	111	13	9.13	0.19827	1	1.42388
GO:0010880	regulation of release of sequestered calcium ion into cytosol by sarcoplasmic reticulum	65	16	5.35	0.1986	1	2.99065
GO:0014003	oligodendrocyte development	54	7	4.44	0.19892	1	1.57658
GO:0008542	visual learning	38	5	3.13	0.19925	1	1.59744
GO:0045216	cell-cell junction organization	171	22	14.07	0.19955	1	1.56361
GO:0019220	regulation of phosphate metabolic process	991	82	81.52	0.20022	1	1.00589
GO:0006402	mRNA catabolic process	281	7	23.11	0.20095	1	0.302899
GO:0001666	response to hypoxia	307	26	25.25	0.20142	1	1.0297
GO:0001504	neurotransmitter uptake	36	5	2.96	0.20168	1	1.68919
GO:0051146	striated muscle cell differentiation	414	36	34.05	0.20171	1	1.05727
GO:0060291	long-term synaptic potentiation	25	4	2.06	0.20171	1	1.94175
GO:0008360	regulation of cell shape	146	16	12.01	0.20182	1	1.33222
GO:0016348	imaginal disc-derived leg joint morphogenesis	19	3	1.56	0.2019	1	1.92308
GO:0035072	ecdysone-mediated induction of salivary gland cell autophagic cell death	19	3	1.56	0.2019	1	1.92308
GO:0003149	membranous septum morphogenesis	19	3	1.56	0.2019	1	1.92308
GO:0060964	regulation of miRNA-mediated gene silencing	19	3	1.56	0.2019	1	1.92308
GO:0002092	positive regulation of receptor internalization	19	3	1.56	0.2019	1	1.92308
GO:0007403	glial cell fate determination	19	3	1.56	0.2019	1	1.92308
GO:0045662	negative regulation of myoblast differentiation	19	3	1.56	0.2019	1	1.92308
GO:0010769	regulation of cell morphogenesis involved in differentiation	92	8	7.57	0.20226	1	1.0568
GO:0007584	response to nutrient	269	27	22.13	0.20232	1	1.22006
GO:0043086	negative regulation of catalytic activity	433	29	35.62	0.20257	1	0.814149
GO:0006936	muscle contraction	323	44	26.57	0.20539	1	1.656
GO:0007399	nervous system development	3354	304	275.89	0.20555	1	1.10189
GO:0018991	oviposition	101	11	8.31	0.20718	1	1.32371
GO:0030334	regulation of cell migration	541	48	44.5	0.20823	1	1.07865
GO:0001501	skeletal system development	587	52	48.28	0.20853	1	1.07705
GO:0030900	forebrain development	559	63	45.98	0.20929	1	1.37016
GO:0021953	central nervous system neuron differentiation	276	31	22.7	0.2093	1	1.36564
GO:0031328	positive regulation of cellular biosynthetic process	1217	101	100.11	0.2099	1	1.00889
GO:0007611	learning or memory	396	59	32.57	0.20991	1	1.81148
GO:0006950	response to stress	3772	274	310.27	0.21138	1	0.883102
GO:0048167	regulation of synaptic plasticity	145	19	11.93	0.21155	1	1.59262
GO:0006024	glycosaminoglycan biosynthetic process	56	7	4.61	0.21197	1	1.51844
GO:0045466	R7 cell differentiation	46	6	3.78	0.21205	1	1.5873
GO:0060439	trachea morphogenesis	29	4	2.39	0.21232	1	1.67364
GO:0051496	positive regulation of stress fiber assembly	29	4	2.39	0.21232	1	1.67364
GO:0050806	positive regulation of synaptic transmission	77	10	6.33	0.21331	1	1.57978
GO:0043269	regulation of ion transport	518	73	42.61	0.21388	1	1.71321
GO:0043627	response to estrogen	91	12	7.49	0.21421	1	1.60214
GO:0008016	regulation of heart contraction	252	42	20.73	0.21459	1	2.02605
GO:0031532	actin cytoskeleton reorganization	87	9	7.16	0.21602	1	1.25698
GO:1901576	organic substance biosynthetic process	4281	291	352.14	0.21709	1	0.826376
GO:0019233	sensory perception of pain	87	10	7.16	0.22075	1	1.39665
GO:0051899	membrane depolarization	70	13	5.76	0.22174	1	2.25694
GO:0001892	embryonic placenta development	105	15	8.64	0.22208	1	1.73611
GO:0035148	tube formation	227	24	18.67	0.22247	1	1.28548
GO:0035909	aorta morphogenesis	33	7	2.71	0.22289	1	2.58303
GO:0035051	cardiocyte differentiation	200	19	16.45	0.22356	1	1.15502
GO:0035338	long-chain fatty-acyl-CoA biosynthetic process	20	3	1.65	0.22402	1	1.81818
GO:0003198	epithelial to mesenchymal transition involved in endocardial cushion formation	20	3	1.65	0.22402	1	1.81818
GO:0061331	epithelial cell proliferation involved in Malpighian tubule morphogenesis	20	3	1.65	0.22402	1	1.81818
GO:0046621	negative regulation of organ growth	20	3	1.65	0.22402	1	1.81818
GO:0015879	carnitine transport	20	3	1.65	0.22402	1	1.81818
GO:0006007	glucose catabolic process	20	3	1.65	0.22402	1	1.81818
GO:0007521	muscle cell fate determination	20	3	1.65	0.22402	1	1.81818
GO:0042307	positive regulation of protein import into nucleus	20	3	1.65	0.22402	1	1.81818
GO:0045672	positive regulation of osteoclast differentiation	20	3	1.65	0.22402	1	1.81818
GO:0051099	positive regulation of binding	132	23	10.86	0.22414	1	2.11786
GO:0035282	segmentation	309	36	25.42	0.22457	1	1.41621
GO:0071214	cellular response to abiotic stimulus	361	38	29.69	0.22526	1	1.27989
GO:0050770	regulation of axonogenesis	145	15	11.93	0.2254	1	1.25733
GO:0045184	establishment of protein localization	1234	76	101.5	0.22562	1	0.748768
GO:0030154	cell differentiation	4461	363	366.95	0.22571	1	0.989236
GO:0050909	sensory perception of taste	49	12	4.03	0.22573	1	2.97767
GO:0005976	polysaccharide metabolic process	160	21	13.16	0.22574	1	1.59574
GO:0050953	sensory perception of light stimulus	128	17	10.53	0.22585	1	1.61443
GO:0033157	regulation of intracellular protein transport	129	17	10.61	0.22588	1	1.60226
GO:0016525	negative regulation of angiogenesis	50	6	4.11	0.22611	1	1.45985
GO:0002521	leukocyte differentiation	259	27	21.3	0.22613	1	1.26761
GO:0061371	determination of heart left/right asymmetry	148	17	12.17	0.2263	1	1.39688
GO:0021554	optic nerve development	29	7	2.39	0.22642	1	2.92887
GO:0021517	ventral spinal cord development	83	11	6.83	0.22655	1	1.61054
GO:0048737	imaginal disc-derived appendage development	277	26	22.79	0.22659	1	1.14085
GO:0007431	salivary gland development	146	16	12.01	0.2266	1	1.33222
GO:0051962	positive regulation of nervous system development	257	25	21.14	0.22663	1	1.18259
GO:0007306	eggshell chorion assembly	63	8	5.18	0.22667	1	1.5444
GO:0010633	negative regulation of epithelial cell migration	64	9	5.26	0.22668	1	1.71103
GO:0003183	mitral valve morphogenesis	17	4	1.4	0.22671	1	2.85714
GO:0035290	trunk segmentation	8	3	0.66	0.22675	1	4.54545
GO:0001825	blastocyst formation	33	5	2.71	0.22676	1	1.84502
GO:0061102	stomach neuroendocrine cell differentiation	10	3	0.82	0.22678	1	3.65854
GO:0043506	regulation of JUN kinase activity	36	5	2.96	0.22681	1	1.68919
GO:1900180	regulation of protein localization to nucleus	37	5	3.04	0.22682	1	1.64474
GO:0032354	response to follicle-stimulating hormone	25	4	2.06	0.22683	1	1.94175
GO:0048528	post-embryonic root development	14	3	1.15	0.22684	1	2.6087
GO:2000351	regulation of endothelial cell apoptotic process	27	4	2.22	0.22686	1	1.8018
GO:0048757	pigment granule maturation	15	3	1.23	0.22686	1	2.43902
GO:0021535	cell migration in hindbrain	16	3	1.32	0.22687	1	2.27273
GO:0035787	cell migration involved in kidney development	4	2	0.33	0.22688	1	6.06061
GO:0007380	specification of segmental identity, head	4	2	0.33	0.22688	1	6.06061
GO:1901018	positive regulation of potassium ion transmembrane transporter activity	6	2	0.49	0.22691	1	4.08163
GO:2001236	regulation of extrinsic apoptotic signaling pathway	122	13	10.04	0.22691	1	1.29482
GO:0039022	pronephric duct development	8	2	0.66	0.22694	1	3.0303
GO:0018119	peptidyl-cysteine S-nitrosylation	9	2	0.74	0.22695	1	2.7027
GO:0042692	muscle cell differentiation	543	53	44.67	0.22697	1	1.18648
GO:0046514	ceramide catabolic process	10	2	0.82	0.22697	1	2.43902
GO:0098581	detection of external biotic stimulus	11	2	0.9	0.22698	1	2.22222
GO:0001771	immunological synapse formation	3	1	0.25	0.22704	1	4
GO:0031587	positive regulation of inositol 1,4,5-trisphosphate-sensitive calcium-release channel activity	3	1	0.25	0.22704	1	4
GO:0034633	retinol transport	3	1	0.25	0.22704	1	4
GO:0001896	autolysis	3	1	0.25	0.22704	1	4
GO:0051211	anisotropic cell growth	3	1	0.25	0.22704	1	4
GO:0097120	receptor localization to synapse	3	1	0.25	0.22704	1	4
GO:0060743	epithelial cell maturation involved in prostate gland development	3	1	0.25	0.22704	1	4
GO:0014718	positive regulation of satellite cell activation involved in skeletal muscle regeneration	3	1	0.25	0.22704	1	4
GO:2001171	positive regulation of ATP biosynthetic process	3	1	0.25	0.22704	1	4
GO:0071966	fungal-type cell wall polysaccharide metabolic process	3	1	0.25	0.22704	1	4
GO:2001256	regulation of store-operated calcium entry	3	1	0.25	0.22704	1	4
GO:0003358	noradrenergic neuron development	3	1	0.25	0.22704	1	4
GO:0003359	noradrenergic neuron fate commitment	3	1	0.25	0.22704	1	4
GO:0006621	protein retention in ER lumen	3	1	0.25	0.22704	1	4
GO:0061090	positive regulation of sequestering of zinc ion	3	1	0.25	0.22704	1	4
GO:0051660	establishment of centrosome localization	3	1	0.25	0.22704	1	4
GO:0015015	heparan sulfate proteoglycan biosynthetic process, enzymatic modification	3	1	0.25	0.22704	1	4
GO:0003136	negative regulation of heart induction by canonical Wnt signaling pathway	3	1	0.25	0.22704	1	4
GO:0072095	regulation of branch elongation involved in ureteric bud branching	3	1	0.25	0.22704	1	4
GO:1900074	negative regulation of neuromuscular synaptic transmission	3	1	0.25	0.22704	1	4
GO:0003289	atrial septum primum morphogenesis	3	1	0.25	0.22704	1	4
GO:0006967	positive regulation of antifungal peptide biosynthetic process	3	1	0.25	0.22704	1	4
GO:0006933	negative regulation of cell adhesion involved in substrate-bound cell migration	3	1	0.25	0.22704	1	4
GO:0070445	regulation of oligodendrocyte progenitor proliferation	3	1	0.25	0.22704	1	4
GO:0070194	synaptonemal complex disassembly	3	1	0.25	0.22704	1	4
GO:0035880	embryonic nail plate morphogenesis	3	1	0.25	0.22704	1	4
GO:0010021	amylopectin biosynthetic process	3	1	0.25	0.22704	1	4
GO:0010045	response to nickel cation	3	1	0.25	0.22704	1	4
GO:0010034	response to acetate	3	1	0.25	0.22704	1	4
GO:0046722	lactic acid secretion	3	1	0.25	0.22704	1	4
GO:0061100	lung neuroendocrine cell differentiation	3	1	0.25	0.22704	1	4
GO:0061103	carotid body glomus cell differentiation	3	1	0.25	0.22704	1	4
GO:0061104	adrenal chromaffin cell differentiation	3	1	0.25	0.22704	1	4
GO:0035502	metanephric part of ureteric bud development	3	1	0.25	0.22704	1	4
GO:0035694	mitochondrial protein catabolic process	3	1	0.25	0.22704	1	4
GO:0072197	ureter morphogenesis	3	1	0.25	0.22704	1	4
GO:2000081	positive regulation of canonical Wnt signaling pathway involved in controlling type B pancreatic cell proliferation	3	1	0.25	0.22704	1	4
GO:0032489	regulation of Cdc42 protein signal transduction	3	1	0.25	0.22704	1	4
GO:0008627	intrinsic apoptotic signaling pathway in response to osmotic stress	3	1	0.25	0.22704	1	4
GO:0046541	saliva secretion	3	1	0.25	0.22704	1	4
GO:0072284	metanephric S-shaped body morphogenesis	3	1	0.25	0.22704	1	4
GO:0009061	anaerobic respiration	3	1	0.25	0.22704	1	4
GO:0007342	fusion of sperm to egg plasma membrane involved in single fertilization	3	1	0.25	0.22704	1	4
GO:0030836	positive regulation of actin filament depolymerization	3	1	0.25	0.22704	1	4
GO:0032227	negative regulation of synaptic transmission, dopaminergic	3	1	0.25	0.22704	1	4
GO:0015843	methylammonium transport	3	1	0.25	0.22704	1	4
GO:0000715	nucleotide-excision repair, DNA damage recognition	3	1	0.25	0.22704	1	4
GO:0007496	anterior midgut development	3	1	0.25	0.22704	1	4
GO:0070676	intralumenal vesicle formation	3	1	0.25	0.22704	1	4
GO:0030579	ubiquitin-dependent SMAD protein catabolic process	3	1	0.25	0.22704	1	4
GO:0032753	positive regulation of interleukin-4 production	3	1	0.25	0.22704	1	4
GO:0032757	positive regulation of interleukin-8 production	3	1	0.25	0.22704	1	4
GO:0048105	establishment of body hair planar orientation	3	1	0.25	0.22704	1	4
GO:0050862	positive regulation of T cell receptor signaling pathway	3	1	0.25	0.22704	1	4
GO:0007258	JUN phosphorylation	3	1	0.25	0.22704	1	4
GO:0050872	white fat cell differentiation	3	1	0.25	0.22704	1	4
GO:0031036	myosin II filament assembly	3	1	0.25	0.22704	1	4
GO:0090096	positive regulation of metanephric cap mesenchymal cell proliferation	3	1	0.25	0.22704	1	4
GO:0009449	gamma-aminobutyric acid biosynthetic process	3	1	0.25	0.22704	1	4
GO:1902805	positive regulation of synaptic vesicle transport	3	1	0.25	0.22704	1	4
GO:0090038	negative regulation of protein kinase C signaling	3	1	0.25	0.22704	1	4
GO:0010887	negative regulation of cholesterol storage	3	1	0.25	0.22704	1	4
GO:0048733	sebaceous gland development	3	1	0.25	0.22704	1	4
GO:0034392	negative regulation of smooth muscle cell apoptotic process	3	1	0.25	0.22704	1	4
GO:0071359	cellular response to dsRNA	3	1	0.25	0.22704	1	4
GO:0019367	fatty acid elongation, saturated fatty acid	3	1	0.25	0.22704	1	4
GO:0048842	positive regulation of axon extension involved in axon guidance	3	1	0.25	0.22704	1	4
GO:0071492	cellular response to UV-A	3	1	0.25	0.22704	1	4
GO:0006021	inositol biosynthetic process	3	1	0.25	0.22704	1	4
GO:0034474	U2 snRNA 3'-end processing	3	1	0.25	0.22704	1	4
GO:1902608	positive regulation of large conductance calcium-activated potassium channel activity	3	1	0.25	0.22704	1	4
GO:2000812	regulation of barbed-end actin filament capping	3	1	0.25	0.22704	1	4
GO:0010666	positive regulation of cardiac muscle cell apoptotic process	3	1	0.25	0.22704	1	4
GO:0009742	brassinosteroid mediated signaling pathway	3	1	0.25	0.22704	1	4
GO:0048697	positive regulation of collateral sprouting in absence of injury	3	1	0.25	0.22704	1	4
GO:2000553	positive regulation of T-helper 2 cell cytokine production	3	1	0.25	0.22704	1	4
GO:0034116	positive regulation of heterotypic cell-cell adhesion	3	1	0.25	0.22704	1	4
GO:0036371	protein localization to T-tubule	3	1	0.25	0.22704	1	4
GO:0036376	sodium ion export across plasma membrane	3	1	0.25	0.22704	1	4
GO:0032929	negative regulation of superoxide anion generation	3	1	0.25	0.22704	1	4
GO:0036309	protein localization to M-band	3	1	0.25	0.22704	1	4
GO:0071259	cellular response to magnetism	3	1	0.25	0.22704	1	4
GO:0019227	neuronal action potential propagation	3	1	0.25	0.22704	1	4
GO:0060340	positive regulation of type I interferon-mediated signaling pathway	3	1	0.25	0.22704	1	4
GO:0060490	lateral sprouting involved in lung morphogenesis	3	1	0.25	0.22704	1	4
GO:0060488	orthogonal dichotomous subdivision of terminal units involved in lung branching morphogenesis	3	1	0.25	0.22704	1	4
GO:0060489	planar dichotomous subdivision of terminal units involved in lung branching morphogenesis	3	1	0.25	0.22704	1	4
GO:0022007	convergent extension involved in neural plate elongation	3	1	0.25	0.22704	1	4
GO:0010928	regulation of auxin mediated signaling pathway	3	1	0.25	0.22704	1	4
GO:0060165	regulation of timing of subpallium neuron differentiation	3	1	0.25	0.22704	1	4
GO:0060118	vestibular receptor cell development	3	1	0.25	0.22704	1	4
GO:0071502	cellular response to temperature stimulus	3	1	0.25	0.22704	1	4
GO:0021889	olfactory bulb interneuron differentiation	23	2	1.89	0.22716	1	1.0582
GO:0016333	morphogenesis of follicular epithelium	47	6	3.87	0.22717	1	1.55039
GO:0021978	telencephalon regionalization	27	2	2.22	0.22722	1	0.900901
GO:0050884	neuromuscular process controlling posture	15	3	1.23	0.22728	1	2.43902
GO:0003266	regulation of secondary heart field cardioblast proliferation	28	4	2.3	0.2273	1	1.73913
GO:0061370	testosterone biosynthetic process	11	2	0.9	0.22748	1	2.22222
GO:0061303	cornea development in camera-type eye	11	2	0.9	0.22748	1	2.22222
GO:0018401	peptidyl-proline hydroxylation to 4-hydroxy-L-proline	11	2	0.9	0.22748	1	2.22222
GO:0010099	regulation of photomorphogenesis	11	2	0.9	0.22748	1	2.22222
GO:0035646	endosome to melanosome transport	11	2	0.9	0.22748	1	2.22222
GO:0030206	chondroitin sulfate biosynthetic process	11	2	0.9	0.22748	1	2.22222
GO:0015886	heme transport	11	2	0.9	0.22748	1	2.22222
GO:1902178	fibroblast growth factor receptor apoptotic signaling pathway	11	2	0.9	0.22748	1	2.22222
GO:0021531	spinal cord radial glial cell differentiation	11	2	0.9	0.22748	1	2.22222
GO:0032876	negative regulation of DNA endoreduplication	11	2	0.9	0.22748	1	2.22222
GO:0048791	calcium ion-regulated exocytosis of neurotransmitter	11	2	0.9	0.22748	1	2.22222
GO:0042053	regulation of dopamine metabolic process	11	2	0.9	0.22748	1	2.22222
GO:0071498	cellular response to fluid shear stress	11	2	0.9	0.22748	1	2.22222
GO:0060005	vestibular reflex	11	2	0.9	0.22748	1	2.22222
GO:0051085	chaperone cofactor-dependent protein refolding	11	2	0.9	0.22748	1	2.22222
GO:0007630	jump response	11	2	0.9	0.22748	1	2.22222
GO:0006636	unsaturated fatty acid biosynthetic process	28	3	2.3	0.2276	1	1.30435
GO:0008306	associative learning	117	15	9.62	0.22766	1	1.55925
GO:0072521	purine-containing compound metabolic process	409	27	33.64	0.22842	1	0.802616
GO:0009744	response to sucrose	40	5	3.29	0.22964	1	1.51976
GO:1901215	negative regulation of neuron death	162	16	13.33	0.22974	1	1.2003
GO:0034470	ncRNA processing	285	9	23.44	0.22985	1	0.383959
GO:0051597	response to methylmercury	30	4	2.47	0.23029	1	1.61943
GO:0060828	regulation of canonical Wnt signaling pathway	210	17	17.27	0.23115	1	0.984366
GO:0022613	ribonucleoprotein complex biogenesis	351	6	28.87	0.23143	1	0.207828
GO:0042462	eye photoreceptor cell development	161	27	13.24	0.23255	1	2.03927
GO:0002684	positive regulation of immune system process	447	32	36.77	0.23334	1	0.870275
GO:0031324	negative regulation of cellular metabolic process	1533	116	126.1	0.23405	1	0.919905
GO:0007596	blood coagulation	500	50	41.13	0.23499	1	1.21566
GO:0006796	phosphate-containing compound metabolic process	2386	175	196.26	0.23504	1	0.891674
GO:0007528	neuromuscular junction development	222	30	18.26	0.23949	1	1.64294
GO:0034332	adherens junction organization	71	8	5.84	0.2397	1	1.36986
GO:0019725	cellular homeostasis	595	61	48.94	0.24194	1	1.24642
GO:0045786	negative regulation of cell cycle	566	24	46.56	0.24215	1	0.515464
GO:0007631	feeding behavior	155	16	12.75	0.24439	1	1.2549
GO:0007435	salivary gland morphogenesis	135	14	11.1	0.24459	1	1.26126
GO:0070542	response to fatty acid	48	6	3.95	0.24507	1	1.51899
GO:0010508	positive regulation of autophagy	50	9	4.11	0.24509	1	2.18978
GO:0007398	ectoderm development	41	5	3.37	0.24531	1	1.48368
GO:0030217	T cell differentiation	119	14	9.79	0.24537	1	1.43003
GO:0019229	regulation of vasoconstriction	47	8	3.87	0.2454	1	2.06718
GO:0050805	negative regulation of synaptic transmission	75	10	6.17	0.24553	1	1.62075
GO:0060413	atrial septum morphogenesis	24	4	1.97	0.24628	1	2.03046
GO:0043114	regulation of vascular permeability	30	4	2.47	0.24648	1	1.61943
GO:0035099	hemocyte migration	21	3	1.73	0.24659	1	1.7341
GO:0051894	positive regulation of focal adhesion assembly	21	3	1.73	0.24659	1	1.7341
GO:0033209	tumor necrosis factor-mediated signaling pathway	21	3	1.73	0.24659	1	1.7341
GO:0010226	response to lithium ion	21	3	1.73	0.24659	1	1.7341
GO:0048711	positive regulation of astrocyte differentiation	21	3	1.73	0.24659	1	1.7341
GO:0050910	detection of mechanical stimulus involved in sensory perception of sound	21	3	1.73	0.24659	1	1.7341
GO:0060174	limb bud formation	21	3	1.73	0.24659	1	1.7341
GO:0001657	ureteric bud development	87	11	7.16	0.24742	1	1.53631
GO:0090303	positive regulation of wound healing	64	9	5.26	0.24747	1	1.71103
GO:0030216	keratinocyte differentiation	73	9	6	0.24784	1	1.5
GO:0048873	homeostasis of number of cells within a tissue	39	5	3.21	0.24844	1	1.55763
GO:0046329	negative regulation of JNK cascade	42	5	3.45	0.24856	1	1.44928
GO:0045454	cell redox homeostasis	31	4	2.55	0.24861	1	1.56863
GO:0060325	face morphogenesis	31	4	2.55	0.24861	1	1.56863
GO:0031396	regulation of protein ubiquitination	156	8	12.83	0.24914	1	0.623539
GO:0051092	positive regulation of NF-kappaB transcription factor activity	73	8	6	0.25017	1	1.33333
GO:0048856	anatomical structure development	7142	561	587.48	0.25271	1	0.954926
GO:0055074	calcium ion homeostasis	228	34	18.75	0.25426	1	1.81333
GO:0071773	cellular response to BMP stimulus	161	19	13.24	0.25745	1	1.43505
GO:1901216	positive regulation of neuron death	68	10	5.59	0.25791	1	1.78891
GO:0017158	regulation of calcium ion-dependent exocytosis	44	7	3.62	0.25825	1	1.9337
GO:0048935	peripheral nervous system neuron development	36	6	2.96	0.25836	1	2.02703
GO:0007386	compartment pattern specification	27	5	2.22	0.25845	1	2.25225
GO:0003272	endocardial cushion formation	32	5	2.63	0.25859	1	1.90114
GO:0009912	auditory receptor cell fate commitment	21	4	1.73	0.25862	1	2.31214
GO:0048664	neuron fate determination	21	4	1.73	0.25862	1	2.31214
GO:0007501	mesodermal cell fate specification	42	5	3.45	0.25886	1	1.44928
GO:0010955	negative regulation of protein processing	23	3	1.89	0.259	1	1.5873
GO:0055016	hypochord development	12	2	0.99	0.25904	1	2.0202
GO:0003273	cell migration involved in endocardial cushion formation	12	2	0.99	0.25904	1	2.0202
GO:0035277	spiracle morphogenesis, open tracheal system	12	2	0.99	0.25904	1	2.0202
GO:0035212	cell competition in a multicellular organism	12	2	0.99	0.25904	1	2.0202
GO:0061346	planar cell polarity pathway involved in heart morphogenesis	12	2	0.99	0.25904	1	2.0202
GO:0035584	calcium-mediated signaling using intracellular calcium source	12	2	0.99	0.25904	1	2.0202
GO:0035626	juvenile hormone mediated signaling pathway	12	2	0.99	0.25904	1	2.0202
GO:0010310	regulation of hydrogen peroxide metabolic process	12	2	0.99	0.25904	1	2.0202
GO:0007394	dorsal closure, elongation of leading edge cells	12	2	0.99	0.25904	1	2.0202
GO:0046628	positive regulation of insulin receptor signaling pathway	12	2	0.99	0.25904	1	2.0202
GO:0021861	forebrain radial glial cell differentiation	12	2	0.99	0.25904	1	2.0202
GO:0021555	midbrain-hindbrain boundary morphogenesis	12	2	0.99	0.25904	1	2.0202
GO:0021559	trigeminal nerve development	12	2	0.99	0.25904	1	2.0202
GO:0010839	negative regulation of keratinocyte proliferation	12	2	0.99	0.25904	1	2.0202
GO:0045821	positive regulation of glycolytic process	12	2	0.99	0.25904	1	2.0202
GO:0071786	endoplasmic reticulum tubular network organization	12	2	0.99	0.25904	1	2.0202
GO:0009624	response to nematode	12	2	0.99	0.25904	1	2.0202
GO:0006885	regulation of pH	57	4	4.69	0.2596	1	0.852878
GO:2000027	regulation of animal organ morphogenesis	167	18	13.74	0.25964	1	1.31004
GO:0034645	cellular macromolecule biosynthetic process	1037	66	85.3	0.25975	1	0.77374
GO:0060441	epithelial tube branching involved in lung morphogenesis	62	8	5.1	0.26045	1	1.56863
GO:1900087	positive regulation of G1/S transition of mitotic cell cycle	42	5	3.45	0.26125	1	1.44928
GO:0048741	skeletal muscle fiber development	42	5	3.45	0.26125	1	1.44928
GO:0051591	response to cAMP	73	7	6	0.26157	1	1.16667
GO:0007626	locomotory behavior	318	35	26.16	0.26467	1	1.33792
GO:0022416	chaeta development	92	14	7.57	0.26506	1	1.84941
GO:0098742	cell-cell adhesion via plasma-membrane adhesion molecules	104	10	8.55	0.26719	1	1.16959
GO:0006910	phagocytosis, recognition	56	6	4.61	0.26721	1	1.30152
GO:0001569	branching involved in blood vessel morphogenesis	32	4	2.63	0.26723	1	1.52091
GO:0043552	positive regulation of phosphatidylinositol 3-kinase activity	32	4	2.63	0.26723	1	1.52091
GO:0051952	regulation of amine transport	83	13	6.83	0.26728	1	1.90337
GO:0010975	regulation of neuron projection development	390	33	32.08	0.26746	1	1.02868
GO:0060977	coronary vasculature morphogenesis	65	5	5.35	0.26812	1	0.934579
GO:0035214	eye-antennal disc development	58	9	4.77	0.26814	1	1.88679
GO:0007612	learning	188	22	15.46	0.26857	1	1.42303
GO:0035159	regulation of tube length, open tracheal system	22	3	1.81	0.26948	1	1.65746
GO:0035188	hatching	22	3	1.81	0.26948	1	1.65746
GO:0071372	cellular response to follicle-stimulating hormone stimulus	22	3	1.81	0.26948	1	1.65746
GO:0006725	cellular aromatic compound metabolic process	4525	257	372.21	0.26984	1	0.69047
GO:0009617	response to bacterium	493	38	40.55	0.27108	1	0.937115
GO:0009636	response to toxic substance	213	17	17.52	0.27433	1	0.97032
GO:0010243	response to organonitrogen compound	974	104	80.12	0.27441	1	1.29805
GO:0050790	regulation of catalytic activity	1362	102	112.03	0.27639	1	0.91047
GO:0045595	regulation of cell differentiation	1116	92	91.8	0.27823	1	1.00218
GO:0031667	response to nutrient levels	526	47	43.27	0.28364	1	1.0862
GO:0030178	negative regulation of Wnt signaling pathway	176	14	14.48	0.28408	1	0.966851
GO:0007173	epidermal growth factor receptor signaling pathway	220	15	18.1	0.28439	1	0.828729
GO:0048523	negative regulation of cellular process	3713	280	305.42	0.28568	1	0.91677
GO:0042574	retinal metabolic process	33	4	2.71	0.28608	1	1.47601
GO:0035118	embryonic pectoral fin morphogenesis	33	4	2.71	0.28608	1	1.47601
GO:0030713	ovarian follicle cell stalk formation	33	4	2.71	0.28608	1	1.47601
GO:0048146	positive regulation of fibroblast proliferation	33	4	2.71	0.28608	1	1.47601
GO:0007088	regulation of mitotic nuclear division	143	12	11.76	0.28666	1	1.02041
GO:0003007	heart morphogenesis	390	48	32.08	0.28735	1	1.49626
GO:0042490	mechanoreceptor differentiation	154	24	12.67	0.28824	1	1.89424
GO:0009584	detection of visible light	110	16	9.05	0.28846	1	1.76796
GO:0060993	kidney morphogenesis	99	15	8.14	0.28849	1	1.84275
GO:0097190	apoptotic signaling pathway	525	40	43.18	0.28899	1	0.926355
GO:0007552	metamorphosis	368	35	30.27	0.28923	1	1.15626
GO:0042386	hemocyte differentiation	54	11	4.44	0.28933	1	2.47748
GO:0007591	molting cycle, chitin-based cuticle	42	8	3.45	0.28933	1	2.31884
GO:0010799	regulation of peptidyl-threonine phosphorylation	43	10	3.54	0.28935	1	2.82486
GO:0002790	peptide secretion	211	23	17.36	0.28952	1	1.32488
GO:0001919	regulation of receptor recycling	29	6	2.39	0.28967	1	2.51046
GO:0098609	cell-cell adhesion	410	37	33.73	0.28977	1	1.09695
GO:0022410	circadian sleep/wake cycle process	37	7	3.04	0.28991	1	2.30263
GO:0006721	terpenoid metabolic process	112	13	9.21	0.28994	1	1.41151
GO:0021546	rhombomere development	30	6	2.47	0.29	1	2.42915
GO:0048485	sympathetic nervous system development	18	4	1.48	0.29006	1	2.7027
GO:0046984	regulation of hemoglobin biosynthetic process	5	2	0.41	0.29043	1	4.87805
GO:0003337	mesenchymal to epithelial transition involved in metanephros morphogenesis	6	2	0.49	0.29045	1	4.08163
GO:0042439	ethanolamine-containing compound metabolic process	7	2	0.58	0.29047	1	3.44828
GO:0060080	inhibitory postsynaptic potential	8	2	0.66	0.29049	1	3.0303
GO:0042417	dopamine metabolic process	53	10	4.36	0.29049	1	2.29358
GO:0036293	response to decreased oxygen levels	313	27	25.75	0.29051	1	1.04854
GO:0042088	T-helper 1 type immune response	9	2	0.74	0.29051	1	2.7027
GO:0039021	pronephric glomerulus development	10	2	0.82	0.29053	1	2.43902
GO:0045061	thymic T cell selection	12	2	0.99	0.29056	1	2.0202
GO:0060595	fibroblast growth factor receptor signaling pathway involved in mammary gland specification	13	2	1.07	0.29063	1	1.86916
GO:0014850	response to muscle activity	13	2	1.07	0.29063	1	1.86916
GO:0060527	prostate epithelial cord arborization involved in prostate glandular acinus morphogenesis	13	2	1.07	0.29063	1	1.86916
GO:0060667	branch elongation involved in salivary gland morphogenesis	13	2	1.07	0.29063	1	1.86916
GO:0060615	mammary gland bud formation	13	2	1.07	0.29063	1	1.86916
GO:0035469	determination of pancreatic left/right asymmetry	13	2	1.07	0.29063	1	1.86916
GO:0046325	negative regulation of glucose import	13	2	1.07	0.29063	1	1.86916
GO:0060915	mesenchymal cell differentiation involved in lung development	13	2	1.07	0.29063	1	1.86916
GO:0045046	protein import into peroxisome membrane	13	2	1.07	0.29063	1	1.86916
GO:0035602	fibroblast growth factor receptor signaling pathway involved in negative regulation of apoptotic process in bone marrow cell	13	2	1.07	0.29063	1	1.86916
GO:0035603	fibroblast growth factor receptor signaling pathway involved in hemopoiesis	13	2	1.07	0.29063	1	1.86916
GO:0035604	fibroblast growth factor receptor signaling pathway involved in positive regulation of cell proliferation in bone marrow	13	2	1.07	0.29063	1	1.86916
GO:0040026	positive regulation of vulval development	13	2	1.07	0.29063	1	1.86916
GO:0060025	regulation of synaptic activity	13	2	1.07	0.29063	1	1.86916
GO:0051014	actin filament severing	13	2	1.07	0.29063	1	1.86916
GO:0097011	cellular response to granulocyte macrophage colony-stimulating factor stimulus	13	2	1.07	0.29063	1	1.86916
GO:0098586	cellular response to virus	13	2	1.07	0.29063	1	1.86916
GO:0010940	positive regulation of necrotic cell death	13	2	1.07	0.29063	1	1.86916
GO:0038033	positive regulation of endothelial cell chemotaxis by VEGF-activated vascular endothelial growth factor receptor signaling pathway	4	1	0.33	0.29064	1	3.0303
GO:1901873	regulation of post-translational protein modification	4	1	0.33	0.29064	1	3.0303
GO:0098901	regulation of cardiac muscle cell action potential	4	1	0.33	0.29064	1	3.0303
GO:0097151	positive regulation of inhibitory postsynaptic potential	4	1	0.33	0.29064	1	3.0303
GO:0016480	negative regulation of transcription by RNA polymerase III	4	1	0.33	0.29064	1	3.0303
GO:0006771	riboflavin metabolic process	4	1	0.33	0.29064	1	3.0303
GO:0086046	membrane depolarization during SA node cell action potential	4	1	0.33	0.29064	1	3.0303
GO:0014894	response to denervation involved in regulation of muscle adaptation	4	1	0.33	0.29064	1	3.0303
GO:1901673	regulation of mitotic spindle assembly	4	1	0.33	0.29064	1	3.0303
GO:0046083	adenine metabolic process	4	1	0.33	0.29064	1	3.0303
GO:0001661	conditioned taste aversion	4	1	0.33	0.29064	1	3.0303
GO:0014809	regulation of skeletal muscle contraction by regulation of release of sequestered calcium ion	4	1	0.33	0.29064	1	3.0303
GO:0006581	acetylcholine catabolic process	4	1	0.33	0.29064	1	3.0303
GO:0051594	detection of glucose	4	1	0.33	0.29064	1	3.0303
GO:0034975	protein folding in endoplasmic reticulum	4	1	0.33	0.29064	1	3.0303
GO:0006535	cysteine biosynthetic process from serine	4	1	0.33	0.29064	1	3.0303
GO:0070094	positive regulation of glucagon secretion	4	1	0.33	0.29064	1	3.0303
GO:0003330	regulation of extracellular matrix constituent secretion	4	1	0.33	0.29064	1	3.0303
GO:0044335	canonical Wnt signaling pathway involved in neural crest cell differentiation	4	1	0.33	0.29064	1	3.0303
GO:0060678	dichotomous subdivision of terminal units involved in ureteric bud branching	4	1	0.33	0.29064	1	3.0303
GO:0035372	protein localization to microtubule	4	1	0.33	0.29064	1	3.0303
GO:0035332	positive regulation of hippo signaling	4	1	0.33	0.29064	1	3.0303
GO:0061003	positive regulation of dendritic spine morphogenesis	4	1	0.33	0.29064	1	3.0303
GO:0030046	parallel actin filament bundle assembly	4	1	0.33	0.29064	1	3.0303
GO:0038109	Kit signaling pathway	4	1	0.33	0.29064	1	3.0303
GO:0070315	G1 to G0 transition involved in cell differentiation	4	1	0.33	0.29064	1	3.0303
GO:0060907	positive regulation of macrophage cytokine production	4	1	0.33	0.29064	1	3.0303
GO:0061381	cell migration in diencephalon	4	1	0.33	0.29064	1	3.0303
GO:0061374	mammillothalamic axonal tract development	4	1	0.33	0.29064	1	3.0303
GO:0061379	inferior colliculus development	4	1	0.33	0.29064	1	3.0303
GO:0044861	protein transport into plasma membrane raft	4	1	0.33	0.29064	1	3.0303
GO:0018125	peptidyl-cysteine methylation	4	1	0.33	0.29064	1	3.0303
GO:0061158	3'-UTR-mediated mRNA destabilization	4	1	0.33	0.29064	1	3.0303
GO:0010040	response to iron(II) ion	4	1	0.33	0.29064	1	3.0303
GO:0048076	regulation of compound eye pigmentation	4	1	0.33	0.29064	1	3.0303
GO:0072179	nephric duct formation	4	1	0.33	0.29064	1	3.0303
GO:0072149	podocyte cell fate commitment	4	1	0.33	0.29064	1	3.0303
GO:0008612	peptidyl-lysine modification to peptidyl-hypusine	4	1	0.33	0.29064	1	3.0303
GO:0072267	metanephric capsule specification	4	1	0.33	0.29064	1	3.0303
GO:0000103	sulfate assimilation	4	1	0.33	0.29064	1	3.0303
GO:0072289	metanephric nephron tubule formation	4	1	0.33	0.29064	1	3.0303
GO:0007385	specification of segmental identity, abdomen	4	1	0.33	0.29064	1	3.0303
GO:0010430	fatty acid omega-oxidation	4	1	0.33	0.29064	1	3.0303
GO:0015801	aromatic amino acid transport	4	1	0.33	0.29064	1	3.0303
GO:2000331	regulation of terminal button organization	4	1	0.33	0.29064	1	3.0303
GO:0002268	follicular dendritic cell differentiation	4	1	0.33	0.29064	1	3.0303
GO:0048170	positive regulation of long-term neuronal synaptic plasticity	4	1	0.33	0.29064	1	3.0303
GO:0007124	pseudohyphal growth	4	1	0.33	0.29064	1	3.0303
GO:2000173	negative regulation of branching morphogenesis of a nerve	4	1	0.33	0.29064	1	3.0303
GO:0021610	facial nerve morphogenesis	4	1	0.33	0.29064	1	3.0303
GO:2000138	positive regulation of cell proliferation involved in heart morphogenesis	4	1	0.33	0.29064	1	3.0303
GO:0010747	positive regulation of long-chain fatty acid import across plasma membrane	4	1	0.33	0.29064	1	3.0303
GO:2000289	regulation of photoreceptor cell axon guidance	4	1	0.33	0.29064	1	3.0303
GO:0090037	positive regulation of protein kinase C signaling	4	1	0.33	0.29064	1	3.0303
GO:0009191	ribonucleoside diphosphate catabolic process	4	1	0.33	0.29064	1	3.0303
GO:0048789	cytoskeletal matrix organization at active zone	4	1	0.33	0.29064	1	3.0303
GO:0036071	N-glycan fucosylation	4	1	0.33	0.29064	1	3.0303
GO:0042066	perineurial glial growth	4	1	0.33	0.29064	1	3.0303
GO:0036006	cellular response to macrophage colony-stimulating factor stimulus	4	1	0.33	0.29064	1	3.0303
GO:0034380	high-density lipoprotein particle assembly	4	1	0.33	0.29064	1	3.0303
GO:0043578	nuclear matrix organization	4	1	0.33	0.29064	1	3.0303
GO:2000729	positive regulation of mesenchymal cell proliferation involved in ureter development	4	1	0.33	0.29064	1	3.0303
GO:0060084	synaptic transmission involved in micturition	4	1	0.33	0.29064	1	3.0303
GO:0045850	positive regulation of nurse cell apoptotic process	4	1	0.33	0.29064	1	3.0303
GO:0019448	L-cysteine catabolic process	4	1	0.33	0.29064	1	3.0303
GO:0045815	epigenetic maintenance of chromatin in transcription-competent conformation	4	1	0.33	0.29064	1	3.0303
GO:0031427	response to methotrexate	4	1	0.33	0.29064	1	3.0303
GO:0071109	superior temporal gyrus development	4	1	0.33	0.29064	1	3.0303
GO:0050968	detection of chemical stimulus involved in sensory perception of pain	4	1	0.33	0.29064	1	3.0303
GO:0034230	enkephalin processing	4	1	0.33	0.29064	1	3.0303
GO:0060371	regulation of atrial cardiac muscle cell membrane depolarization	4	1	0.33	0.29064	1	3.0303
GO:0042463	ocellus photoreceptor cell development	4	1	0.33	0.29064	1	3.0303
GO:0042421	norepinephrine biosynthetic process	4	1	0.33	0.29064	1	3.0303
GO:0036149	phosphatidylinositol acyl-chain remodeling	4	1	0.33	0.29064	1	3.0303
GO:0002904	positive regulation of B cell apoptotic process	4	1	0.33	0.29064	1	3.0303
GO:0010918	positive regulation of mitochondrial membrane potential	4	1	0.33	0.29064	1	3.0303
GO:0060166	olfactory pit development	4	1	0.33	0.29064	1	3.0303
GO:0051409	response to nitrosative stress	4	1	0.33	0.29064	1	3.0303
GO:0045989	positive regulation of striated muscle contraction	4	1	0.33	0.29064	1	3.0303
GO:0042758	long-chain fatty acid catabolic process	4	1	0.33	0.29064	1	3.0303
GO:0060244	negative regulation of cell proliferation involved in contact inhibition	4	1	0.33	0.29064	1	3.0303
GO:0002433	immune response-regulating cell surface receptor signaling pathway involved in phagocytosis	65	6	5.35	0.29064	1	1.1215
GO:0060038	cardiac muscle cell proliferation	62	6	5.1	0.29064	1	1.17647
GO:0046622	positive regulation of organ growth	65	6	5.35	0.29073	1	1.1215
GO:0097090	presynaptic membrane organization	34	3	2.8	0.29074	1	1.07143
GO:0051147	regulation of muscle cell differentiation	108	9	8.88	0.29076	1	1.01351
GO:0006534	cysteine metabolic process	36	3	2.96	0.29078	1	1.01351
GO:0060810	intracellular mRNA localization involved in pattern specification process	50	4	4.11	0.29081	1	0.973236
GO:0030641	regulation of cellular pH	45	2	3.7	0.29117	1	0.540541
GO:0045787	positive regulation of cell cycle	322	22	26.49	0.29133	1	0.830502
GO:0017015	regulation of transforming growth factor beta receptor signaling pathway	93	5	7.65	0.29138	1	0.653595
GO:0001841	neural tube formation	133	14	10.94	0.29168	1	1.27971
GO:0048013	ephrin receptor signaling pathway	29	5	2.39	0.2919	1	2.09205
GO:0060857	establishment of glial blood-brain barrier	23	3	1.89	0.29259	1	1.5873
GO:2000253	positive regulation of feeding behavior	23	3	1.89	0.29259	1	1.5873
GO:0051179	localization	5311	482	436.87	0.29291	1	1.1033
GO:0014070	response to organic cyclic compound	978	99	80.45	0.293	1	1.23058
GO:0051169	nuclear transport	306	14	25.17	0.29332	1	0.556218
GO:0048469	cell maturation	284	30	23.36	0.29363	1	1.28425
GO:0071901	negative regulation of protein serine/threonine kinase activity	82	5	6.75	0.29392	1	0.740741
GO:0051173	positive regulation of nitrogen compound metabolic process	1935	147	159.17	0.29608	1	0.923541
GO:0010628	positive regulation of gene expression	429	33	35.29	0.29657	1	0.935109
GO:0048665	neuron fate specification	55	6	4.52	0.29731	1	1.32743
GO:0048545	response to steroid hormone	379	34	31.18	0.29751	1	1.09044
GO:0023051	regulation of signaling	2645	229	217.57	0.29836	1	1.05253
GO:0048731	system development	5286	432	434.81	0.29952	1	0.993537
GO:0071704	organic substance metabolic process	8383	591	689.56	0.30195	1	0.857068
GO:0048599	oocyte development	177	19	14.56	0.30328	1	1.30495
GO:0045471	response to ethanol	151	15	12.42	0.30375	1	1.20773
GO:0048484	enteric nervous system development	34	4	2.8	0.30512	1	1.42857
GO:0006644	phospholipid metabolic process	317	21	26.08	0.30875	1	0.805215
GO:0009909	regulation of flower development	45	5	3.7	0.3103	1	1.35135
GO:0009653	anatomical structure morphogenesis	3729	329	306.74	0.31039	1	1.07257
GO:0051084	'de novo' post-translational protein folding	84	10	6.91	0.31085	1	1.44718
GO:0070527	platelet aggregation	67	7	5.51	0.31202	1	1.27042
GO:0030317	flagellated sperm motility	70	7	5.76	0.31218	1	1.21528
GO:0006874	cellular calcium ion homeostasis	216	32	17.77	0.31237	1	1.80079
GO:0032355	response to estradiol	144	13	11.84	0.31241	1	1.09797
GO:0042593	glucose homeostasis	176	14	14.48	0.31266	1	0.966851
GO:0065009	regulation of molecular function	1834	148	150.86	0.31338	1	0.981042
GO:0043067	regulation of programmed cell death	1341	130	110.31	0.31405	1	1.1785
GO:0048592	eye morphogenesis	510	60	41.95	0.3152	1	1.43027
GO:0071907	determination of digestive tract left/right asymmetry	24	3	1.97	0.31583	1	1.52284
GO:0003214	cardiac left ventricle morphogenesis	24	3	1.97	0.31583	1	1.52284
GO:0018149	peptide cross-linking	24	3	1.97	0.31583	1	1.52284
GO:0043507	positive regulation of JUN kinase activity	24	3	1.97	0.31583	1	1.52284
GO:0007586	digestion	109	8	8.97	0.3168	1	0.891862
GO:0031326	regulation of cellular biosynthetic process	2574	183	211.73	0.31705	1	0.864308
GO:0051051	negative regulation of transport	292	35	24.02	0.31808	1	1.45712
GO:0042698	ovulation cycle	70	10	5.76	0.32074	1	1.73611
GO:0045777	positive regulation of blood pressure	62	9	5.1	0.32087	1	1.76471
GO:0043297	apical junction assembly	81	9	6.66	0.32147	1	1.35135
GO:0001932	regulation of protein phosphorylation	689	62	56.67	0.3217	1	1.09405
GO:0002072	optic cup morphogenesis involved in camera-type eye development	23	3	1.89	0.32195	1	1.5873
GO:0003151	outflow tract morphogenesis	84	12	6.91	0.32196	1	1.73661
GO:0008643	carbohydrate transport	134	12	11.02	0.322	1	1.08893
GO:0006268	DNA unwinding involved in DNA replication	14	2	1.15	0.32205	1	1.73913
GO:0031584	activation of phospholipase D activity	14	2	1.15	0.32205	1	1.73913
GO:0060523	prostate epithelial cord elongation	14	2	1.15	0.32205	1	1.73913
GO:0060529	squamous basal epithelial stem cell differentiation involved in prostate gland acinus development	14	2	1.15	0.32205	1	1.73913
GO:0035418	protein localization to synapse	14	2	1.15	0.32205	1	1.73913
GO:0001967	suckling behavior	14	2	1.15	0.32205	1	1.73913
GO:0033690	positive regulation of osteoblast proliferation	14	2	1.15	0.32205	1	1.73913
GO:0035855	megakaryocyte development	14	2	1.15	0.32205	1	1.73913
GO:0043032	positive regulation of macrophage activation	14	2	1.15	0.32205	1	1.73913
GO:0046533	negative regulation of photoreceptor cell differentiation	14	2	1.15	0.32205	1	1.73913
GO:0032229	negative regulation of synaptic transmission, GABAergic	14	2	1.15	0.32205	1	1.73913
GO:0046958	nonassociative learning	14	2	1.15	0.32205	1	1.73913
GO:0045167	asymmetric protein localization involved in cell fate determination	14	2	1.15	0.32205	1	1.73913
GO:0007221	positive regulation of transcription of Notch receptor target	14	2	1.15	0.32205	1	1.73913
GO:0048714	positive regulation of oligodendrocyte differentiation	14	2	1.15	0.32205	1	1.73913
GO:0010875	positive regulation of cholesterol efflux	14	2	1.15	0.32205	1	1.73913
GO:0048541	Peyer's patch development	14	2	1.15	0.32205	1	1.73913
GO:0006108	malate metabolic process	14	2	1.15	0.32205	1	1.73913
GO:0045977	positive regulation of mitotic cell cycle, embryonic	14	2	1.15	0.32205	1	1.73913
GO:0006801	superoxide metabolic process	29	3	2.39	0.32214	1	1.25523
GO:0060047	heart contraction	334	49	27.47	0.32237	1	1.78376
GO:0010389	regulation of G2/M transition of mitotic cell cycle	129	7	10.61	0.32377	1	0.659755
GO:0046676	negative regulation of insulin secretion	35	4	2.88	0.32429	1	1.38889
GO:0008587	imaginal disc-derived wing margin morphogenesis	49	5	4.03	0.32438	1	1.24069
GO:0009566	fertilization	172	16	14.15	0.32651	1	1.13074
GO:0051897	positive regulation of protein kinase B signaling	57	6	4.69	0.32695	1	1.27932
GO:0032869	cellular response to insulin stimulus	262	18	21.55	0.32785	1	0.835267
GO:0048193	Golgi vesicle transport	346	21	28.46	0.32943	1	0.737878
GO:0051049	regulation of transport	1447	153	119.03	0.33579	1	1.28539
GO:0035162	embryonic hemopoiesis	102	13	8.39	0.33652	1	1.54946
GO:0045995	regulation of embryonic development	91	11	7.49	0.33778	1	1.46862
GO:0043113	receptor clustering	48	7	3.95	0.33802	1	1.77215
GO:0048169	regulation of long-term neuronal synaptic plasticity	29	4	2.39	0.33875	1	1.67364
GO:0060122	inner ear receptor cell stereocilium organization	42	5	3.45	0.33879	1	1.44928
GO:0016049	cell growth	511	47	42.03	0.33899	1	1.11825
GO:0051290	protein heterotetramerization	25	3	2.06	0.33909	1	1.45631
GO:0033630	positive regulation of cell adhesion mediated by integrin	25	3	2.06	0.33909	1	1.45631
GO:0060292	long-term synaptic depression	25	3	2.06	0.33909	1	1.45631
GO:0043408	regulation of MAPK cascade	453	38	37.26	0.3392	1	1.01986
GO:0030330	DNA damage response, signal transduction by p53 class mediator	109	5	8.97	0.3416	1	0.557414
GO:0008654	phospholipid biosynthetic process	217	13	17.85	0.34207	1	0.728291
GO:0019882	antigen processing and presentation	229	13	18.84	0.34258	1	0.690021
GO:0031018	endocrine pancreas development	79	9	6.5	0.34264	1	1.38462
GO:0048666	neuron development	1733	177	142.55	0.34297	1	1.24167
GO:0003012	muscle system process	380	53	31.26	0.34345	1	1.69546
GO:0071230	cellular response to amino acid stimulus	36	4	2.96	0.34353	1	1.35135
GO:0031017	exocrine pancreas development	47	5	3.87	0.34367	1	1.29199
GO:0045886	negative regulation of synaptic assembly at neuromuscular junction	47	5	3.87	0.34367	1	1.29199
GO:0019538	protein metabolic process	4074	285	335.11	0.34476	1	0.850467
GO:0051208	sequestering of calcium ion	119	22	9.79	0.34602	1	2.24719
GO:0048639	positive regulation of developmental growth	258	32	21.22	0.34636	1	1.50801
GO:0001754	eye photoreceptor cell differentiation	259	38	21.3	0.3465	1	1.78404
GO:0086065	cell communication involved in cardiac conduction	69	16	5.68	0.34651	1	2.8169
GO:0021545	cranial nerve development	83	16	6.83	0.3468	1	2.34261
GO:0031175	neuron projection development	1469	152	120.84	0.34732	1	1.25786
GO:1902305	regulation of sodium ion transmembrane transport	38	9	3.13	0.34765	1	2.8754
GO:0021602	cranial nerve morphogenesis	37	8	3.04	0.34789	1	2.63158
GO:0035167	larval lymph gland hemopoiesis	34	7	2.8	0.34808	1	2.5
GO:0001823	mesonephros development	97	12	7.98	0.34812	1	1.50376
GO:0038093	Fc receptor signaling pathway	171	18	14.07	0.34814	1	1.27932
GO:0002286	T cell activation involved in immune response	18	5	1.48	0.34826	1	3.37838
GO:0007478	leg disc morphogenesis	68	9	5.59	0.34828	1	1.61002
GO:0021892	cerebral cortex GABAergic interneuron differentiation	12	4	0.99	0.34839	1	4.0404
GO:0007340	acrosome reaction	28	5	2.3	0.34847	1	2.17391
GO:0016335	morphogenesis of larval imaginal disc epithelium	16	4	1.32	0.34847	1	3.0303
GO:0007315	pole plasm assembly	54	7	4.44	0.3485	1	1.57658
GO:0035114	imaginal disc-derived appendage morphogenesis	274	25	22.54	0.34852	1	1.10914
GO:0048668	collateral sprouting	20	4	1.65	0.34855	1	2.42424
GO:0035120	post-embryonic appendage morphogenesis	265	24	21.8	0.34859	1	1.10092
GO:0015868	purine ribonucleotide transport	22	4	1.81	0.3486	1	2.20994
GO:0006776	vitamin A metabolic process	10	3	0.82	0.3486	1	3.65854
GO:2000826	regulation of heart morphogenesis	11	3	0.9	0.34862	1	3.33333
GO:0035883	enteroendocrine cell differentiation	48	6	3.95	0.34863	1	1.51899
GO:0002687	positive regulation of leukocyte migration	36	5	2.96	0.34863	1	1.68919
GO:0060563	neuroepithelial cell differentiation	24	4	1.97	0.34864	1	2.03046
GO:0033145	positive regulation of intracellular steroid hormone receptor signaling pathway	13	3	1.07	0.34866	1	2.80374
GO:0071371	cellular response to gonadotropin stimulus	27	4	2.22	0.3487	1	1.8018
GO:0002685	regulation of leukocyte migration	52	6	4.28	0.34871	1	1.40187
GO:2000047	regulation of cell-cell adhesion mediated by cadherin	17	3	1.4	0.34875	1	2.14286
GO:1901897	regulation of relaxation of cardiac muscle	6	2	0.49	0.34877	1	4.08163
GO:0021855	hypothalamus cell migration	7	2	0.58	0.34879	1	3.44828
GO:1900073	regulation of neuromuscular synaptic transmission	8	2	0.66	0.34881	1	3.0303
GO:0051963	regulation of synapse assembly	168	25	13.82	0.34882	1	1.80897
GO:0030520	intracellular estrogen receptor signaling pathway	22	3	1.81	0.34885	1	1.65746
GO:0010102	lateral root morphogenesis	10	2	0.82	0.34885	1	2.43902
GO:0021675	nerve development	121	21	9.95	0.34889	1	2.11055
GO:0043267	negative regulation of potassium ion transport	12	2	0.99	0.3489	1	2.0202
GO:0036065	fucosylation	15	2	1.23	0.34896	1	1.62602
GO:0002456	T cell mediated immunity	28	3	2.3	0.34898	1	1.30435
GO:0042573	retinoic acid metabolic process	29	3	2.39	0.349	1	1.25523
GO:0060235	lens induction in camera-type eye	5	1	0.41	0.349	1	2.43902
GO:0019674	NAD metabolic process	5	1	0.41	0.349	1	2.43902
GO:0006848	pyruvate transport	5	1	0.41	0.349	1	2.43902
GO:0006565	L-serine catabolic process	5	1	0.41	0.349	1	2.43902
GO:0044330	canonical Wnt signaling pathway involved in positive regulation of wound healing	5	1	0.41	0.349	1	2.43902
GO:0044337	canonical Wnt signaling pathway involved in positive regulation of apoptotic process	5	1	0.41	0.349	1	2.43902
GO:0051549	positive regulation of keratinocyte migration	5	1	0.41	0.349	1	2.43902
GO:0061030	epithelial cell differentiation involved in mammary gland alveolus development	5	1	0.41	0.349	1	2.43902
GO:0042942	D-serine transport	5	1	0.41	0.349	1	2.43902
GO:0072019	proximal convoluted tubule development	5	1	0.41	0.349	1	2.43902
GO:0044795	trans-Golgi network to recycling endosome transport	5	1	0.41	0.349	1	2.43902
GO:0008295	spermidine biosynthetic process	5	1	0.41	0.349	1	2.43902
GO:0033591	response to L-ascorbic acid	5	1	0.41	0.349	1	2.43902
GO:0008218	bioluminescence	5	1	0.41	0.349	1	2.43902
GO:1902083	negative regulation of peptidyl-cysteine S-nitrosylation	5	1	0.41	0.349	1	2.43902
GO:0061199	striated muscle contraction involved in embryonic body morphogenesis	5	1	0.41	0.349	1	2.43902
GO:0048022	negative regulation of melanin biosynthetic process	5	1	0.41	0.349	1	2.43902
GO:0072429	response to intra-S DNA damage checkpoint signaling	5	1	0.41	0.349	1	2.43902
GO:0070208	protein heterotrimerization	5	1	0.41	0.349	1	2.43902
GO:0048047	mating behavior, sex discrimination	5	1	0.41	0.349	1	2.43902
GO:0018230	peptidyl-L-cysteine S-palmitoylation	5	1	0.41	0.349	1	2.43902
GO:0070779	D-aspartate import across plasma membrane	5	1	0.41	0.349	1	2.43902
GO:0072162	metanephric mesenchymal cell differentiation	5	1	0.41	0.349	1	2.43902
GO:0046836	glycolipid transport	5	1	0.41	0.349	1	2.43902
GO:0039023	pronephric duct morphogenesis	5	1	0.41	0.349	1	2.43902
GO:0045060	negative thymic T cell selection	5	1	0.41	0.349	1	2.43902
GO:2000048	negative regulation of cell-cell adhesion mediated by cadherin	5	1	0.41	0.349	1	2.43902
GO:1900119	positive regulation of execution phase of apoptosis	5	1	0.41	0.349	1	2.43902
GO:0045040	protein insertion into mitochondrial outer membrane	5	1	0.41	0.349	1	2.43902
GO:0002318	myeloid progenitor cell differentiation	5	1	0.41	0.349	1	2.43902
GO:0046501	protoporphyrinogen IX metabolic process	5	1	0.41	0.349	1	2.43902
GO:1900273	positive regulation of long-term synaptic potentiation	5	1	0.41	0.349	1	2.43902
GO:0010387	COP9 signalosome assembly	5	1	0.41	0.349	1	2.43902
GO:0010311	lateral root formation	5	1	0.41	0.349	1	2.43902
GO:0046663	dorsal closure, leading edge cell differentiation	5	1	0.41	0.349	1	2.43902
GO:0043490	malate-aspartate shuttle	5	1	0.41	0.349	1	2.43902
GO:0072201	negative regulation of mesenchymal cell proliferation	5	1	0.41	0.349	1	2.43902
GO:0007366	periodic partitioning by pair rule gene	5	1	0.41	0.349	1	2.43902
GO:0072709	cellular response to sorbitol	5	1	0.41	0.349	1	2.43902
GO:0021862	early neuron differentiation in forebrain	5	1	0.41	0.349	1	2.43902
GO:0048491	retrograde synaptic vesicle transport	5	1	0.41	0.349	1	2.43902
GO:0080058	protein deglutathionylation	5	1	0.41	0.349	1	2.43902
GO:0021874	Wnt signaling pathway involved in forebrain neuroblast division	5	1	0.41	0.349	1	2.43902
GO:0030578	PML body organization	5	1	0.41	0.349	1	2.43902
GO:0035912	dorsal aorta morphogenesis	5	1	0.41	0.349	1	2.43902
GO:1902231	positive regulation of intrinsic apoptotic signaling pathway in response to DNA damage	5	1	0.41	0.349	1	2.43902
GO:0021530	spinal cord oligodendrocyte cell fate specification	5	1	0.41	0.349	1	2.43902
GO:0021539	subthalamus development	5	1	0.41	0.349	1	2.43902
GO:2000194	regulation of female gonad development	5	1	0.41	0.349	1	2.43902
GO:0021615	glossopharyngeal nerve morphogenesis	5	1	0.41	0.349	1	2.43902
GO:0045162	clustering of voltage-gated sodium channels	5	1	0.41	0.349	1	2.43902
GO:0010745	negative regulation of macrophage derived foam cell differentiation	5	1	0.41	0.349	1	2.43902
GO:0017187	peptidyl-glutamic acid carboxylation	5	1	0.41	0.349	1	2.43902
GO:0048850	hypophysis morphogenesis	5	1	0.41	0.349	1	2.43902
GO:0030970	retrograde protein transport, ER to cytosol	5	1	0.41	0.349	1	2.43902
GO:0060023	soft palate development	5	1	0.41	0.349	1	2.43902
GO:0045719	negative regulation of glycogen biosynthetic process	5	1	0.41	0.349	1	2.43902
GO:0071460	cellular response to cell-matrix adhesion	5	1	0.41	0.349	1	2.43902
GO:0043697	cell dedifferentiation	5	1	0.41	0.349	1	2.43902
GO:0034465	response to carbon monoxide	5	1	0.41	0.349	1	2.43902
GO:0007508	larval heart development	5	1	0.41	0.349	1	2.43902
GO:0031453	positive regulation of heterochromatin formation	5	1	0.41	0.349	1	2.43902
GO:0042321	negative regulation of circadian sleep/wake cycle, sleep	5	1	0.41	0.349	1	2.43902
GO:0042308	negative regulation of protein import into nucleus	5	1	0.41	0.349	1	2.43902
GO:0045627	positive regulation of T-helper 1 cell differentiation	5	1	0.41	0.349	1	2.43902
GO:0045629	negative regulation of T-helper 2 cell differentiation	5	1	0.41	0.349	1	2.43902
GO:0060136	embryonic process involved in female pregnancy	5	1	0.41	0.349	1	2.43902
GO:0045924	regulation of female receptivity	5	1	0.41	0.349	1	2.43902
GO:0046651	lymphocyte proliferation	115	10	9.46	0.34902	1	1.05708
GO:0071731	response to nitric oxide	21	2	1.73	0.34908	1	1.15607
GO:0048511	rhythmic process	312	36	25.66	0.34912	1	1.40296
GO:0009649	entrainment of circadian clock	29	2	2.39	0.34925	1	0.83682
GO:0090150	establishment of protein localization to membrane	275	22	22.62	0.34932	1	0.972591
GO:0045892	negative regulation of DNA-templated transcription	830	69	68.27	0.35024	1	1.01069
GO:0007389	pattern specification process	1041	100	85.63	0.35038	1	1.16782
GO:0048732	gland development	666	77	54.78	0.35051	1	1.40562
GO:0046649	lymphocyte activation	341	35	28.05	0.35053	1	1.24777
GO:0048806	genitalia development	338	22	27.8	0.35067	1	0.791367
GO:0045762	positive regulation of adenylate cyclase activity	52	11	4.28	0.35067	1	2.57009
GO:0030707	ovarian follicle cell development	189	22	15.55	0.35076	1	1.41479
GO:0006887	exocytosis	300	39	24.68	0.35096	1	1.58023
GO:0050803	regulation of synapse structure or activity	273	41	22.46	0.35167	1	1.82547
GO:0043535	regulation of blood vessel endothelial cell migration	72	9	5.92	0.35216	1	1.52027
GO:0048259	regulation of receptor-mediated endocytosis	80	9	6.58	0.35243	1	1.36778
GO:0030316	osteoclast differentiation	47	6	3.87	0.35254	1	1.55039
GO:0001954	positive regulation of cell-matrix adhesion	36	5	2.96	0.35258	1	1.68919
GO:0045137	development of primary sexual characteristics	536	31	44.09	0.35262	1	0.703107
GO:0042332	gravitaxis	17	3	1.4	0.35276	1	2.14286
GO:0048265	response to pain	33	4	2.71	0.35289	1	1.47601
GO:2001222	regulation of neuron migration	22	3	1.81	0.35293	1	1.65746
GO:0014829	vascular associated smooth muscle contraction	15	2	1.23	0.3531	1	1.62602
GO:0003222	ventricular trabecula myocardium morphogenesis	15	2	1.23	0.3531	1	1.62602
GO:0014912	negative regulation of smooth muscle cell migration	15	2	1.23	0.3531	1	1.62602
GO:1900746	regulation of vascular endothelial growth factor signaling pathway	15	2	1.23	0.3531	1	1.62602
GO:0007430	terminal branching, open tracheal system	15	2	1.23	0.3531	1	1.62602
GO:0045429	positive regulation of nitric oxide biosynthetic process	15	2	1.23	0.3531	1	1.62602
GO:0007216	G protein-coupled glutamate receptor signaling pathway	15	2	1.23	0.3531	1	1.62602
GO:0002862	negative regulation of inflammatory response to antigenic stimulus	15	2	1.23	0.3531	1	1.62602
GO:0045200	establishment of neuroblast polarity	15	2	1.23	0.3531	1	1.62602
GO:0042045	epithelial fluid transport	15	2	1.23	0.3531	1	1.62602
GO:0009812	flavonoid metabolic process	15	2	1.23	0.3531	1	1.62602
GO:0010971	positive regulation of G2/M transition of mitotic cell cycle	15	2	1.23	0.3531	1	1.62602
GO:0097194	execution phase of apoptosis	101	6	8.31	0.35436	1	0.722022
GO:0060255	regulation of macromolecule metabolic process	3982	278	327.55	0.35451	1	0.848725
GO:0006937	regulation of muscle contraction	170	28	13.98	0.35459	1	2.00286
GO:0043154	negative regulation of cysteine-type endopeptidase activity involved in apoptotic process	59	6	4.85	0.35696	1	1.23711
GO:0051124	synaptic assembly at neuromuscular junction	156	23	12.83	0.35735	1	1.79267
GO:0010001	glial cell differentiation	254	30	20.89	0.35788	1	1.43609
GO:0031401	positive regulation of protein modification process	569	52	46.8	0.35992	1	1.11111
GO:0072657	protein localization to membrane	397	37	32.66	0.36041	1	1.13288
GO:0030727	germarium-derived female germ-line cyst formation	48	5	3.95	0.36046	1	1.26582
GO:0001101	response to acid chemical	221	22	18.18	0.36099	1	1.21012
GO:0051260	protein homooligomerization	214	15	17.6	0.36124	1	0.852273
GO:2001241	positive regulation of extrinsic apoptotic signaling pathway in absence of ligand	26	3	2.14	0.3623	1	1.40187
GO:0070989	oxidative demethylation	26	3	2.14	0.3623	1	1.40187
GO:0048715	negative regulation of oligodendrocyte differentiation	26	3	2.14	0.3623	1	1.40187
GO:0060359	response to ammonium ion	26	3	2.14	0.3623	1	1.40187
GO:0017148	negative regulation of translation	160	11	13.16	0.36273	1	0.835866
GO:0051641	cellular localization	2559	190	210.49	0.36366	1	0.902656
GO:0042475	odontogenesis of dentin-containing tooth	82	8	6.75	0.36664	1	1.18519
GO:0045935	positive regulation of nucleobase-containing compound metabolic process	1274	96	104.8	0.36805	1	0.916031
GO:0050890	cognition	423	62	34.79	0.37056	1	1.78212
GO:0008347	glial cell migration	74	8	6.09	0.37137	1	1.31363
GO:0023056	positive regulation of signaling	1226	109	100.85	0.37162	1	1.08081
GO:0007568	aging	164	15	13.49	0.37289	1	1.11193
GO:0007169	transmembrane receptor protein tyrosine kinase signaling pathway	748	64	61.53	0.37296	1	1.04014
GO:0060627	regulation of vesicle-mediated transport	400	43	32.9	0.37599	1	1.30699
GO:0019226	transmission of nerve impulse	60	16	4.94	0.37919	1	3.23887
GO:0010817	regulation of hormone levels	504	52	41.46	0.37928	1	1.25422
GO:0030728	ovulation	58	15	4.77	0.37955	1	3.14465
GO:0010631	epithelial cell migration	364	39	29.94	0.37997	1	1.30261
GO:0010595	positive regulation of endothelial cell migration	79	10	6.5	0.38035	1	1.53846
GO:0007560	imaginal disc morphogenesis	317	32	26.08	0.38135	1	1.22699
GO:1902017	regulation of cilium assembly	38	4	3.13	0.38203	1	1.27796
GO:0007602	phototransduction	102	15	8.39	0.38219	1	1.78784
GO:0051965	positive regulation of synapse assembly	44	7	3.62	0.38248	1	1.9337
GO:0010883	regulation of lipid storage	72	6	5.92	0.38254	1	1.01351
GO:0032386	regulation of intracellular transport	215	20	17.69	0.38293	1	1.13058
GO:0061343	cell adhesion involved in heart morphogenesis	21	4	1.73	0.38296	1	2.31214
GO:0002090	regulation of receptor internalization	35	5	2.88	0.38302	1	1.73611
GO:0015697	quaternary ammonium group transport	36	5	2.96	0.38306	1	1.68919
GO:0048710	regulation of astrocyte differentiation	37	5	3.04	0.38309	1	1.64474
GO:0070059	intrinsic apoptotic signaling pathway in response to endoplasmic reticulum stress	25	4	2.06	0.3831	1	1.94175
GO:0035023	regulation of Rho protein signal transduction	43	5	3.54	0.3833	1	1.41243
GO:0033344	cholesterol efflux	33	4	2.71	0.38338	1	1.47601
GO:0060916	mesenchymal cell proliferation involved in lung development	16	2	1.32	0.38364	1	1.51515
GO:0046827	positive regulation of protein export from nucleus	16	2	1.32	0.38364	1	1.51515
GO:0035607	fibroblast growth factor receptor signaling pathway involved in orbitofrontal cortex development	16	2	1.32	0.38364	1	1.51515
GO:0007390	germ-band shortening	16	2	1.32	0.38364	1	1.51515
GO:0002412	antigen transcytosis by M cells in mucosal-associated lymphoid tissue	16	2	1.32	0.38364	1	1.51515
GO:0021847	ventricular zone neuroblast division	16	2	1.32	0.38364	1	1.51515
GO:0048210	Golgi vesicle fusion to target membrane	16	2	1.32	0.38364	1	1.51515
GO:0032695	negative regulation of interleukin-12 production	16	2	1.32	0.38364	1	1.51515
GO:0007567	parturition	16	2	1.32	0.38364	1	1.51515
GO:0006004	fucose metabolic process	16	2	1.32	0.38364	1	1.51515
GO:0022010	central nervous system myelination	16	2	1.32	0.38364	1	1.51515
GO:0060463	lung lobe morphogenesis	16	2	1.32	0.38364	1	1.51515
GO:0006499	N-terminal protein myristoylation	16	2	1.32	0.38364	1	1.51515
GO:0060449	bud elongation involved in lung branching	16	2	1.32	0.38364	1	1.51515
GO:0045785	positive regulation of cell adhesion	237	23	19.49	0.38387	1	1.18009
GO:0034219	carbohydrate transmembrane transport	120	10	9.87	0.38387	1	1.01317
GO:0051150	regulation of smooth muscle cell differentiation	35	3	2.88	0.38388	1	1.04167
GO:0008589	regulation of smoothened signaling pathway	115	7	9.46	0.38417	1	0.739958
GO:0016125	sterol metabolic process	105	7	8.64	0.38463	1	0.810185
GO:0060536	cartilage morphogenesis	27	3	2.22	0.38537	1	1.35135
GO:0098542	defense response to other organism	843	66	69.34	0.38546	1	0.951832
GO:0006487	protein N-linked glycosylation	116	8	9.54	0.38664	1	0.838574
GO:0030282	bone mineralization	73	4	6	0.38689	1	0.666667
GO:0070887	cellular response to chemical stimulus	2324	186	191.16	0.38699	1	0.973007
GO:0016319	mushroom body development	61	6	5.02	0.38714	1	1.19522
GO:0046579	positive regulation of Ras protein signal transduction	67	7	5.51	0.39361	1	1.27042
GO:0007094	mitotic spindle assembly checkpoint signaling	60	6	4.94	0.39393	1	1.21457
GO:0060322	head development	1151	117	94.68	0.39588	1	1.23574
GO:0030010	establishment of cell polarity	199	24	16.37	0.39669	1	1.4661
GO:0044237	cellular metabolic process	7711	511	634.28	0.39681	1	0.805638
GO:0051246	regulation of protein metabolic process	1633	116	134.33	0.3971	1	0.863545
GO:0033993	response to lipid	882	77	72.55	0.39915	1	1.06134
GO:0042063	gliogenesis	320	37	26.32	0.39965	1	1.40578
GO:1901021	positive regulation of calcium ion transmembrane transporter activity	39	12	3.21	0.40024	1	3.73832
GO:0001676	long-chain fatty acid metabolic process	114	11	9.38	0.40066	1	1.17271
GO:0035272	exocrine system development	204	24	16.78	0.40066	1	1.43027
GO:0048563	post-embryonic animal organ morphogenesis	323	33	26.57	0.40087	1	1.242
GO:0032456	endocytic recycling	39	4	3.21	0.4012	1	1.24611
GO:2000649	regulation of sodium ion transmembrane transporter activity	31	7	2.55	0.40146	1	2.7451
GO:0043010	camera-type eye development	492	42	40.47	0.4017	1	1.03781
GO:0021631	optic nerve morphogenesis	18	5	1.48	0.40173	1	3.37838
GO:0030703	eggshell formation	81	10	6.66	0.40177	1	1.5015
GO:0016048	detection of temperature stimulus	20	4	1.65	0.40205	1	2.42424
GO:0015812	gamma-aminobutyric acid transport	21	4	1.73	0.40208	1	2.31214
GO:0014866	skeletal myofibril assembly	22	4	1.81	0.4021	1	2.20994
GO:1902108	regulation of mitochondrial membrane permeability involved in apoptotic process	35	5	2.88	0.40212	1	1.73611
GO:0010455	positive regulation of cell fate commitment	25	4	2.06	0.40217	1	1.94175
GO:0010324	membrane invagination	112	11	9.21	0.40221	1	1.19435
GO:0003338	metanephros morphogenesis	27	4	2.22	0.40221	1	1.8018
GO:0014051	gamma-aminobutyric acid secretion	15	3	1.23	0.40222	1	2.43902
GO:1903034	regulation of response to wounding	149	14	12.26	0.40222	1	1.14192
GO:0051503	adenine nucleotide transport	17	3	1.4	0.40226	1	2.14286
GO:0070528	protein kinase C signaling	18	3	1.48	0.40229	1	2.02703
GO:0051610	serotonin uptake	8	2	0.66	0.40234	1	3.0303
GO:0086015	SA node cell action potential	10	2	0.82	0.40238	1	2.43902
GO:0032400	melanosome localization	47	5	3.87	0.4024	1	1.29199
GO:0060749	mammary gland alveolus development	11	2	0.9	0.40241	1	2.22222
GO:0021514	ventral spinal cord interneuron differentiation	24	3	1.97	0.40243	1	1.52284
GO:0001714	endodermal cell fate specification	26	3	2.14	0.40247	1	1.40187
GO:0045932	negative regulation of muscle contraction	15	2	1.23	0.4025	1	1.62602
GO:0002702	positive regulation of production of molecular mediator of immune response	40	4	3.29	0.40252	1	1.21581
GO:2000300	regulation of synaptic vesicle exocytosis	17	2	1.4	0.40255	1	1.42857
GO:0050673	epithelial cell proliferation	334	28	27.47	0.40257	1	1.01929
GO:0038027	apolipoprotein A-I-mediated signaling pathway	6	1	0.49	0.40257	1	2.04082
GO:0009956	radial pattern formation	6	1	0.49	0.40257	1	2.04082
GO:0006769	nicotinamide metabolic process	6	1	0.49	0.40257	1	2.04082
GO:0042832	defense response to protozoan	6	1	0.49	0.40257	1	2.04082
GO:0035015	elongation of arista core	6	1	0.49	0.40257	1	2.04082
GO:0097264	self proteolysis	6	1	0.49	0.40257	1	2.04082
GO:0086036	regulation of cardiac muscle cell membrane potential	6	1	0.49	0.40257	1	2.04082
GO:2001108	positive regulation of Rho guanyl-nucleotide exchange factor activity	6	1	0.49	0.40257	1	2.04082
GO:0060544	regulation of necroptotic process	6	1	0.49	0.40257	1	2.04082
GO:0044351	macropinocytosis	6	1	0.49	0.40257	1	2.04082
GO:0035320	imaginal disc-derived wing hair site selection	6	1	0.49	0.40257	1	2.04082
GO:0006616	SRP-dependent cotranslational protein targeting to membrane, translocation	6	1	0.49	0.40257	1	2.04082
GO:0008362	chitin-based embryonic cuticle biosynthetic process	6	1	0.49	0.40257	1	2.04082
GO:0033292	T-tubule organization	6	1	0.49	0.40257	1	2.04082
GO:0003150	muscular septum morphogenesis	6	1	0.49	0.40257	1	2.04082
GO:0035160	maintenance of epithelial integrity, open tracheal system	6	1	0.49	0.40257	1	2.04082
GO:0035775	pronephric glomerulus morphogenesis	6	1	0.49	0.40257	1	2.04082
GO:0033629	negative regulation of cell adhesion mediated by integrin	6	1	0.49	0.40257	1	2.04082
GO:0018158	protein oxidation	6	1	0.49	0.40257	1	2.04082
GO:0010051	xylem and phloem pattern formation	6	1	0.49	0.40257	1	2.04082
GO:0035810	positive regulation of urine volume	6	1	0.49	0.40257	1	2.04082
GO:0072318	clathrin coat disassembly	6	1	0.49	0.40257	1	2.04082
GO:0061156	pulmonary artery morphogenesis	6	1	0.49	0.40257	1	2.04082
GO:0072300	positive regulation of metanephric glomerulus development	6	1	0.49	0.40257	1	2.04082
GO:0072307	regulation of metanephric nephron tubule epithelial cell differentiation	6	1	0.49	0.40257	1	2.04082
GO:1900449	regulation of glutamate receptor signaling pathway	6	1	0.49	0.40257	1	2.04082
GO:0072193	ureter smooth muscle cell differentiation	6	1	0.49	0.40257	1	2.04082
GO:0070731	cGMP transport	6	1	0.49	0.40257	1	2.04082
GO:0045059	positive thymic T cell selection	6	1	0.49	0.40257	1	2.04082
GO:0030244	cellulose biosynthetic process	6	1	0.49	0.40257	1	2.04082
GO:0070814	hydrogen sulfide biosynthetic process	6	1	0.49	0.40257	1	2.04082
GO:0021750	vestibular nucleus development	6	1	0.49	0.40257	1	2.04082
GO:0015871	choline transport	6	1	0.49	0.40257	1	2.04082
GO:0010197	polar nucleus fusion	6	1	0.49	0.40257	1	2.04082
GO:0032707	negative regulation of interleukin-23 production	6	1	0.49	0.40257	1	2.04082
GO:0072578	neurotransmitter-gated ion channel clustering	6	1	0.49	0.40257	1	2.04082
GO:0030643	cellular phosphate ion homeostasis	6	1	0.49	0.40257	1	2.04082
GO:0050883	musculoskeletal movement, spinal reflex action	6	1	0.49	0.40257	1	2.04082
GO:0070995	NADPH oxidation	6	1	0.49	0.40257	1	2.04082
GO:0090050	positive regulation of cell migration involved in sprouting angiogenesis	6	1	0.49	0.40257	1	2.04082
GO:0010738	regulation of protein kinase A signaling	6	1	0.49	0.40257	1	2.04082
GO:0070934	CRD-mediated mRNA stabilization	6	1	0.49	0.40257	1	2.04082
GO:0043568	positive regulation of insulin-like growth factor receptor signaling pathway	6	1	0.49	0.40257	1	2.04082
GO:0010593	negative regulation of lamellipodium assembly	6	1	0.49	0.40257	1	2.04082
GO:2000727	positive regulation of cardiac muscle cell differentiation	6	1	0.49	0.40257	1	2.04082
GO:0009294	DNA-mediated transformation	6	1	0.49	0.40257	1	2.04082
GO:0060087	relaxation of vascular associated smooth muscle	6	1	0.49	0.40257	1	2.04082
GO:0060022	hard palate development	6	1	0.49	0.40257	1	2.04082
GO:0019346	transsulfuration	6	1	0.49	0.40257	1	2.04082
GO:0034498	early endosome to Golgi transport	6	1	0.49	0.40257	1	2.04082
GO:0007561	imaginal disc eversion	6	1	0.49	0.40257	1	2.04082
GO:0036324	vascular endothelial growth factor receptor-2 signaling pathway	6	1	0.49	0.40257	1	2.04082
GO:0045572	positive regulation of imaginal disc growth	6	1	0.49	0.40257	1	2.04082
GO:0071287	cellular response to manganese ion	6	1	0.49	0.40257	1	2.04082
GO:2000685	positive regulation of cellular response to X-ray	6	1	0.49	0.40257	1	2.04082
GO:0050913	sensory perception of bitter taste	6	1	0.49	0.40257	1	2.04082
GO:0071712	ER-associated misfolded protein catabolic process	6	1	0.49	0.40257	1	2.04082
GO:0036152	phosphatidylethanolamine acyl-chain remodeling	6	1	0.49	0.40257	1	2.04082
GO:0009662	etioplast organization	6	1	0.49	0.40257	1	2.04082
GO:0060478	acrosomal vesicle exocytosis	6	1	0.49	0.40257	1	2.04082
GO:0048937	lateral line nerve glial cell development	6	1	0.49	0.40257	1	2.04082
GO:0060947	cardiac vascular smooth muscle cell differentiation	19	2	1.56	0.40259	1	1.28205
GO:0003211	cardiac ventricle formation	20	2	1.65	0.40261	1	1.21212
GO:0010466	negative regulation of peptidase activity	106	9	8.72	0.40264	1	1.03211
GO:0006277	DNA amplification	22	2	1.81	0.40266	1	1.10497
GO:0018208	peptidyl-proline modification	48	4	3.95	0.4027	1	1.01266
GO:0048278	vesicle docking	36	3	2.96	0.4027	1	1.01351
GO:0032878	regulation of establishment or maintenance of cell polarity	24	2	1.97	0.40271	1	1.01523
GO:0048858	cell projection morphogenesis	1144	117	94.1	0.40274	1	1.24336
GO:0043524	negative regulation of neuron apoptotic process	132	12	10.86	0.40282	1	1.10497
GO:0045776	negative regulation of blood pressure	35	2	2.88	0.40296	1	0.694444
GO:0060348	bone development	188	15	15.46	0.40336	1	0.970246
GO:0006473	protein acetylation	178	12	14.64	0.40347	1	0.819672
GO:0021987	cerebral cortex development	145	11	11.93	0.40374	1	0.922045
GO:0018022	peptidyl-lysine methylation	118	4	9.71	0.40433	1	0.411946
GO:0050796	regulation of insulin secretion	165	16	13.57	0.40682	1	1.17907
GO:0032507	maintenance of protein location in cell	67	8	5.51	0.40724	1	1.45191
GO:0001696	gastric acid secretion	30	4	2.47	0.40778	1	1.61943
GO:0048814	regulation of dendrite morphogenesis	88	7	7.24	0.40877	1	0.966851
GO:0022617	extracellular matrix disassembly	58	6	4.77	0.41049	1	1.25786
GO:2000736	regulation of stem cell differentiation	68	13	5.59	0.4105	1	2.32558
GO:0030433	ubiquitin-dependent ERAD pathway	51	5	4.2	0.41081	1	1.19048
GO:0010646	regulation of cell communication	2637	230	216.91	0.41094	1	1.06035
GO:0009100	glycoprotein metabolic process	331	33	27.23	0.41118	1	1.2119
GO:0007603	phototransduction, visible light	75	12	6.17	0.4112	1	1.94489
GO:2000145	regulation of cell motility	566	52	46.56	0.4113	1	1.11684
GO:0051938	L-glutamate import	31	5	2.55	0.41271	1	1.96078
GO:0050907	detection of chemical stimulus involved in sensory perception	35	5	2.88	0.41285	1	1.73611
GO:0021860	pyramidal neuron development	18	3	1.48	0.41312	1	2.02703
GO:0042754	negative regulation of circadian rhythm	22	3	1.81	0.41327	1	1.65746
GO:0001845	phagolysosome assembly	17	2	1.4	0.41353	1	1.42857
GO:0051782	negative regulation of cell division	17	2	1.4	0.41353	1	1.42857
GO:0060687	regulation of branching involved in prostate gland morphogenesis	17	2	1.4	0.41353	1	1.42857
GO:0033137	negative regulation of peptidyl-serine phosphorylation	17	2	1.4	0.41353	1	1.42857
GO:1900026	positive regulation of substrate adhesion-dependent cell spreading	17	2	1.4	0.41353	1	1.42857
GO:0035147	branch fusion, open tracheal system	17	2	1.4	0.41353	1	1.42857
GO:0042904	9-cis-retinoic acid biosynthetic process	17	2	1.4	0.41353	1	1.42857
GO:0035284	brain segmentation	17	2	1.4	0.41353	1	1.42857
GO:0051918	negative regulation of fibrinolysis	17	2	1.4	0.41353	1	1.42857
GO:0032367	intracellular cholesterol transport	17	2	1.4	0.41353	1	1.42857
GO:0007465	R7 cell fate commitment	17	2	1.4	0.41353	1	1.42857
GO:0007158	neuron cell-cell adhesion	17	2	1.4	0.41353	1	1.42857
GO:0060088	auditory receptor cell stereocilium organization	17	2	1.4	0.41353	1	1.42857
GO:0071472	cellular response to salt stress	17	2	1.4	0.41353	1	1.42857
GO:0051086	chaperone mediated protein folding independent of cofactor	17	2	1.4	0.41353	1	1.42857
GO:0009845	seed germination	17	2	1.4	0.41353	1	1.42857
GO:0045955	negative regulation of calcium ion-dependent exocytosis	17	2	1.4	0.41353	1	1.42857
GO:0045448	mitotic cell cycle, embryonic	42	4	3.45	0.41355	1	1.15942
GO:0043491	protein kinase B signaling	118	10	9.71	0.41367	1	1.02987
GO:0001840	neural plate development	35	3	2.88	0.41374	1	1.04167
GO:0045667	regulation of osteoblast differentiation	117	9	9.62	0.41408	1	0.935551
GO:0007051	spindle organization	362	26	29.78	0.41552	1	0.873069
GO:0044057	regulation of system process	553	82	45.49	0.41565	1	1.80259
GO:0009725	response to hormone	1122	96	92.29	0.41807	1	1.0402
GO:0007416	synapse assembly	268	34	22.04	0.41885	1	1.54265
GO:0007271	synaptic transmission, cholinergic	51	6	4.2	0.41954	1	1.42857
GO:0048149	behavioral response to ethanol	40	4	3.29	0.42027	1	1.21581
GO:0071353	cellular response to interleukin-4	40	4	3.29	0.42027	1	1.21581
GO:0010605	negative regulation of macromolecule metabolic process	1904	136	156.62	0.42198	1	0.868344
GO:0006914	autophagy	217	15	17.85	0.42267	1	0.840336
GO:0001843	neural tube closure	107	11	8.8	0.42421	1	1.25
GO:0034097	response to cytokine	486	44	39.98	0.42492	1	1.10055
GO:0010959	regulation of metal ion transport	303	43	24.92	0.42712	1	1.72552
GO:0072659	protein localization to plasma membrane	110	10	9.05	0.42732	1	1.10497
GO:0002168	instar larval development	65	12	5.35	0.42739	1	2.24299
GO:0007157	heterophilic cell-cell adhesion via plasma membrane cell adhesion molecules	52	5	4.28	0.4275	1	1.16822
GO:0071300	cellular response to retinoic acid	52	5	4.28	0.4275	1	1.16822
GO:0007267	cell-cell signaling	1542	173	126.84	0.42861	1	1.36392
GO:0009987	cellular process	12592	1013	1035.78	0.42955	1	0.978007
GO:0048168	regulation of neuronal synaptic plasticity	58	7	4.77	0.42993	1	1.46751
GO:0048593	camera-type eye morphogenesis	206	18	16.94	0.4306	1	1.06257
GO:0006814	sodium ion transport	186	27	15.3	0.4316	1	1.76471
GO:0040039	inductive cell migration	64	6	5.26	0.43233	1	1.14068
GO:0070588	calcium ion transmembrane transport	199	31	16.37	0.43322	1	1.89371
GO:0032989	cellular component morphogenesis	1371	129	112.77	0.4347	1	1.14392
GO:0060562	epithelial tube morphogenesis	789	81	64.9	0.43511	1	1.24807
GO:0016311	dephosphorylation	362	31	29.78	0.43533	1	1.04097
GO:0051209	release of sequestered calcium ion into cytosol	113	21	9.3	0.43751	1	2.25806
GO:0007635	chemosensory behavior	108	17	8.88	0.43917	1	1.91441
GO:0032402	melanosome transport	41	4	3.37	0.43918	1	1.18694
GO:0046627	negative regulation of insulin receptor signaling pathway	41	4	3.37	0.43918	1	1.18694
GO:0017157	regulation of exocytosis	111	16	9.13	0.43975	1	1.75246
GO:0006749	glutathione metabolic process	65	5	5.35	0.43984	1	0.934579
GO:0055123	digestive system development	403	39	33.15	0.44017	1	1.17647
GO:0030516	regulation of axon extension	85	11	6.99	0.44107	1	1.57368
GO:0003209	cardiac atrium morphogenesis	52	7	4.28	0.44167	1	1.63551
GO:0048333	mesodermal cell differentiation	80	9	6.58	0.44181	1	1.36778
GO:0097193	intrinsic apoptotic signaling pathway	274	19	22.54	0.44205	1	0.842946
GO:0032026	response to magnesium ion	20	3	1.65	0.4423	1	1.81818
GO:0042267	natural killer cell mediated cytotoxicity	20	3	1.65	0.4423	1	1.81818
GO:0003321	positive regulation of blood pressure by epinephrine-norepinephrine	21	3	1.73	0.44233	1	1.7341
GO:0060740	prostate gland epithelium morphogenesis	48	5	3.95	0.44244	1	1.26582
GO:0048368	lateral mesoderm development	36	4	2.96	0.44244	1	1.35135
GO:0045907	positive regulation of vasoconstriction	18	2	1.48	0.44268	1	1.35135
GO:0071636	positive regulation of transforming growth factor beta production	18	2	1.48	0.44268	1	1.35135
GO:0060707	trophoblast giant cell differentiation	18	2	1.48	0.44268	1	1.35135
GO:0060579	ventral spinal cord interneuron fate commitment	18	2	1.48	0.44268	1	1.35135
GO:0003140	determination of left/right asymmetry in lateral mesoderm	18	2	1.48	0.44268	1	1.35135
GO:0046664	dorsal closure, amnioserosa morphology change	18	2	1.48	0.44268	1	1.35135
GO:0030890	positive regulation of B cell proliferation	18	2	1.48	0.44268	1	1.35135
GO:0048266	behavioral response to pain	18	2	1.48	0.44268	1	1.35135
GO:0016098	monoterpenoid metabolic process	18	2	1.48	0.44268	1	1.35135
GO:0042742	defense response to bacterium	240	18	19.74	0.44295	1	0.911854
GO:0045598	regulation of fat cell differentiation	63	5	5.18	0.443	1	0.965251
GO:0070306	lens fiber cell differentiation	40	3	3.29	0.44305	1	0.911854
GO:0071705	nitrogen compound transport	1757	134	144.52	0.44308	1	0.927207
GO:0048518	positive regulation of biological process	4684	376	385.29	0.44314	1	0.975888
GO:0031076	embryonic camera-type eye development	74	5	6.09	0.44342	1	0.821018
GO:0033043	regulation of organelle organization	771	60	63.42	0.44459	1	0.946074
GO:0032879	regulation of localization	1665	168	136.96	0.44696	1	1.22664
GO:0050829	defense response to Gram-negative bacterium	65	6	5.35	0.44728	1	1.1215
GO:0021761	limbic system development	148	23	12.17	0.44857	1	1.88989
GO:0061138	morphogenesis of a branching epithelium	259	31	21.3	0.4489	1	1.4554
GO:0032410	negative regulation of transporter activity	64	14	5.26	0.44923	1	2.6616
GO:0050982	detection of mechanical stimulus	53	12	4.36	0.44956	1	2.75229
GO:0045761	regulation of adenylate cyclase activity	78	13	6.42	0.44987	1	2.02492
GO:0060078	regulation of postsynaptic membrane potential	68	11	5.59	0.45023	1	1.9678
GO:0003281	ventricular septum development	61	10	5.02	0.45036	1	1.99203
GO:0048542	lymph gland development	41	8	3.37	0.45047	1	2.37389
[truncated: 10,962 more rows]

## Sheet: DD_Down in NvClk-
GO.ID	Term	Annotated	Significant	Expected	weightFisher	p.adj	Fold Change Enrichment
GO:0035082	axoneme assembly	67	35	6.47	7.5e-13	0	5.40958
GO:0007018	microtubule-based movement	405	117	39.13	3.3e-11	0	2.99003
GO:0000084	mitotic S phase	117	36	11.3	1.4e-10	0	3.18584
GO:0000236	mitotic prometaphase	68	26	6.57	2.6e-10	0	3.95738
GO:0000090	mitotic anaphase	133	38	12.85	5e-10	0	2.9572
GO:0001539	cilium or flagellum-dependent cell motility	140	54	13.53	1.3e-09	0	3.99113
GO:0003341	cilium movement	161	64	15.55	4.1e-09	0	4.11576
GO:0003351	epithelial cilium movement involved in extracellular fluid movement	31	18	2.99	4.5e-08	0.0001	6.02007
GO:0060285	cilium-dependent cell motility	90	33	8.7	2.5e-07	0.0003	3.7931
GO:0007286	spermatid development	166	42	16.04	2.7e-07	0.0003	2.61845
GO:0031145	anaphase-promoting complex-dependent catabolic process	79	23	7.63	9e-07	0.0011	3.01442
GO:0000082	G1/S transition of mitotic cell cycle	263	48	25.41	1.7e-06	0.0018	1.88902
GO:0007095	mitotic G2 DNA damage checkpoint signaling	94	24	9.08	6.7e-06	0.0067	2.64317
GO:0007129	homologous chromosome pairing at meiosis	42	21	4.06	1.2e-05	0.0111	5.17241
GO:0031146	SCF-dependent proteasomal ubiquitin-dependent protein catabolic process	24	10	2.32	3.8e-05	0.0316	4.31034
GO:0070286	axonemal dynein complex assembly	23	12	2.22	3.9e-05	0.0316	5.40541
GO:0007140	male meiotic nuclear division	99	26	9.56	4.2e-05	0.032	2.71967
GO:0042073	intraciliary transport	63	16	6.09	6.3e-05	0.0454	2.62726
GO:0060271	cilium assembly	162	55	15.65	7.2e-05	0.0491	3.51438
GO:0051026	chiasma assembly	13	7	1.26	7.9e-05	0.0512	5.55556
GO:0000711	meiotic DNA repair synthesis	4	4	0.39	8.7e-05	0.0537	10.2564
GO:0000724	double-strand break repair via homologous recombination	137	37	13.24	0.00014	0.0778	2.79456
GO:0060287	epithelial cilium movement involved in determination of left/right asymmetry	14	7	1.35	0.00014	0.0778	5.18519
GO:0006600	creatine metabolic process	10	7	0.97	0.00015	0.0778	7.21649
GO:0060296	regulation of cilium beat frequency involved in ciliary motility	7	5	0.68	0.00015	0.0778	7.35294
GO:0007276	gamete generation	1255	177	121.25	0.00016	0.0798	1.45979
GO:0032201	telomere maintenance via semi-conservative replication	23	9	2.22	0.00017	0.0804	4.05405
GO:0007283	spermatogenesis	516	98	49.85	0.00018	0.0804	1.9659
GO:0000722	telomere maintenance via recombination	28	10	2.71	0.00018	0.0804	3.69004
GO:0007019	microtubule depolymerization	35	12	3.38	0.00024	0.0972	3.5503
GO:0000712	resolution of meiotic recombination intermediates	11	6	1.06	0.00024	0.0972	5.66038
GO:0032876	negative regulation of DNA endoreduplication	11	6	1.06	0.00024	0.0972	5.66038
GO:0007127	meiosis I	149	51	14.4	0.00029	0.1139	3.54167
GO:0006271	DNA strand elongation involved in DNA replication	38	12	3.67	0.00034	0.1296	3.26975
GO:0060294	cilium movement involved in cell motility	80	25	7.73	0.00038	0.1407	3.23415
GO:0071910	determination of liver left/right asymmetry	12	6	1.16	0.00044	0.1584	5.17241
GO:0060972	left/right pattern formation	67	16	6.47	0.00062	0.2172	2.47295
GO:0030317	flagellated sperm motility	70	18	6.76	0.00067	0.2285	2.66272
GO:0035469	determination of pancreatic left/right asymmetry	13	6	1.26	0.00076	0.2526	4.7619
GO:0006284	base-excision repair	60	14	5.8	0.00086	0.2677	2.41379
GO:0003356	regulation of cilium beat frequency	10	8	0.97	0.00089	0.2677	8.24742
GO:0070462	plus-end specific microtubule depolymerization	3	3	0.29	0.0009	0.2677	10.3448
GO:0060404	axonemal microtubule depolymerization	3	3	0.29	0.0009	0.2677	10.3448
GO:0000280	nuclear division	698	129	67.44	0.00093	0.2677	1.91281
GO:0043248	proteasome assembly	49	15	4.73	0.00095	0.2677	3.17125
GO:0044782	cilium organization	215	77	20.77	0.00095	0.2677	3.70727
GO:0018095	protein polyglutamylation	14	6	1.35	0.00122	0.3294	4.44444
GO:0030644	cellular chloride ion homeostasis	14	6	1.35	0.00122	0.3294	4.44444
GO:0000729	DNA double-strand break processing	12	6	1.16	0.00139	0.3603	5.17241
GO:0006556	S-adenosylmethionine biosynthetic process	10	5	0.97	0.00139	0.3603	5.15464
GO:0009566	fertilization	172	38	16.62	0.00149	0.3787	2.2864
GO:0030261	chromosome condensation	65	13	6.28	0.00178	0.4377	2.07006
GO:0032508	DNA duplex unwinding	69	18	6.67	0.00179	0.4377	2.69865
GO:0007130	synaptonemal complex assembly	17	8	1.64	0.00186	0.4383	4.87805
GO:0010569	regulation of double-strand break repair via homologous recombination	16	7	1.55	0.00186	0.4383	4.51613
GO:0007131	reciprocal meiotic recombination	59	22	5.7	0.00191	0.4421	3.85965
GO:0051788	response to misfolded protein	46	11	4.44	0.00201	0.457	2.47748
GO:0006281	DNA repair	518	105	50.05	0.00205	0.4581	2.0979
GO:0022403	cell cycle phase	338	81	32.65	0.0022	0.4833	2.48086
GO:0006513	protein monoubiquitination	76	13	7.34	0.00253	0.5465	1.77112
GO:0008154	actin polymerization or depolymerization	130	12	12.56	0.0028	0.548	0.955414
GO:0006289	nucleotide-excision repair	97	19	9.37	0.00317	0.548	2.02775
GO:0006757	ATP generation from ADP	88	18	8.5	0.00329	0.548	2.11765
GO:0000278	mitotic cell cycle	1329	197	128.4	0.00329	0.548	1.53427
GO:0080154	regulation of fertilization	7	4	0.68	0.00333	0.548	5.88235
GO:0030299	intestinal cholesterol absorption	4	3	0.39	0.00334	0.548	7.69231
GO:0035610	protein side chain deglutamylation	4	3	0.39	0.00334	0.548	7.69231
GO:0035609	C-terminal protein deglutamylation	4	3	0.39	0.00334	0.548	7.69231
GO:0072757	cellular response to camptothecin	4	3	0.39	0.00334	0.548	7.69231
GO:0061565	dAMP phosphorylation	4	3	0.39	0.00334	0.548	7.69231
GO:0061566	CMP phosphorylation	4	3	0.39	0.00334	0.548	7.69231
GO:0061567	dCMP phosphorylation	4	3	0.39	0.00334	0.548	7.69231
GO:0061568	GDP phosphorylation	4	3	0.39	0.00334	0.548	7.69231
GO:0061569	UDP phosphorylation	4	3	0.39	0.00334	0.548	7.69231
GO:0061570	dCDP phosphorylation	4	3	0.39	0.00334	0.548	7.69231
GO:0061571	TDP phosphorylation	4	3	0.39	0.00334	0.548	7.69231
GO:0061508	CDP phosphorylation	4	3	0.39	0.00334	0.548	7.69231
GO:0006186	dGDP phosphorylation	4	3	0.39	0.00334	0.548	7.69231
GO:0006174	dADP phosphorylation	4	3	0.39	0.00334	0.548	7.69231
GO:0001578	microtubule bundle formation	101	44	9.76	0.00349	0.56	4.5082
GO:0006366	transcription by RNA polymerase II	1417	128	136.9	0.0035	0.56	0.934989
GO:0007100	mitotic centrosome separation	29	8	2.8	0.00369	0.5832	2.85714
GO:0010564	regulation of cell cycle process	824	138	79.61	0.00374	0.584	1.73345
GO:0007052	mitotic spindle organization	301	41	29.08	0.00384	0.5925	1.4099
GO:0006270	DNA replication initiation	38	13	3.67	0.00389	0.5932	3.54223
GO:0006977	DNA damage response, signal transduction by p53 class mediator resulting in cell cycle arrest	60	13	5.8	0.00416	0.627	2.24138
GO:0051256	mitotic spindle midzone assembly	8	4	0.77	0.00441	0.6422	5.19481
GO:0007344	pronuclear fusion	8	4	0.77	0.00441	0.6422	5.19481
GO:0036159	inner dynein arm assembly	8	4	0.77	0.00441	0.6422	5.19481
GO:0016322	neuron remodeling	23	7	2.22	0.00473	0.6812	3.15315
GO:0043161	proteasome-mediated ubiquitin-dependent protein catabolic process	298	57	28.79	0.00501	0.7136	1.97985
GO:0051225	spindle assembly	153	28	14.78	0.00546	0.7692	1.89445
GO:0006120	mitochondrial electron transport, NADH to ubiquinone	28	8	2.71	0.00612	0.8529	2.95203
GO:0006303	double-strand break repair via nonhomologous end joining	30	8	2.9	0.00628	0.8659	2.75862
GO:0002479	antigen processing and presentation of exogenous peptide antigen via MHC class I, TAP-dependent	56	12	5.41	0.00635	0.8663	2.21811
GO:0007094	mitotic spindle assembly checkpoint signaling	60	12	5.8	0.00717	0.9525	2.06897
GO:0043933	protein-containing complex organization	1383	161	133.61	0.0073	0.9525	1.205
GO:0072711	cellular response to hydroxyurea	9	4	0.87	0.00734	0.9525	4.5977
GO:0000737	DNA catabolic process, endonucleolytic	81	12	7.83	0.00739	0.9525	1.53257
GO:0046939	nucleotide phosphorylation	116	27	11.21	0.00765	0.9525	2.40856
GO:0051445	regulation of meiotic cell cycle	139	21	13.43	0.00766	0.9525	1.56366
GO:0051984	positive regulation of chromosome segregation	8	4	0.77	0.00774	0.9525	5.19481
GO:0006756	AMP phosphorylation	5	3	0.48	0.00775	0.9525	6.25
GO:0018094	protein polyglycylation	5	3	0.48	0.00775	0.9525	6.25
GO:0008218	bioluminescence	5	3	0.48	0.00775	0.9525	6.25
GO:0031297	replication fork processing	26	8	2.51	0.00779	0.9525	3.18725
GO:0007064	mitotic sister chromatid cohesion	22	6	2.13	0.00794	0.9541	2.8169
GO:0006268	DNA unwinding involved in DNA replication	14	5	1.35	0.00795	0.9541	3.7037
GO:0006521	regulation of cellular amino acid metabolic process	52	12	5.02	0.00833	0.9905	2.39044
GO:0140527	reciprocal homologous recombination	61	24	5.89	0.0091	1	4.0747
GO:0006781	succinyl-CoA pathway	2	2	0.19	0.00933	1	10.5263
GO:0051878	lateral element assembly	2	2	0.19	0.00933	1	10.5263
GO:0071973	bacterial-type flagellum-dependent cell motility	2	2	0.19	0.00933	1	10.5263
GO:0007058	spindle assembly involved in female meiosis II	2	2	0.19	0.00933	1	10.5263
GO:0030954	astral microtubule nucleation	2	2	0.19	0.00933	1	10.5263
GO:0042488	positive regulation of odontogenesis of dentin-containing tooth	2	2	0.19	0.00933	1	10.5263
GO:0071701	regulation of MAPK export from nucleus	2	2	0.19	0.00933	1	10.5263
GO:0052548	regulation of endopeptidase activity	256	20	24.73	0.00942	1	0.808734
GO:0000079	regulation of cyclin-dependent protein serine/threonine kinase activity	62	16	5.99	0.00961	1	2.67112
GO:0010467	gene expression	3946	343	381.23	0.01064	1	0.899719
GO:0044458	motile cilium assembly	29	9	2.8	0.0109	1	3.21429
GO:0070932	histone H3 deacetylation	15	5	1.45	0.01099	1	3.44828
GO:0045842	positive regulation of mitotic metaphase/anaphase transition	15	5	1.45	0.01099	1	3.44828
GO:0016071	mRNA metabolic process	741	78	71.59	0.01127	1	1.08954
GO:0060830	ciliary receptor clustering involved in smoothened signaling pathway	10	4	0.97	0.01131	1	4.12371
GO:0010216	maintenance of DNA methylation	10	4	0.97	0.01131	1	4.12371
GO:0051013	microtubule severing	10	4	0.97	0.01131	1	4.12371
GO:0007059	chromosome segregation	417	93	40.29	0.01141	1	2.30827
GO:0045736	negative regulation of cyclin-dependent protein serine/threonine kinase activity	27	7	2.61	0.01218	1	2.68199
GO:0030030	cell projection organization	1826	190	176.41	0.01394	1	1.07704
GO:0000070	mitotic sister chromatid segregation	228	39	22.03	0.01395	1	1.77031
GO:0008608	attachment of spindle microtubules to kinetochore	18	7	1.74	0.0143	1	4.02299
GO:0046654	tetrahydrofolate biosynthetic process	7	4	0.68	0.01436	1	5.88235
GO:0010603	regulation of cytoplasmic mRNA processing body assembly	12	4	1.16	0.01437	1	3.44828
GO:0035076	ecdysone receptor-mediated signaling pathway	6	3	0.58	0.01439	1	5.17241
GO:0001916	positive regulation of T cell mediated cytotoxicity	6	3	0.58	0.01439	1	5.17241
GO:1901029	negative regulation of mitochondrial outer membrane permeabilization involved in apoptotic signaling pathway	6	3	0.58	0.01439	1	5.17241
GO:0036372	opsin transport	6	3	0.58	0.01439	1	5.17241
GO:0051382	kinetochore assembly	6	3	0.58	0.01439	1	5.17241
GO:0006999	nuclear pore organization	17	4	1.64	0.01439	1	2.43902
GO:0033687	osteoblast proliferation	31	4	2.99	0.01443	1	1.33779
GO:0046655	folic acid metabolic process	16	5	1.55	0.01473	1	3.22581
GO:0001556	oocyte maturation	28	6	2.71	0.01474	1	2.21402
GO:0033762	response to glucagon	35	6	3.38	0.01477	1	1.77515
GO:0034968	histone lysine methylation	112	18	10.82	0.0153	1	1.66359
GO:0080129	proteasome core complex assembly	22	6	2.13	0.01548	1	2.8169
GO:0007141	male meiosis I	35	8	3.38	0.0164	1	2.36686
GO:0006283	transcription-coupled nucleotide-excision repair	50	10	4.83	0.01958	1	2.07039
GO:0006099	tricarboxylic acid cycle	43	9	4.15	0.01975	1	2.16867
GO:0006096	glycolytic process	84	15	8.12	0.02136	1	1.84729
GO:0007143	female meiotic nuclear division	70	17	6.76	0.02238	1	2.51479
GO:0010424	DNA methylation on cytosine within a CG sequence	12	4	1.16	0.0228	1	3.44828
GO:0030174	regulation of DNA-templated DNA replication initiation	10	5	0.97	0.02331	1	5.15464
GO:0000244	spliceosomal tri-snRNP complex assembly	7	3	0.68	0.02339	1	4.41176
GO:0015884	folic acid transport	7	3	0.68	0.02339	1	4.41176
GO:0045820	negative regulation of glycolytic process	7	3	0.68	0.02339	1	4.41176
GO:0036297	interstrand cross-link repair	7	3	0.68	0.02339	1	4.41176
GO:0006102	isocitrate metabolic process	7	3	0.68	0.02339	1	4.41176
GO:0006260	DNA replication	327	71	31.59	0.02376	1	2.24755
GO:2001141	regulation of RNA biosynthetic process	2091	197	202.02	0.02444	1	0.975151
GO:0032259	methylation	353	50	34.1	0.02484	1	1.46628
GO:0042023	DNA endoreduplication	49	15	4.73	0.02514	1	3.17125
GO:0031577	spindle checkpoint signaling	70	16	6.76	0.0259	1	2.36686
GO:0018022	peptidyl-lysine methylation	118	20	11.4	0.02592	1	1.75439
GO:0051081	nuclear membrane disassembly	42	10	4.06	0.02602	1	2.46305
GO:0061014	positive regulation of mRNA catabolic process	93	14	8.98	0.02606	1	1.55902
GO:0035036	sperm-egg recognition	27	7	2.61	0.02608	1	2.68199
GO:0006603	phosphocreatine metabolic process	7	4	0.68	0.02612	1	5.88235
GO:0007346	regulation of mitotic cell cycle	596	91	57.58	0.02616	1	1.58041
GO:1903378	positive regulation of oxidative stress-induced neuron intrinsic apoptotic signaling pathway	3	2	0.29	0.02618	1	6.89655
GO:0051660	establishment of centrosome localization	3	2	0.29	0.02618	1	6.89655
GO:0006601	creatine biosynthetic process	3	2	0.29	0.02618	1	6.89655
GO:0046452	dihydrofolate metabolic process	3	2	0.29	0.02618	1	6.89655
GO:0051958	methotrexate transport	3	2	0.29	0.02618	1	6.89655
GO:0032298	positive regulation of DNA-templated DNA replication initiation	3	2	0.29	0.02618	1	6.89655
GO:0032877	positive regulation of DNA endoreduplication	3	2	0.29	0.02618	1	6.89655
GO:0002574	thrombocyte differentiation	3	2	0.29	0.02618	1	6.89655
GO:0014042	positive regulation of neuron maturation	3	2	0.29	0.02618	1	6.89655
GO:1990402	embryonic liver development	3	2	0.29	0.02618	1	6.89655
GO:0031117	positive regulation of microtubule depolymerization	3	2	0.29	0.02618	1	6.89655
GO:0000398	mRNA splicing, via spliceosome	332	36	32.08	0.02913	1	1.12219
GO:0000731	DNA synthesis involved in DNA repair	40	9	3.86	0.03029	1	2.33161
GO:0014912	negative regulation of smooth muscle cell migration	15	5	1.45	0.03041	1	3.44828
GO:0007077	mitotic nuclear membrane disassembly	39	8	3.77	0.03044	1	2.12202
GO:0045948	positive regulation of translational initiation	13	4	1.26	0.03047	1	3.1746
GO:0000279	M phase	250	53	24.15	0.03226	1	2.19462
GO:1903047	mitotic cell cycle process	1071	162	103.47	0.03349	1	1.56567
GO:0007098	centrosome cycle	251	38	24.25	0.03398	1	1.56701
GO:0000086	G2/M transition of mitotic cell cycle	317	56	30.63	0.03404	1	1.82827
GO:0006312	mitotic recombination	43	16	4.15	0.03412	1	3.85542
GO:0071897	DNA biosynthetic process	125	22	12.08	0.03424	1	1.82119
GO:0009142	nucleoside triphosphate biosynthetic process	68	15	6.57	0.03435	1	2.28311
GO:0048793	pronephros development	65	13	6.28	0.03459	1	2.07006
GO:0006267	pre-replicative complex assembly involved in nuclear cell cycle DNA replication	8	3	0.77	0.03477	1	3.8961
GO:0060766	negative regulation of androgen receptor signaling pathway	8	3	0.77	0.03477	1	3.8961
GO:0051044	positive regulation of membrane protein ectodomain proteolysis	8	3	0.77	0.03477	1	3.8961
GO:0006122	mitochondrial electron transport, ubiquinol to cytochrome c	8	3	0.77	0.03477	1	3.8961
GO:0030098	lymphocyte differentiation	162	14	15.65	0.03503	1	0.894569
GO:0007062	sister chromatid cohesion	52	15	5.02	0.03714	1	2.98805
GO:0071907	determination of digestive tract left/right asymmetry	24	6	2.32	0.0378	1	2.58621
GO:0021702	cerebellar Purkinje cell differentiation	20	5	1.93	0.03787	1	2.59067
GO:0034501	protein localization to kinetochore	20	5	1.93	0.03787	1	2.59067
GO:0006165	nucleoside diphosphate phosphorylation	102	22	9.85	0.03858	1	2.2335
GO:0010824	regulation of centrosome duplication	26	10	2.51	0.03902	1	3.98406
GO:0000738	DNA catabolic process, exonucleolytic	14	4	1.35	0.03947	1	2.96296
GO:0007288	sperm axoneme assembly	14	4	1.35	0.03947	1	2.96296
GO:0040029	epigenetic regulation of gene expression	111	16	10.72	0.04068	1	1.49254
GO:0035046	pronuclear migration	34	7	3.28	0.0409	1	2.13415
GO:0007224	smoothened signaling pathway	213	29	20.58	0.04506	1	1.40914
GO:0006611	protein export from nucleus	56	12	5.41	0.04542	1	2.21811
GO:0006298	mismatch repair	28	7	2.71	0.04571	1	2.58303
GO:0032886	regulation of microtubule-based process	145	34	14.01	0.04684	1	2.42684
GO:0045494	photoreceptor cell maintenance	35	7	3.38	0.04702	1	2.07101
GO:0000819	sister chromatid segregation	263	50	25.41	0.04745	1	1.96773
GO:0048316	seed development	84	11	8.12	0.04841	1	1.35468
GO:0015867	ATP transport	9	3	0.87	0.04848	1	3.44828
GO:2000323	negative regulation of glucocorticoid receptor signaling pathway	9	3	0.87	0.04848	1	3.44828
GO:0046959	habituation	9	3	0.87	0.04848	1	3.44828
GO:0070933	histone H4 deacetylation	9	3	0.87	0.04848	1	3.44828
GO:0030949	positive regulation of vascular endothelial growth factor receptor signaling pathway	9	3	0.87	0.04848	1	3.44828
GO:0036158	outer dynein arm assembly	9	3	0.87	0.04848	1	3.44828
GO:0009116	nucleoside metabolic process	77	15	7.44	0.04862	1	2.01613
GO:0007147	female meiosis II	6	4	0.58	0.0489	1	6.89655
GO:0046599	regulation of centriole replication	7	4	0.68	0.04891	1	5.88235
GO:0007060	male meiosis chromosome segregation	5	3	0.48	0.04897	1	6.25
GO:0016325	oocyte microtubule cytoskeleton organization	37	6	3.57	0.04897	1	1.68067
GO:0072239	metanephric glomerulus vasculature development	6	3	0.58	0.04897	1	5.17241
GO:0000730	DNA recombinase assembly	6	3	0.58	0.04897	1	5.17241
GO:0006235	dTTP biosynthetic process	4	2	0.39	0.04903	1	5.12821
GO:0031536	positive regulation of exit from mitosis	4	2	0.39	0.04903	1	5.12821
GO:0051759	sister chromosome movement towards spindle pole involved in meiotic sister chromatid segregation	4	2	0.39	0.04903	1	5.12821
GO:0071922	regulation of cohesin loading	4	2	0.39	0.04903	1	5.12821
GO:0035372	protein localization to microtubule	4	2	0.39	0.04903	1	5.12821
GO:0046314	phosphocreatine biosynthetic process	4	2	0.39	0.04903	1	5.12821
GO:0002091	negative regulation of receptor internalization	4	2	0.39	0.04903	1	5.12821
GO:0000727	double-strand break repair via break-induced replication	4	2	0.39	0.04903	1	5.12821
GO:1902104	positive regulation of metaphase/anaphase transition of meiotic cell cycle	4	2	0.39	0.04903	1	5.12821
GO:0048478	replication fork protection	4	2	0.39	0.04903	1	5.12821
GO:0043137	DNA replication, removal of RNA primer	4	2	0.39	0.04903	1	5.12821
GO:0048142	germarium-derived cystoblast division	4	2	0.39	0.04903	1	5.12821
GO:0050861	positive regulation of B cell receptor signaling pathway	4	2	0.39	0.04903	1	5.12821
GO:2000707	positive regulation of dense core granule biogenesis	4	2	0.39	0.04903	1	5.12821
GO:1900744	regulation of p38MAPK cascade	17	3	1.64	0.04904	1	1.82927
GO:0046500	S-adenosylmethionine metabolic process	25	9	2.42	0.04937	1	3.71901
GO:0046855	inositol phosphate dephosphorylation	15	4	1.45	0.04983	1	2.75862
GO:0018894	dibenzo-p-dioxin metabolic process	15	4	1.45	0.04983	1	2.75862
GO:0000075	cell cycle checkpoint signaling	375	71	36.23	0.0501	1	1.9597
GO:0007010	cytoskeleton organization	1484	184	143.37	0.05039	1	1.28339
GO:0031647	regulation of protein stability	181	18	17.49	0.0517	1	1.02916
GO:0007368	determination of left/right symmetry	289	38	27.92	0.05405	1	1.36103
GO:0007017	microtubule-based process	1122	221	108.4	0.05449	1	2.03875
GO:0061512	protein localization to cilium	22	5	2.13	0.05482	1	2.34742
GO:0070584	mitochondrion morphogenesis	29	6	2.8	0.05532	1	2.14286
GO:0048565	digestive tract development	366	34	35.36	0.05545	1	0.961538
GO:0010212	response to ionizing radiation	177	24	17.1	0.0567	1	1.40351
GO:0051301	cell division	604	68	58.35	0.05969	1	1.16538
GO:0071479	cellular response to ionizing radiation	68	9	6.57	0.06115	1	1.36986
GO:0014059	regulation of dopamine secretion	16	4	1.55	0.06153	1	2.58065
GO:0009060	aerobic respiration	143	34	13.82	0.06176	1	2.4602
GO:0032467	positive regulation of cytokinesis	30	6	2.9	0.06374	1	2.06897
GO:0045931	positive regulation of mitotic cell cycle	130	22	12.56	0.06429	1	1.75159
GO:0000076	DNA replication checkpoint signaling	14	4	1.35	0.06434	1	2.96296
GO:0051510	regulation of unidimensional cell growth	10	3	0.97	0.06441	1	3.09278
GO:0072383	plus-end-directed vesicle transport along microtubule	10	3	0.97	0.06441	1	3.09278
GO:0036099	female germ-line stem cell population maintenance	10	3	0.97	0.06441	1	3.09278
GO:0060324	face development	41	4	3.96	0.06465	1	1.0101
GO:0021670	lateral ventricle development	23	5	2.22	0.06469	1	2.25225
GO:0000911	cytokinesis by cell plate formation	23	5	2.22	0.06469	1	2.25225
GO:0006297	nucleotide-excision repair, DNA gap filling	23	5	2.22	0.06469	1	2.25225
GO:0060249	anatomical structure homeostasis	301	22	29.08	0.06552	1	0.756534
GO:0009790	embryo development	2635	236	254.57	0.06602	1	0.927053
GO:0032501	multicellular organismal process	7926	728	765.75	0.07213	1	0.950702
GO:0006119	oxidative phosphorylation	82	20	7.92	0.07294	1	2.52525
GO:0019953	sexual reproduction	1388	197	134.1	0.07331	1	1.46905
GO:0021591	ventricular system development	47	10	4.54	0.07495	1	2.20264
GO:0007339	binding of sperm to zona pellucida	24	5	2.32	0.07549	1	2.15517
GO:0000723	telomere maintenance	133	26	12.85	0.07608	1	2.02335
GO:0000291	nuclear-transcribed mRNA catabolic process, exonucleolytic	31	6	2.99	0.07639	1	2.00669
GO:0010826	negative regulation of centrosome duplication	7	3	0.68	0.07646	1	4.41176
GO:0071731	response to nitric oxide	21	4	2.03	0.0765	1	1.97044
GO:0048016	inositol phosphate-mediated signaling	14	3	1.35	0.07653	1	2.22222
GO:0045938	positive regulation of circadian sleep/wake cycle, sleep	5	2	0.48	0.07655	1	4.16667
GO:0009992	cellular water homeostasis	5	2	0.48	0.07655	1	4.16667
GO:0051877	pigment granule aggregation in cell center	5	2	0.48	0.07655	1	4.16667
GO:0008315	G2/MI transition of meiotic cell cycle	5	2	0.48	0.07655	1	4.16667
GO:0035279	miRNA-mediated gene silencing by mRNA destabilization	5	2	0.48	0.07655	1	4.16667
GO:0051974	negative regulation of telomerase activity	5	2	0.48	0.07655	1	4.16667
GO:0033564	anterior/posterior axon guidance	5	2	0.48	0.07655	1	4.16667
GO:0000354	cis assembly of pre-catalytic spliceosome	5	2	0.48	0.07655	1	4.16667
GO:0007057	spindle assembly involved in female meiosis I	5	2	0.48	0.07655	1	4.16667
GO:0007023	post-chaperonin tubulin folding pathway	5	2	0.48	0.07655	1	4.16667
GO:0007284	spermatogonial cell division	5	2	0.48	0.07655	1	4.16667
GO:0045162	clustering of voltage-gated sodium channels	5	2	0.48	0.07655	1	4.16667
GO:0034379	very-low-density lipoprotein particle assembly	5	2	0.48	0.07655	1	4.16667
GO:0080111	DNA demethylation	5	2	0.48	0.07655	1	4.16667
GO:0098535	de novo centriole assembly involved in multi-ciliated epithelial cell differentiation	5	2	0.48	0.07655	1	4.16667
GO:2000643	positive regulation of early endosome to late endosome transport	5	2	0.48	0.07655	1	4.16667
GO:2000645	negative regulation of receptor catabolic process	5	2	0.48	0.07655	1	4.16667
GO:0060136	embryonic process involved in female pregnancy	5	2	0.48	0.07655	1	4.16667
GO:0050684	regulation of mRNA processing	114	9	11.01	0.07691	1	0.817439
GO:0007291	sperm individualization	39	7	3.77	0.07714	1	1.85676
GO:0061458	reproductive system development	811	73	78.35	0.07729	1	0.931717
GO:0070986	left/right axis specification	47	8	4.54	0.07906	1	1.76211
GO:0006302	double-strand break repair	222	53	21.45	0.07914	1	2.47086
GO:0046034	ATP metabolic process	128	25	12.37	0.08082	1	2.02102
GO:0002474	antigen processing and presentation of peptide antigen via MHC class I	96	18	9.27	0.08133	1	1.94175
GO:0031062	positive regulation of histone methylation	31	7	2.99	0.0821	1	2.34114
GO:0007080	mitotic metaphase plate congression	13	4	1.26	0.08229	1	3.1746
GO:0006269	DNA replication, synthesis of RNA primer	11	3	1.06	0.0824	1	2.83019
GO:0001562	response to protozoan	11	3	1.06	0.0824	1	2.83019
GO:0006883	cellular sodium ion homeostasis	11	3	1.06	0.0824	1	2.83019
GO:0061029	eyelid development in camera-type eye	11	3	1.06	0.0824	1	2.83019
GO:0046498	S-adenosylhomocysteine metabolic process	11	3	1.06	0.0824	1	2.83019
GO:0021551	central nervous system morphogenesis	11	3	1.06	0.0824	1	2.83019
GO:0051085	chaperone cofactor-dependent protein refolding	11	3	1.06	0.0824	1	2.83019
GO:0016321	female meiosis chromosome segregation	25	5	2.42	0.0872	1	2.06612
GO:0009407	toxin catabolic process	18	4	1.74	0.08881	1	2.29885
GO:0006511	ubiquitin-dependent protein catabolic process	392	68	37.87	0.09088	1	1.79562
GO:0019886	antigen processing and presentation of exogenous peptide antigen via MHC class II	90	13	8.7	0.0915	1	1.49425
GO:0070121	Kupffer's vesicle development	33	6	3.19	0.09322	1	1.88088
GO:0044774	mitotic DNA integrity checkpoint signaling	172	39	16.62	0.09505	1	2.34657
GO:0099111	microtubule-based transport	208	42	20.1	0.09508	1	2.08955
GO:0006858	extracellular transport	32	19	3.09	0.09553	1	6.14887
GO:0046627	negative regulation of insulin receptor signaling pathway	41	7	3.96	0.09561	1	1.76768
GO:0009132	nucleoside diphosphate metabolic process	124	26	11.98	0.09566	1	2.17028
GO:0097722	sperm motility	71	19	6.86	0.0958	1	2.76968
GO:0003352	regulation of cilium movement	14	11	1.35	0.09598	1	8.14815
GO:0034641	cellular nitrogen compound metabolic process	4971	513	480.26	0.09598	1	1.06817
GO:0051307	meiotic chromosome separation	19	11	1.84	0.09602	1	5.97826
GO:0009259	ribonucleotide metabolic process	331	40	31.98	0.09609	1	1.25078
GO:0051258	protein polymerization	183	19	17.68	0.09612	1	1.07466
GO:0010965	regulation of mitotic sister chromatid separation	92	16	8.89	0.09616	1	1.79978
GO:0009201	ribonucleoside triphosphate biosynthetic process	55	10	5.31	0.09634	1	1.88324
GO:0071459	protein localization to chromosome, centromeric region	21	6	2.03	0.09639	1	2.95567
GO:0046940	nucleoside monophosphate phosphorylation	6	4	0.58	0.09643	1	6.89655
GO:0034508	centromere complex assembly	52	8	5.02	0.09646	1	1.59363
GO:0010829	negative regulation of glucose transmembrane transport	14	4	1.35	0.09649	1	2.96296
GO:0051570	regulation of histone H3-K9 methylation	16	4	1.55	0.0965	1	2.58065
GO:0042455	ribonucleoside biosynthetic process	20	4	1.93	0.09653	1	2.07254
GO:0051937	catecholamine transport	62	8	5.99	0.09653	1	1.33556
GO:0009260	ribonucleotide biosynthetic process	176	19	17	0.09653	1	1.11765
GO:0097198	histone H3-K36 trimethylation	2	2	0.19	0.09655	1	10.5263
GO:0019094	pole plasm mRNA localization	44	6	4.25	0.09655	1	1.41176
GO:0060756	foraging behavior	3	2	0.29	0.09655	1	6.89655
GO:0072275	metanephric glomerulus morphogenesis	3	2	0.29	0.09655	1	6.89655
GO:0017062	respiratory chain complex III assembly	3	2	0.29	0.09655	1	6.89655
GO:0030706	germarium-derived oocyte differentiation	35	5	3.38	0.09656	1	1.47929
GO:0048135	female germ-line cyst formation	49	6	4.73	0.09659	1	1.2685
GO:0048527	lateral root development	11	2	1.06	0.09661	1	1.88679
GO:0071689	muscle thin filament assembly	1	1	0.1	0.09661	1	10
GO:0031552	negative regulation of brain-derived neurotrophic factor-activated receptor activity	1	1	0.1	0.09661	1	10
GO:0006233	dTDP biosynthetic process	1	1	0.1	0.09661	1	10
GO:0009971	anastral spindle assembly involved in male meiosis	1	1	0.1	0.09661	1	10
GO:0086067	AV node cell to bundle of His cell communication	1	1	0.1	0.09661	1	10
GO:0033320	UDP-D-xylose biosynthetic process	1	1	0.1	0.09661	1	10
GO:1901693	negative regulation of compound eye retinal cell apoptotic process	1	1	0.1	0.09661	1	10
GO:2001294	malonyl-CoA catabolic process	1	1	0.1	0.09661	1	10
GO:0006579	amino-acid betaine catabolic process	1	1	0.1	0.09661	1	10
GO:2001253	regulation of histone H3-K36 trimethylation	1	1	0.1	0.09661	1	10
GO:0034970	histone H3-R2 methylation	1	1	0.1	0.09661	1	10
GO:0034971	histone H3-R17 methylation	1	1	0.1	0.09661	1	10
GO:0071929	alpha-tubulin acetylation	1	1	0.1	0.09661	1	10
GO:0071932	replication fork reversal	1	1	0.1	0.09661	1	10
GO:0003314	heart rudiment morphogenesis	1	1	0.1	0.09661	1	10
GO:0003305	cell migration involved in heart jogging	1	1	0.1	0.09661	1	10
GO:0018063	cytochrome c-heme linkage	1	1	0.1	0.09661	1	10
GO:0061060	negative regulation of peptidoglycan recognition protein signaling pathway	1	1	0.1	0.09661	1	10
GO:0044111	formation of structure involved in a symbiotic process	1	1	0.1	0.09661	1	10
GO:0035191	nuclear axial expansion	1	1	0.1	0.09661	1	10
GO:0046338	phosphatidylethanolamine catabolic process	1	1	0.1	0.09661	1	10
GO:0072016	glomerular parietal epithelial cell development	1	1	0.1	0.09661	1	10
GO:1900038	negative regulation of cellular response to hypoxia	1	1	0.1	0.09661	1	10
GO:0035776	pronephric proximal tubule development	1	1	0.1	0.09661	1	10
GO:0030311	poly-N-acetyllactosamine biosynthetic process	1	1	0.1	0.09661	1	10
GO:0035777	pronephric distal tubule development	1	1	0.1	0.09661	1	10
GO:0035778	pronephric nephron tubule epithelial cell differentiation	1	1	0.1	0.09661	1	10
GO:0035779	angioblast cell differentiation	1	1	0.1	0.09661	1	10
GO:0061472	karyomere membrane fusion	1	1	0.1	0.09661	1	10
GO:0070173	regulation of enamel mineralization	1	1	0.1	0.09661	1	10
GO:0010094	specification of carpel identity	1	1	0.1	0.09661	1	10
GO:0106035	protein maturation by [4Fe-4S] cluster transfer	1	1	0.1	0.09661	1	10
GO:0002044	blood vessel endothelial cell migration involved in intussusceptive angiogenesis	1	1	0.1	0.09661	1	10
GO:0007079	mitotic chromosome movement towards spindle pole	1	1	0.1	0.09661	1	10
GO:0070202	regulation of establishment of protein localization to chromosome	1	1	0.1	0.09661	1	10
GO:0008583	mystery cell differentiation	1	1	0.1	0.09661	1	10
GO:0000423	mitophagy	1	1	0.1	0.09661	1	10
GO:0032307	negative regulation of prostaglandin secretion	1	1	0.1	0.09661	1	10
GO:2000077	negative regulation of type B pancreatic cell development	1	1	0.1	0.09661	1	10
GO:0072168	specification of anterior mesonephric tubule identity	1	1	0.1	0.09661	1	10
GO:0072169	specification of posterior mesonephric tubule identity	1	1	0.1	0.09661	1	10
GO:2000014	regulation of endosperm development	1	1	0.1	0.09661	1	10
GO:0072180	mesonephric duct morphogenesis	1	1	0.1	0.09661	1	10
GO:0072183	negative regulation of nephron tubule epithelial cell differentiation	1	1	0.1	0.09661	1	10
GO:0072184	renal vesicle progenitor cell differentiation	1	1	0.1	0.09661	1	10
GO:2000042	negative regulation of double-strand break repair via homologous recombination	1	1	0.1	0.09661	1	10
GO:0032475	otolith formation	1	1	0.1	0.09661	1	10
GO:0008626	granzyme-mediated apoptotic signaling pathway	1	1	0.1	0.09661	1	10
GO:0072259	metanephric interstitial fibroblast development	1	1	0.1	0.09661	1	10
GO:1900227	positive regulation of NLRP3 inflammasome complex assembly	1	1	0.1	0.09661	1	10
GO:0070511	negative regulation of histone H4-K20 methylation	1	1	0.1	0.09661	1	10
GO:0032290	peripheral nervous system myelin formation	1	1	0.1	0.09661	1	10
GO:0046601	positive regulation of centriole replication	1	1	0.1	0.09661	1	10
GO:0000750	pheromone-dependent signal transduction involved in conjugation with cellular fusion	1	1	0.1	0.09661	1	10
GO:0015826	threonine transport	1	1	0.1	0.09661	1	10
GO:0043150	DNA synthesis involved in double-strand break repair via homologous recombination	1	1	0.1	0.09661	1	10
GO:0000732	strand displacement	1	1	0.1	0.09661	1	10
GO:2000382	positive regulation of mesoderm development	1	1	0.1	0.09661	1	10
GO:0007462	R1/R6 cell fate commitment	1	1	0.1	0.09661	1	10
GO:0000706	meiotic DNA double-strand break processing	1	1	0.1	0.09661	1	10
GO:2000466	negative regulation of glycogen (starch) synthase activity	1	1	0.1	0.09661	1	10
GO:0010252	auxin homeostasis	1	1	0.1	0.09661	1	10
GO:0032825	positive regulation of natural killer cell differentiation	1	1	0.1	0.09661	1	10
GO:0120221	maintenance of ciliary planar beating movement pattern	1	1	0.1	0.09661	1	10
GO:0072689	MCM complex assembly	1	1	0.1	0.09661	1	10
GO:1990067	intrachromosomal DNA recombination	1	1	0.1	0.09661	1	10
GO:0010768	negative regulation of transcription from RNA polymerase II promoter in response to UV-induced DNA damage	1	1	0.1	0.09661	1	10
GO:1990074	polyuridylation-dependent mRNA catabolic process	1	1	0.1	0.09661	1	10
GO:0002897	positive regulation of central B cell tolerance induction	1	1	0.1	0.09661	1	10
GO:0045108	regulation of intermediate filament polymerization or depolymerization	1	1	0.1	0.09661	1	10
GO:0002814	negative regulation of biosynthetic process of antibacterial peptides active against Gram-negative bacteria	1	1	0.1	0.09661	1	10
GO:0036016	cellular response to interleukin-3	1	1	0.1	0.09661	1	10
GO:0009184	purine deoxyribonucleoside diphosphate catabolic process	1	1	0.1	0.09661	1	10
GO:0034354	'de novo' NAD biosynthetic process from tryptophan	1	1	0.1	0.09661	1	10
GO:0034374	low-density lipoprotein particle remodeling	1	1	0.1	0.09661	1	10
GO:0050666	regulation of homocysteine metabolic process	1	1	0.1	0.09661	1	10
GO:0045769	negative regulation of asymmetric cell division	1	1	0.1	0.09661	1	10
GO:0019310	inositol catabolic process	1	1	0.1	0.09661	1	10
GO:0009257	10-formyltetrahydrofolate biosynthetic process	1	1	0.1	0.09661	1	10
GO:0045726	positive regulation of integrin biosynthetic process	1	1	0.1	0.09661	1	10
GO:0015976	carbon utilization	1	1	0.1	0.09661	1	10
GO:0045733	acetate catabolic process	1	1	0.1	0.09661	1	10
GO:0015904	tetracycline transmembrane transport	1	1	0.1	0.09661	1	10
GO:0080178	5-carbamoylmethyl uridine residue modification	1	1	0.1	0.09661	1	10
GO:0080110	sporopollenin biosynthetic process	1	1	0.1	0.09661	1	10
GO:0045870	positive regulation of single stranded viral RNA replication via double stranded DNA intermediate	1	1	0.1	0.09661	1	10
GO:0014040	positive regulation of Schwann cell differentiation	1	1	0.1	0.09661	1	10
GO:0009720	detection of hormone stimulus	1	1	0.1	0.09661	1	10
GO:1990451	cellular stress response to acidic pH	1	1	0.1	0.09661	1	10
GO:0045585	positive regulation of cytotoxic T cell differentiation	1	1	0.1	0.09661	1	10
GO:0039503	suppression by virus of host innate immune response	1	1	0.1	0.09661	1	10
GO:1990440	positive regulation of transcription from RNA polymerase II promoter in response to endoplasmic reticulum stress	1	1	0.1	0.09661	1	10
GO:0048600	oocyte fate commitment	1	1	0.1	0.09661	1	10
GO:0048601	oocyte morphogenesis	1	1	0.1	0.09661	1	10
GO:0034213	quinolinate catabolic process	1	1	0.1	0.09661	1	10
GO:0016095	polyprenol catabolic process	1	1	0.1	0.09661	1	10
GO:1902957	negative regulation of mitochondrial electron transport, NADH to ubiquinone	1	1	0.1	0.09661	1	10
GO:1902979	mitotic DNA replication termination	1	1	0.1	0.09661	1	10
GO:0002924	negative regulation of humoral immune response mediated by circulating immunoglobulin	1	1	0.1	0.09661	1	10
GO:0060471	cortical granule exocytosis	1	1	0.1	0.09661	1	10
GO:0051308	male meiosis chromosome separation	1	1	0.1	0.09661	1	10
GO:1901291	negative regulation of double-strand break repair via single-strand annealing	1	1	0.1	0.09661	1	10
GO:0090243	fibroblast growth factor receptor signaling pathway involved in somitogenesis	1	1	0.1	0.09661	1	10
GO:0090233	negative regulation of spindle checkpoint	1	1	0.1	0.09661	1	10
GO:1901248	positive regulation of lung ciliated cell differentiation	1	1	0.1	0.09661	1	10
GO:0060138	fetal process involved in parturition	1	1	0.1	0.09661	1	10
GO:0034589	hydroxyproline transport	1	1	0.1	0.09661	1	10
GO:0042796	snRNA transcription by RNA polymerase III	1	1	0.1	0.09661	1	10
GO:0032309	icosanoid secretion	27	3	2.61	0.09665	1	1.14943
GO:1903050	regulation of proteolysis involved in protein catabolic process	114	11	11.01	0.09668	1	0.999092
GO:0035967	cellular response to topologically incorrect protein	70	5	6.76	0.0968	1	0.739645
GO:0007049	cell cycle	2100	309	202.89	0.09699	1	1.52299
GO:0006613	cotranslational protein targeting to membrane	124	5	11.98	0.09718	1	0.417362
GO:0042303	molting cycle	259	14	25.02	0.09748	1	0.559552
GO:0000083	regulation of transcription involved in G1/S transition of mitotic cell cycle	30	6	2.9	0.09965	1	2.06897
GO:0045773	positive regulation of axon extension	26	5	2.51	0.0998	1	1.99203
GO:0000302	response to reactive oxygen species	162	15	15.65	0.10057	1	0.958466
GO:0006265	DNA topological change	12	3	1.16	0.10227	1	2.58621
GO:0016032	viral process	484	46	46.76	0.10362	1	0.983747
GO:0001504	neurotransmitter uptake	36	6	3.48	0.10421	1	1.72414
GO:0035845	photoreceptor cell outer segment organization	19	4	1.84	0.10429	1	2.17391
GO:0033674	positive regulation of kinase activity	290	14	28.02	0.10516	1	0.499643
GO:0010842	retina layer formation	42	7	4.06	0.10569	1	1.72414
GO:0034502	protein localization to chromosome	47	14	4.54	0.10651	1	3.0837
GO:0006221	pyrimidine nucleotide biosynthetic process	43	6	4.15	0.10757	1	1.44578
GO:0006273	lagging strand elongation	6	2	0.58	0.10762	1	3.44828
GO:0009956	radial pattern formation	6	2	0.58	0.10762	1	3.44828
GO:0097264	self proteolysis	6	2	0.58	0.10762	1	3.44828
GO:0033169	histone H3-K9 demethylation	6	2	0.58	0.10762	1	3.44828
GO:0061198	fungiform papilla formation	6	2	0.58	0.10762	1	3.44828
GO:0046548	retinal rod cell development	6	2	0.58	0.10762	1	3.44828
GO:0043486	histone exchange	6	2	0.58	0.10762	1	3.44828
GO:0015871	choline transport	6	2	0.58	0.10762	1	3.44828
GO:0002159	desmosome assembly	6	2	0.58	0.10762	1	3.44828
GO:0050847	progesterone receptor signaling pathway	6	2	0.58	0.10762	1	3.44828
GO:0043504	mitochondrial DNA repair	6	2	0.58	0.10762	1	3.44828
GO:0045741	positive regulation of epidermal growth factor-activated receptor activity	6	2	0.58	0.10762	1	3.44828
GO:1902603	carnitine transmembrane transport	6	2	0.58	0.10762	1	3.44828
GO:0090394	negative regulation of excitatory postsynaptic potential	6	2	0.58	0.10762	1	3.44828
GO:0090328	regulation of olfactory learning	6	2	0.58	0.10762	1	3.44828
GO:0006398	mRNA 3'-end processing by stem-loop binding and cleavage	6	2	0.58	0.10762	1	3.44828
GO:0090116	C-5 methylation of cytosine	6	2	0.58	0.10762	1	3.44828
GO:0043922	negative regulation by host of viral transcription	6	2	0.58	0.10762	1	3.44828
GO:0097308	cellular response to farnesol	6	2	0.58	0.10762	1	3.44828
GO:0046602	regulation of mitotic centrosome separation	17	3	1.64	0.10763	1	1.82927
GO:0006277	DNA amplification	22	3	2.13	0.1077	1	1.40845
GO:0031110	regulation of microtubule polymerization or depolymerization	54	6	5.22	0.10771	1	1.14943
GO:0035089	establishment of apical/basal cell polarity	32	3	3.09	0.10783	1	0.970874
GO:0000209	protein polyubiquitination	214	26	20.67	0.10884	1	1.25786
GO:0006839	mitochondrial transport	150	21	14.49	0.11213	1	1.44928
GO:0090502	RNA phosphodiester bond hydrolysis, endonucleolytic	52	6	5.02	0.11363	1	1.19522
GO:0000910	cytokinesis	291	35	28.11	0.11562	1	1.24511
GO:0045132	meiotic chromosome segregation	118	43	11.4	0.11891	1	3.77193
GO:0042267	natural killer cell mediated cytotoxicity	20	4	1.93	0.1209	1	2.07254
GO:0016310	phosphorylation	1442	145	139.31	0.12131	1	1.04084
GO:0060041	retina development in camera-type eye	271	29	26.18	0.12179	1	1.10772
GO:0006282	regulation of DNA repair	61	13	5.89	0.1227	1	2.20713
GO:0022008	neurogenesis	2590	204	250.23	0.12304	1	0.81525
GO:0051571	positive regulation of histone H3-K4 methylation	13	3	1.26	0.12381	1	2.38095
GO:0046325	negative regulation of glucose import	13	3	1.26	0.12381	1	2.38095
GO:0048240	sperm capacitation	13	3	1.26	0.12381	1	2.38095
GO:0034383	low-density lipoprotein particle clearance	13	3	1.26	0.12381	1	2.38095
GO:0051443	positive regulation of ubiquitin-protein transferase activity	13	3	1.26	0.12381	1	2.38095
GO:0046686	response to cadmium ion	164	20	15.84	0.12818	1	1.26263
GO:0001947	heart looping	141	18	13.62	0.1345	1	1.32159
GO:0006997	nucleus organization	153	24	14.78	0.13654	1	1.62382
GO:0048609	multicellular organismal reproductive process	1372	190	132.55	0.13744	1	1.43342
GO:0016578	histone deubiquitination	25	5	2.42	0.13838	1	2.06612
GO:0000018	regulation of DNA recombination	60	15	5.8	0.13994	1	2.58621
GO:0006310	DNA recombination	289	70	27.92	0.14037	1	2.50716
GO:0030518	intracellular steroid hormone receptor signaling pathway	91	13	8.79	0.14081	1	1.47895
GO:0043488	regulation of mRNA stability	119	15	11.5	0.14093	1	1.30435
GO:0021532	neural tube patterning	81	11	7.83	0.14099	1	1.40485
GO:0051988	regulation of attachment of spindle microtubules to kinetochore	10	3	0.97	0.1412	1	3.09278
GO:0060334	regulation of interferon-gamma-mediated signaling pathway	11	3	1.06	0.14121	1	2.83019
GO:0031998	regulation of fatty acid beta-oxidation	22	4	2.13	0.14122	1	1.87793
GO:0070734	histone H3-K27 methylation	14	3	1.35	0.14126	1	2.22222
GO:0006085	acetyl-CoA biosynthetic process	14	3	1.35	0.14126	1	2.22222
GO:0006620	post-translational protein targeting to endoplasmic reticulum membrane	7	2	0.68	0.14132	1	2.94118
GO:0046499	S-adenosylmethioninamine metabolic process	7	2	0.68	0.14132	1	2.94118
GO:0072034	renal vesicle induction	7	2	0.68	0.14132	1	2.94118
GO:0032049	cardiolipin biosynthetic process	7	2	0.68	0.14132	1	2.94118
GO:0032429	regulation of phospholipase A2 activity	7	2	0.68	0.14132	1	2.94118
GO:1902340	negative regulation of chromosome condensation	7	2	0.68	0.14132	1	2.94118
GO:0015866	ADP transport	7	2	0.68	0.14132	1	2.94118
GO:0000710	meiotic mismatch repair	7	2	0.68	0.14132	1	2.94118
GO:1901017	negative regulation of potassium ion transmembrane transporter activity	7	2	0.68	0.14132	1	2.94118
GO:0034436	glycoprotein transport	7	2	0.68	0.14132	1	2.94118
GO:2000587	negative regulation of platelet-derived growth factor receptor-beta signaling pathway	7	2	0.68	0.14132	1	2.94118
GO:0097051	establishment of protein localization to endoplasmic reticulum membrane	7	2	0.68	0.14132	1	2.94118
GO:0007637	proboscis extension reflex	7	2	0.68	0.14132	1	2.94118
GO:0036334	epidermal stem cell homeostasis	7	2	0.68	0.14132	1	2.94118
GO:0032873	negative regulation of stress-activated MAPK cascade	49	6	4.73	0.14133	1	1.2685
GO:0005976	polysaccharide metabolic process	160	12	15.46	0.14217	1	0.776197
GO:0007178	transmembrane receptor protein serine/threonine kinase signaling pathway	324	26	31.3	0.14251	1	0.830671
GO:0051345	positive regulation of hydrolase activity	389	25	37.58	0.14269	1	0.665247
GO:0010389	regulation of G2/M transition of mitotic cell cycle	129	30	12.46	0.143	1	2.4077
GO:0006351	DNA-templated transcription	2241	216	216.51	0.14317	1	0.997644
GO:0070482	response to oxygen levels	338	21	32.65	0.14365	1	0.643185
GO:0060537	muscle tissue development	426	26	41.16	0.14431	1	0.631681
GO:0051299	centrosome separation	43	11	4.15	0.14557	1	2.6506
GO:0007144	female meiosis I	19	5	1.84	0.14645	1	2.71739
GO:0071168	protein localization to chromatin	19	5	1.84	0.14645	1	2.71739
GO:0006853	carnitine shuttle	14	3	1.35	0.14682	1	2.22222
GO:0035293	chitin-based larval cuticle pattern formation	14	3	1.35	0.14682	1	2.22222
GO:0007205	protein kinase C-activating G protein-coupled receptor signaling pathway	14	3	1.35	0.14682	1	2.22222
GO:0010875	positive regulation of cholesterol efflux	14	3	1.35	0.14682	1	2.22222
GO:0030029	actin filament-based process	783	46	75.65	0.1471	1	0.608063
GO:0000132	establishment of mitotic spindle orientation	46	7	4.44	0.1513	1	1.57658
GO:0003146	heart jogging	23	5	2.22	0.15688	1	2.25225
GO:0007599	hemostasis	522	43	50.43	0.1601	1	0.852667
GO:0032465	regulation of cytokinesis	82	13	7.92	0.16278	1	1.64141
GO:0007051	spindle organization	362	56	34.97	0.16569	1	1.60137
GO:0043414	macromolecule methylation	308	41	29.76	0.16839	1	1.37769
GO:0006368	transcription elongation by RNA polymerase II promoter	94	11	9.08	0.16948	1	1.21145
GO:0042026	protein refolding	15	3	1.45	0.17106	1	2.06897
GO:0033339	pectoral fin development	55	6	5.31	0.1713	1	1.12994
GO:0097192	extrinsic apoptotic signaling pathway in absence of ligand	63	5	6.09	0.17178	1	0.821018
GO:0007292	female gamete generation	635	67	61.35	0.17331	1	1.09209
GO:0042325	regulation of phosphorylation	799	66	77.19	0.17472	1	0.855033
GO:0042775	mitochondrial ATP synthesis coupled electron transport	49	14	4.73	0.17514	1	2.95983
GO:0033108	mitochondrial respiratory chain complex assembly	26	6	2.51	0.17636	1	2.39044
GO:0015844	monoamine transport	81	10	7.83	0.17664	1	1.27714
GO:0009960	endosperm development	9	3	0.87	0.17665	1	3.44828
GO:1901800	positive regulation of proteasomal protein catabolic process	56	7	5.41	0.17676	1	1.2939
GO:2000060	positive regulation of ubiquitin-dependent protein catabolic process	56	7	5.41	0.17676	1	1.2939
GO:0060789	hair follicle placode formation	8	2	0.77	0.17684	1	2.5974
GO:0031642	negative regulation of myelination	8	2	0.77	0.17684	1	2.5974
GO:0097272	ammonium homeostasis	8	2	0.77	0.17684	1	2.5974
GO:0001675	acrosome assembly	8	2	0.77	0.17684	1	2.5974
GO:0051573	negative regulation of histone H3-K9 methylation	8	2	0.77	0.17684	1	2.5974
GO:0031915	positive regulation of synaptic plasticity	8	2	0.77	0.17684	1	2.5974
GO:0006983	ER overload response	8	2	0.77	0.17684	1	2.5974
GO:0035799	ureter maturation	8	2	0.77	0.17684	1	2.5974
GO:0035844	cloaca development	8	2	0.77	0.17684	1	2.5974
GO:0035582	sequestering of BMP in extracellular matrix	8	2	0.77	0.17684	1	2.5974
GO:0046826	negative regulation of protein export from nucleus	8	2	0.77	0.17684	1	2.5974
GO:0046597	negative regulation of viral entry into host cell	8	2	0.77	0.17684	1	2.5974
GO:0045116	protein neddylation	8	2	0.77	0.17684	1	2.5974
GO:0036089	cleavage furrow formation	8	2	0.77	0.17684	1	2.5974
GO:0071321	cellular response to cGMP	8	2	0.77	0.17684	1	2.5974
GO:0010575	positive regulation of vascular endothelial growth factor production	8	2	0.77	0.17684	1	2.5974
GO:0006069	ethanol oxidation	8	2	0.77	0.17684	1	2.5974
GO:0045651	positive regulation of macrophage differentiation	8	2	0.77	0.17684	1	2.5974
GO:0090129	positive regulation of synapse maturation	8	2	0.77	0.17684	1	2.5974
GO:0006105	succinate metabolic process	8	2	0.77	0.17684	1	2.5974
GO:0050650	chondroitin sulfate proteoglycan biosynthetic process	19	3	1.84	0.17685	1	1.63043
GO:0071806	protein transmembrane transport	42	3	4.06	0.17732	1	0.738916
GO:0051321	meiotic cell cycle	434	91	41.93	0.17742	1	2.17028
GO:0051222	positive regulation of protein transport	177	12	17.1	0.17819	1	0.701754
GO:0007548	sex differentiation	621	57	60	0.17828	1	0.95
GO:0040020	regulation of meiotic nuclear division	97	14	9.37	0.18018	1	1.49413
GO:0048002	antigen processing and presentation of peptide antigen	183	33	17.68	0.18199	1	1.86652
GO:0033047	regulation of mitotic sister chromatid segregation	62	13	5.99	0.18309	1	2.17028
GO:1901992	positive regulation of mitotic cell cycle phase transition	77	13	7.44	0.18328	1	1.74731
GO:0006163	purine nucleotide metabolic process	358	40	34.59	0.18328	1	1.1564
GO:0030953	astral microtubule organization	4	3	0.39	0.18366	1	7.69231
GO:0060811	intracellular mRNA localization involved in anterior/posterior axis specification	46	7	4.44	0.18367	1	1.57658
GO:0045002	double-strand break repair via single-strand annealing	5	3	0.48	0.18367	1	6.25
GO:0009892	negative regulation of metabolic process	2073	174	200.28	0.18368	1	0.868784
GO:0046839	phospholipid dephosphorylation	21	4	2.03	0.18375	1	1.97044
GO:0014038	regulation of Schwann cell differentiation	3	2	0.29	0.18378	1	6.89655
GO:0051177	meiotic sister chromatid cohesion	4	2	0.39	0.18379	1	5.12821
GO:0030104	water homeostasis	25	4	2.42	0.1838	1	1.65289
GO:0006974	cellular response to DNA damage stimulus	917	161	88.59	0.18382	1	1.81736
GO:0046321	positive regulation of fatty acid oxidation	17	3	1.64	0.18383	1	1.82927
GO:0045581	negative regulation of T cell differentiation	18	3	1.74	0.18384	1	1.72414
GO:0033262	regulation of nuclear cell cycle DNA replication	8	2	0.77	0.18384	1	2.5974
GO:0060631	regulation of meiosis I	9	2	0.87	0.18385	1	2.29885
GO:0035246	peptidyl-arginine N-methylation	10	2	0.97	0.18387	1	2.06186
GO:0009756	carbohydrate mediated signaling	11	2	1.06	0.18388	1	1.88679
GO:0001774	microglial cell activation	2	1	0.19	0.1839	1	5.26316
GO:0071672	negative regulation of smooth muscle cell chemotaxis	2	1	0.19	0.1839	1	5.26316
GO:0071673	positive regulation of smooth muscle cell chemotaxis	2	1	0.19	0.1839	1	5.26316
GO:0006231	dTMP biosynthetic process	2	1	0.19	0.1839	1	5.26316
GO:0051257	meiotic spindle midzone assembly	2	1	0.19	0.1839	1	5.26316
GO:0044027	hypermethylation of CpG island	2	1	0.19	0.1839	1	5.26316
GO:0034638	phosphatidylcholine catabolic process	2	1	0.19	0.1839	1	5.26316
GO:0031535	plus-end directed microtubule sliding	2	1	0.19	0.1839	1	5.26316
GO:0031508	pericentric heterochromatin formation	2	1	0.19	0.1839	1	5.26316
GO:0035063	nuclear speck organization	2	1	0.19	0.1839	1	5.26316
GO:0086069	bundle of His cell to Purkinje myocyte communication	2	1	0.19	0.1839	1	5.26316
GO:0001552	ovarian follicle atresia	2	1	0.19	0.1839	1	5.26316
GO:0014739	positive regulation of muscle hyperplasia	2	1	0.19	0.1839	1	5.26316
GO:0060838	lymphatic endothelial cell fate commitment	2	1	0.19	0.1839	1	5.26316
GO:0033316	meiotic spindle assembly checkpoint signaling	2	1	0.19	0.1839	1	5.26316
GO:0046054	dGMP metabolic process	2	1	0.19	0.1839	1	5.26316
GO:0014824	artery smooth muscle contraction	2	1	0.19	0.1839	1	5.26316
GO:0046078	dUMP metabolic process	2	1	0.19	0.1839	1	5.26316
GO:0014835	myoblast differentiation involved in skeletal muscle regeneration	2	1	0.19	0.1839	1	5.26316
GO:1903373	positive regulation of endoplasmic reticulum tubular network organization	2	1	0.19	0.1839	1	5.26316
GO:0003353	positive regulation of cilium movement	2	1	0.19	0.1839	1	5.26316
GO:2001288	positive regulation of caveolin-mediated endocytosis	2	1	0.19	0.1839	1	5.26316
GO:0071947	protein deubiquitination involved in ubiquitin-dependent protein catabolic process	2	1	0.19	0.1839	1	5.26316
GO:2001247	positive regulation of phosphatidylcholine biosynthetic process	2	1	0.19	0.1839	1	5.26316
GO:0071909	determination of stomach left/right asymmetry	2	1	0.19	0.1839	1	5.26316
GO:0035360	positive regulation of peroxisome proliferator activated receptor signaling pathway	2	1	0.19	0.1839	1	5.26316
GO:0035349	coenzyme A transmembrane transport	2	1	0.19	0.1839	1	5.26316
GO:0035177	larval foraging behavior	2	1	0.19	0.1839	1	5.26316
GO:0018364	peptidyl-glutamine methylation	2	1	0.19	0.1839	1	5.26316
GO:0035271	ring gland development	2	1	0.19	0.1839	1	5.26316
GO:0075732	viral penetration into host nucleus	2	1	0.19	0.1839	1	5.26316
GO:0032053	ciliary basal body organization	2	1	0.19	0.1839	1	5.26316
GO:0044727	DNA demethylation of male pronucleus	2	1	0.19	0.1839	1	5.26316
GO:0035790	platelet-derived growth factor receptor-alpha signaling pathway	2	1	0.19	0.1839	1	5.26316
GO:0033528	S-methylmethionine cycle	2	1	0.19	0.1839	1	5.26316
GO:0046105	thymidine biosynthetic process	2	1	0.19	0.1839	1	5.26316
GO:0030473	nuclear migration along microtubule	2	1	0.19	0.1839	1	5.26316
GO:0035889	otolith tethering	2	1	0.19	0.1839	1	5.26316
GO:0033600	negative regulation of mammary gland epithelial cell proliferation	2	1	0.19	0.1839	1	5.26316
GO:0010019	chloroplast-nucleus signaling pathway	2	1	0.19	0.1839	1	5.26316
GO:0000320	re-entry into mitotic cell cycle	2	1	0.19	0.1839	1	5.26316
GO:0046778	modification by virus of host mRNA processing	2	1	0.19	0.1839	1	5.26316
GO:0046711	GDP biosynthetic process	2	1	0.19	0.1839	1	5.26316
GO:0007066	female meiosis sister chromatid cohesion	2	1	0.19	0.1839	1	5.26316
GO:0070236	negative regulation of activation-induced cell death of T cells	2	1	0.19	0.1839	1	5.26316
GO:0070798	positive regulation of cleistothecium development	2	1	0.19	0.1839	1	5.26316
GO:0070781	response to biotin	2	1	0.19	0.1839	1	5.26316
GO:0072190	ureter urothelium development	2	1	0.19	0.1839	1	5.26316
GO:1900195	positive regulation of oocyte maturation	2	1	0.19	0.1839	1	5.26316
GO:0030223	neutrophil differentiation	2	1	0.19	0.1839	1	5.26316
GO:0072116	pronephros formation	2	1	0.19	0.1839	1	5.26316
GO:0039008	pronephric nephron tubule morphogenesis	2	1	0.19	0.1839	1	5.26316
GO:0045048	protein insertion into ER membrane	2	1	0.19	0.1839	1	5.26316
GO:1902325	negative regulation of chlorophyll biosynthetic process	2	1	0.19	0.1839	1	5.26316
GO:0035600	tRNA methylthiolation	2	1	0.19	0.1839	1	5.26316
GO:0046587	positive regulation of calcium-dependent cell-cell adhesion	2	1	0.19	0.1839	1	5.26316
GO:0000147	actin cortical patch assembly	2	1	0.19	0.1839	1	5.26316
GO:0002372	myeloid dendritic cell cytokine production	2	1	0.19	0.1839	1	5.26316
GO:0030726	male germline ring canal formation	2	1	0.19	0.1839	1	5.26316
GO:0072277	metanephric glomerular capillary formation	2	1	0.19	0.1839	1	5.26316
GO:0030709	border follicle cell delamination	2	1	0.19	0.1839	1	5.26316
GO:0072208	metanephric smooth muscle tissue development	2	1	0.19	0.1839	1	5.26316
GO:0046641	positive regulation of alpha-beta T cell proliferation	2	1	0.19	0.1839	1	5.26316
GO:0048389	intermediate mesoderm development	2	1	0.19	0.1839	1	5.26316
GO:0046600	negative regulation of centriole replication	2	1	0.19	0.1839	1	5.26316
GO:0048496	maintenance of animal organ identity	2	1	0.19	0.1839	1	5.26316
GO:0070672	response to interleukin-15	2	1	0.19	0.1839	1	5.26316
GO:2000373	positive regulation of DNA topoisomerase (ATP-hydrolyzing) activity	2	1	0.19	0.1839	1	5.26316
GO:2000324	positive regulation of glucocorticoid receptor signaling pathway	2	1	0.19	0.1839	1	5.26316
GO:0000707	meiotic DNA recombinase assembly	2	1	0.19	0.1839	1	5.26316
GO:0032782	bile acid secretion	2	1	0.19	0.1839	1	5.26316
GO:0015671	oxygen transport	2	1	0.19	0.1839	1	5.26316
GO:0010792	DNA double-strand break processing involved in repair via single-strand annealing	2	1	0.19	0.1839	1	5.26316
GO:2000124	regulation of endocannabinoid signaling pathway	2	1	0.19	0.1839	1	5.26316
GO:0090026	positive regulation of monocyte chemotaxis	2	1	0.19	0.1839	1	5.26316
GO:0048769	sarcomerogenesis	2	1	0.19	0.1839	1	5.26316
GO:0036023	embryonic skeletal limb joint morphogenesis	2	1	0.19	0.1839	1	5.26316
GO:0010872	regulation of cholesterol esterification	2	1	0.19	0.1839	1	5.26316
GO:0071315	cellular response to morphine	2	1	0.19	0.1839	1	5.26316
GO:0048867	stem cell fate determination	2	1	0.19	0.1839	1	5.26316
GO:2000739	regulation of mesenchymal stem cell differentiation	2	1	0.19	0.1839	1	5.26316
GO:0009258	10-formyltetrahydrofolate catabolic process	2	1	0.19	0.1839	1	5.26316
GO:0006051	N-acetylmannosamine metabolic process	2	1	0.19	0.1839	1	5.26316
GO:0009234	menaquinone biosynthetic process	2	1	0.19	0.1839	1	5.26316
GO:0080179	1-methylguanosine metabolic process	2	1	0.19	0.1839	1	5.26316
GO:0002635	negative regulation of germinal center formation	2	1	0.19	0.1839	1	5.26316
GO:0007510	cardioblast cell fate determination	2	1	0.19	0.1839	1	5.26316
GO:0014043	negative regulation of neuron maturation	2	1	0.19	0.1839	1	5.26316
GO:0045849	negative regulation of nurse cell apoptotic process	2	1	0.19	0.1839	1	5.26316
GO:0007503	fat body development	2	1	0.19	0.1839	1	5.26316
GO:0034184	positive regulation of maintenance of mitotic sister chromatid cohesion	2	1	0.19	0.1839	1	5.26316
GO:0071140	resolution of mitotic recombination intermediates	2	1	0.19	0.1839	1	5.26316
GO:0097037	heme export	2	1	0.19	0.1839	1	5.26316
GO:0032916	positive regulation of transforming growth factor beta3 production	2	1	0.19	0.1839	1	5.26316
GO:0009597	detection of virus	2	1	0.19	0.1839	1	5.26316
GO:0060372	regulation of atrial cardiac muscle cell membrane repolarization	2	1	0.19	0.1839	1	5.26316
GO:0009558	embryo sac cellularization	2	1	0.19	0.1839	1	5.26316
GO:0090166	Golgi disassembly	2	1	0.19	0.1839	1	5.26316
GO:0071722	detoxification of arsenic-containing substance	2	1	0.19	0.1839	1	5.26316
GO:0010994	free ubiquitin chain polymerization	2	1	0.19	0.1839	1	5.26316
GO:0060452	positive regulation of cardiac muscle contraction	2	1	0.19	0.1839	1	5.26316
GO:0051315	attachment of mitotic spindle microtubules to kinetochore	2	1	0.19	0.1839	1	5.26316
GO:0090292	nuclear matrix anchoring at nuclear membrane	2	1	0.19	0.1839	1	5.26316
GO:0090219	negative regulation of lipid kinase activity	2	1	0.19	0.1839	1	5.26316
GO:0019860	uracil metabolic process	2	1	0.19	0.1839	1	5.26316
GO:0042262	DNA protection	2	1	0.19	0.1839	1	5.26316
GO:0006185	dGDP biosynthetic process	2	1	0.19	0.1839	1	5.26316
GO:0034551	mitochondrial respiratory chain complex III assembly	2	1	0.19	0.1839	1	5.26316
GO:0071583	negative regulation of zinc ion transmembrane transport	2	1	0.19	0.1839	1	5.26316
GO:0060298	positive regulation of sarcomere organization	2	1	0.19	0.1839	1	5.26316
GO:0045950	negative regulation of mitotic recombination	2	1	0.19	0.1839	1	5.26316
GO:0042795	snRNA transcription by RNA polymerase II	2	1	0.19	0.1839	1	5.26316
GO:0038091	positive regulation of cell proliferation by VEGF-activated platelet derived growth factor receptor signaling pathway	2	1	0.19	0.1839	1	5.26316
GO:0038060	nitric oxide-cGMP-mediated signaling pathway	2	1	0.19	0.1839	1	5.26316
GO:0051663	oocyte nucleus localization involved in oocyte dorsal/ventral axis specification	16	2	1.55	0.18394	1	1.29032
GO:0071478	cellular response to radiation	213	21	20.58	0.18395	1	1.02041
GO:1902622	regulation of neutrophil migration	17	2	1.64	0.18395	1	1.21951
GO:1901030	positive regulation of mitochondrial outer membrane permeabilization involved in apoptotic signaling pathway	18	2	1.74	0.18397	1	1.14943
GO:0006625	protein targeting to peroxisome	31	3	2.99	0.184	1	1.00334
GO:0006482	protein demethylation	56	5	5.41	0.18406	1	0.924214
GO:0060669	embryonic placenta morphogenesis	35	2	3.38	0.18418	1	0.591716
GO:0010921	regulation of phosphatase activity	92	6	8.89	0.18438	1	0.674916
GO:0032922	circadian regulation of gene expression	40	6	3.86	0.18477	1	1.5544
GO:0009640	photomorphogenesis	32	5	3.09	0.19181	1	1.61812
GO:0046822	regulation of nucleocytoplasmic transport	86	14	8.31	0.19506	1	1.68472
GO:0045104	intermediate filament cytoskeleton organization	21	5	2.03	0.19589	1	2.46305
GO:0044030	regulation of DNA methylation	20	4	1.93	0.19616	1	2.07254
GO:0006383	transcription by RNA polymerase III	53	7	5.12	0.19621	1	1.36719
GO:0046827	positive regulation of protein export from nucleus	16	3	1.55	0.19634	1	1.93548
GO:0006264	mitochondrial DNA replication	24	4	2.32	0.19685	1	1.72414
GO:0000080	mitotic G1 phase	24	4	2.32	0.19685	1	1.72414
GO:0035317	imaginal disc-derived wing hair organization	58	6	5.6	0.19732	1	1.07143
GO:0051649	establishment of localization in cell	1804	162	174.29	0.19842	1	0.929485
GO:0032402	melanosome transport	41	6	3.96	0.20005	1	1.51515
GO:0006470	protein dephosphorylation	215	16	20.77	0.20032	1	0.770342
GO:0007179	transforming growth factor beta receptor signaling pathway	170	17	16.42	0.20817	1	1.03532
GO:0007596	blood coagulation	500	39	48.31	0.20834	1	0.807286
GO:0031047	gene silencing by RNA	128	15	12.37	0.20905	1	1.21261
GO:0051028	mRNA transport	132	15	12.75	0.20922	1	1.17647
GO:0006986	response to unfolded protein	87	7	8.41	0.21081	1	0.832342
GO:0033044	regulation of chromosome organization	160	27	15.46	0.21093	1	1.74644
GO:0009058	biosynthetic process	4387	391	423.84	0.21149	1	0.922518
GO:0006403	RNA localization	244	30	23.57	0.21219	1	1.2728
GO:0009117	nucleotide metabolic process	499	54	48.21	0.21233	1	1.1201
GO:0031122	cytoplasmic microtubule organization	49	12	4.73	0.21317	1	2.537
GO:0060831	smoothened signaling pathway involved in dorsal/ventral neural tube patterning	19	3	1.84	0.2135	1	1.63043
GO:0042776	proton motive force-driven mitochondrial ATP synthesis	9	2	0.87	0.21351	1	2.29885
GO:0031666	positive regulation of lipopolysaccharide-mediated signaling pathway	9	2	0.87	0.21351	1	2.29885
GO:0097242	amyloid-beta clearance	9	2	0.87	0.21351	1	2.29885
GO:0034972	histone H3-R26 methylation	9	2	0.87	0.21351	1	2.29885
GO:0015014	heparan sulfate proteoglycan biosynthetic process, polysaccharide chain biosynthetic process	9	2	0.87	0.21351	1	2.29885
GO:0043053	dauer entry	9	2	0.87	0.21351	1	2.29885
GO:0035622	intrahepatic bile duct development	9	2	0.87	0.21351	1	2.29885
GO:0009047	dosage compensation by hyperactivation of X chromosome	9	2	0.87	0.21351	1	2.29885
GO:0040009	regulation of growth rate	9	2	0.87	0.21351	1	2.29885
GO:0045737	positive regulation of cyclin-dependent protein serine/threonine kinase activity	9	2	0.87	0.21351	1	2.29885
GO:0097062	dendritic spine maintenance	9	2	0.87	0.21351	1	2.29885
GO:0006356	regulation of transcription by RNA polymerase I	9	2	0.87	0.21351	1	2.29885
GO:1990267	response to transition metal nanoparticle	9	2	0.87	0.21351	1	2.29885
GO:0010944	negative regulation of transcription by competitive promoter binding	9	2	0.87	0.21351	1	2.29885
GO:0060438	trachea development	38	3	3.67	0.21395	1	0.817439
GO:0008345	larval locomotory behavior	25	4	2.42	0.21774	1	1.65289
GO:0000413	protein peptidyl-prolyl isomerization	25	4	2.42	0.21774	1	1.65289
GO:0046474	glycerophospholipid biosynthetic process	182	15	17.58	0.21802	1	0.853242
GO:0006996	organelle organization	3020	404	291.77	0.22064	1	1.38465
GO:0021904	dorsal/ventral neural tube patterning	36	6	3.48	0.22206	1	1.72414
GO:0086005	ventricular cardiac muscle cell action potential	17	3	1.64	0.22244	1	1.82927
GO:0042953	lipoprotein transport	17	3	1.64	0.22244	1	1.82927
GO:0016973	poly(A)+ mRNA export from nucleus	17	3	1.64	0.22244	1	1.82927
GO:0007465	R7 cell fate commitment	17	3	1.64	0.22244	1	1.82927
GO:0032793	positive regulation of CREB transcription factor activity	17	3	1.64	0.22244	1	1.82927
GO:0006346	DNA methylation-dependent heterochromatin formation	17	3	1.64	0.22244	1	1.82927
GO:0007269	neurotransmitter secretion	165	13	15.94	0.22279	1	0.815558
GO:0009651	response to salt stress	135	14	13.04	0.22336	1	1.07362
GO:0006261	DNA-templated DNA replication	197	52	19.03	0.22608	1	2.73253
GO:1901615	organic hydroxy compound metabolic process	556	33	53.72	0.23004	1	0.614296
GO:0016567	protein ubiquitination	616	65	59.51	0.23268	1	1.09225
GO:0007338	single fertilization	121	23	11.69	0.2351	1	1.96749
GO:0044085	cellular component biogenesis	2442	275	235.93	0.23805	1	1.1656
GO:0051602	response to electrical stimulus	26	4	2.51	0.23919	1	1.59363
GO:0043928	exonucleolytic catabolism of deadenylated mRNA	26	4	2.51	0.23919	1	1.59363
GO:0019752	carboxylic acid metabolic process	1011	91	97.67	0.24282	1	0.931709
GO:0051052	regulation of DNA metabolic process	293	55	28.31	0.24354	1	1.94278
GO:0060541	respiratory system development	488	35	47.15	0.24504	1	0.742312
GO:0045840	positive regulation of mitotic nuclear division	33	8	3.19	0.2479	1	2.50784
GO:0009855	determination of bilateral symmetry	337	42	32.56	0.2484	1	1.28993
GO:0060707	trophoblast giant cell differentiation	18	3	1.74	0.24917	1	1.72414
GO:0009822	alkaloid catabolic process	18	3	1.74	0.24917	1	1.72414
GO:0016098	monoterpenoid metabolic process	18	3	1.74	0.24917	1	1.72414
GO:0016570	histone modification	427	47	41.25	0.24944	1	1.13939
GO:0009914	hormone transport	260	24	25.12	0.25003	1	0.955414
GO:0051782	negative regulation of cell division	17	4	1.64	0.25042	1	2.43902
GO:0042157	lipoprotein metabolic process	100	7	9.66	0.25058	1	0.724638
GO:0007004	telomere maintenance via telomerase	18	3	1.74	0.25072	1	1.72414
GO:0008069	dorsal/ventral axis specification, ovarian follicular epithelium	10	2	0.97	0.25079	1	2.06186
GO:0070221	sulfide oxidation, using sulfide:quinone oxidoreductase	10	2	0.97	0.25079	1	2.06186
GO:0035562	negative regulation of chromatin binding	10	2	0.97	0.25079	1	2.06186
GO:0032364	oxygen homeostasis	10	2	0.97	0.25079	1	2.06186
GO:0045071	negative regulation of viral genome replication	10	2	0.97	0.25079	1	2.06186
GO:0045023	G0 to G1 transition	10	2	0.97	0.25079	1	2.06186
GO:0070593	dendrite self-avoidance	10	2	0.97	0.25079	1	2.06186
GO:0048312	intracellular distribution of mitochondria	10	2	0.97	0.25079	1	2.06186
GO:0071361	cellular response to ethanol	10	2	0.97	0.25079	1	2.06186
GO:0034351	negative regulation of glial cell apoptotic process	10	2	0.97	0.25079	1	2.06186
GO:0043619	regulation of transcription from RNA polymerase II promoter in response to oxidative stress	10	2	0.97	0.25079	1	2.06186
GO:0034198	cellular response to amino acid starvation	10	2	0.97	0.25079	1	2.06186
GO:0000915	actomyosin contractile ring assembly	10	2	0.97	0.25079	1	2.06186
GO:0090230	regulation of centromere complex assembly	10	2	0.97	0.25079	1	2.06186
GO:0042797	tRNA transcription by RNA polymerase III	10	2	0.97	0.25079	1	2.06186
GO:0030593	neutrophil chemotaxis	21	3	2.03	0.2508	1	1.47783
GO:0045056	transcytosis	26	3	2.51	0.25094	1	1.19522
GO:0071600	otic vesicle morphogenesis	52	4	5.02	0.25136	1	0.796813
GO:0043484	regulation of RNA splicing	119	9	11.5	0.25177	1	0.782609
GO:0042733	embryonic digit morphogenesis	81	10	7.83	0.25401	1	1.27714
GO:0051304	chromosome separation	114	27	11.01	0.26004	1	2.45232
GO:0010827	regulation of glucose transmembrane transport	77	10	7.44	0.26057	1	1.34409
GO:0070979	protein K11-linked ubiquitination	27	4	2.61	0.26109	1	1.53257
GO:0051983	regulation of chromosome segregation	105	20	10.14	0.26113	1	1.97239
GO:0045732	positive regulation of protein catabolic process	118	17	11.4	0.26125	1	1.49123
GO:0051306	mitotic sister chromatid separation	95	17	9.18	0.26149	1	1.85185
GO:0071174	mitotic spindle checkpoint signaling	63	13	6.09	0.26166	1	2.13465
GO:0000375	RNA splicing, via transesterification reactions	335	37	32.37	0.26205	1	1.14303
GO:0090306	meiotic spindle assembly	21	6	2.03	0.26218	1	2.95567
GO:0048229	gametophyte development	73	11	7.05	0.26218	1	1.56028
GO:0051303	establishment of chromosome localization	22	6	2.13	0.2622	1	2.8169
GO:0042921	glucocorticoid receptor signaling pathway	14	5	1.35	0.26224	1	3.7037
GO:0030951	establishment or maintenance of microtubule cytoskeleton polarity	40	7	3.86	0.26233	1	1.81347
GO:0045069	regulation of viral genome replication	21	5	2.03	0.26236	1	2.46305
GO:1902177	positive regulation of oxidative stress-induced intrinsic apoptotic signaling pathway	6	3	0.58	0.26245	1	5.17241
GO:0046134	pyrimidine nucleoside biosynthetic process	17	4	1.64	0.26246	1	2.43902
GO:0060221	retinal rod cell differentiation	9	3	0.87	0.2625	1	3.44828
GO:0048520	positive regulation of behavior	31	5	2.99	0.26253	1	1.67224
GO:0010833	telomere maintenance via telomere lengthening	21	4	2.03	0.26253	1	1.97044
GO:0090183	regulation of kidney development	35	5	3.38	0.26259	1	1.47929
GO:0008348	negative regulation of antimicrobial humoral response	4	2	0.39	0.26259	1	5.12821
GO:0035190	syncytial nuclear migration	4	2	0.39	0.26259	1	5.12821
GO:0033477	S-methylmethionine metabolic process	5	2	0.48	0.26261	1	4.16667
GO:0000019	regulation of mitotic recombination	5	2	0.48	0.26261	1	4.16667
GO:0035581	sequestering of extracellular ligand from receptor	16	3	1.55	0.26262	1	1.93548
GO:0071694	maintenance of protein location in extracellular region	16	3	1.55	0.26262	1	1.93548
GO:0051103	DNA ligation involved in DNA repair	6	2	0.58	0.26263	1	3.44828
GO:0009157	deoxyribonucleoside monophosphate biosynthetic process	6	2	0.58	0.26263	1	3.44828
GO:0002455	humoral immune response mediated by circulating immunoglobulin	7	2	0.68	0.26265	1	2.94118
GO:0044342	type B pancreatic cell proliferation	8	2	0.77	0.26266	1	2.5974
GO:0045624	positive regulation of T-helper cell differentiation	8	2	0.77	0.26266	1	2.5974
GO:0060390	regulation of SMAD protein signal transduction	9	2	0.87	0.26268	1	2.29885
GO:0043467	regulation of generation of precursor metabolites and energy	73	8	7.05	0.26271	1	1.13475
GO:0006288	base-excision repair, DNA ligation	3	1	0.29	0.26275	1	3.44828
GO:0038016	insulin receptor internalization	3	1	0.29	0.26275	1	3.44828
GO:0035092	sperm DNA condensation	3	1	0.29	0.26275	1	3.44828
GO:0001842	neural fold formation	3	1	0.29	0.26275	1	3.44828
GO:0035044	sperm aster formation	3	1	0.29	0.26275	1	3.44828
GO:0006844	acyl carnitine transport	3	1	0.29	0.26275	1	3.44828
GO:0060574	intestinal epithelial cell maturation	3	1	0.29	0.26275	1	3.44828
GO:0042683	negative regulation of compound eye cone cell fate specification	3	1	0.29	0.26275	1	3.44828
GO:0060509	type I pneumocyte differentiation	3	1	0.29	0.26275	1	3.44828
GO:0006542	glutamine biosynthetic process	3	1	0.29	0.26275	1	3.44828
GO:0051661	maintenance of centrosome location	3	1	0.29	0.26275	1	3.44828
GO:0018026	peptidyl-lysine monomethylation	3	1	0.29	0.26275	1	3.44828
GO:0061087	positive regulation of histone H3-K27 methylation	3	1	0.29	0.26275	1	3.44828
GO:0035441	cell migration involved in vasculogenesis	3	1	0.29	0.26275	1	3.44828
GO:0038108	negative regulation of appetite by leptin-mediated signaling pathway	3	1	0.29	0.26275	1	3.44828
GO:1900074	negative regulation of neuromuscular synaptic transmission	3	1	0.29	0.26275	1	3.44828
GO:0046462	monoacylglycerol metabolic process	3	1	0.29	0.26275	1	3.44828
GO:0000085	mitotic G2 phase	3	1	0.29	0.26275	1	3.44828
GO:0060958	endocardial cell development	3	1	0.29	0.26275	1	3.44828
GO:0035106	operant conditioning	3	1	0.29	0.26275	1	3.44828
GO:0060974	cell migration involved in heart formation	3	1	0.29	0.26275	1	3.44828
GO:0051987	positive regulation of attachment of spindle microtubules to kinetochore	3	1	0.29	0.26275	1	3.44828
GO:0051973	positive regulation of telomerase activity	3	1	0.29	0.26275	1	3.44828
GO:0035720	intraciliary anterograde transport	3	1	0.29	0.26275	1	3.44828
GO:0070194	synaptonemal complex disassembly	3	1	0.29	0.26275	1	3.44828
GO:0002051	osteoblast fate commitment	3	1	0.29	0.26275	1	3.44828
GO:0043054	dauer exit	3	1	0.29	0.26275	1	3.44828
GO:0033617	mitochondrial cytochrome c oxidase assembly	3	1	0.29	0.26275	1	3.44828
GO:0072382	minus-end-directed vesicle transport along microtubule	3	1	0.29	0.26275	1	3.44828
GO:0030432	peristalsis	3	1	0.29	0.26275	1	3.44828
GO:0010017	red or far-red light signaling pathway	3	1	0.29	0.26275	1	3.44828
GO:0070212	protein poly-ADP-ribosylation	3	1	0.29	0.26275	1	3.44828
GO:0070244	negative regulation of thymocyte apoptotic process	3	1	0.29	0.26275	1	3.44828
GO:0035523	protein K29-linked deubiquitination	3	1	0.29	0.26275	1	3.44828
GO:0035502	metanephric part of ureteric bud development	3	1	0.29	0.26275	1	3.44828
GO:0070782	phosphatidylserine exposure on apoptotic cell surface	3	1	0.29	0.26275	1	3.44828
GO:0072197	ureter morphogenesis	3	1	0.29	0.26275	1	3.44828
GO:0046833	positive regulation of RNA export from nucleus	3	1	0.29	0.26275	1	3.44828
GO:0032472	Golgi calcium ion transport	3	1	0.29	0.26275	1	3.44828
GO:2000009	negative regulation of protein localization to cell surface	3	1	0.29	0.26275	1	3.44828
GO:0046541	saliva secretion	3	1	0.29	0.26275	1	3.44828
GO:0043374	CD8-positive, alpha-beta T cell differentiation	3	1	0.29	0.26275	1	3.44828
GO:0002314	germinal center B cell differentiation	3	1	0.29	0.26275	1	3.44828
GO:0009061	anaerobic respiration	3	1	0.29	0.26275	1	3.44828
GO:0018872	arsonoacetate metabolic process	3	1	0.29	0.26275	1	3.44828
GO:0015742	alpha-ketoglutarate transport	3	1	0.29	0.26275	1	3.44828
GO:0070586	cell-cell adhesion involved in gastrulation	3	1	0.29	0.26275	1	3.44828
GO:0030862	positive regulation of polarized epithelial cell differentiation	3	1	0.29	0.26275	1	3.44828
GO:0007342	fusion of sperm to egg plasma membrane involved in single fertilization	3	1	0.29	0.26275	1	3.44828
GO:0032212	positive regulation of telomere maintenance via telomerase	3	1	0.29	0.26275	1	3.44828
GO:0015843	methylammonium transport	3	1	0.29	0.26275	1	3.44828
GO:0010152	pollen maturation	3	1	0.29	0.26275	1	3.44828
GO:0048133	male germ-line stem cell asymmetric division	3	1	0.29	0.26275	1	3.44828
GO:2000130	positive regulation of octopamine signaling pathway	3	1	0.29	0.26275	1	3.44828
GO:0048215	positive regulation of Golgi vesicle fusion to target membrane	3	1	0.29	0.26275	1	3.44828
GO:0009449	gamma-aminobutyric acid biosynthetic process	3	1	0.29	0.26275	1	3.44828
GO:0010887	negative regulation of cholesterol storage	3	1	0.29	0.26275	1	3.44828
GO:0034375	high-density lipoprotein particle remodeling	3	1	0.29	0.26275	1	3.44828
GO:2000781	positive regulation of double-strand break repair	3	1	0.29	0.26275	1	3.44828
GO:0006068	ethanol catabolic process	3	1	0.29	0.26275	1	3.44828
GO:0071486	cellular response to high light intensity	3	1	0.29	0.26275	1	3.44828
GO:0080120	CAAX-box protein maturation	3	1	0.29	0.26275	1	3.44828
GO:0019413	acetate biosynthetic process	3	1	0.29	0.26275	1	3.44828
GO:0009736	cytokinin-activated signaling pathway	3	1	0.29	0.26275	1	3.44828
GO:2000564	regulation of CD8-positive, alpha-beta T cell proliferation	3	1	0.29	0.26275	1	3.44828
GO:0034124	regulation of MyD88-dependent toll-like receptor signaling pathway	3	1	0.29	0.26275	1	3.44828
GO:0045590	negative regulation of regulatory T cell differentiation	3	1	0.29	0.26275	1	3.44828
GO:0036353	histone H2A-K119 monoubiquitination	3	1	0.29	0.26275	1	3.44828
GO:0036376	sodium ion export across plasma membrane	3	1	0.29	0.26275	1	3.44828
GO:0097021	lymphocyte migration into lymphoid organs	3	1	0.29	0.26275	1	3.44828
GO:0032926	negative regulation of activin receptor signaling pathway	3	1	0.29	0.26275	1	3.44828
GO:1901491	negative regulation of lymphangiogenesis	3	1	0.29	0.26275	1	3.44828
GO:2000672	negative regulation of motor neuron apoptotic process	3	1	0.29	0.26275	1	3.44828
GO:0019262	N-acetylneuraminate catabolic process	3	1	0.29	0.26275	1	3.44828
GO:0009590	detection of gravity	3	1	0.29	0.26275	1	3.44828
GO:1990168	protein K33-linked deubiquitination	3	1	0.29	0.26275	1	3.44828
GO:0090403	oxidative stress-induced premature senescence	3	1	0.29	0.26275	1	3.44828
GO:0050930	induction of positive chemotaxis	3	1	0.29	0.26275	1	3.44828
GO:0090176	microtubule cytoskeleton organization involved in establishment of planar polarity	3	1	0.29	0.26275	1	3.44828
GO:0051311	meiotic metaphase plate congression	3	1	0.29	0.26275	1	3.44828
GO:0019749	cytoskeleton-dependent cytoplasmic transport, nurse cell to oocyte	3	1	0.29	0.26275	1	3.44828
GO:0051454	intracellular pH elevation	3	1	0.29	0.26275	1	3.44828
GO:0042104	positive regulation of activated T cell proliferation	3	1	0.29	0.26275	1	3.44828
GO:0071801	regulation of podosome assembly	3	1	0.29	0.26275	1	3.44828
GO:0071502	cellular response to temperature stimulus	3	1	0.29	0.26275	1	3.44828
GO:0019542	propionate biosynthetic process	3	1	0.29	0.26275	1	3.44828
GO:0007219	Notch signaling pathway	285	18	27.53	0.26283	1	0.653832
GO:0010742	macrophage derived foam cell differentiation	18	2	1.74	0.26283	1	1.14943
GO:0001825	blastocyst formation	33	3	3.19	0.26291	1	0.940439
GO:0042790	nucleolar large rRNA transcription by RNA polymerase I	25	2	2.42	0.26295	1	0.826446
GO:0006949	syncytium formation	66	4	6.38	0.2633	1	0.626959
GO:0051170	import into nucleus	104	7	10.05	0.26342	1	0.696517
GO:0003170	heart valve development	65	3	6.28	0.26346	1	0.477707
GO:0090101	negative regulation of transmembrane receptor protein serine/threonine kinase signaling pathway	117	7	11.3	0.26364	1	0.619469
GO:0002521	leukocyte differentiation	259	20	25.02	0.26378	1	0.799361
GO:0051098	regulation of binding	243	17	23.48	0.26404	1	0.72402
GO:0034470	ncRNA processing	285	16	27.53	0.26495	1	0.581184
GO:0048538	thymus development	45	6	4.35	0.26521	1	1.37931
GO:0010332	response to gamma radiation	76	8	7.34	0.26577	1	1.08992
GO:0051084	'de novo' post-translational protein folding	84	12	8.12	0.26944	1	1.47783
GO:0006355	regulation of DNA-templated transcription	2067	191	199.7	0.27042	1	0.956435
GO:0007020	microtubule nucleation	22	5	2.13	0.27568	1	2.34742
GO:0071398	cellular response to fatty acid	27	4	2.61	0.27624	1	1.53257
GO:0046856	phosphatidylinositol dephosphorylation	19	3	1.84	0.27633	1	1.63043
GO:0010225	response to UV-C	19	3	1.84	0.27633	1	1.63043
GO:0060028	convergent extension involved in axis elongation	19	3	1.84	0.27633	1	1.63043
GO:0036378	calcitriol biosynthetic process from calciol	19	3	1.84	0.27633	1	1.63043
GO:0010596	negative regulation of endothelial cell migration	53	4	5.12	0.27721	1	0.78125
GO:0030705	cytoskeleton-dependent intracellular transport	225	34	21.74	0.27838	1	1.56394
GO:0009913	epidermal cell differentiation	249	16	24.06	0.27993	1	0.665004
GO:0006469	negative regulation of protein kinase activity	149	19	14.4	0.2805	1	1.31944
GO:0006813	potassium ion transport	142	12	13.72	0.28124	1	0.874636
GO:0000289	nuclear-transcribed mRNA poly(A) tail shortening	40	6	3.86	0.28296	1	1.5544
GO:0042771	intrinsic apoptotic signaling pathway in response to DNA damage by p53 class mediator	28	4	2.71	0.28335	1	1.47601
GO:0009853	photorespiration	28	4	2.71	0.28335	1	1.47601
GO:0048814	regulation of dendrite morphogenesis	88	7	8.5	0.28465	1	0.823529
GO:0006259	DNA metabolic process	1047	180	101.15	0.28474	1	1.77954
GO:0050796	regulation of insulin secretion	165	15	15.94	0.28628	1	0.941029
GO:0007096	regulation of exit from mitosis	15	4	1.45	0.28771	1	2.75862
GO:0016446	somatic hypermutation of immunoglobulin genes	11	2	1.06	0.2882	1	1.88679
GO:0055091	phospholipid homeostasis	11	2	1.06	0.2882	1	1.88679
GO:0055089	fatty acid homeostasis	11	2	1.06	0.2882	1	1.88679
GO:0018027	peptidyl-lysine dimethylation	11	2	1.06	0.2882	1	1.88679
GO:0035455	response to interferon-alpha	11	2	1.06	0.2882	1	1.88679
GO:0072488	ammonium transmembrane transport	11	2	1.06	0.2882	1	1.88679
GO:0048382	mesendoderm development	11	2	1.06	0.2882	1	1.88679
GO:0007497	posterior midgut development	11	2	1.06	0.2882	1	1.88679
GO:0090084	negative regulation of inclusion body assembly	11	2	1.06	0.2882	1	1.88679
GO:0090330	regulation of platelet aggregation	11	2	1.06	0.2882	1	1.88679
GO:0006349	regulation of gene expression by genomic imprinting	11	2	1.06	0.2882	1	1.88679
GO:0060213	positive regulation of nuclear-transcribed mRNA poly(A) tail shortening	11	2	1.06	0.2882	1	1.88679
GO:0000096	sulfur amino acid metabolic process	96	8	9.27	0.28888	1	0.862999
GO:0046483	heterocycle metabolic process	4464	473	431.28	0.28975	1	1.09674
GO:0065009	regulation of molecular function	1834	137	177.19	0.29254	1	0.773181
GO:0008283	cell population proliferation	1762	148	170.23	0.29332	1	0.869412
GO:0006275	regulation of DNA replication	114	26	11.01	0.29805	1	2.36149
GO:0035195	miRNA-mediated gene silencing	44	6	4.25	0.30348	1	1.41176
GO:0042632	cholesterol homeostasis	38	5	3.67	0.30364	1	1.3624
GO:0045451	pole plasm oskar mRNA localization	43	5	4.15	0.30385	1	1.20482
GO:0001892	embryonic placenta development	105	10	10.14	0.30426	1	0.986193
GO:0003085	negative regulation of systemic arterial blood pressure	29	4	2.8	0.30588	1	1.42857
GO:0043124	negative regulation of I-kappaB kinase/NF-kappaB signaling	29	4	2.8	0.30588	1	1.42857
GO:0008406	gonad development	530	50	51.2	0.30626	1	0.976562
GO:0048856	anatomical structure development	7142	649	690	0.3064	1	0.94058
GO:0051262	protein tetramerization	121	11	11.69	0.3068	1	0.940975
GO:0006397	mRNA processing	424	48	40.96	0.31348	1	1.17188
GO:0009555	pollen development	45	7	4.35	0.32249	1	1.6092
GO:0034728	nucleosome organization	94	12	9.08	0.3247	1	1.32159
GO:0006278	RNA-templated DNA biosynthetic process	30	5	2.9	0.32497	1	1.72414
GO:0048260	positive regulation of receptor-mediated endocytosis	34	5	3.28	0.3251	1	1.52439
GO:0045836	positive regulation of meiotic nuclear division	25	4	2.42	0.32514	1	1.65289
GO:0006334	nucleosome assembly	77	9	7.44	0.32531	1	1.20968
GO:0008090	retrograde axonal transport	31	4	2.99	0.32533	1	1.33779
GO:0032435	negative regulation of proteasomal ubiquitin-dependent protein catabolic process	12	2	1.16	0.32539	1	1.72414
GO:0043312	neutrophil degranulation	12	2	1.16	0.32539	1	1.72414
GO:0010363	regulation of plant-type hypersensitive response	12	2	1.16	0.32539	1	1.72414
GO:0071451	cellular response to superoxide	12	2	1.16	0.32539	1	1.72414
GO:0019243	methylglyoxal catabolic process to D-lactate via S-lactoyl-glutathione	12	2	1.16	0.32539	1	1.72414
GO:0042448	progesterone metabolic process	12	2	1.16	0.32539	1	1.72414
GO:0071539	protein localization to centrosome	12	2	1.16	0.32539	1	1.72414
GO:0021955	central nervous system neuron axonogenesis	54	5	5.22	0.32574	1	0.957854
GO:0045740	positive regulation of DNA replication	44	9	4.25	0.32673	1	2.11765
GO:0050730	regulation of peptidyl-tyrosine phosphorylation	106	7	10.24	0.32675	1	0.683594
GO:2000177	regulation of neural precursor cell proliferation	100	5	9.66	0.32722	1	0.517598
GO:0051642	centrosome localization	36	7	3.48	0.32735	1	2.01149
GO:0090307	mitotic spindle assembly	95	14	9.18	0.32762	1	1.52505
GO:0090503	RNA phosphodiester bond hydrolysis, exonucleolytic	30	4	2.9	0.32858	1	1.37931
GO:0051597	response to methylmercury	30	4	2.9	0.32858	1	1.37931
GO:0006921	cellular component disassembly involved in execution phase of apoptosis	78	8	7.54	0.3289	1	1.06101
GO:1901575	organic substance catabolic process	1771	171	171.1	0.32926	1	0.999416
GO:0047496	vesicle transport along microtubule	57	9	5.51	0.33021	1	1.63339
GO:0000088	mitotic prophase	87	10	8.41	0.33035	1	1.18906
GO:0009141	nucleoside triphosphate metabolic process	173	34	16.71	0.33042	1	2.03471
GO:0015980	energy derivation by oxidation of organic compounds	350	48	33.81	0.33105	1	1.4197
GO:0006734	NADH metabolic process	21	3	2.03	0.3313	1	1.47783
GO:0033227	dsRNA transport	21	3	2.03	0.3313	1	1.47783
GO:1902043	positive regulation of extrinsic apoptotic signaling pathway via death domain receptors	21	3	2.03	0.3313	1	1.47783
GO:0040022	feminization of hermaphroditic germ-line	21	3	2.03	0.3313	1	1.47783
GO:0010259	multicellular organism aging	21	3	2.03	0.3313	1	1.47783
GO:0040015	negative regulation of multicellular organism growth	21	3	2.03	0.3313	1	1.47783
GO:0071391	cellular response to estrogen stimulus	21	3	2.03	0.3313	1	1.47783
GO:0006103	2-oxoglutarate metabolic process	21	3	2.03	0.3313	1	1.47783
GO:0060612	adipose tissue development	34	4	3.28	0.33141	1	1.21951
GO:0033260	nuclear DNA replication	44	16	4.25	0.33163	1	3.76471
GO:0046605	regulation of centrosome cycle	30	11	2.9	0.33241	1	3.7931
GO:0001909	leukocyte mediated cytotoxicity	27	6	2.61	0.33341	1	2.29885
GO:0060810	intracellular mRNA localization involved in pattern specification process	50	8	4.83	0.33345	1	1.65631
GO:0051310	metaphase plate congression	19	5	1.84	0.33345	1	2.71739
GO:0045003	double-strand break repair via synthesis-dependent strand annealing	10	4	0.97	0.33348	1	4.12371
GO:0042278	purine nucleoside metabolic process	43	7	4.15	0.33352	1	1.68675
GO:0097006	regulation of plasma lipoprotein particle levels	49	7	4.73	0.33364	1	1.47992
GO:0043620	regulation of DNA-templated transcription in response to stress	52	7	5.02	0.33371	1	1.39442
GO:0035791	platelet-derived growth factor receptor-beta signaling pathway	11	3	1.06	0.33372	1	2.83019
GO:0030258	lipid modification	167	18	16.13	0.33373	1	1.11593
GO:0045934	negative regulation of nucleobase-containing compound metabolic process	976	96	94.29	0.33375	1	1.01814
GO:2000074	regulation of type B pancreatic cell development	5	2	0.48	0.3338	1	4.16667
GO:0046104	thymidine metabolic process	6	2	0.58	0.33382	1	3.44828
GO:0034435	cholesterol esterification	6	2	0.58	0.33382	1	3.44828
GO:0060337	type I interferon signaling pathway	18	3	1.74	0.33386	1	1.72414
GO:0002821	positive regulation of adaptive immune response	30	4	2.9	0.33389	1	1.37931
GO:0071474	cellular hyperosmotic response	13	2	1.26	0.33397	1	1.5873
GO:0009209	pyrimidine ribonucleoside triphosphate biosynthetic process	14	2	1.35	0.33399	1	1.48148
GO:0016480	negative regulation of transcription by RNA polymerase III	4	1	0.39	0.334	1	2.5641
GO:0001887	selenium compound metabolic process	4	1	0.39	0.334	1	2.5641
GO:0060731	positive regulation of intestinal epithelial structure maintenance	4	1	0.39	0.334	1	2.5641
GO:0009944	polarity specification of adaxial/abaxial axis	4	1	0.39	0.334	1	2.5641
GO:0001835	blastocyst hatching	4	1	0.39	0.334	1	2.5641
GO:0031665	negative regulation of lipopolysaccharide-mediated signaling pathway	4	1	0.39	0.334	1	2.5641
GO:1901581	negative regulation of telomeric RNA transcription from RNA pol II promoter	4	1	0.39	0.334	1	2.5641
GO:0051771	negative regulation of nitric-oxide synthase biosynthetic process	4	1	0.39	0.334	1	2.5641
GO:0086046	membrane depolarization during SA node cell action potential	4	1	0.39	0.334	1	2.5641
GO:0033314	mitotic DNA replication checkpoint signaling	4	1	0.39	0.334	1	2.5641
GO:0014894	response to denervation involved in regulation of muscle adaptation	4	1	0.39	0.334	1	2.5641
GO:0046083	adenine metabolic process	4	1	0.39	0.334	1	2.5641
GO:0006562	proline catabolic process	4	1	0.39	0.334	1	2.5641
GO:0003360	brainstem development	4	1	0.39	0.334	1	2.5641
GO:0071931	positive regulation of transcription involved in G1/S transition of mitotic cell cycle	4	1	0.39	0.334	1	2.5641
GO:0071908	determination of intestine left/right asymmetry	4	1	0.39	0.334	1	2.5641
GO:0003420	regulation of growth plate cartilage chondrocyte proliferation	4	1	0.39	0.334	1	2.5641
GO:0030050	vesicle transport along actin filament	4	1	0.39	0.334	1	2.5641
GO:0003250	regulation of cell proliferation involved in heart valve morphogenesis	4	1	0.39	0.334	1	2.5641
GO:0046469	platelet activating factor metabolic process	4	1	0.39	0.334	1	2.5641
GO:0060971	embryonic heart tube left/right pattern formation	4	1	0.39	0.334	1	2.5641
GO:0046103	inosine biosynthetic process	4	1	0.39	0.334	1	2.5641
GO:0033615	mitochondrial proton-transporting ATP synthase complex assembly	4	1	0.39	0.334	1	2.5641
GO:0010032	meiotic chromosome condensation	4	1	0.39	0.334	1	2.5641
GO:0035522	monoubiquitinated histone H2A deubiquitination	4	1	0.39	0.334	1	2.5641
GO:0070715	sodium-dependent organic cation transport	4	1	0.39	0.334	1	2.5641
GO:0072289	metanephric nephron tubule formation	4	1	0.39	0.334	1	2.5641
GO:0015746	citrate transport	4	1	0.39	0.334	1	2.5641
GO:0017055	negative regulation of RNA polymerase II transcription preinitiation complex assembly	4	1	0.39	0.334	1	2.5641
GO:0007385	specification of segmental identity, abdomen	4	1	0.39	0.334	1	2.5641
GO:0007319	negative regulation of oskar mRNA translation	4	1	0.39	0.334	1	2.5641
GO:0010413	glucuronoxylan metabolic process	4	1	0.39	0.334	1	2.5641
GO:0010440	stomatal lineage progression	4	1	0.39	0.334	1	2.5641
GO:0070682	proteasome regulatory particle assembly	4	1	0.39	0.334	1	2.5641
GO:0043152	induction of bacterial agglutination	4	1	0.39	0.334	1	2.5641
GO:2000370	positive regulation of clathrin-dependent endocytosis	4	1	0.39	0.334	1	2.5641
GO:0007425	epithelial cell fate determination, open tracheal system	4	1	0.39	0.334	1	2.5641
GO:2000303	regulation of ceramide biosynthetic process	4	1	0.39	0.334	1	2.5641
GO:0007199	G protein-coupled receptor signaling pathway coupled to cGMP nucleotide second messenger	4	1	0.39	0.334	1	2.5641
GO:0043252	sodium-independent organic anion transport	4	1	0.39	0.334	1	2.5641
GO:0045492	xylan biosynthetic process	4	1	0.39	0.334	1	2.5641
GO:0021540	corpus callosum morphogenesis	4	1	0.39	0.334	1	2.5641
GO:0050882	voluntary musculoskeletal movement	4	1	0.39	0.334	1	2.5641
GO:0090094	metanephric cap mesenchymal cell proliferation involved in metanephros development	4	1	0.39	0.334	1	2.5641
GO:0045128	negative regulation of reciprocal meiotic recombination	4	1	0.39	0.334	1	2.5641
GO:1990034	calcium ion export across plasma membrane	4	1	0.39	0.334	1	2.5641
GO:2000270	negative regulation of fibroblast apoptotic process	4	1	0.39	0.334	1	2.5641
GO:0048728	proboscis development	4	1	0.39	0.334	1	2.5641
GO:0048742	regulation of skeletal muscle fiber development	4	1	0.39	0.334	1	2.5641
GO:0032688	negative regulation of interferon-beta production	4	1	0.39	0.334	1	2.5641
GO:0071335	hair follicle cell proliferation	4	1	0.39	0.334	1	2.5641
GO:0060052	neurofilament cytoskeleton organization	4	1	0.39	0.334	1	2.5641
GO:0010587	miRNA catabolic process	4	1	0.39	0.334	1	2.5641
GO:0010529	negative regulation of transposition	4	1	0.39	0.334	1	2.5641
GO:0021990	neural plate formation	4	1	0.39	0.334	1	2.5641
GO:0009249	protein lipoylation	4	1	0.39	0.334	1	2.5641
GO:2000821	regulation of grooming behavior	4	1	0.39	0.334	1	2.5641
GO:0080121	AMP transport	4	1	0.39	0.334	1	2.5641
GO:0014021	secondary neural tube formation	4	1	0.39	0.334	1	2.5641
GO:0009785	blue light signaling pathway	4	1	0.39	0.334	1	2.5641
GO:0045815	epigenetic maintenance of chromatin in transcription-competent conformation	4	1	0.39	0.334	1	2.5641
GO:0010626	negative regulation of Schwann cell proliferation	4	1	0.39	0.334	1	2.5641
GO:0090385	phagosome-lysosome fusion	4	1	0.39	0.334	1	2.5641
GO:0071109	superior temporal gyrus development	4	1	0.39	0.334	1	2.5641
GO:0009827	plant-type cell wall modification	4	1	0.39	0.334	1	2.5641
GO:0042371	vitamin K biosynthetic process	4	1	0.39	0.334	1	2.5641
GO:2000615	regulation of histone H3-K9 acetylation	4	1	0.39	0.334	1	2.5641
GO:0060368	regulation of Fc receptor mediated stimulatory signaling pathway	4	1	0.39	0.334	1	2.5641
GO:0060371	regulation of atrial cardiac muscle cell membrane depolarization	4	1	0.39	0.334	1	2.5641
GO:0060373	regulation of ventricular cardiac muscle cell membrane depolarization	4	1	0.39	0.334	1	2.5641
GO:0045678	positive regulation of R7 cell differentiation	4	1	0.39	0.334	1	2.5641
GO:0060336	negative regulation of interferon-gamma-mediated signaling pathway	4	1	0.39	0.334	1	2.5641
GO:0036155	acylglycerol acyl-chain remodeling	4	1	0.39	0.334	1	2.5641
GO:0060430	lung saccule development	4	1	0.39	0.334	1	2.5641
GO:0090261	positive regulation of inclusion body assembly	4	1	0.39	0.334	1	2.5641
GO:0036292	DNA rewinding	4	1	0.39	0.334	1	2.5641
GO:0036289	peptidyl-serine autophosphorylation	4	1	0.39	0.334	1	2.5641
GO:0051414	response to cortisol	4	1	0.39	0.334	1	2.5641
GO:0097338	response to clozapine	4	1	0.39	0.334	1	2.5641
GO:0019556	histidine catabolic process to glutamate and formamide	4	1	0.39	0.334	1	2.5641
GO:0019557	histidine catabolic process to glutamate and formate	4	1	0.39	0.334	1	2.5641
GO:0035456	response to interferon-beta	15	2	1.45	0.33401	1	1.37931
GO:0009648	photoperiodism	37	4	3.57	0.33404	1	1.12045
GO:0046886	positive regulation of hormone biosynthetic process	18	2	1.74	0.33407	1	1.14943
GO:0016241	regulation of macroautophagy	44	4	4.25	0.33418	1	0.941176
GO:0048144	fibroblast proliferation	71	6	6.86	0.33431	1	0.874636
GO:0061525	hindgut development	52	4	5.02	0.33434	1	0.796813
GO:0006109	regulation of carbohydrate metabolic process	104	9	10.05	0.33435	1	0.895522
GO:0009190	cyclic nucleotide biosynthetic process	34	2	3.28	0.3344	1	0.609756
GO:0051653	spindle localization	106	8	10.24	0.3346	1	0.78125
GO:0034655	nucleobase-containing compound catabolic process	466	38	45.02	0.33567	1	0.844069
GO:0016072	rRNA metabolic process	189	8	18.26	0.33633	1	0.438116
GO:2000147	positive regulation of cell motility	303	19	29.27	0.33635	1	0.649129
GO:0032880	regulation of protein localization	476	44	45.99	0.33647	1	0.95673
GO:0002520	immune system development	813	65	78.55	0.33717	1	0.827498
GO:0071353	cellular response to interleukin-4	40	5	3.86	0.34309	1	1.29534
GO:0021762	substantia nigra development	88	10	8.5	0.34352	1	1.17647
GO:0021549	cerebellum development	110	11	10.63	0.34354	1	1.03481
GO:0008152	metabolic process	9280	881	896.56	0.34428	1	0.982645
GO:0035264	multicellular organism growth	262	19	25.31	0.34565	1	0.750691
GO:0030501	positive regulation of bone mineralization	31	4	2.99	0.35136	1	1.33779
GO:0071320	cellular response to cAMP	31	4	2.99	0.35136	1	1.33779
GO:0006370	7-methylguanosine mRNA capping	31	4	2.99	0.35136	1	1.33779
GO:0006369	termination of RNA polymerase II transcription	50	6	4.83	0.35256	1	1.24224
GO:0051216	cartilage development	236	18	22.8	0.35274	1	0.789474
GO:0000087	mitotic M phase	217	46	20.96	0.3533	1	2.19466
GO:0007270	neuron-neuron synaptic transmission	22	3	2.13	0.35879	1	1.40845
GO:0042254	ribosome biogenesis	233	12	22.51	0.36038	1	0.533096
GO:0019216	regulation of lipid metabolic process	220	18	21.25	0.36067	1	0.847059
GO:0006487	protein N-linked glycosylation	116	7	11.21	0.36109	1	0.624442
GO:0032925	regulation of activin receptor signaling pathway	16	3	1.55	0.36179	1	1.93548
GO:0060993	kidney morphogenesis	99	11	9.56	0.36179	1	1.15063
GO:0035186	syncytial blastoderm mitotic cell cycle	13	2	1.26	0.36204	1	1.5873
GO:0055113	epiboly involved in gastrulation with mouth forming second	13	2	1.26	0.36204	1	1.5873
GO:0035583	sequestering of TGFbeta in extracellular matrix	13	2	1.26	0.36204	1	1.5873
GO:0032836	glomerular basement membrane development	13	2	1.26	0.36204	1	1.5873
GO:0010793	regulation of mRNA export from nucleus	13	2	1.26	0.36204	1	1.5873
GO:0032543	mitochondrial translation	13	2	1.26	0.36204	1	1.5873
GO:0060025	regulation of synaptic activity	13	2	1.26	0.36204	1	1.5873
GO:1990390	protein K33-linked ubiquitination	13	2	1.26	0.36204	1	1.5873
GO:0060346	bone trabecula formation	13	2	1.26	0.36204	1	1.5873
GO:0006379	mRNA cleavage	13	2	1.26	0.36204	1	1.5873
GO:0071896	protein localization to adherens junction	13	2	1.26	0.36204	1	1.5873
GO:0006891	intra-Golgi vesicle-mediated transport	41	5	3.96	0.36296	1	1.26263
GO:1901998	toxin transport	41	5	3.96	0.36296	1	1.26263
GO:0051101	regulation of DNA binding	100	7	9.66	0.36325	1	0.724638
GO:0015698	inorganic anion transport	134	8	12.95	0.36407	1	0.617761
GO:0071322	cellular response to carbohydrate stimulus	117	6	11.3	0.3642	1	0.530973
GO:0006814	sodium ion transport	186	15	17.97	0.36541	1	0.834725
GO:0010817	regulation of hormone levels	504	37	48.69	0.3666	1	0.75991
GO:0035265	organ growth	190	9	18.36	0.37978	1	0.490196
GO:0007093	mitotic cell cycle checkpoint signaling	267	56	25.8	0.38021	1	2.17054
GO:0051591	response to cAMP	73	9	7.05	0.38222	1	1.2766
GO:1900087	positive regulation of G1/S transition of mitotic cell cycle	42	5	4.06	0.38285	1	1.23153
GO:0001937	negative regulation of endothelial cell proliferation	42	5	4.06	0.38285	1	1.23153
GO:0042176	regulation of protein catabolic process	194	23	18.74	0.38447	1	1.22732
GO:0007314	oocyte anterior/posterior axis specification	77	9	7.44	0.38575	1	1.20968
GO:0048800	antennal morphogenesis	23	3	2.22	0.38612	1	1.35135
GO:0071108	protein K48-linked deubiquitination	23	3	2.22	0.38612	1	1.35135
GO:0016579	protein deubiquitination	109	14	10.53	0.38653	1	1.32953
GO:0046677	response to antibiotic	84	9	8.12	0.38833	1	1.10837
GO:0035051	cardiocyte differentiation	200	10	19.32	0.39089	1	0.517598
GO:0050829	defense response to Gram-negative bacterium	65	8	6.28	0.39128	1	1.27389
GO:0001736	establishment of planar polarity	168	12	16.23	0.39189	1	0.739372
GO:0021987	cerebral cortex development	145	14	14.01	0.39259	1	0.999286
GO:0022900	electron transport chain	95	20	9.18	0.39588	1	2.17865
GO:0051783	regulation of nuclear division	237	33	22.9	0.39603	1	1.44105
GO:0006998	nuclear envelope organization	64	13	6.18	0.39684	1	2.10356
GO:0008103	oocyte microtubule cytoskeleton polarization	33	4	3.19	0.39688	1	1.25392
GO:0002495	antigen processing and presentation of peptide antigen via MHC class II	95	14	9.18	0.39732	1	1.52505
GO:0045088	regulation of innate immune response	134	15	12.95	0.39738	1	1.1583
GO:0042545	cell wall modification	18	3	1.74	0.39768	1	1.72414
GO:0072273	metanephric nephron morphogenesis	20	3	1.93	0.39775	1	1.5544
GO:0009910	negative regulation of flower development	14	2	1.35	0.39791	1	1.48148
GO:0097284	hepatocyte apoptotic process	14	2	1.35	0.39791	1	1.48148
GO:0042554	superoxide anion generation	14	2	1.35	0.39791	1	1.48148
GO:0033235	positive regulation of protein sumoylation	14	2	1.35	0.39791	1	1.48148
GO:0046784	viral mRNA export from host cell nucleus	14	2	1.35	0.39791	1	1.48148
GO:0030708	germarium-derived female germ-line cyst encapsulation	14	2	1.35	0.39791	1	1.48148
GO:0032229	negative regulation of synaptic transmission, GABAergic	14	2	1.35	0.39791	1	1.48148
GO:0007475	apposition of dorsal and ventral imaginal disc-derived wing surfaces	14	2	1.35	0.39791	1	1.48148
GO:0048714	positive regulation of oligodendrocyte differentiation	14	2	1.35	0.39791	1	1.48148
GO:0048702	embryonic neurocranium morphogenesis	14	2	1.35	0.39791	1	1.48148
GO:0060338	regulation of type I interferon-mediated signaling pathway	14	2	1.35	0.39791	1	1.48148
GO:0060307	regulation of ventricular cardiac muscle cell membrane repolarization	14	2	1.35	0.39791	1	1.48148
GO:0009086	methionine biosynthetic process	27	3	2.61	0.398	1	1.14943
GO:0051650	establishment of vesicle localization	213	22	20.58	0.39814	1	1.069
GO:0006924	activation-induced cell death of T cells	7	2	0.68	0.39817	1	2.94118
GO:0072174	metanephric tubule formation	9	2	0.87	0.39821	1	2.29885
GO:0045676	regulation of R7 cell differentiation	9	2	0.87	0.39821	1	2.29885
GO:0001959	regulation of cytokine-mediated signaling pathway	51	6	4.93	0.39823	1	1.21704
GO:0097186	amelogenesis	11	2	1.06	0.39826	1	1.88679
GO:0002250	adaptive immune response	87	9	8.41	0.39834	1	1.07015
GO:0042711	maternal behavior	5	1	0.48	0.39836	1	2.08333
GO:0006272	leading strand elongation	5	1	0.48	0.39836	1	2.08333
GO:0019676	ammonia assimilation cycle	5	1	0.48	0.39836	1	2.08333
GO:0060748	tertiary branching involved in mammary gland duct morphogenesis	5	1	0.48	0.39836	1	2.08333
GO:0006868	glutamine transport	5	1	0.48	0.39836	1	2.08333
GO:0060586	multicellular organismal iron ion homeostasis	5	1	0.48	0.39836	1	2.08333
GO:0044337	canonical Wnt signaling pathway involved in positive regulation of apoptotic process	5	1	0.48	0.39836	1	2.08333
GO:0006659	phosphatidylserine biosynthetic process	5	1	0.48	0.39836	1	2.08333
GO:0072060	outer medullary collecting duct development	5	1	0.48	0.39836	1	2.08333
GO:0035262	gonad morphogenesis	5	1	0.48	0.39836	1	2.08333
GO:0061369	negative regulation of testicular blood vessel morphogenesis	5	1	0.48	0.39836	1	2.08333
GO:0046132	pyrimidine ribonucleoside biosynthetic process	5	1	0.48	0.39836	1	2.08333
GO:0061469	regulation of type B pancreatic cell proliferation	5	1	0.48	0.39836	1	2.08333
GO:0010070	zygote asymmetric cell division	5	1	0.48	0.39836	1	2.08333
GO:0000338	protein deneddylation	5	1	0.48	0.39836	1	2.08333
GO:0046898	response to cycloheximide	5	1	0.48	0.39836	1	2.08333
GO:2000066	positive regulation of cortisol biosynthetic process	5	1	0.48	0.39836	1	2.08333
GO:0070779	D-aspartate import across plasma membrane	5	1	0.48	0.39836	1	2.08333
GO:0072162	metanephric mesenchymal cell differentiation	5	1	0.48	0.39836	1	2.08333
GO:0039023	pronephric duct morphogenesis	5	1	0.48	0.39836	1	2.08333
GO:2000019	negative regulation of male gonad development	5	1	0.48	0.39836	1	2.08333
GO:0035674	tricarboxylic acid transmembrane transport	5	1	0.48	0.39836	1	2.08333
GO:2000039	regulation of trichome morphogenesis	5	1	0.48	0.39836	1	2.08333
GO:0045040	protein insertion into mitochondrial outer membrane	5	1	0.48	0.39836	1	2.08333
GO:0045039	protein insertion into mitochondrial inner membrane	5	1	0.48	0.39836	1	2.08333
GO:0072268	pattern specification involved in metanephros development	5	1	0.48	0.39836	1	2.08333
GO:0010387	COP9 signalosome assembly	5	1	0.48	0.39836	1	2.08333
GO:1900244	positive regulation of synaptic vesicle endocytosis	5	1	0.48	0.39836	1	2.08333
GO:0043490	malate-aspartate shuttle	5	1	0.48	0.39836	1	2.08333
GO:0046642	negative regulation of alpha-beta T cell proliferation	5	1	0.48	0.39836	1	2.08333
GO:0010499	proteasomal ubiquitin-independent protein catabolic process	5	1	0.48	0.39836	1	2.08333
GO:0021862	early neuron differentiation in forebrain	5	1	0.48	0.39836	1	2.08333
GO:0048491	retrograde synaptic vesicle transport	5	1	0.48	0.39836	1	2.08333
GO:0007402	ganglion mother cell fate determination	5	1	0.48	0.39836	1	2.08333
GO:0034059	response to anoxia	5	1	0.48	0.39836	1	2.08333
GO:1902231	positive regulation of intrinsic apoptotic signaling pathway in response to DNA damage	5	1	0.48	0.39836	1	2.08333
GO:2000480	negative regulation of cAMP-dependent protein kinase activity	5	1	0.48	0.39836	1	2.08333
GO:0002230	positive regulation of defense response to virus by host	5	1	0.48	0.39836	1	2.08333
GO:0010223	secondary shoot formation	5	1	0.48	0.39836	1	2.08333
GO:0046952	ketone body catabolic process	5	1	0.48	0.39836	1	2.08333
GO:2000194	regulation of female gonad development	5	1	0.48	0.39836	1	2.08333
GO:0072697	protein localization to cell cortex	5	1	0.48	0.39836	1	2.08333
GO:0010745	negative regulation of macrophage derived foam cell differentiation	5	1	0.48	0.39836	1	2.08333
GO:2000225	negative regulation of testosterone biosynthetic process	5	1	0.48	0.39836	1	2.08333
GO:0036035	osteoclast development	5	1	0.48	0.39836	1	2.08333
GO:0017183	peptidyl-diphthamide biosynthetic process from peptidyl-histidine	5	1	0.48	0.39836	1	2.08333
GO:0002534	cytokine production involved in inflammatory response	5	1	0.48	0.39836	1	2.08333
GO:0048825	cotyledon development	5	1	0.48	0.39836	1	2.08333
GO:0060018	astrocyte fate commitment	5	1	0.48	0.39836	1	2.08333
GO:0045719	negative regulation of glycogen biosynthetic process	5	1	0.48	0.39836	1	2.08333
GO:0034454	microtubule anchoring at centrosome	5	1	0.48	0.39836	1	2.08333
GO:0002669	positive regulation of T cell anergy	5	1	0.48	0.39836	1	2.08333
GO:0045899	positive regulation of RNA polymerase II transcription preinitiation complex assembly	5	1	0.48	0.39836	1	2.08333
GO:0043615	astrocyte cell migration	5	1	0.48	0.39836	1	2.08333
GO:0020028	endocytic hemoglobin import into cell	5	1	0.48	0.39836	1	2.08333
GO:0034143	regulation of toll-like receptor 4 signaling pathway	5	1	0.48	0.39836	1	2.08333
GO:0048653	anther development	5	1	0.48	0.39836	1	2.08333
GO:0009834	plant-type secondary cell wall biogenesis	5	1	0.48	0.39836	1	2.08333
GO:0060394	negative regulation of pathway-restricted SMAD protein phosphorylation	5	1	0.48	0.39836	1	2.08333
GO:0045627	positive regulation of T-helper 1 cell differentiation	5	1	0.48	0.39836	1	2.08333
GO:0045629	negative regulation of T-helper 2 cell differentiation	5	1	0.48	0.39836	1	2.08333
GO:1990145	maintenance of translational fidelity	5	1	0.48	0.39836	1	2.08333
GO:0090163	establishment of epithelial cell planar polarity	5	1	0.48	0.39836	1	2.08333
GO:0010960	magnesium ion homeostasis	5	1	0.48	0.39836	1	2.08333
GO:0051344	negative regulation of cyclic-nucleotide phosphodiesterase activity	5	1	0.48	0.39836	1	2.08333
GO:0090254	cell elongation involved in imaginal disc-derived wing morphogenesis	5	1	0.48	0.39836	1	2.08333
GO:0009631	cold acclimation	5	1	0.48	0.39836	1	2.08333
GO:0006421	asparaginyl-tRNA aminoacylation	5	1	0.48	0.39836	1	2.08333
GO:0042138	meiotic DNA double-strand break formation	5	1	0.48	0.39836	1	2.08333
GO:0036216	cellular response to stem cell factor stimulus	5	1	0.48	0.39836	1	2.08333
GO:0071569	protein ufmylation	5	1	0.48	0.39836	1	2.08333
GO:0006183	GTP biosynthetic process	5	1	0.48	0.39836	1	2.08333
GO:0019800	peptide cross-linking via chondroitin 4-sulfate glycosaminoglycan	5	1	0.48	0.39836	1	2.08333
GO:0006123	mitochondrial electron transport, cytochrome c to oxygen	5	1	0.48	0.39836	1	2.08333
GO:0060267	positive regulation of respiratory burst	5	1	0.48	0.39836	1	2.08333
GO:0045988	negative regulation of striated muscle contraction	5	1	0.48	0.39836	1	2.08333
GO:0006295	nucleotide-excision repair, DNA incision, 3'-to lesion	5	1	0.48	0.39836	1	2.08333
GO:0009932	cell tip growth	18	2	1.74	0.39842	1	1.14943
GO:0009649	entrainment of circadian clock	29	3	2.8	0.39843	1	1.07143
GO:0090181	regulation of cholesterol metabolic process	23	2	2.22	0.39854	1	0.900901
GO:0060563	neuroepithelial cell differentiation	24	2	2.32	0.39856	1	0.862069
GO:0060966	regulation of gene silencing by RNA	25	2	2.42	0.39858	1	0.826446
GO:0010828	positive regulation of glucose transmembrane transport	31	2	2.99	0.39872	1	0.668896
GO:0016577	histone demethylation	54	4	5.22	0.39877	1	0.766284
GO:0034109	homotypic cell-cell adhesion	78	6	7.54	0.39885	1	0.795756
GO:0043122	regulation of I-kappaB kinase/NF-kappaB signaling	133	10	12.85	0.39923	1	0.77821
GO:0007478	leg disc morphogenesis	68	3	6.57	0.39934	1	0.456621
GO:0010950	positive regulation of endopeptidase activity	143	10	13.82	0.3994	1	0.723589
GO:0051208	sequestering of calcium ion	119	6	11.5	0.39981	1	0.521739
GO:0010556	regulation of macromolecule biosynthetic process	2437	229	235.44	0.40038	1	0.972647
GO:0019219	regulation of nucleobase-containing compound metabolic process	2569	255	248.2	0.40104	1	1.0274
GO:0006875	cellular metal ion homeostasis	326	18	31.5	0.40178	1	0.571429
GO:0035107	appendage morphogenesis	574	42	55.46	0.40183	1	0.757303
GO:0051726	regulation of cell cycle	1195	175	115.45	0.40214	1	1.51581
GO:0048667	cell morphogenesis involved in neuron differentiation	1013	64	97.87	0.40349	1	0.653929
GO:0010941	regulation of cell death	1447	126	139.8	0.40391	1	0.901288
GO:0031100	animal organ regeneration	73	8	7.05	0.4094	1	1.13475
GO:0030100	regulation of endocytosis	148	15	14.3	0.41314	1	1.04895
GO:0021796	cerebral cortex regionalization	24	3	2.32	0.41315	1	1.2931
GO:0051049	regulation of transport	1447	98	139.8	0.41721	1	0.701001
GO:0048812	neuron projection morphogenesis	1117	73	107.92	0.41803	1	0.676427
GO:0035071	salivary gland cell autophagic cell death	53	6	5.12	0.41937	1	1.17188
GO:0007294	germarium-derived oocyte fate determination	34	4	3.28	0.41946	1	1.21951
GO:0050767	regulation of neurogenesis	349	18	33.72	0.42124	1	0.533808
GO:0000003	reproduction	2596	305	250.81	0.42169	1	1.21606
GO:0050434	positive regulation of viral transcription	44	5	4.25	0.42249	1	1.17647
GO:0006338	chromatin remodeling	224	23	21.64	0.42352	1	1.06285
GO:0051017	actin filament bundle assembly	106	8	10.24	0.42443	1	0.78125
GO:0032956	regulation of actin cytoskeleton organization	219	14	21.16	0.42968	1	0.661626
GO:0001649	osteoblast differentiation	216	15	20.87	0.4302	1	0.718735
GO:0030500	regulation of bone mineralization	46	6	4.44	0.43242	1	1.35135
GO:0009664	plant-type cell wall organization	19	3	1.84	0.43257	1	1.63043
GO:0035024	negative regulation of Rho protein signal transduction	15	2	1.45	0.43281	1	1.37931
GO:0016188	synaptic vesicle maturation	15	2	1.45	0.43281	1	1.37931
GO:0033189	response to vitamin A	15	2	1.45	0.43281	1	1.37931
GO:0032000	positive regulation of fatty acid beta-oxidation	15	2	1.45	0.43281	1	1.37931
GO:0008594	photoreceptor cell morphogenesis	15	2	1.45	0.43281	1	1.37931
GO:0035965	cardiolipin acyl-chain remodeling	15	2	1.45	0.43281	1	1.37931
GO:0045429	positive regulation of nitric oxide biosynthetic process	15	2	1.45	0.43281	1	1.37931
GO:0048137	spermatocyte division	15	2	1.45	0.43281	1	1.37931
GO:0045200	establishment of neuroblast polarity	15	2	1.45	0.43281	1	1.37931
GO:0060009	Sertoli cell development	15	2	1.45	0.43281	1	1.37931
GO:0001941	postsynaptic membrane organization	32	3	3.09	0.43306	1	0.970874
GO:0007600	sensory perception	580	41	56.04	0.4331	1	0.73162
GO:0001838	embryonic epithelial tube formation	155	12	14.97	0.43419	1	0.801603
GO:0001754	eye photoreceptor cell differentiation	259	20	25.02	0.43501	1	0.799361
GO:0048511	rhythmic process	312	24	30.14	0.43547	1	0.796284
GO:0022904	respiratory electron transport chain	90	19	8.7	0.43618	1	2.18391
GO:0000226	microtubule cytoskeleton organization	820	141	79.22	0.43623	1	1.77985
GO:0007099	centriole replication	62	10	5.99	0.43927	1	1.66945
GO:0048534	hematopoietic or lymphoid organ development	771	59	74.49	0.43939	1	0.792053
GO:0060122	inner ear receptor cell stereocilium organization	42	5	4.06	0.43962	1	1.23153
GO:0045793	positive regulation of cell size	25	3	2.42	0.4398	1	1.23967
GO:0045599	negative regulation of fat cell differentiation	25	3	2.42	0.4398	1	1.23967
GO:0031334	positive regulation of protein-containing complex assembly	82	8	7.92	0.44005	1	1.0101
GO:0022414	reproductive process	2252	272	217.57	0.44049	1	1.25017
GO:0042113	B cell activation	125	9	12.08	0.44163	1	0.745033
GO:0008585	female gonad development	110	11	10.63	0.44198	1	1.03481
GO:0007202	activation of phospholipase C activity	45	5	4.35	0.44215	1	1.14943
GO:0021772	olfactory bulb development	58	5	5.6	0.44255	1	0.892857
GO:0022402	cell cycle process	1696	260	163.85	0.44271	1	1.58682
GO:0008340	determination of adult lifespan	320	32	30.92	0.44588	1	1.03493
GO:0006865	amino acid transport	222	15	21.45	0.44651	1	0.699301
GO:0010948	negative regulation of cell cycle process	461	81	44.54	0.44678	1	1.81859
GO:1901990	regulation of mitotic cell cycle phase transition	365	63	35.26	0.4492	1	1.78673
GO:0001764	neuron migration	185	18	17.87	0.45084	1	1.00727
GO:0006094	gluconeogenesis	103	10	9.95	0.45325	1	1.00503
GO:0072114	pronephros morphogenesis	15	4	1.45	0.45595	1	2.75862
GO:2001252	positive regulation of chromosome organization	17	4	1.64	0.456	1	2.43902
GO:0006266	DNA ligation	12	3	1.16	0.45614	1	2.58621
GO:0002286	T cell activation involved in immune response	18	3	1.74	0.45629	1	1.72414
GO:0032206	positive regulation of telomere maintenance	9	2	0.87	0.45632	1	2.29885
GO:0009395	phospholipid catabolic process	12	2	1.16	0.4564	1	1.72414
GO:0050432	catecholamine secretion	45	5	4.35	0.45644	1	1.14943
GO:0046339	diacylglycerol metabolic process	15	2	1.45	0.45647	1	1.37931
GO:0035336	long-chain fatty-acyl-CoA metabolic process	26	3	2.51	0.45649	1	1.19522
GO:0038061	NIK/NF-kappaB signaling	16	2	1.55	0.4565	1	1.29032
GO:0038007	netrin-activated signaling pathway	6	1	0.58	0.45651	1	1.72414
GO:0006769	nicotinamide metabolic process	6	1	0.58	0.45651	1	1.72414
GO:0035002	liquid clearance, open tracheal system	6	1	0.58	0.45651	1	1.72414
GO:0034983	peptidyl-lysine deacetylation	6	1	0.58	0.45651	1	1.72414
GO:0006538	glutamate catabolic process	6	1	0.58	0.45651	1	1.72414
GO:0051584	regulation of dopamine uptake involved in synaptic transmission	6	1	0.58	0.45651	1	1.72414
GO:0019919	peptidyl-arginine methylation, to asymmetrical-dimethyl arginine	6	1	0.58	0.45651	1	1.72414
GO:0006686	sphingomyelin biosynthetic process	6	1	0.58	0.45651	1	1.72414
GO:0042998	positive regulation of Golgi to plasma membrane protein transport	6	1	0.58	0.45651	1	1.72414
GO:0072053	renal inner medulla development	6	1	0.58	0.45651	1	1.72414
GO:0072054	renal outer medulla development	6	1	0.58	0.45651	1	1.72414
GO:0000012	single strand break repair	6	1	0.58	0.45651	1	1.72414
GO:0051968	positive regulation of synaptic transmission, glutamatergic	6	1	0.58	0.45651	1	1.72414
GO:0035751	regulation of lysosomal lumen pH	6	1	0.58	0.45651	1	1.72414
GO:0035775	pronephric glomerulus morphogenesis	6	1	0.58	0.45651	1	1.72414
GO:1902065	response to L-glutamate	6	1	0.58	0.45651	1	1.72414
GO:0061484	hematopoietic stem cell homeostasis	6	1	0.58	0.45651	1	1.72414
GO:0072318	clathrin coat disassembly	6	1	0.58	0.45651	1	1.72414
GO:0072300	positive regulation of metanephric glomerulus development	6	1	0.58	0.45651	1	1.72414
GO:0072307	regulation of metanephric nephron tubule epithelial cell differentiation	6	1	0.58	0.45651	1	1.72414
GO:0007021	tubulin complex assembly	6	1	0.58	0.45651	1	1.72414
GO:0032349	positive regulation of aldosterone biosynthetic process	6	1	0.58	0.45651	1	1.72414
GO:0046834	lipid phosphorylation	6	1	0.58	0.45651	1	1.72414
GO:0032466	negative regulation of cytokinesis	6	1	0.58	0.45651	1	1.72414
GO:0030244	cellulose biosynthetic process	6	1	0.58	0.45651	1	1.72414
GO:0008616	queuosine biosynthetic process	6	1	0.58	0.45651	1	1.72414
GO:0043353	enucleate erythrocyte differentiation	6	1	0.58	0.45651	1	1.72414
GO:0000290	deadenylation-dependent decapping of nuclear-transcribed mRNA	6	1	0.58	0.45651	1	1.72414
GO:0072236	metanephric loop of Henle development	6	1	0.58	0.45651	1	1.72414
GO:0015701	bicarbonate transport	6	1	0.58	0.45651	1	1.72414
GO:0021747	cochlear nucleus development	6	1	0.58	0.45651	1	1.72414
GO:0007318	pole plasm protein localization	6	1	0.58	0.45651	1	1.72414
GO:0010197	polar nucleus fusion	6	1	0.58	0.45651	1	1.72414
GO:0007488	histoblast morphogenesis	6	1	0.58	0.45651	1	1.72414
GO:0071046	nuclear polyadenylation-dependent ncRNA catabolic process	6	1	0.58	0.45651	1	1.72414
GO:0007290	spermatid nucleus elongation	6	1	0.58	0.45651	1	1.72414
GO:0007253	cytoplasmic sequestering of NF-kappaB	6	1	0.58	0.45651	1	1.72414
GO:0050849	negative regulation of calcium-mediated signaling	6	1	0.58	0.45651	1	1.72414
GO:0031001	response to brefeldin A	6	1	0.58	0.45651	1	1.72414
GO:0010738	regulation of protein kinase A signaling	6	1	0.58	0.45651	1	1.72414
GO:0032536	regulation of cell projection size	6	1	0.58	0.45651	1	1.72414
GO:0090023	positive regulation of neutrophil chemotaxis	6	1	0.58	0.45651	1	1.72414
GO:0009155	purine deoxyribonucleotide catabolic process	6	1	0.58	0.45651	1	1.72414
GO:0009128	purine nucleoside monophosphate catabolic process	6	1	0.58	0.45651	1	1.72414
GO:0010845	positive regulation of reciprocal meiotic recombination	6	1	0.58	0.45651	1	1.72414
GO:0043568	positive regulation of insulin-like growth factor receptor signaling pathway	6	1	0.58	0.45651	1	1.72414
GO:2000738	positive regulation of stem cell differentiation	6	1	0.58	0.45651	1	1.72414
GO:0010571	positive regulation of nuclear cell cycle DNA replication	6	1	0.58	0.45651	1	1.72414
GO:0045717	negative regulation of fatty acid biosynthetic process	6	1	0.58	0.45651	1	1.72414
GO:0051096	positive regulation of helicase activity	6	1	0.58	0.45651	1	1.72414
GO:0071447	cellular response to hydroperoxide	6	1	0.58	0.45651	1	1.72414
GO:0014045	establishment of endothelial blood-brain barrier	6	1	0.58	0.45651	1	1.72414
GO:0010606	positive regulation of cytoplasmic mRNA processing body assembly	6	1	0.58	0.45651	1	1.72414
GO:0045572	positive regulation of imaginal disc growth	6	1	0.58	0.45651	1	1.72414
GO:0060391	positive regulation of SMAD protein signal transduction	6	1	0.58	0.45651	1	1.72414
GO:2000630	positive regulation of miRNA metabolic process	6	1	0.58	0.45651	1	1.72414
GO:0071712	ER-associated misfolded protein catabolic process	6	1	0.58	0.45651	1	1.72414
GO:0042407	cristae formation	6	1	0.58	0.45651	1	1.72414
GO:0036152	phosphatidylethanolamine acyl-chain remodeling	6	1	0.58	0.45651	1	1.72414
GO:0022009	central nervous system vasculogenesis	6	1	0.58	0.45651	1	1.72414
GO:0002903	negative regulation of B cell apoptotic process	6	1	0.58	0.45651	1	1.72414
GO:0051461	positive regulation of corticotropin secretion	6	1	0.58	0.45651	1	1.72414
GO:0006106	fumarate metabolic process	6	1	0.58	0.45651	1	1.72414
GO:0097475	motor neuron migration	6	1	0.58	0.45651	1	1.72414
GO:0010053	root epidermal cell differentiation	21	2	2.03	0.45662	1	0.985222
GO:0015812	gamma-aminobutyric acid transport	21	2	2.03	0.45662	1	0.985222
GO:0015909	long-chain fatty acid transport	65	6	6.28	0.45669	1	0.955414
GO:0048278	vesicle docking	36	3	3.48	0.45674	1	0.862069
GO:2000113	negative regulation of cellular macromolecule biosynthetic process	171	16	16.52	0.45675	1	0.968523
GO:0030835	negative regulation of actin filament depolymerization	30	2	2.9	0.45685	1	0.689655
GO:0009267	cellular response to starvation	116	12	11.21	0.45689	1	1.07047
GO:0034766	negative regulation of ion transmembrane transport	68	5	6.57	0.45702	1	0.761035
GO:0010324	membrane invagination	112	8	10.82	0.45735	1	0.739372
GO:0031099	regeneration	248	17	23.96	0.45845	1	0.709516
GO:0008630	intrinsic apoptotic signaling pathway in response to DNA damage	97	11	9.37	0.45854	1	1.17396
GO:0006626	protein targeting to mitochondrion	66	8	6.38	0.45855	1	1.25392
GO:0009583	detection of light stimulus	135	3	13.04	0.45924	1	0.230061
GO:0021766	hippocampus development	77	8	7.44	0.45933	1	1.07527
GO:0051668	localization within membrane	432	28	41.74	0.46028	1	0.670819
GO:0006378	mRNA polyadenylation	36	4	3.48	0.46395	1	1.14943
GO:0048008	platelet-derived growth factor receptor signaling pathway	43	7	4.15	0.46477	1	1.68675
GO:0009404	toxin metabolic process	44	7	4.25	0.46482	1	1.64706
GO:0003143	embryonic heart tube morphogenesis	161	20	15.55	0.46497	1	1.28617
GO:0070989	oxidative demethylation	26	3	2.51	0.46597	1	1.19522
GO:0016332	establishment or maintenance of polarity of embryonic epithelium	16	2	1.55	0.46659	1	1.29032
GO:0001921	positive regulation of receptor recycling	16	2	1.55	0.46659	1	1.29032
GO:0007406	negative regulation of neuroblast proliferation	16	2	1.55	0.46659	1	1.29032
GO:0010832	negative regulation of myotube differentiation	16	2	1.55	0.46659	1	1.29032
GO:0034389	lipid droplet organization	16	2	1.55	0.46659	1	1.29032
GO:0043584	nose development	16	2	1.55	0.46659	1	1.29032
GO:0071425	hematopoietic stem cell proliferation	16	2	1.55	0.46659	1	1.29032
GO:0032981	mitochondrial respiratory chain complex I assembly	16	2	1.55	0.46659	1	1.29032
GO:0071732	cellular response to nitric oxide	16	2	1.55	0.46659	1	1.29032
GO:0006499	N-terminal protein myristoylation	16	2	1.55	0.46659	1	1.29032
GO:0034587	piRNA metabolic process	16	2	1.55	0.46659	1	1.29032
GO:0051965	positive regulation of synapse assembly	44	3	4.25	0.46728	1	0.705882
GO:0048566	embryonic digestive tract development	58	4	5.6	0.46742	1	0.714286
GO:0030182	neuron differentiation	2017	150	194.87	0.46878	1	0.769744
GO:1990138	neuron projection extension	172	11	16.62	0.46905	1	0.661853
GO:0070085	glycosylation	216	10	20.87	0.47119	1	0.479157
GO:1901135	carbohydrate derivative metabolic process	967	76	93.42	0.47427	1	0.81353
GO:0048477	oogenesis	503	49	48.6	0.47983	1	1.00823
GO:0030218	erythrocyte differentiation	103	9	9.95	0.48189	1	0.904523
GO:0035115	embryonic forelimb morphogenesis	37	4	3.57	0.48574	1	1.12045
GO:0010951	negative regulation of endopeptidase activity	100	8	9.66	0.487	1	0.828157
GO:0045824	negative regulation of innate immune response	31	4	2.99	0.49126	1	1.33779
GO:0002931	response to ischemia	27	3	2.61	0.49158	1	1.14943
GO:0016070	RNA metabolic process	3072	288	296.79	0.49283	1	0.970383
GO:0001932	regulation of protein phosphorylation	689	54	66.57	0.49389	1	0.811176
GO:0045785	positive regulation of cell adhesion	237	17	22.9	0.49485	1	0.742358
GO:0043434	response to peptide hormone	426	32	41.16	0.49705	1	0.777454
GO:0007097	nuclear migration	78	12	7.54	0.49745	1	1.59151
GO:0033962	P-body assembly	29	6	2.8	0.49797	1	2.14286
GO:0009553	embryo sac development	38	5	3.67	0.49874	1	1.3624
GO:0072089	stem cell proliferation	48	5	4.64	0.49914	1	1.07759
GO:0006744	ubiquinone biosynthetic process	17	2	1.64	0.49914	1	1.21951
GO:0001516	prostaglandin biosynthetic process	17	2	1.64	0.49914	1	1.21951
GO:0035147	branch fusion, open tracheal system	17	2	1.64	0.49914	1	1.21951
GO:0070536	protein K63-linked deubiquitination	17	2	1.64	0.49914	1	1.21951
GO:0007158	neuron cell-cell adhesion	17	2	1.64	0.49914	1	1.21951
GO:0007279	pole cell formation	17	2	1.64	0.49914	1	1.21951
GO:0071354	cellular response to interleukin-6	17	2	1.64	0.49914	1	1.21951
GO:0060088	auditory receptor cell stereocilium organization	17	2	1.64	0.49914	1	1.21951
GO:0009723	response to ethylene	17	2	1.64	0.49914	1	1.21951
GO:0006695	cholesterol biosynthetic process	35	3	3.38	0.49945	1	0.887574
GO:0031668	cellular response to extracellular stimulus	172	16	16.62	0.49955	1	0.962696
GO:0032436	positive regulation of proteasomal ubiquitin-dependent protein catabolic process	48	5	4.64	0.49998	1	1.07759
GO:0048512	circadian behavior	90	7	8.7	0.49999	1	0.804598
GO:0045444	fat cell differentiation	111	11	10.72	0.50004	1	1.02612
GO:0030324	lung development	280	19	27.05	0.50077	1	0.702403
GO:0030041	actin filament polymerization	90	5	8.7	0.50082	1	0.574713
GO:0008037	cell recognition	209	16	20.19	0.50104	1	0.792472
GO:2000377	regulation of reactive oxygen species metabolic process	108	8	10.43	0.50189	1	0.767018
GO:0010972	negative regulation of G2/M transition of mitotic cell cycle	103	26	9.95	0.5047	1	2.61307
GO:0031124	mRNA 3'-end processing	76	9	7.34	0.50636	1	1.22616
GO:1901564	organonitrogen compound metabolic process	5130	470	495.62	0.50709	1	0.948307
GO:0006633	fatty acid biosynthetic process	95	9	9.18	0.50747	1	0.980392
GO:0006476	protein deacetylation	54	8	5.22	0.50836	1	1.53257
GO:0090501	RNA phosphodiester bond hydrolysis	101	12	9.76	0.50851	1	1.22951
GO:0007007	inner mitochondrial membrane organization	18	3	1.74	0.50878	1	1.72414
GO:0060576	intestinal epithelial cell development	10	2	0.97	0.50884	1	2.06186
GO:0007303	cytoplasmic transport, nurse cell to oocyte	10	2	0.97	0.50884	1	2.06186
GO:0086012	membrane depolarization during cardiac muscle cell action potential	11	2	1.06	0.50887	1	1.88679
GO:0060306	regulation of membrane repolarization	22	3	2.13	0.50889	1	1.40845
GO:0045476	nurse cell apoptotic process	14	2	1.35	0.50895	1	1.48148
GO:0006448	regulation of translational elongation	14	2	1.35	0.50895	1	1.48148
GO:1900746	regulation of vascular endothelial growth factor signaling pathway	15	2	1.45	0.50897	1	1.37931
GO:0021695	cerebellar cortex development	57	6	5.51	0.50899	1	1.08893
GO:0042789	mRNA transcription by RNA polymerase II	7	1	0.68	0.50904	1	1.47059
GO:0006228	UTP biosynthetic process	7	1	0.68	0.50904	1	1.47059
GO:0006241	CTP biosynthetic process	7	1	0.68	0.50904	1	1.47059
GO:0035073	pupariation	7	1	0.68	0.50904	1	1.47059
GO:0051775	response to redox state	7	1	0.68	0.50904	1	1.47059
GO:0031643	positive regulation of myelination	7	1	0.68	0.50904	1	1.47059
GO:0016132	brassinosteroid biosynthetic process	7	1	0.68	0.50904	1	1.47059
GO:2001213	negative regulation of vasculogenesis	7	1	0.68	0.50904	1	1.47059
GO:0051574	positive regulation of histone H3-K9 methylation	7	1	0.68	0.50904	1	1.47059
GO:0061055	myotome development	7	1	0.68	0.50904	1	1.47059
GO:0046322	negative regulation of fatty acid oxidation	7	1	0.68	0.50904	1	1.47059
GO:0072061	inner medullary collecting duct development	7	1	0.68	0.50904	1	1.47059
GO:0070327	thyroid hormone transport	7	1	0.68	0.50904	1	1.47059
GO:0060903	positive regulation of meiosis I	7	1	0.68	0.50904	1	1.47059
GO:0046135	pyrimidine nucleoside catabolic process	7	1	0.68	0.50904	1	1.47059
GO:0030381	chorion-containing eggshell pattern formation	7	1	0.68	0.50904	1	1.47059
GO:0035735	intraciliary transport involved in cilium assembly	7	1	0.68	0.50904	1	1.47059
GO:0043097	pyrimidine nucleoside salvage	7	1	0.68	0.50904	1	1.47059
GO:1902036	regulation of hematopoietic stem cell differentiation	7	1	0.68	0.50904	1	1.47059
GO:0002021	response to dietary excess	7	1	0.68	0.50904	1	1.47059
GO:0010048	vernalization response	7	1	0.68	0.50904	1	1.47059
GO:0061146	Peyer's patch morphogenesis	7	1	0.68	0.50904	1	1.47059
GO:0035524	proline transmembrane transport	7	1	0.68	0.50904	1	1.47059
GO:0035542	regulation of SNARE complex assembly	7	1	0.68	0.50904	1	1.47059
GO:2000051	negative regulation of non-canonical Wnt signaling pathway	7	1	0.68	0.50904	1	1.47059
GO:0030263	apoptotic chromosome condensation	7	1	0.68	0.50904	1	1.47059
GO:0061205	paramesonephric duct development	7	1	0.68	0.50904	1	1.47059
GO:0032463	negative regulation of protein homooligomerization	7	1	0.68	0.50904	1	1.47059
GO:0030241	skeletal muscle myosin thick filament assembly	7	1	0.68	0.50904	1	1.47059
GO:0000183	rDNA heterochromatin formation	7	1	0.68	0.50904	1	1.47059
GO:0070816	phosphorylation of RNA polymerase II C-terminal domain	7	1	0.68	0.50904	1	1.47059
GO:0070544	histone H3-K36 demethylation	7	1	0.68	0.50904	1	1.47059
GO:0015808	L-alanine transport	7	1	0.68	0.50904	1	1.47059
GO:0021819	layer formation in cerebral cortex	7	1	0.68	0.50904	1	1.47059
GO:0035973	aggrephagy	7	1	0.68	0.50904	1	1.47059
GO:0050787	detoxification of mercury ion	7	1	0.68	0.50904	1	1.47059
GO:0045467	R7 cell development	7	1	0.68	0.50904	1	1.47059
GO:0048268	clathrin coat assembly	7	1	0.68	0.50904	1	1.47059
GO:0043570	maintenance of DNA repeat elements	7	1	0.68	0.50904	1	1.47059
GO:0010510	regulation of acetyl-CoA biosynthetic process from pyruvate	7	1	0.68	0.50904	1	1.47059
GO:2000850	negative regulation of glucocorticoid secretion	7	1	0.68	0.50904	1	1.47059
GO:0043651	linoleic acid metabolic process	7	1	0.68	0.50904	1	1.47059
GO:0021943	formation of radial glial scaffolds	7	1	0.68	0.50904	1	1.47059
GO:0034199	activation of protein kinase A activity	7	1	0.68	0.50904	1	1.47059
GO:0007509	mesoderm migration involved in gastrulation	7	1	0.68	0.50904	1	1.47059
GO:0090383	phagosome acidification	7	1	0.68	0.50904	1	1.47059
GO:0048680	positive regulation of axon regeneration	7	1	0.68	0.50904	1	1.47059
GO:0097068	response to thyroxine	7	1	0.68	0.50904	1	1.47059
GO:0048625	myoblast fate commitment	7	1	0.68	0.50904	1	1.47059
GO:0009838	abscission	7	1	0.68	0.50904	1	1.47059
GO:0031125	rRNA 3'-end processing	7	1	0.68	0.50904	1	1.47059
GO:0006388	tRNA splicing, via endonucleolytic cleavage and ligation	7	1	0.68	0.50904	1	1.47059
GO:0060305	regulation of cell diameter	7	1	0.68	0.50904	1	1.47059
GO:0016036	cellular response to phosphate starvation	7	1	0.68	0.50904	1	1.47059
GO:0010991	negative regulation of SMAD protein complex assembly	7	1	0.68	0.50904	1	1.47059
GO:0036146	cellular response to mycotoxin	7	1	0.68	0.50904	1	1.47059
GO:0009627	systemic acquired resistance	7	1	0.68	0.50904	1	1.47059
GO:0006477	protein sulfation	7	1	0.68	0.50904	1	1.47059
GO:0090239	regulation of histone H4 acetylation	7	1	0.68	0.50904	1	1.47059
GO:0033085	negative regulation of T cell differentiation in thymus	7	1	0.68	0.50904	1	1.47059
GO:0042760	very long-chain fatty acid catabolic process	7	1	0.68	0.50904	1	1.47059
GO:0042761	very long-chain fatty acid biosynthetic process	7	1	0.68	0.50904	1	1.47059
GO:0045730	respiratory burst	21	2	2.03	0.50913	1	0.985222
GO:0048870	cell motility	1511	146	145.98	0.50914	1	1.00014
GO:0033120	positive regulation of RNA splicing	24	2	2.32	0.50921	1	0.862069
GO:0046883	regulation of hormone secretion	200	19	19.32	0.50922	1	0.983437
GO:0030148	sphingolipid biosynthetic process	29	2	2.8	0.50934	1	0.714286
GO:0060191	regulation of lipase activity	115	10	11.11	0.50943	1	0.90009
GO:0045010	actin nucleation	44	3	4.25	0.50947	1	0.705882
GO:0060996	dendritic spine development	47	3	4.54	0.50955	1	0.660793
GO:1902305	regulation of sodium ion transmembrane transport	38	2	3.67	0.50958	1	0.544959
GO:0035088	establishment or maintenance of apical/basal cell polarity	82	6	7.92	0.50965	1	0.757576
GO:0035166	post-embryonic hemopoiesis	41	2	3.96	0.50966	1	0.505051
GO:0046879	hormone secretion	235	20	22.7	0.50988	1	0.881057
GO:0021885	forebrain cell migration	82	5	7.92	0.50993	1	0.631313
GO:0003281	ventricular septum development	61	2	5.89	0.51019	1	0.339559
GO:0001738	morphogenesis of a polarized epithelium	207	16	20	0.51023	1	0.8
GO:0070925	organelle assembly	675	110	65.21	0.51064	1	1.68686
GO:0061326	renal tubule development	142	8	13.72	0.5107	1	0.58309
GO:0048332	mesoderm morphogenesis	145	3	14.01	0.51215	1	0.214133
GO:0006979	response to oxidative stress	423	42	40.87	0.51526	1	1.02765
GO:0045879	negative regulation of smoothened signaling pathway	38	4	3.67	0.51655	1	1.08992
GO:0006622	protein targeting to lysosome	28	3	2.71	0.51657	1	1.10701
GO:0035249	synaptic transmission, glutamatergic	46	4	4.44	0.51695	1	0.900901
GO:0050773	regulation of dendrite development	116	10	11.21	0.51735	1	0.892061
GO:0033043	regulation of organelle organization	771	90	74.49	0.52363	1	1.20822
GO:0006935	chemotaxis	736	35	71.11	0.52581	1	0.492195
GO:0008407	chaeta morphogenesis	39	4	3.77	0.52818	1	1.06101
GO:0010165	response to X-ray	39	4	3.77	0.52818	1	1.06101
GO:0048873	homeostasis of number of cells within a tissue	39	4	3.77	0.52818	1	1.06101
GO:0016043	cellular component organization	5529	584	534.17	0.52876	1	1.09328
GO:0042326	negative regulation of phosphorylation	280	30	27.05	0.52925	1	1.10906
GO:0045910	negative regulation of DNA recombination	25	5	2.42	0.52942	1	2.06612
GO:0033619	membrane protein proteolysis	59	8	5.7	0.52954	1	1.40351
GO:0045739	positive regulation of DNA repair	21	3	2.03	0.53009	1	1.47783
GO:0022038	corpus callosum development	22	3	2.13	0.53013	1	1.40845
GO:0006730	one-carbon metabolic process	18	2	1.74	0.53039	1	1.14943
GO:0007026	negative regulation of microtubule depolymerization	18	2	1.74	0.53039	1	1.14943
GO:0000266	mitochondrial fission	18	2	1.74	0.53039	1	1.14943
GO:0007194	negative regulation of adenylate cyclase activity	18	2	1.74	0.53039	1	1.14943
GO:0007112	male meiosis cytokinesis	18	2	1.74	0.53039	1	1.14943
GO:0006385	transcription elongation by RNA polymerase III promoter	18	2	1.74	0.53039	1	1.14943
GO:0006386	termination of RNA polymerase III transcription	18	2	1.74	0.53039	1	1.14943
GO:0016925	protein sumoylation	41	4	3.96	0.53048	1	1.0101
GO:0008361	regulation of cell size	186	18	17.97	0.53049	1	1.00167
GO:0032355	response to estradiol	144	14	13.91	0.53066	1	1.00647
GO:0006301	postreplication repair	41	3	3.96	0.5309	1	0.757576
GO:0009451	RNA modification	114	10	11.01	0.53093	1	0.908265
GO:0002028	regulation of sodium ion transport	72	4	6.96	0.53174	1	0.574713
GO:0031076	embryonic camera-type eye development	74	4	7.15	0.53182	1	0.559441
GO:0010605	negative regulation of macromolecule metabolic process	1904	158	183.95	0.53223	1	0.858929
GO:0050885	neuromuscular process controlling balance	70	6	6.76	0.53786	1	0.887574
GO:0007623	circadian rhythm	229	21	22.12	0.53812	1	0.949367
GO:0007349	cellularization	86	13	8.31	0.53851	1	1.56438
GO:0001824	blastocyst development	88	9	8.5	0.54072	1	1.05882
GO:0032456	endocytic recycling	39	4	3.77	0.54086	1	1.06101
GO:0007252	I-kappaB phosphorylation	29	3	2.8	0.54088	1	1.07143
GO:0008016	regulation of heart contraction	252	15	24.35	0.54383	1	0.616016
GO:0007005	mitochondrion organization	353	41	34.1	0.54452	1	1.20235
GO:0016319	mushroom body development	61	6	5.89	0.54479	1	1.01868
GO:0006644	phospholipid metabolic process	317	23	30.63	0.54505	1	0.750898
GO:0045786	negative regulation of cell cycle	566	89	54.68	0.54555	1	1.62765
GO:0040007	growth	1354	92	130.81	0.54802	1	0.70331
GO:0032091	negative regulation of protein binding	40	4	3.86	0.54874	1	1.03627
GO:0090304	nucleic acid metabolic process	3663	404	353.89	0.55087	1	1.1416
GO:0045184	establishment of protein localization	1234	100	119.22	0.55195	1	0.838785
GO:0032989	cellular component morphogenesis	1371	85	132.46	0.55217	1	0.641703
GO:0072521	purine-containing compound metabolic process	409	48	39.51	0.55409	1	1.21488
GO:0055086	nucleobase-containing small molecule metabolic process	601	64	58.06	0.55481	1	1.10231
GO:0043412	macromolecule modification	2796	275	270.13	0.55488	1	1.01803
GO:0006308	DNA catabolic process	99	14	9.56	0.5553	1	1.46444
GO:0060333	interferon-gamma-mediated signaling pathway	19	4	1.84	0.55595	1	2.17391
GO:0009435	NAD biosynthetic process	9	2	0.87	0.55624	1	2.29885
GO:0060261	positive regulation of transcription initiation by RNA polymerase II	13	2	1.26	0.55635	1	1.5873
GO:0034453	microtubule anchoring	14	2	1.35	0.55637	1	1.48148
GO:0040019	positive regulation of embryonic development	26	3	2.51	0.55642	1	1.19522
GO:0045945	positive regulation of transcription by RNA polymerase III	8	1	0.77	0.55649	1	1.2987
GO:0071625	vocalization behavior	8	1	0.77	0.55649	1	1.2987
GO:0031573	mitotic intra-S DNA damage checkpoint signaling	8	1	0.77	0.55649	1	1.2987
GO:0009957	epidermal cell fate specification	8	1	0.77	0.55649	1	1.2987
GO:0001827	inner cell mass cell fate commitment	8	1	0.77	0.55649	1	1.2987
GO:0006729	tetrahydrobiopterin biosynthetic process	8	1	0.77	0.55649	1	1.2987
GO:0006702	androgen biosynthetic process	8	1	0.77	0.55649	1	1.2987
GO:0046069	cGMP catabolic process	8	1	0.77	0.55649	1	1.2987
GO:0046037	GMP metabolic process	8	1	0.77	0.55649	1	1.2987
GO:0006572	tyrosine catabolic process	8	1	0.77	0.55649	1	1.2987
GO:0035356	cellular triglyceride homeostasis	8	1	0.77	0.55649	1	1.2987
GO:0051610	serotonin uptake	8	1	0.77	0.55649	1	1.2987
GO:0030007	cellular potassium ion homeostasis	8	1	0.77	0.55649	1	1.2987
GO:0008272	sulfate transport	8	1	0.77	0.55649	1	1.2987
GO:0010014	meristem initiation	8	1	0.77	0.55649	1	1.2987
GO:0061184	positive regulation of dermatome development	8	1	0.77	0.55649	1	1.2987
GO:0072205	metanephric collecting duct development	8	1	0.77	0.55649	1	1.2987
GO:0048315	conidium formation	8	1	0.77	0.55649	1	1.2987
GO:1900747	negative regulation of vascular endothelial growth factor signaling pathway	8	1	0.77	0.55649	1	1.2987
GO:0032224	positive regulation of synaptic transmission, cholinergic	8	1	0.77	0.55649	1	1.2987
GO:0043173	nucleotide salvage	8	1	0.77	0.55649	1	1.2987
GO:0007428	primary branching, open tracheal system	8	1	0.77	0.55649	1	1.2987
GO:0035902	response to immobilization stress	8	1	0.77	0.55649	1	1.2987
GO:0043282	pharyngeal muscle development	8	1	0.77	0.55649	1	1.2987
GO:0031053	primary miRNA processing	8	1	0.77	0.55649	1	1.2987
GO:0050860	negative regulation of T cell receptor signaling pathway	8	1	0.77	0.55649	1	1.2987
GO:0048767	root hair elongation	8	1	0.77	0.55649	1	1.2987
GO:0045213	neurotransmitter receptor metabolic process	8	1	0.77	0.55649	1	1.2987
GO:0009115	xanthine catabolic process	8	1	0.77	0.55649	1	1.2987
GO:0010807	regulation of synaptic vesicle priming	8	1	0.77	0.55649	1	1.2987
GO:0045722	positive regulation of gluconeogenesis	8	1	0.77	0.55649	1	1.2987
GO:0010544	negative regulation of platelet activation	8	1	0.77	0.55649	1	1.2987
GO:0043691	reverse cholesterol transport	8	1	0.77	0.55649	1	1.2987
GO:0071400	cellular response to oleic acid	8	1	0.77	0.55649	1	1.2987
GO:0010614	negative regulation of cardiac muscle hypertrophy	8	1	0.77	0.55649	1	1.2987
GO:0097050	type B pancreatic cell apoptotic process	8	1	0.77	0.55649	1	1.2987
GO:0048642	negative regulation of skeletal muscle tissue development	8	1	0.77	0.55649	1	1.2987
GO:0034214	protein hexamerization	8	1	0.77	0.55649	1	1.2987
GO:0016080	synaptic vesicle targeting	8	1	0.77	0.55649	1	1.2987
GO:0045602	negative regulation of endothelial cell differentiation	8	1	0.77	0.55649	1	1.2987
GO:0034720	histone H3-K4 demethylation	8	1	0.77	0.55649	1	1.2987
GO:0036151	phosphatidylcholine acyl-chain remodeling	8	1	0.77	0.55649	1	1.2987
GO:0090267	positive regulation of mitotic cell cycle spindle assembly checkpoint	8	1	0.77	0.55649	1	1.2987
GO:0036269	swimming behavior	8	1	0.77	0.55649	1	1.2987
GO:0060126	somatotropin secreting cell differentiation	8	1	0.77	0.55649	1	1.2987
GO:0006171	cAMP biosynthetic process	8	1	0.77	0.55649	1	1.2987
GO:0001935	endothelial cell proliferation	102	10	9.85	0.55652	1	1.01523
GO:0001776	leukocyte homeostasis	41	4	3.96	0.55655	1	1.0101
GO:0071599	otic vesicle development	60	5	5.8	0.55678	1	0.862069
GO:0048666	neuron development	1733	131	167.43	0.5569	1	0.782417
GO:0007281	germ cell development	744	94	71.88	0.55702	1	1.30774
GO:0009908	flower development	81	6	7.83	0.55707	1	0.766284
GO:0046890	regulation of lipid biosynthetic process	113	8	10.92	0.55739	1	0.732601
GO:0007304	chorion-containing eggshell formation	75	4	7.25	0.55748	1	0.551724
GO:0010558	negative regulation of macromolecule biosynthetic process	1016	94	98.16	0.55783	1	0.95762
GO:0006473	protein acetylation	178	11	17.2	0.55832	1	0.639535
GO:0019915	lipid storage	199	15	19.23	0.5584	1	0.780031
GO:0048840	otolith development	30	4	2.9	0.55988	1	1.37931
GO:0032204	regulation of telomere maintenance	33	4	3.19	0.56001	1	1.25392
GO:0035072	ecdysone-mediated induction of salivary gland cell autophagic cell death	19	2	1.84	0.56028	1	1.08696
GO:1901687	glutathione derivative biosynthetic process	19	2	1.84	0.56028	1	1.08696
GO:0001659	temperature homeostasis	19	2	1.84	0.56028	1	1.08696
GO:0060547	negative regulation of necrotic cell death	19	2	1.84	0.56028	1	1.08696
GO:0016202	regulation of striated muscle tissue development	19	2	1.84	0.56028	1	1.08696
GO:0044319	wound healing, spreading of cells	19	2	1.84	0.56028	1	1.08696
GO:0006607	NLS-bearing protein import into nucleus	19	2	1.84	0.56028	1	1.08696
GO:0018345	protein palmitoylation	19	2	1.84	0.56028	1	1.08696
GO:0002092	positive regulation of receptor internalization	19	2	1.84	0.56028	1	1.08696
GO:0010073	meristem maintenance	19	2	1.84	0.56028	1	1.08696
GO:0048384	retinoic acid receptor signaling pathway	19	2	1.84	0.56028	1	1.08696
GO:0042331	phototaxis	19	2	1.84	0.56028	1	1.08696
GO:0034244	negative regulation of transcription elongation by RNA polymerase II	19	2	1.84	0.56028	1	1.08696
GO:0030917	midbrain-hindbrain boundary development	31	3	2.99	0.56035	1	1.00334
GO:0042063	gliogenesis	320	17	30.92	0.56056	1	0.549806
GO:0031333	negative regulation of protein-containing complex assembly	80	6	7.73	0.56108	1	0.776197
GO:0006631	fatty acid metabolic process	378	27	36.52	0.56208	1	0.739321
GO:0019730	antimicrobial humoral response	114	9	11.01	0.56558	1	0.817439
GO:0090305	nucleic acid phosphodiester bond hydrolysis	168	19	16.23	0.5712	1	1.17067
GO:0034097	response to cytokine	486	36	46.95	0.57575	1	0.766773
GO:0045893	positive regulation of DNA-templated transcription	1027	76	99.22	0.57702	1	0.765975
GO:0030900	forebrain development	559	41	54.01	0.58293	1	0.759119
GO:0008584	male gonad development	125	11	12.08	0.58588	1	0.910596
GO:2001234	negative regulation of apoptotic signaling pathway	156	16	15.07	0.58681	1	1.06171
GO:0006706	steroid catabolic process	31	3	2.99	0.5873	1	1.00334
GO:0045454	cell redox homeostasis	31	3	2.99	0.5873	1	1.00334
GO:0010288	response to lead ion	31	3	2.99	0.5873	1	1.00334
GO:0010613	positive regulation of cardiac muscle hypertrophy	31	3	2.99	0.5873	1	1.00334
GO:0071312	cellular response to alkaloid	27	6	2.61	0.58737	1	2.29885
GO:0032288	myelin assembly	21	3	2.03	0.5884	1	1.47783
GO:0014823	response to activity	42	4	4.06	0.58841	1	0.985222
GO:0033280	response to vitamin D	42	4	4.06	0.58841	1	0.985222
GO:0046329	negative regulation of JNK cascade	42	4	4.06	0.58841	1	0.985222
GO:0043001	Golgi to plasma membrane protein transport	55	5	5.31	0.58856	1	0.94162
GO:0035338	long-chain fatty-acyl-CoA biosynthetic process	20	2	1.93	0.58878	1	1.03627
GO:0042987	amyloid precursor protein catabolic process	20	2	1.93	0.58878	1	1.03627
GO:0035206	regulation of hemocyte proliferation	20	2	1.93	0.58878	1	1.03627
GO:0032007	negative regulation of TOR signaling	20	2	1.93	0.58878	1	1.03627
GO:0035721	intraciliary retrograde transport	20	2	1.93	0.58878	1	1.03627
GO:0043046	DNA methylation involved in gamete generation	20	2	1.93	0.58878	1	1.03627
GO:0021756	striatum development	20	2	1.93	0.58878	1	1.03627
GO:0007367	segment polarity determination	20	2	1.93	0.58878	1	1.03627
GO:0040016	embryonic cleavage	20	2	1.93	0.58878	1	1.03627
GO:0009437	carnitine metabolic process	20	2	1.93	0.58878	1	1.03627
GO:0010507	negative regulation of autophagy	31	3	2.99	0.58881	1	1.00334
GO:0009617	response to bacterium	493	30	47.63	0.59084	1	0.629855
GO:0022604	regulation of cell morphogenesis	251	19	24.25	0.59107	1	0.783505
GO:0048515	spermatid differentiation	175	43	16.91	0.59177	1	2.54287
GO:0040039	inductive cell migration	64	6	6.18	0.59309	1	0.970874
GO:0070192	chromosome organization involved in meiotic cell cycle	61	26	5.89	0.59358	1	4.41426
GO:0048568	embryonic organ development	745	58	71.98	0.59501	1	0.805779
GO:0065004	protein-DNA complex assembly	166	24	16.04	0.59709	1	1.49626
GO:0031571	mitotic G1 DNA damage checkpoint signaling	69	14	6.67	0.59729	1	2.09895
GO:0071763	nuclear membrane organization	59	12	5.7	0.59759	1	2.10526
GO:0010638	positive regulation of organelle organization	233	27	22.51	0.5981	1	1.19947
GO:0000212	meiotic spindle organization	30	7	2.9	0.59822	1	2.41379
GO:0072189	ureter development	20	5	1.93	0.59852	1	2.59067
GO:0072234	metanephric nephron tubule development	25	4	2.42	0.59895	1	1.65289
GO:0001779	natural killer cell differentiation	10	2	0.97	0.59911	1	2.06186
GO:0045070	positive regulation of viral genome replication	10	2	0.97	0.59911	1	2.06186
GO:0032474	otolith morphogenesis	10	2	0.97	0.59911	1	2.06186
GO:0015886	heme transport	11	2	1.06	0.59913	1	1.88679
GO:0010737	protein kinase A signaling	15	2	1.45	0.59925	1	1.37931
GO:0042045	epithelial fluid transport	15	2	1.45	0.59925	1	1.37931
GO:0071218	cellular response to misfolded protein	15	2	1.45	0.59925	1	1.37931
GO:0003094	glomerular filtration	9	1	0.87	0.59937	1	1.14943
GO:0006285	base-excision repair, AP site formation	9	1	0.87	0.59937	1	1.14943
GO:0006287	base-excision repair, gap-filling	9	1	0.87	0.59937	1	1.14943
GO:0006863	purine nucleobase transport	9	1	0.87	0.59937	1	1.14943
GO:0060535	trachea cartilage morphogenesis	9	1	0.87	0.59937	1	1.14943
GO:0034959	endothelin maturation	9	1	0.87	0.59937	1	1.14943
GO:0070050	neuron cellular homeostasis	9	1	0.87	0.59937	1	1.14943
GO:0033173	calcineurin-NFAT signaling cascade	9	1	0.87	0.59937	1	1.14943
GO:0006651	diacylglycerol biosynthetic process	9	1	0.87	0.59937	1	1.14943
GO:0006968	cellular defense response	9	1	0.87	0.59937	1	1.14943
GO:0006953	acute-phase response	9	1	0.87	0.59937	1	1.14943
GO:0051939	gamma-aminobutyric acid import	9	1	0.87	0.59937	1	1.14943
GO:0033539	fatty acid beta-oxidation using acyl-CoA dehydrogenase	9	1	0.87	0.59937	1	1.14943
GO:0043090	amino acid import	9	1	0.87	0.59937	1	1.14943
GO:0030421	defecation	9	1	0.87	0.59937	1	1.14943
GO:0035641	locomotory exploration behavior	9	1	0.87	0.59937	1	1.14943
GO:0070813	hydrogen sulfide metabolic process	9	1	0.87	0.59937	1	1.14943
GO:0010457	centriole-centriole cohesion	9	1	0.87	0.59937	1	1.14943
GO:0070634	transepithelial ammonium transport	9	1	0.87	0.59937	1	1.14943
GO:0021830	interneuron migration from the subpallium to the cortex	9	1	0.87	0.59937	1	1.14943
GO:0010182	sugar mediated signaling pathway	9	1	0.87	0.59937	1	1.14943
GO:1902262	apoptotic process involved in blood vessel morphogenesis	9	1	0.87	0.59937	1	1.14943
GO:0015693	magnesium ion transport	9	1	0.87	0.59937	1	1.14943
GO:0007113	endomitotic cell cycle	9	1	0.87	0.59937	1	1.14943
GO:0040038	polar body extrusion after meiotic divisions	9	1	0.87	0.59937	1	1.14943
GO:0009313	oligosaccharide catabolic process	9	1	0.87	0.59937	1	1.14943
GO:0090073	positive regulation of protein homodimerization activity	9	1	0.87	0.59937	1	1.14943
GO:0010814	substance P catabolic process	9	1	0.87	0.59937	1	1.14943
GO:0010816	calcitonin catabolic process	9	1	0.87	0.59937	1	1.14943
GO:0050651	dermatan sulfate proteoglycan biosynthetic process	9	1	0.87	0.59937	1	1.14943
GO:0030948	negative regulation of vascular endothelial growth factor receptor signaling pathway	9	1	0.87	0.59937	1	1.14943
GO:0071464	cellular response to hydrostatic pressure	9	1	0.87	0.59937	1	1.14943
GO:0006072	glycerol-3-phosphate metabolic process	9	1	0.87	0.59937	1	1.14943
GO:0071475	cellular hyperosmotic salinity response	9	1	0.87	0.59937	1	1.14943
GO:0071476	cellular hypotonic response	9	1	0.87	0.59937	1	1.14943
GO:0080167	response to karrikin	9	1	0.87	0.59937	1	1.14943
GO:0048567	ectodermal digestive tract morphogenesis	9	1	0.87	0.59937	1	1.14943
GO:0014054	positive regulation of gamma-aminobutyric acid secretion	9	1	0.87	0.59937	1	1.14943
GO:2000810	regulation of bicellular tight junction assembly	9	1	0.87	0.59937	1	1.14943
GO:0071107	response to parathyroid hormone	9	1	0.87	0.59937	1	1.14943
GO:0048643	positive regulation of skeletal muscle tissue development	9	1	0.87	0.59937	1	1.14943
GO:0071294	cellular response to zinc ion	9	1	0.87	0.59937	1	1.14943
GO:0032933	SREBP signaling pathway	9	1	0.87	0.59937	1	1.14943
GO:2000650	negative regulation of sodium ion transmembrane transporter activity	9	1	0.87	0.59937	1	1.14943
GO:0043951	negative regulation of cAMP-mediated signaling	9	1	0.87	0.59937	1	1.14943
GO:0031223	auditory behavior	9	1	0.87	0.59937	1	1.14943
GO:0060482	lobar bronchus development	9	1	0.87	0.59937	1	1.14943
GO:0043935	sexual sporulation resulting in formation of a cellular spore	9	1	0.87	0.59937	1	1.14943
GO:0042137	sequestering of neurotransmitter	9	1	0.87	0.59937	1	1.14943
GO:0051481	negative regulation of cytosolic calcium ion concentration	9	1	0.87	0.59937	1	1.14943
GO:0006198	cAMP catabolic process	9	1	0.87	0.59937	1	1.14943
GO:0060129	thyroid-stimulating hormone-secreting cell differentiation	9	1	0.87	0.59937	1	1.14943
GO:0006189	'de novo' IMP biosynthetic process	9	1	0.87	0.59937	1	1.14943
GO:0051126	negative regulation of actin nucleation	9	1	0.87	0.59937	1	1.14943
GO:0045986	negative regulation of smooth muscle contraction	9	1	0.87	0.59937	1	1.14943
GO:0045448	mitotic cell cycle, embryonic	42	4	4.06	0.59942	1	0.985222
GO:0061384	heart trabecula morphogenesis	33	3	3.19	0.59946	1	0.940439
GO:0016180	snRNA processing	26	2	2.51	0.59955	1	0.796813
GO:0070918	small regulatory ncRNA processing	48	4	4.64	0.59959	1	0.862069
GO:0030859	polarized epithelial cell differentiation	38	3	3.67	0.5996	1	0.817439
GO:0046632	alpha-beta T cell differentiation	41	3	3.96	0.59968	1	0.757576
GO:0010591	regulation of lamellipodium assembly	32	2	3.09	0.59972	1	0.647249
GO:0042461	photoreceptor cell development	194	17	18.74	0.59991	1	0.90715
GO:0061045	negative regulation of wound healing	43	2	4.15	0.60002	1	0.481928
GO:0006412	translation	581	39	56.13	0.6003	1	0.694816
GO:0052547	regulation of peptidase activity	283	21	27.34	0.60126	1	0.768105
GO:0070997	neuron death	298	22	28.79	0.60139	1	0.764154
GO:0031346	positive regulation of cell projection organization	233	14	22.51	0.60188	1	0.621946
GO:0006873	cellular ion homeostasis	395	28	38.16	0.60239	1	0.733753
GO:0010498	proteasomal protein catabolic process	343	61	33.14	0.60369	1	1.84068
GO:0008104	protein localization	1697	153	163.95	0.60405	1	0.933211
GO:0051656	establishment of organelle localization	426	45	41.16	0.60723	1	1.09329
GO:0032024	positive regulation of insulin secretion	43	4	4.15	0.60745	1	0.963855
GO:0097193	intrinsic apoptotic signaling pathway	274	25	26.47	0.60827	1	0.944465
GO:0043433	negative regulation of DNA-binding transcription factor activity	116	9	11.21	0.60871	1	0.802855
GO:0006471	protein ADP-ribosylation	35	4	3.38	0.60897	1	1.18343
GO:0061418	regulation of transcription from RNA polymerase II promoter in response to hypoxia	32	3	3.09	0.60935	1	0.970874
GO:0040037	negative regulation of fibroblast growth factor receptor signaling pathway	32	3	3.09	0.60935	1	0.970874
GO:0060173	limb development	304	29	29.37	0.6095	1	0.987402
GO:0055013	cardiac muscle cell development	63	5	6.09	0.60987	1	0.821018
GO:0001890	placenta development	165	13	15.94	0.61085	1	0.815558
GO:0006754	ATP biosynthetic process	39	7	3.77	0.6145	1	1.85676
GO:0051567	histone H3-K9 methylation	37	6	3.57	0.61484	1	1.68067
GO:0008595	anterior/posterior axis specification, embryo	99	11	9.56	0.61526	1	1.15063
GO:0015012	heparan sulfate proteoglycan biosynthetic process	30	4	2.9	0.61541	1	1.37931
GO:0001833	inner cell mass cell proliferation	21	2	2.03	0.61588	1	0.985222
GO:0007076	mitotic chromosome condensation	21	2	2.03	0.61588	1	0.985222
GO:0034063	stress granule assembly	21	2	2.03	0.61588	1	0.985222
GO:0021542	dentate gyrus development	21	2	2.03	0.61588	1	0.985222
GO:0010226	response to lithium ion	21	2	2.03	0.61588	1	0.985222
GO:0071392	cellular response to estradiol stimulus	21	2	2.03	0.61588	1	0.985222
GO:0015949	nucleobase-containing small molecule interconversion	21	2	2.03	0.61588	1	0.985222
GO:0032968	positive regulation of transcription elongation by RNA polymerase II	21	2	2.03	0.61588	1	0.985222
GO:0031175	neuron projection development	1469	102	141.92	0.61593	1	0.718715
GO:0021799	cerebral cortex radially oriented cell migration	35	3	3.38	0.61603	1	0.887574
GO:0035821	modulation of process of another organism	46	4	4.44	0.61606	1	0.900901
GO:0031529	ruffle organization	40	3	3.86	0.61624	1	0.777202
GO:0042446	hormone biosynthetic process	83	6	8.02	0.61673	1	0.74813
GO:0098662	inorganic cation transmembrane transport	423	27	40.87	0.61674	1	0.660631
GO:0043066	negative regulation of apoptotic process	789	74	76.23	0.61699	1	0.970746
GO:0030097	hemopoiesis	712	52	68.79	0.61727	1	0.755924
GO:0043087	regulation of GTPase activity	142	6	13.72	0.61916	1	0.437318
GO:0005975	carbohydrate metabolic process	623	53	60.19	0.62303	1	0.880545
GO:0030001	metal ion transport	727	45	70.24	0.62308	1	0.640661
GO:0034605	cellular response to heat	55	5	5.31	0.62411	1	0.94162
GO:0042048	olfactory behavior	83	8	8.02	0.62581	1	0.997506
GO:0045475	locomotor rhythm	44	4	4.25	0.62595	1	0.941176
GO:0007088	regulation of mitotic nuclear division	143	20	13.82	0.62724	1	1.44718
GO:0006112	energy reserve metabolic process	163	10	15.75	0.62774	1	0.634921
GO:2000112	regulation of cellular macromolecule biosynthetic process	388	31	37.49	0.62839	1	0.826887
GO:0035118	embryonic pectoral fin morphogenesis	33	3	3.19	0.63059	1	0.940439
GO:0030713	ovarian follicle cell stalk formation	33	3	3.19	0.63059	1	0.940439
GO:0048146	positive regulation of fibroblast proliferation	33	3	3.19	0.63059	1	0.940439
GO:0048265	response to pain	33	3	3.19	0.63059	1	0.940439
GO:0043280	positive regulation of cysteine-type endopeptidase activity involved in apoptotic process	122	9	11.79	0.63195	1	0.763359
GO:0048261	negative regulation of receptor-mediated endocytosis	14	3	1.35	0.63763	1	2.22222
GO:0006884	cell volume homeostasis	15	3	1.45	0.63766	1	2.06897
GO:0038084	vascular endothelial growth factor signaling pathway	27	4	2.61	0.63771	1	1.53257
GO:0061099	negative regulation of protein tyrosine kinase activity	21	3	2.03	0.63783	1	1.47783
GO:0071786	endoplasmic reticulum tubular network organization	12	2	1.16	0.63786	1	1.72414
GO:0060465	pharynx development	97	9	9.37	0.63789	1	0.960512
GO:0043409	negative regulation of MAPK cascade	100	10	9.66	0.63801	1	1.0352
GO:0009933	meristem structural organization	18	2	1.74	0.63803	1	1.14943
GO:0016082	synaptic vesicle priming	18	2	1.74	0.63803	1	1.14943
GO:0071470	cellular response to osmotic stress	39	4	3.77	0.63804	1	1.06101
GO:0086070	SA node cell to atrial cardiac muscle cell communication	20	2	1.93	0.63809	1	1.03627
GO:0060710	chorio-allantoic fusion	10	1	0.97	0.6381	1	1.03093
GO:0006776	vitamin A metabolic process	10	1	0.97	0.6381	1	1.03093
GO:0008039	synaptic target recognition	10	1	0.97	0.6381	1	1.03093
GO:0001553	luteinization	10	1	0.97	0.6381	1	1.03093
GO:0016116	carotenoid metabolic process	10	1	0.97	0.6381	1	1.03093
GO:0046060	dATP metabolic process	10	1	0.97	0.6381	1	1.03093
GO:2001135	regulation of endocytic recycling	10	1	0.97	0.6381	1	1.03093
GO:1901621	negative regulation of smoothened signaling pathway involved in dorsal/ventral neural tube patterning	10	1	0.97	0.6381	1	1.03093
GO:0006598	polyamine catabolic process	10	1	0.97	0.6381	1	1.03093
GO:0034982	mitochondrial protein processing	10	1	0.97	0.6381	1	1.03093
GO:0042634	regulation of hair cycle	10	1	0.97	0.6381	1	1.03093
GO:0006546	glycine catabolic process	10	1	0.97	0.6381	1	1.03093
GO:0006537	glutamate biosynthetic process	10	1	0.97	0.6381	1	1.03093
GO:0001955	blood vessel maturation	10	1	0.97	0.6381	1	1.03093
GO:0001956	positive regulation of neurotransmitter secretion	10	1	0.97	0.6381	1	1.03093
GO:0046426	negative regulation of receptor signaling pathway via JAK-STAT	10	1	0.97	0.6381	1	1.03093
GO:0006978	DNA damage response, signal transduction by p53 class mediator resulting in transcription of p21 class mediator	10	1	0.97	0.6381	1	1.03093
GO:0008293	torso signaling pathway	10	1	0.97	0.6381	1	1.03093
GO:0030449	regulation of complement activation	10	1	0.97	0.6381	1	1.03093
GO:0085020	protein K6-linked ubiquitination	10	1	0.97	0.6381	1	1.03093
GO:0000480	endonucleolytic cleavage in 5'-ETS of tricistronic rRNA transcript (SSU-rRNA, 5.8S rRNA, LSU-rRNA)	10	1	0.97	0.6381	1	1.03093
GO:0000472	endonucleolytic cleavage to generate mature 5'-end of SSU-rRNA from (SSU-rRNA, 5.8S rRNA, LSU-rRNA)	10	1	0.97	0.6381	1	1.03093
GO:0030240	skeletal muscle thin filament assembly	10	1	0.97	0.6381	1	1.03093
GO:0030237	female sex determination	10	1	0.97	0.6381	1	1.03093
GO:0021707	cerebellar granule cell differentiation	10	1	0.97	0.6381	1	1.03093
GO:0043129	surfactant homeostasis	10	1	0.97	0.6381	1	1.03093
GO:0048481	plant ovule development	10	1	0.97	0.6381	1	1.03093
GO:0010162	seed dormancy process	10	1	0.97	0.6381	1	1.03093
GO:0010114	response to red light	10	1	0.97	0.6381	1	1.03093
GO:0010102	lateral root morphogenesis	10	1	0.97	0.6381	1	1.03093
GO:0007175	negative regulation of epidermal growth factor-activated receptor activity	10	1	0.97	0.6381	1	1.03093
GO:0043247	telomere maintenance in response to DNA damage	10	1	0.97	0.6381	1	1.03093
GO:0015670	carbon dioxide transport	10	1	0.97	0.6381	1	1.03093
GO:0031054	pre-miRNA processing	10	1	0.97	0.6381	1	1.03093
GO:0007250	activation of NF-kappaB-inducing kinase activity	10	1	0.97	0.6381	1	1.03093
GO:0050687	negative regulation of defense response to virus	10	1	0.97	0.6381	1	1.03093
GO:0045725	positive regulation of glycogen biosynthetic process	10	1	0.97	0.6381	1	1.03093
GO:0014019	neuroblast development	10	1	0.97	0.6381	1	1.03093
GO:0090399	replicative senescence	10	1	0.97	0.6381	1	1.03093
GO:0019441	tryptophan catabolic process to kynurenine	10	1	0.97	0.6381	1	1.03093
GO:0052695	cellular glucuronidation	10	1	0.97	0.6381	1	1.03093
GO:2000543	positive regulation of gastrulation	10	1	0.97	0.6381	1	1.03093
GO:0009808	lignin metabolic process	10	1	0.97	0.6381	1	1.03093
GO:2000648	positive regulation of stem cell proliferation	10	1	0.97	0.6381	1	1.03093
GO:0090190	positive regulation of branching involved in ureteric bud morphogenesis	10	1	0.97	0.6381	1	1.03093
GO:0022027	interkinetic nuclear migration	10	1	0.97	0.6381	1	1.03093
GO:2001025	positive regulation of response to drug	10	1	0.97	0.6381	1	1.03093
GO:0097320	plasma membrane tubulation	10	1	0.97	0.6381	1	1.03093
GO:0032786	positive regulation of DNA-templated transcription, elongation	31	3	2.99	0.63811	1	1.00334
GO:0046887	positive regulation of hormone secretion	64	6	6.18	0.63816	1	0.970874
GO:0009793	embryo development ending in seed dormancy	72	7	6.96	0.63816	1	1.00575
GO:0006352	DNA-templated transcription initiation	169	16	16.33	0.6382	1	0.979792
GO:0043516	regulation of DNA damage response, signal transduction by p53 class mediator	27	2	2.61	0.63828	1	0.766284
GO:0051148	negative regulation of muscle cell differentiation	50	4	4.83	0.63835	1	0.828157
GO:0003081	regulation of systemic arterial blood pressure by renin-angiotensin	32	2	3.09	0.63842	1	0.647249
GO:0007442	hindgut morphogenesis	48	3	4.64	0.63858	1	0.646552
GO:0006807	nitrogen compound metabolic process	7190	706	694.64	0.63885	1	1.01635
GO:0008156	negative regulation of DNA replication	38	10	3.67	0.63887	1	2.7248
GO:0006903	vesicle targeting	60	3	5.8	0.63891	1	0.517241
GO:0016042	lipid catabolic process	236	20	22.8	0.63893	1	0.877193
GO:0045446	endothelial cell differentiation	109	7	10.53	0.63913	1	0.664767
GO:0060419	heart growth	94	2	9.08	0.64015	1	0.220264
GO:0002244	hematopoietic progenitor cell differentiation	151	11	14.59	0.64063	1	0.753941
GO:0016330	second mitotic wave involved in compound eye morphogenesis	22	2	2.13	0.64159	1	0.938967
GO:0009235	cobalamin metabolic process	22	2	2.13	0.64159	1	0.938967
GO:0042754	negative regulation of circadian rhythm	22	2	2.13	0.64159	1	0.938967
[truncated: 10,962 more rows]

## Sheet: LD_Down in NvClk-
GO.ID	Term	Annotated	Significant	Expected	weightFisher	p.adj
GO:0052547	regulation of peptidase activity	283	9	6.13	0.00077	1
GO:0036109	alpha-linolenic acid metabolic process	10	3	0.22	0.00108	1
GO:0048025	negative regulation of mRNA splicing, via spliceosome	23	4	0.5	0.00138	1
GO:1902617	response to fluoride	3	2	0.07	0.00138	1
GO:0021629	olfactory nerve structural organization	3	2	0.07	0.00138	1
GO:0032963	collagen metabolic process	63	6	1.37	0.00144	1
GO:0014809	regulation of skeletal muscle contraction by regulation of release of sequestered calcium ion	4	2	0.09	0.00273	1
GO:0021987	cerebral cortex development	145	9	3.14	0.00295	1
GO:0001954	positive regulation of cell-matrix adhesion	36	4	0.78	0.00376	1
GO:0097105	presynaptic membrane assembly	30	4	0.65	0.0038	1
GO:0006887	exocytosis	300	10	6.5	0.00444	1
GO:2000074	regulation of type B pancreatic cell development	5	2	0.11	0.00449	1
GO:1902083	negative regulation of peptidyl-cysteine S-nitrosylation	5	2	0.11	0.00449	1
GO:0010817	regulation of hormone levels	504	15	10.93	0.00452	1
GO:0008065	establishment of blood-nerve barrier	6	2	0.13	0.00663	1
GO:0071404	cellular response to low-density lipoprotein particle stimulus	6	2	0.13	0.00663	1
GO:0035335	peptidyl-tyrosine dephosphorylation	57	5	1.24	0.00773	1
GO:0007154	cell communication	5056	109	109.6	0.00854	1
GO:0051775	response to redox state	7	2	0.15	0.00915	1
GO:0050910	detection of mechanical stimulus involved in sensory perception of sound	21	3	0.46	0.01004	1
GO:0060350	endochondral bone morphogenesis	60	4	1.3	0.01196	1
GO:1901385	regulation of voltage-gated calcium channel activity	37	3	0.8	0.012	1
GO:0033148	positive regulation of intracellular estrogen receptor signaling pathway	8	2	0.17	0.01203	1
GO:0045213	neurotransmitter receptor metabolic process	8	2	0.17	0.01203	1
GO:0006610	ribosomal protein import into nucleus	8	2	0.17	0.01203	1
GO:0042476	odontogenesis	126	6	2.73	0.01484	1
GO:2000323	negative regulation of glucocorticoid receptor signaling pathway	9	2	0.2	0.01525	1
GO:0033540	fatty acid beta-oxidation using acyl-CoA oxidase	9	2	0.2	0.01525	1
GO:0006863	purine nucleobase transport	9	2	0.2	0.01525	1
GO:0051647	nucleus localization	87	3	1.89	0.01531	1
GO:0033630	positive regulation of cell adhesion mediated by integrin	25	3	0.54	0.0163	1
GO:0030198	extracellular matrix organization	418	18	9.06	0.01668	1
GO:0050775	positive regulation of dendrite morphogenesis	47	4	1.02	0.01859	1
GO:0043129	surfactant homeostasis	10	2	0.22	0.01879	1
GO:0042634	regulation of hair cycle	10	2	0.22	0.01879	1
GO:0007185	transmembrane receptor protein tyrosine phosphatase signaling pathway	10	2	0.22	0.01879	1
GO:0000480	endonucleolytic cleavage in 5'-ETS of tricistronic rRNA transcript (SSU-rRNA, 5.8S rRNA, LSU-rRNA)	10	2	0.22	0.01879	1
GO:0000472	endonucleolytic cleavage to generate mature 5'-end of SSU-rRNA from (SSU-rRNA, 5.8S rRNA, LSU-rRNA)	10	2	0.22	0.01879	1
GO:0002931	response to ischemia	27	3	0.59	0.02008	1
GO:0006914	autophagy	217	8	4.7	0.02127	1
GO:0051216	cartilage development	236	9	5.12	0.02156	1
GO:0001886	endothelial cell morphogenesis	1	1	0.02	0.02168	1
GO:1904294	positive regulation of ERAD pathway	1	1	0.02	0.02168	1
GO:0150032	positive regulation of protein localization to lysosome	1	1	0.02	0.02168	1
GO:0032811	negative regulation of epinephrine secretion	1	1	0.02	0.02168	1
GO:0097010	eukaryotic translation initiation factor 4F complex assembly	1	1	0.02	0.02168	1
GO:0060051	negative regulation of protein glycosylation	1	1	0.02	0.02168	1
GO:1902979	mitotic DNA replication termination	1	1	0.02	0.02168	1
GO:0007305	vitelline membrane formation involved in chorion-containing eggshell formation	1	1	0.02	0.02168	1
GO:0045795	positive regulation of cell volume	1	1	0.02	0.02168	1
GO:0045752	positive regulation of Toll signaling pathway	1	1	0.02	0.02168	1
GO:0007121	bipolar cellular bud site selection	1	1	0.02	0.02168	1
GO:0006713	glucocorticoid catabolic process	1	1	0.02	0.02168	1
GO:0007107	membrane addition at site of cytokinesis	1	1	0.02	0.02168	1
GO:0032074	negative regulation of nuclease activity	1	1	0.02	0.02168	1
GO:0031321	ascospore-type prospore assembly	1	1	0.02	0.02168	1
GO:0003349	epicardium-derived cardiac endothelial cell differentiation	1	1	0.02	0.02168	1
GO:0015837	amine transport	94	4	2.04	0.02261	1
GO:0006369	termination of RNA polymerase II transcription	50	4	1.08	0.02283	1
GO:0032526	response to retinoic acid	103	6	2.23	0.02413	1
GO:0045859	regulation of protein kinase activity	462	12	10.01	0.02666	1
GO:0000447	endonucleolytic cleavage in ITS1 to separate SSU-rRNA from 5.8S rRNA and LSU-rRNA from tricistronic rRNA transcript (SSU-rRNA, 5.8S rRNA, LSU-rRNA)	12	2	0.26	0.02678	1
GO:0035626	juvenile hormone mediated signaling pathway	12	2	0.26	0.02678	1
GO:0021772	olfactory bulb development	58	5	1.26	0.02862	1
GO:0001933	negative regulation of protein phosphorylation	244	9	5.29	0.02905	1
GO:0019752	carboxylic acid metabolic process	1011	19	21.92	0.03036	1
GO:0030574	collagen catabolic process	32	3	0.69	0.03147	1
GO:0030048	actin filament-based movement	142	6	3.08	0.0329	1
GO:0060314	regulation of ryanodine-sensitive calcium-release channel activity	50	3	1.08	0.03584	1
GO:0018095	protein polyglutamylation	14	2	0.3	0.03589	1
GO:0030049	muscle filament sliding	14	2	0.3	0.03589	1
GO:2000651	positive regulation of sodium ion transmembrane transporter activity	14	2	0.3	0.03589	1
GO:0048714	positive regulation of oligodendrocyte differentiation	14	2	0.3	0.03589	1
GO:0048852	diencephalon morphogenesis	14	2	0.3	0.03589	1
GO:0043588	skin development	199	12	4.31	0.03783	1
GO:0001503	ossification	397	12	8.61	0.03877	1
GO:0048705	skeletal system morphogenesis	289	9	6.26	0.03883	1
GO:0030199	collagen fibril organization	35	3	0.76	0.03962	1
GO:0051641	cellular localization	2559	55	55.47	0.04146	1
GO:0007411	axon guidance	522	17	11.32	0.04283	1
GO:0014904	myotube cell development	44	2	0.95	0.04287	1
GO:0060811	intracellular mRNA localization involved in anterior/posterior axis specification	46	2	1	0.04288	1
GO:0001828	inner cell mass cellular morphogenesis	2	1	0.04	0.04289	1
GO:0031554	regulation of termination of DNA-templated transcription	2	1	0.04	0.04289	1
GO:0060988	lipid tube assembly	2	1	0.04	0.04289	1
GO:0050973	detection of mechanical stimulus involved in equilibrioception	2	1	0.04	0.04289	1
GO:0030910	olfactory placode formation	2	1	0.04	0.04289	1
GO:0045112	integrin biosynthetic process	2	1	0.04	0.04289	1
GO:0033528	S-methylmethionine cycle	2	1	0.04	0.04289	1
GO:2000256	positive regulation of male germ cell proliferation	2	1	0.04	0.04289	1
GO:0007493	endodermal cell fate determination	2	1	0.04	0.04289	1
GO:0032923	organic phosphonate biosynthetic process	2	1	0.04	0.04289	1
GO:0015821	methionine transport	2	1	0.04	0.04289	1
GO:0060124	positive regulation of growth hormone secretion	2	1	0.04	0.04289	1
GO:0006867	asparagine transport	2	1	0.04	0.04289	1
GO:0035540	positive regulation of SNARE complex disassembly	2	1	0.04	0.04289	1
GO:1901224	positive regulation of NIK/NF-kappaB signaling	2	1	0.04	0.04289	1
GO:0090292	nuclear matrix anchoring at nuclear membrane	2	1	0.04	0.04289	1
GO:0038163	thrombopoietin-mediated signaling pathway	2	1	0.04	0.04289	1
GO:0060763	mammary duct terminal end bud growth	2	1	0.04	0.04289	1
GO:0071283	cellular response to iron(III) ion	2	1	0.04	0.04289	1
GO:0042395	ecdysis, collagen and cuticulin-based cuticle	2	1	0.04	0.04289	1
GO:0009258	10-formyltetrahydrofolate catabolic process	2	1	0.04	0.04289	1
GO:0010730	negative regulation of hydrogen peroxide biosynthetic process	2	1	0.04	0.04289	1
GO:0045893	positive regulation of DNA-templated transcription	1027	28	22.26	0.04313	1
GO:0090314	positive regulation of protein targeting to membrane	16	2	0.35	0.04601	1
GO:0016125	sterol metabolic process	105	3	2.28	0.04627	1
GO:0030705	cytoskeleton-dependent intracellular transport	225	4	4.88	0.04995	1
GO:0001778	plasma membrane repair	17	2	0.37	0.05142	1
GO:0033137	negative regulation of peptidyl-serine phosphorylation	17	2	0.37	0.05142	1
GO:1900026	positive regulation of substrate adhesion-dependent cell spreading	17	2	0.37	0.05142	1
GO:0006744	ubiquinone biosynthetic process	17	2	0.37	0.05142	1
GO:0016203	muscle attachment	40	3	0.87	0.05531	1
GO:0006911	phagocytosis, engulfment	95	4	2.06	0.0554	1
GO:0051046	regulation of secretion	497	14	10.77	0.05647	1
GO:0030154	cell differentiation	4461	106	96.7	0.05732	1
GO:0060048	cardiac muscle contraction	130	6	2.82	0.06176	1
GO:0001974	blood vessel remodeling	42	3	0.91	0.0623	1
GO:0005978	glycogen biosynthetic process	42	3	0.91	0.0623	1
GO:0034244	negative regulation of transcription elongation by RNA polymerase II	19	2	0.41	0.06286	1
GO:0061031	endodermal digestive tract morphogenesis	19	2	0.41	0.06286	1
GO:0023019	signal transduction involved in regulation of gene expression	19	2	0.41	0.06286	1
GO:0042921	glucocorticoid receptor signaling pathway	14	3	0.3	0.06327	1
GO:2001014	regulation of skeletal muscle cell differentiation	8	2	0.17	0.06345	1
GO:0071873	response to norepinephrine	3	1	0.07	0.06364	1
GO:0009786	regulation of asymmetric cell division	3	1	0.07	0.06364	1
GO:0032237	activation of store-operated calcium channel activity	3	1	0.07	0.06364	1
GO:0043179	rhythmic excitation	3	1	0.07	0.06364	1
GO:0010616	negative regulation of cardiac muscle adaptation	3	1	0.07	0.06364	1
GO:1990086	lens fiber cell apoptotic process	3	1	0.07	0.06364	1
GO:0097021	lymphocyte migration into lymphoid organs	3	1	0.07	0.06364	1
GO:0042662	negative regulation of mesodermal cell fate specification	3	1	0.07	0.06364	1
GO:0051083	'de novo' cotranslational protein folding	3	1	0.07	0.06364	1
GO:0045218	zonula adherens maintenance	3	1	0.07	0.06364	1
GO:0021905	forebrain-midbrain boundary formation	3	1	0.07	0.06364	1
GO:0035750	protein localization to myelin sheath abaxonal region	3	1	0.07	0.06364	1
GO:1901373	lipid hydroperoxide transport	3	1	0.07	0.06364	1
GO:0000395	mRNA 5'-splice site recognition	3	1	0.07	0.06364	1
GO:0030321	transepithelial chloride transport	3	1	0.07	0.06364	1
GO:0006701	progesterone biosynthetic process	3	1	0.07	0.06364	1
GO:0090403	oxidative stress-induced premature senescence	3	1	0.07	0.06364	1
GO:1900748	positive regulation of vascular endothelial growth factor signaling pathway	3	1	0.07	0.06364	1
GO:1902498	regulation of protein autoubiquitination	3	1	0.07	0.06364	1
GO:0070886	positive regulation of calcineurin-NFAT signaling cascade	3	1	0.07	0.06364	1
GO:0070831	basement membrane assembly	3	1	0.07	0.06364	1
GO:0032385	positive regulation of intracellular cholesterol transport	3	1	0.07	0.06364	1
GO:0007529	establishment of synaptic specificity at neuromuscular junction	3	1	0.07	0.06364	1
GO:0035995	detection of muscle stretch	3	1	0.07	0.06364	1
GO:0035989	tendon development	3	1	0.07	0.06364	1
GO:0045919	positive regulation of cytolysis	3	1	0.07	0.06364	1
GO:0000381	regulation of alternative mRNA splicing, via spliceosome	70	4	1.52	0.06528	1
GO:0006007	glucose catabolic process	20	2	0.43	0.06887	1
GO:0032007	negative regulation of TOR signaling	20	2	0.43	0.06887	1
GO:0043170	macromolecule metabolic process	6741	146	146.12	0.07088	1
GO:0007155	cell adhesion	875	24	18.97	0.07197	1
GO:0035821	modulation of process of another organism	46	4	1	0.07443	1
GO:0070265	necrotic cell death	55	3	1.19	0.07495	1
GO:0042149	cellular response to glucose starvation	21	2	0.46	0.07506	1
GO:0060501	positive regulation of epithelial cell proliferation involved in lung morphogenesis	21	2	0.46	0.07506	1
GO:0010881	regulation of cardiac muscle contraction by regulation of the release of sequestered calcium ion	46	3	1	0.07743	1
GO:0034220	ion transmembrane transport	877	23	19.01	0.07994	1
GO:0007187	G protein-coupled receptor signaling pathway, coupled to cyclic nucleotide second messenger	22	2	0.48	0.08142	1
GO:0022038	corpus callosum development	22	2	0.48	0.08142	1
GO:0033333	fin development	129	4	2.8	0.08157	1
GO:0031124	mRNA 3'-end processing	76	4	1.65	0.08281	1
GO:0051594	detection of glucose	4	1	0.09	0.08394	1
GO:0048526	imaginal disc-derived wing expansion	4	1	0.09	0.08394	1
GO:0001887	selenium compound metabolic process	4	1	0.09	0.08394	1
GO:0010587	miRNA catabolic process	4	1	0.09	0.08394	1
GO:0003142	cardiogenic plate morphogenesis	4	1	0.09	0.08394	1
GO:0046061	dATP catabolic process	4	1	0.09	0.08394	1
GO:0006003	fructose 2,6-bisphosphate metabolic process	4	1	0.09	0.08394	1
GO:2000391	positive regulation of neutrophil extravasation	4	1	0.09	0.08394	1
GO:0039692	single stranded viral RNA replication via double stranded DNA intermediate	4	1	0.09	0.08394	1
GO:0070094	positive regulation of glucagon secretion	4	1	0.09	0.08394	1
GO:0045456	ecdysteroid biosynthetic process	4	1	0.09	0.08394	1
GO:0071922	regulation of cohesin loading	4	1	0.09	0.08394	1
GO:0071918	urea transmembrane transport	4	1	0.09	0.08394	1
GO:0051901	positive regulation of mitochondrial depolarization	4	1	0.09	0.08394	1
GO:0021990	neural plate formation	4	1	0.09	0.08394	1
GO:2000274	regulation of epithelial cell migration, open tracheal system	4	1	0.09	0.08394	1
GO:0006203	dGTP catabolic process	4	1	0.09	0.08394	1
GO:0032978	protein insertion into membrane from inner side	4	1	0.09	0.08394	1
GO:0045815	epigenetic maintenance of chromatin in transcription-competent conformation	4	1	0.09	0.08394	1
GO:0015817	histidine transport	4	1	0.09	0.08394	1
GO:0035624	receptor transactivation	4	1	0.09	0.08394	1
GO:0070715	sodium-dependent organic cation transport	4	1	0.09	0.08394	1
GO:0060731	positive regulation of intestinal epithelial structure maintenance	4	1	0.09	0.08394	1
GO:0048798	swim bladder inflation	4	1	0.09	0.08394	1
GO:0010747	positive regulation of long-chain fatty acid import across plasma membrane	4	1	0.09	0.08394	1
GO:0001780	neutrophil homeostasis	4	1	0.09	0.08394	1
GO:0002252	immune effector process	322	7	6.98	0.08418	1
GO:0007259	receptor signaling pathway via JAK-STAT	66	3	1.43	0.08791	1
GO:0032808	lacrimal gland development	23	2	0.5	0.08794	1
GO:0060857	establishment of glial blood-brain barrier	23	2	0.5	0.08794	1
GO:0007314	oocyte anterior/posterior axis specification	77	3	1.67	0.08803	1
GO:0048706	embryonic skeletal system development	173	4	3.75	0.08857	1
GO:0065008	regulation of biological quality	3382	66	73.31	0.08896	1
GO:0035264	multicellular organism growth	262	8	5.68	0.0891	1
GO:0032869	cellular response to insulin stimulus	262	11	5.68	0.08976	1
GO:0050767	regulation of neurogenesis	349	15	7.57	0.09139	1
GO:0031326	regulation of cellular biosynthetic process	2574	58	55.8	0.09368	1
GO:0001501	skeletal system development	587	17	12.72	0.09454	1
GO:0045176	apical protein localization	24	2	0.52	0.09461	1
GO:0045610	regulation of hemocyte differentiation	24	2	0.52	0.09461	1
GO:0042692	muscle cell differentiation	543	12	11.77	0.09523	1
GO:0044057	regulation of system process	553	16	11.99	0.09734	1
GO:0055088	lipid homeostasis	91	4	1.97	0.10267	1
GO:0086001	cardiac muscle cell action potential	52	3	1.13	0.10279	1
GO:0007157	heterophilic cell-cell adhesion via plasma membrane cell adhesion molecules	52	3	1.13	0.10279	1
GO:0031664	regulation of lipopolysaccharide-mediated signaling pathway	14	2	0.3	0.10353	1
GO:0022900	electron transport chain	95	3	2.06	0.10378	1
GO:0019254	carnitine metabolic process, CoA-linked	5	1	0.11	0.1038	1
GO:2000002	negative regulation of DNA damage checkpoint	5	1	0.11	0.1038	1
GO:0051549	positive regulation of keratinocyte migration	5	1	0.11	0.1038	1
GO:0001547	antral ovarian follicle growth	5	1	0.11	0.1038	1
GO:2001016	positive regulation of skeletal muscle cell differentiation	5	1	0.11	0.1038	1
GO:0034447	very-low-density lipoprotein particle clearance	5	1	0.11	0.1038	1
GO:0045162	clustering of voltage-gated sodium channels	5	1	0.11	0.1038	1
GO:0048082	regulation of adult chitin-containing cuticle pigmentation	5	1	0.11	0.1038	1
GO:0038089	positive regulation of cell migration by vascular endothelial growth factor signaling pathway	5	1	0.11	0.1038	1
GO:0038026	reelin-mediated signaling pathway	5	1	0.11	0.1038	1
GO:0020028	endocytic hemoglobin import into cell	5	1	0.11	0.1038	1
GO:0006123	mitochondrial electron transport, cytochrome c to oxygen	5	1	0.11	0.1038	1
GO:0015793	glycerol transmembrane transport	5	1	0.11	0.1038	1
GO:0032959	inositol trisphosphate biosynthetic process	5	1	0.11	0.1038	1
GO:0006868	glutamine transport	5	1	0.11	0.1038	1
GO:0070294	renal sodium ion absorption	5	1	0.11	0.1038	1
GO:0071460	cellular response to cell-matrix adhesion	5	1	0.11	0.1038	1
GO:0043931	ossification involved in bone maturation	5	1	0.11	0.1038	1
GO:0060214	endocardium formation	5	1	0.11	0.1038	1
GO:0060235	lens induction in camera-type eye	5	1	0.11	0.1038	1
GO:0070208	protein heterotrimerization	5	1	0.11	0.1038	1
GO:0006588	activation of tryptophan 5-monooxygenase activity	5	1	0.11	0.1038	1
GO:0048866	stem cell fate specification	5	1	0.11	0.1038	1
GO:0002115	store-operated calcium entry	5	1	0.11	0.1038	1
GO:0051329	mitotic interphase	127	3	2.75	0.10401	1
GO:0097485	neuron projection guidance	548	19	11.88	0.10484	1
GO:0035107	appendage morphogenesis	574	10	12.44	0.10494	1
GO:0019219	regulation of nucleobase-containing compound metabolic process	2569	59	55.69	0.10581	1
GO:0016180	snRNA processing	26	2	0.56	0.10836	1
GO:0019068	virion assembly	26	2	0.56	0.10836	1
GO:0055072	iron ion homeostasis	91	3	1.97	0.10861	1
GO:0016567	protein ubiquitination	616	16	13.35	0.10924	1
GO:0015698	inorganic anion transport	134	5	2.9	0.11499	1
GO:0060979	vasculogenesis involved in coronary vascular morphogenesis	27	2	0.59	0.11543	1
GO:0044703	multi-organism reproductive process	177	5	3.84	0.11559	1
GO:0007602	phototransduction	102	3	2.21	0.11582	1
GO:0048814	regulation of dendrite morphogenesis	88	7	1.91	0.12013	1
GO:0007413	axonal fasciculation	56	3	1.21	0.12128	1
GO:0051347	positive regulation of transferase activity	318	10	6.89	0.12144	1
GO:0008286	insulin receptor signaling pathway	183	7	3.97	0.12197	1
GO:0010324	membrane invagination	112	5	2.43	0.12257	1
GO:2000427	positive regulation of apoptotic cell clearance	28	2	0.61	0.1226	1
GO:0045616	regulation of keratinocyte differentiation	32	3	0.69	0.12268	1
GO:0046060	dATP metabolic process	10	2	0.22	0.12288	1
GO:0070977	bone maturation	11	2	0.24	0.12289	1
GO:2000035	regulation of stem cell division	6	1	0.13	0.12323	1
GO:0010593	negative regulation of lamellipodium assembly	6	1	0.13	0.12323	1
GO:0008635	activation of cysteine-type endopeptidase activity involved in apoptotic process by cytochrome c	6	1	0.13	0.12323	1
GO:0032218	riboflavin transport	6	1	0.13	0.12323	1
GO:1902603	carnitine transmembrane transport	6	1	0.13	0.12323	1
GO:0032707	negative regulation of interleukin-23 production	6	1	0.13	0.12323	1
GO:0060913	cardiac cell fate determination	6	1	0.13	0.12323	1
GO:0035320	imaginal disc-derived wing hair site selection	6	1	0.13	0.12323	1
GO:0090050	positive regulation of cell migration involved in sprouting angiogenesis	6	1	0.13	0.12323	1
GO:0000012	single strand break repair	6	1	0.13	0.12323	1
GO:0043568	positive regulation of insulin-like growth factor receptor signaling pathway	6	1	0.13	0.12323	1
GO:0043589	skin morphogenesis	6	1	0.13	0.12323	1
GO:0061010	gall bladder development	6	1	0.13	0.12323	1
GO:0006273	lagging strand elongation	6	1	0.13	0.12323	1
GO:0045741	positive regulation of epidermal growth factor-activated receptor activity	6	1	0.13	0.12323	1
GO:0015803	branched-chain amino acid transport	6	1	0.13	0.12323	1
GO:0070295	renal water absorption	6	1	0.13	0.12323	1
GO:0072300	positive regulation of metanephric glomerulus development	6	1	0.13	0.12323	1
GO:0051103	DNA ligation involved in DNA repair	6	1	0.13	0.12323	1
GO:0060836	lymphatic endothelial cell differentiation	6	1	0.13	0.12323	1
GO:0001678	cellular glucose homeostasis	98	2	2.12	0.12362	1
GO:0010466	negative regulation of peptidase activity	106	2	2.3	0.12369	1
GO:0007584	response to nutrient	269	10	5.83	0.12422	1
GO:0071229	cellular response to acid chemical	65	4	1.41	0.12903	1
GO:0038095	Fc-epsilon receptor signaling pathway	123	5	2.67	0.12907	1
GO:0006376	mRNA splice site selection	32	3	0.69	0.12923	1
GO:0044458	motile cilium assembly	29	2	0.63	0.12988	1
GO:0007274	neuromuscular synaptic transmission	58	3	1.26	0.13095	1
GO:0033619	membrane protein proteolysis	59	3	1.28	0.13588	1
GO:0001696	gastric acid secretion	30	2	0.65	0.13726	1
GO:0000083	regulation of transcription involved in G1/S transition of mitotic cell cycle	30	2	0.65	0.13726	1
GO:0007156	homophilic cell adhesion via plasma membrane adhesion molecules	30	2	0.65	0.13726	1
GO:0031101	fin regeneration	30	2	0.65	0.13726	1
GO:0006921	cellular component disassembly involved in execution phase of apoptosis	78	3	1.69	0.13729	1
GO:0006807	nitrogen compound metabolic process	7190	151	155.86	0.13878	1
GO:0042059	negative regulation of epidermal growth factor receptor signaling pathway	60	3	1.3	0.14088	1
GO:0021903	rostrocaudal neural tube patterning	41	3	0.89	0.14169	1
GO:0010310	regulation of hydrogen peroxide metabolic process	12	2	0.26	0.14185	1
GO:0021797	forebrain anterior/posterior pattern specification	7	1	0.15	0.14225	1
GO:0021778	oligodendrocyte cell fate specification	7	1	0.15	0.14225	1
GO:0021744	dorsal motor nucleus of vagus nerve development	7	1	0.15	0.14225	1
GO:0048625	myoblast fate commitment	7	1	0.15	0.14225	1
GO:0048615	embryonic anterior midgut (ectodermal) morphogenesis	7	1	0.15	0.14225	1
GO:0042789	mRNA transcription by RNA polymerase II	7	1	0.15	0.14225	1
GO:0034436	glycoprotein transport	7	1	0.15	0.14225	1
GO:0014707	branchiomeric skeletal muscle development	7	1	0.15	0.14225	1
GO:0043651	linoleic acid metabolic process	7	1	0.15	0.14225	1
GO:1900122	positive regulation of receptor binding	7	1	0.15	0.14225	1
GO:0019087	transformation of host cell by virus	7	1	0.15	0.14225	1
GO:2001224	positive regulation of neuron migration	7	1	0.15	0.14225	1
GO:0015855	pyrimidine nucleobase transport	7	1	0.15	0.14225	1
GO:0015810	aspartate transmembrane transport	7	1	0.15	0.14225	1
GO:0015808	L-alanine transport	7	1	0.15	0.14225	1
GO:0043932	ossification involved in bone remodeling	7	1	0.15	0.14225	1
GO:0008292	acetylcholine biosynthetic process	7	1	0.15	0.14225	1
GO:0061146	Peyer's patch morphogenesis	7	1	0.15	0.14225	1
GO:0050787	detoxification of mercury ion	7	1	0.15	0.14225	1
GO:0046654	tetrahydrofolate biosynthetic process	7	1	0.15	0.14225	1
GO:0010976	positive regulation of neuron projection development	105	5	2.28	0.14227	1
GO:0008078	mesodermal cell migration	31	2	0.67	0.14473	1
GO:0006357	regulation of transcription by RNA polymerase II	1279	25	27.72	0.14688	1
GO:0048666	neuron development	1733	42	37.57	0.14753	1
GO:1902531	regulation of intracellular signal transduction	1092	23	23.67	0.14851	1
GO:0001944	vasculature development	719	20	15.59	0.14966	1
GO:0006910	phagocytosis, recognition	56	3	1.21	0.1519	1
GO:0043552	positive regulation of phosphatidylinositol 3-kinase activity	32	2	0.69	0.15228	1
GO:0071466	cellular response to xenobiotic stimulus	125	3	2.71	0.1531	1
GO:0006811	ion transport	1508	36	32.69	0.15318	1
GO:0051640	organelle localization	519	10	11.25	0.1544	1
GO:0060429	epithelium development	1767	37	38.3	0.15456	1
GO:0008038	neuron recognition	108	5	2.34	0.15875	1
GO:0007088	regulation of mitotic nuclear division	143	5	3.1	0.15939	1
GO:0008103	oocyte microtubule cytoskeleton polarization	33	2	0.72	0.15991	1
GO:0009894	regulation of catabolic process	518	13	11.23	0.16037	1
GO:0043243	positive regulation of protein-containing complex disassembly	10	2	0.22	0.16038	1
GO:1901342	regulation of vasculature development	139	4	3.01	0.16077	1
GO:1903225	negative regulation of endodermal cell differentiation	8	1	0.17	0.16085	1
GO:0042178	xenobiotic catabolic process	8	1	0.17	0.16085	1
GO:0010807	regulation of synaptic vesicle priming	8	1	0.17	0.16085	1
GO:0021837	motogenic signaling involved in postnatal olfactory bulb interneuron migration	8	1	0.17	0.16085	1
GO:1900044	regulation of protein K63-linked ubiquitination	8	1	0.17	0.16085	1
GO:0097067	cellular response to thyroid hormone stimulus	8	1	0.17	0.16085	1
GO:0019509	L-methionine salvage from methylthioadenosine	8	1	0.17	0.16085	1
GO:0002551	mast cell chemotaxis	8	1	0.17	0.16085	1
GO:0035313	wound healing, spreading of epidermal cells	8	1	0.17	0.16085	1
GO:0031915	positive regulation of synaptic plasticity	8	1	0.17	0.16085	1
GO:0060361	flight	8	1	0.17	0.16085	1
GO:0097421	liver regeneration	8	1	0.17	0.16085	1
GO:0046865	terpenoid transport	8	1	0.17	0.16085	1
GO:0045617	negative regulation of keratinocyte differentiation	8	1	0.17	0.16085	1
GO:0031343	positive regulation of cell killing	8	1	0.17	0.16085	1
GO:0060744	mammary gland branching involved in thelarche	8	1	0.17	0.16085	1
GO:0016559	peroxisome fission	8	1	0.17	0.16085	1
GO:0007516	hemocyte development	8	1	0.17	0.16085	1
GO:0003322	pancreatic A cell development	8	1	0.17	0.16085	1
GO:0001745	compound eye morphogenesis	249	6	5.4	0.16259	1
GO:0090103	cochlea morphogenesis	34	2	0.74	0.1676	1
GO:0006406	mRNA export from nucleus	99	4	2.15	0.16771	1
GO:0007617	mating behavior	114	3	2.47	0.16824	1
GO:0030858	positive regulation of epithelial cell differentiation	56	3	1.21	0.17487	1
GO:0031032	actomyosin structure organization	258	7	5.59	0.1752	1
GO:0007638	mechanosensory behavior	35	2	0.76	0.17536	1
GO:0071560	cellular response to transforming growth factor beta stimulus	205	5	4.44	0.17598	1
GO:0042176	regulation of protein catabolic process	194	4	4.21	0.17667	1
GO:0046879	hormone secretion	235	9	5.09	0.17734	1
GO:0003309	type B pancreatic cell differentiation	30	3	0.65	0.17821	1
GO:0032374	regulation of cholesterol transport	28	2	0.61	0.17873	1
GO:0071875	adrenergic receptor signaling pathway	9	1	0.2	0.17905	1
GO:0003308	negative regulation of Wnt signaling pathway involved in heart development	9	1	0.2	0.17905	1
GO:0070634	transepithelial ammonium transport	9	1	0.2	0.17905	1
GO:1901631	positive regulation of presynaptic membrane organization	9	1	0.2	0.17905	1
GO:0035025	positive regulation of Rho protein signal transduction	9	1	0.2	0.17905	1
GO:0032287	peripheral nervous system myelin maintenance	9	1	0.2	0.17905	1
GO:0021888	hypothalamus gonadotrophin-releasing hormone neuron development	9	1	0.2	0.17905	1
GO:0006071	glycerol metabolic process	9	1	0.2	0.17905	1
GO:0048643	positive regulation of skeletal muscle tissue development	9	1	0.2	0.17905	1
GO:0021831	embryonic olfactory bulb interneuron precursor migration	9	1	0.2	0.17905	1
GO:0033211	adiponectin-activated signaling pathway	9	1	0.2	0.17905	1
GO:0031666	positive regulation of lipopolysaccharide-mediated signaling pathway	9	1	0.2	0.17905	1
GO:0060068	vagina development	9	1	0.2	0.17905	1
GO:0034201	response to oleic acid	9	1	0.2	0.17905	1
GO:0043517	positive regulation of DNA damage response, signal transduction by p53 class mediator	9	1	0.2	0.17905	1
GO:0036158	outer dynein arm assembly	9	1	0.2	0.17905	1
GO:0015722	canalicular bile acid transport	9	1	0.2	0.17905	1
GO:2000810	regulation of bicellular tight junction assembly	9	1	0.2	0.17905	1
GO:0007113	endomitotic cell cycle	9	1	0.2	0.17905	1
GO:0097104	postsynaptic membrane assembly	9	1	0.2	0.17905	1
GO:0015858	nucleoside transport	9	1	0.2	0.17905	1
GO:0071380	cellular response to prostaglandin E stimulus	9	1	0.2	0.17905	1
GO:0007295	growth of a germarium-derived egg chamber	9	1	0.2	0.17905	1
GO:0051387	negative regulation of neurotrophin TRK receptor signaling pathway	9	1	0.2	0.17905	1
GO:0070102	interleukin-6-mediated signaling pathway	9	1	0.2	0.17905	1
GO:0097206	nephrocyte filtration	9	1	0.2	0.17905	1
GO:0043951	negative regulation of cAMP-mediated signaling	9	1	0.2	0.17905	1
GO:0003094	glomerular filtration	9	1	0.2	0.17905	1
GO:0003050	regulation of systemic arterial blood pressure by atrial natriuretic peptide	9	1	0.2	0.17905	1
GO:0015693	magnesium ion transport	9	1	0.2	0.17905	1
GO:0048172	regulation of short-term neuronal synaptic plasticity	9	1	0.2	0.17905	1
GO:0071294	cellular response to zinc ion	9	1	0.2	0.17905	1
GO:0010200	response to chitin	9	1	0.2	0.17905	1
GO:0048523	negative regulation of cellular process	3713	77	80.49	0.17931	1
GO:0050789	regulation of biological process	8759	189	189.87	0.18063	1
GO:0010800	positive regulation of peptidyl-threonine phosphorylation	36	2	0.78	0.18317	1
GO:0071230	cellular response to amino acid stimulus	36	2	0.78	0.18317	1
GO:0006821	chloride transport	91	3	1.97	0.18335	1
GO:0009648	photoperiodism	37	2	0.8	0.19103	1
GO:0048147	negative regulation of fibroblast proliferation	37	2	0.8	0.19103	1
GO:0006091	generation of precursor metabolites and energy	489	14	10.6	0.19131	1
GO:0031532	actin cytoskeleton reorganization	87	4	1.89	0.19304	1
GO:0030252	growth hormone secretion	14	2	0.3	0.19632	1
GO:0019048	modulation by virus of host process	23	2	0.5	0.19643	1
GO:0032786	positive regulation of DNA-templated transcription, elongation	31	2	0.67	0.19654	1
GO:2001258	negative regulation of cation channel activity	42	2	0.91	0.19668	1
GO:0021798	forebrain dorsal/ventral pattern formation	10	1	0.22	0.19686	1
GO:0043304	regulation of mast cell degranulation	10	1	0.22	0.19686	1
GO:0010501	RNA secondary structure unwinding	10	1	0.22	0.19686	1
GO:0044320	cellular response to leptin stimulus	10	1	0.22	0.19686	1
GO:0048617	embryonic foregut morphogenesis	10	1	0.22	0.19686	1
GO:0072531	pyrimidine-containing compound transmembrane transport	10	1	0.22	0.19686	1
GO:0090080	positive regulation of MAPKKK cascade by fibroblast growth factor receptor signaling pathway	10	1	0.22	0.19686	1
GO:0046426	negative regulation of receptor signaling pathway via JAK-STAT	10	1	0.22	0.19686	1
GO:0035269	protein O-linked mannosylation	10	1	0.22	0.19686	1
GO:0043619	regulation of transcription from RNA polymerase II promoter in response to oxidative stress	10	1	0.22	0.19686	1
GO:0031054	pre-miRNA processing	10	1	0.22	0.19686	1
GO:0048378	regulation of lateral mesodermal cell fate specification	10	1	0.22	0.19686	1
GO:2000543	positive regulation of gastrulation	10	1	0.22	0.19686	1
GO:0022027	interkinetic nuclear migration	10	1	0.22	0.19686	1
GO:0006598	polyamine catabolic process	10	1	0.22	0.19686	1
GO:0008293	torso signaling pathway	10	1	0.22	0.19686	1
GO:0006699	bile acid biosynthetic process	10	1	0.22	0.19686	1
GO:0046697	decidualization	10	1	0.22	0.19686	1
GO:1901857	positive regulation of cellular respiration	10	1	0.22	0.19686	1
GO:0032474	otolith morphogenesis	10	1	0.22	0.19686	1
GO:0060294	cilium movement involved in cell motility	80	2	1.73	0.19716	1
GO:0007622	rhythmic behavior	100	2	2.17	0.19742	1
GO:0051963	regulation of synapse assembly	168	4	3.64	0.19976	1
GO:0071902	positive regulation of protein serine/threonine kinase activity	149	6	3.23	0.2032	1
GO:0055085	transmembrane transport	1309	33	28.37	0.2034	1
GO:0060541	respiratory system development	488	13	10.58	0.20554	1
GO:0007519	skeletal muscle tissue development	198	9	4.29	0.2061	1
GO:0010977	negative regulation of neuron projection development	103	4	2.23	0.20625	1
GO:0006637	acyl-CoA metabolic process	85	3	1.84	0.20688	1
GO:0005513	detection of calcium ion	39	2	0.85	0.20688	1
GO:0007291	sperm individualization	39	2	0.85	0.20688	1
GO:0051092	positive regulation of NF-kappaB transcription factor activity	73	3	1.58	0.21061	1
GO:0061564	axon development	891	23	19.31	0.21198	1
GO:0033688	regulation of osteoblast proliferation	25	2	0.54	0.21384	1
GO:0042472	inner ear morphogenesis	184	7	3.99	0.21401	1
GO:0007165	signal transduction	4457	96	96.61	0.21404	1
GO:0051234	establishment of localization	4804	105	104.13	0.21422	1
GO:0060623	regulation of chromosome condensation	11	1	0.24	0.21428	1
GO:0006044	N-acetylglucosamine metabolic process	11	1	0.24	0.21428	1
GO:0019673	GDP-mannose metabolic process	11	1	0.24	0.21428	1
GO:0042637	catagen	11	1	0.24	0.21428	1
GO:0007497	posterior midgut development	11	1	0.24	0.21428	1
GO:0072015	podocyte development	11	1	0.24	0.21428	1
GO:0016242	negative regulation of macroautophagy	11	1	0.24	0.21428	1
GO:0015825	L-serine transport	11	1	0.24	0.21428	1
GO:0061303	cornea development in camera-type eye	11	1	0.24	0.21428	1
GO:0045542	positive regulation of cholesterol biosynthetic process	11	1	0.24	0.21428	1
GO:0019348	dolichol metabolic process	11	1	0.24	0.21428	1
GO:1902178	fibroblast growth factor receptor apoptotic signaling pathway	11	1	0.24	0.21428	1
GO:0072488	ammonium transmembrane transport	11	1	0.24	0.21428	1
GO:0010754	negative regulation of cGMP-mediated signaling	11	1	0.24	0.21428	1
GO:0014067	negative regulation of phosphatidylinositol 3-kinase signaling	11	1	0.24	0.21428	1
GO:0048102	autophagic cell death	64	2	1.39	0.21437	1
GO:0032922	circadian regulation of gene expression	40	2	0.87	0.21486	1
GO:0009056	catabolic process	2038	42	44.18	0.21647	1
GO:0048699	generation of neurons	2140	50	46.39	0.21819	1
GO:0002027	regulation of heart rate	135	5	2.93	0.21985	1
GO:0007588	excretion	64	3	1.39	0.22232	1
GO:0006891	intra-Golgi vesicle-mediated transport	41	2	0.89	0.22287	1
GO:0046627	negative regulation of insulin receptor signaling pathway	41	2	0.89	0.22287	1
GO:0007435	salivary gland morphogenesis	135	4	2.93	0.22291	1
GO:0048609	multicellular organismal reproductive process	1372	30	29.74	0.22388	1
GO:0000086	G2/M transition of mitotic cell cycle	317	8	6.87	0.22581	1
GO:1903531	negative regulation of secretion by cell	92	4	1.99	0.22987	1
GO:0015918	sterol transport	71	3	1.54	0.23083	1
GO:0033280	response to vitamin D	42	2	0.91	0.23089	1
GO:0031069	hair follicle morphogenesis	42	2	0.91	0.23089	1
GO:0002052	positive regulation of neuroblast proliferation	42	2	0.91	0.23089	1
GO:0071467	cellular response to pH	34	2	0.74	0.23097	1
GO:0055074	calcium ion homeostasis	228	6	4.94	0.23111	1
GO:0010867	positive regulation of triglyceride biosynthetic process	12	1	0.26	0.23132	1
GO:0060665	regulation of branching involved in salivary gland morphogenesis by mesenchymal-epithelial signaling	12	1	0.26	0.23132	1
GO:0015939	pantothenate metabolic process	12	1	0.26	0.23132	1
GO:0043312	neutrophil degranulation	12	1	0.26	0.23132	1
GO:0010839	negative regulation of keratinocyte proliferation	12	1	0.26	0.23132	1
GO:0009560	embryo sac egg cell differentiation	12	1	0.26	0.23132	1
GO:0031579	membrane raft organization	12	1	0.26	0.23132	1
GO:0009624	response to nematode	12	1	0.26	0.23132	1
GO:1900006	positive regulation of dendrite development	12	1	0.26	0.23132	1
GO:0010992	ubiquitin recycling	12	1	0.26	0.23132	1
GO:0007394	dorsal closure, elongation of leading edge cells	12	1	0.26	0.23132	1
GO:0035212	cell competition in a multicellular organism	12	1	0.26	0.23132	1
GO:0060365	coronal suture morphogenesis	12	1	0.26	0.23132	1
GO:0007426	tracheal outgrowth, open tracheal system	12	1	0.26	0.23132	1
GO:0045821	positive regulation of glycolytic process	12	1	0.26	0.23132	1
GO:0006880	intracellular sequestering of iron ion	12	1	0.26	0.23132	1
GO:0010452	histone H3-K36 methylation	12	1	0.26	0.23132	1
GO:0090110	COPII-coated vesicle cargo loading	12	1	0.26	0.23132	1
GO:1903052	positive regulation of proteolysis involved in protein catabolic process	68	2	1.47	0.23147	1
GO:0043534	blood vessel endothelial cell migration	89	2	1.93	0.23178	1
GO:0048545	response to steroid hormone	379	10	8.22	0.23273	1
GO:0032024	positive regulation of insulin secretion	43	2	0.93	0.23894	1
GO:0045668	negative regulation of osteoblast differentiation	43	2	0.93	0.23894	1
GO:0007600	sensory perception	580	17	12.57	0.24287	1
GO:0006865	amino acid transport	222	6	4.81	0.24513	1
GO:0031345	negative regulation of cell projection organization	145	7	3.14	0.24573	1
GO:0042491	inner ear auditory receptor cell differentiation	89	4	1.93	0.24579	1
GO:0035082	axoneme assembly	67	3	1.45	0.24641	1
GO:0060071	Wnt signaling pathway, planar cell polarity pathway	44	2	0.95	0.247	1
GO:0050434	positive regulation of viral transcription	44	2	0.95	0.247	1
GO:0007423	sensory organ development	1161	26	25.17	0.24727	1
GO:0060667	branch elongation involved in salivary gland morphogenesis	13	1	0.28	0.248	1
GO:0060613	fat pad development	13	1	0.28	0.248	1
GO:0060615	mammary gland bud formation	13	1	0.28	0.248	1
GO:0009860	pollen tube growth	13	1	0.28	0.248	1
GO:0001581	detection of chemical stimulus involved in sensory perception of sour taste	13	1	0.28	0.248	1
GO:0060915	mesenchymal cell differentiation involved in lung development	13	1	0.28	0.248	1
GO:0060948	cardiac vascular smooth muscle cell development	13	1	0.28	0.248	1
GO:0032836	glomerular basement membrane development	13	1	0.28	0.248	1
GO:0055113	epiboly involved in gastrulation with mouth forming second	13	1	0.28	0.248	1
GO:0060025	regulation of synaptic activity	13	1	0.28	0.248	1
GO:0035469	determination of pancreatic left/right asymmetry	13	1	0.28	0.248	1
GO:0040026	positive regulation of vulval development	13	1	0.28	0.248	1
GO:0051014	actin filament severing	13	1	0.28	0.248	1
GO:0021902	commitment of neuronal cell to specific neuron type in forebrain	13	1	0.28	0.248	1
GO:0060346	bone trabecula formation	13	1	0.28	0.248	1
GO:0007110	meiosis I cytokinesis	13	1	0.28	0.248	1
GO:0060151	peroxisome localization	13	1	0.28	0.248	1
GO:1901142	insulin metabolic process	13	1	0.28	0.248	1
GO:0030488	tRNA methylation	13	1	0.28	0.248	1
GO:1900745	positive regulation of p38MAPK cascade	13	1	0.28	0.248	1
GO:0035602	fibroblast growth factor receptor signaling pathway involved in negative regulation of apoptotic process in bone marrow cell	13	1	0.28	0.248	1
GO:0035603	fibroblast growth factor receptor signaling pathway involved in hemopoiesis	13	1	0.28	0.248	1
GO:0035604	fibroblast growth factor receptor signaling pathway involved in positive regulation of cell proliferation in bone marrow	13	1	0.28	0.248	1
GO:0050774	negative regulation of dendrite morphogenesis	13	1	0.28	0.248	1
GO:0060595	fibroblast growth factor receptor signaling pathway involved in mammary gland specification	13	1	0.28	0.248	1
GO:0060527	prostate epithelial cord arborization involved in prostate glandular acinus morphogenesis	13	1	0.28	0.248	1
GO:0071896	protein localization to adherens junction	13	1	0.28	0.248	1
GO:0051336	regulation of hydrolase activity	633	14	13.72	0.24834	1
GO:0007601	visual perception	117	4	2.54	0.24863	1
GO:0016573	histone acetylation	155	4	3.36	0.25177	1
GO:0007204	positive regulation of cytosolic calcium ion concentration	68	3	1.47	0.25446	1
GO:0051291	protein heterooligomerization	111	5	2.41	0.25452	1
GO:0040027	negative regulation of vulval development	45	2	0.98	0.25507	1
GO:0005980	glycogen catabolic process	45	2	0.98	0.25507	1
GO:0007254	JNK cascade	150	4	3.25	0.2554	1
GO:0001822	kidney development	382	9	8.28	0.25641	1
GO:0032259	methylation	353	5	7.65	0.25959	1
GO:0060441	epithelial tube branching involved in lung morphogenesis	62	3	1.34	0.26234	1
GO:0031929	TOR signaling	69	4	1.5	0.26294	1
GO:0051353	positive regulation of oxidoreductase activity	55	3	1.19	0.26347	1
GO:0048730	epidermis morphogenesis	56	3	1.21	0.26349	1
GO:0008585	female gonad development	110	3	2.38	0.26362	1
GO:0042698	ovulation cycle	70	3	1.52	0.26372	1
GO:0006595	polyamine metabolic process	24	2	0.52	0.26372	1
GO:0010893	positive regulation of steroid biosynthetic process	25	2	0.54	0.26374	1
GO:0044344	cellular response to fibroblast growth factor stimulus	257	7	5.57	0.26376	1
GO:0006110	regulation of glycolytic process	26	2	0.56	0.26376	1
GO:0009086	methionine biosynthetic process	27	2	0.59	0.26377	1
GO:2001236	regulation of extrinsic apoptotic signaling pathway	122	4	2.64	0.26382	1
GO:0003416	endochondral bone growth	30	2	0.65	0.26382	1
GO:0051301	cell division	604	14	13.09	0.26385	1
GO:0060713	labyrinthine layer morphogenesis	33	2	0.72	0.26387	1
GO:0030539	male genitalia development	36	2	0.78	0.26392	1
GO:0010524	positive regulation of calcium ion transport into cytosol	14	1	0.3	0.26432	1
GO:0048681	negative regulation of axon regeneration	14	1	0.3	0.26432	1
GO:0032755	positive regulation of interleukin-6 production	14	1	0.3	0.26432	1
GO:0035308	negative regulation of protein dephosphorylation	14	1	0.3	0.26432	1
GO:0090009	primitive streak formation	14	1	0.3	0.26432	1
GO:0033690	positive regulation of osteoblast proliferation	14	1	0.3	0.26432	1
GO:0060307	regulation of ventricular cardiac muscle cell membrane repolarization	14	1	0.3	0.26432	1
GO:0019082	viral protein processing	14	1	0.3	0.26432	1
GO:1903020	positive regulation of glycoprotein metabolic process	14	1	0.3	0.26432	1
GO:0035855	megakaryocyte development	14	1	0.3	0.26432	1
GO:0015813	L-glutamate transmembrane transport	14	1	0.3	0.26432	1
GO:0046784	viral mRNA export from host cell nucleus	14	1	0.3	0.26432	1
GO:0060263	regulation of respiratory burst	14	1	0.3	0.26432	1
GO:0060765	regulation of androgen receptor signaling pathway	14	1	0.3	0.26432	1
GO:0048261	negative regulation of receptor-mediated endocytosis	14	1	0.3	0.26432	1
GO:1901739	regulation of myoblast fusion	14	1	0.3	0.26432	1
GO:0060523	prostate epithelial cord elongation	14	1	0.3	0.26432	1
GO:0060529	squamous basal epithelial stem cell differentiation involved in prostate gland acinus development	14	1	0.3	0.26432	1
GO:0046165	alcohol biosynthetic process	115	3	2.49	0.26446	1
GO:0007041	lysosomal transport	81	2	1.76	0.26466	1
GO:0008037	cell recognition	209	10	4.53	0.26551	1
GO:0006396	RNA processing	763	20	16.54	0.26793	1
GO:0046716	muscle cell cellular homeostasis	83	3	1.8	0.26837	1
GO:0051716	cellular response to stimulus	5770	120	125.07	0.26867	1
GO:0019220	regulation of phosphate metabolic process	991	28	21.48	0.27164	1
GO:0006470	protein dephosphorylation	215	10	4.66	0.27315	1
GO:0042325	regulation of phosphorylation	799	25	17.32	0.27438	1
GO:0030010	establishment of cell polarity	199	7	4.31	0.2776	1
GO:0007628	adult walking behavior	48	2	1.04	0.27929	1
GO:0007427	epithelial cell migration, open tracheal system	19	2	0.41	0.27956	1
GO:0046689	response to mercury ion	22	2	0.48	0.27961	1
GO:0008206	bile acid metabolic process	25	2	0.54	0.27966	1
GO:0010837	regulation of keratinocyte proliferation	27	2	0.59	0.27969	1
GO:0045766	positive regulation of angiogenesis	85	3	1.84	0.28016	1
GO:0042753	positive regulation of circadian rhythm	15	1	0.33	0.28028	1
GO:0033189	response to vitamin A	15	1	0.33	0.28028	1
GO:0061072	iris morphogenesis	15	1	0.33	0.28028	1
GO:2000279	negative regulation of DNA biosynthetic process	15	1	0.33	0.28028	1
GO:0016188	synaptic vesicle maturation	15	1	0.33	0.28028	1
GO:0032000	positive regulation of fatty acid beta-oxidation	15	1	0.33	0.28028	1
GO:0030220	platelet formation	15	1	0.33	0.28028	1
GO:0071276	cellular response to cadmium ion	15	1	0.33	0.28028	1
GO:0046662	regulation of oviposition	15	1	0.33	0.28028	1
GO:0042473	outer ear morphogenesis	15	1	0.33	0.28028	1
GO:0042415	norepinephrine metabolic process	15	1	0.33	0.28028	1
GO:0007568	aging	164	5	3.55	0.2835	1
GO:0060548	negative regulation of cell death	906	16	19.64	0.28558	1
GO:0031122	cytoplasmic microtubule organization	49	2	1.06	0.28736	1
GO:0006970	response to osmotic stress	211	5	4.57	0.28804	1
GO:0060425	lung morphogenesis	84	5	1.82	0.2938	1
GO:0071356	cellular response to tumor necrosis factor	71	3	1.54	0.29469	1
GO:0055002	striated muscle cell development	193	5	4.18	0.29576	1
GO:2000059	negative regulation of ubiquitin-dependent protein catabolic process	16	1	0.35	0.2959	1
GO:0003417	growth plate cartilage development	16	1	0.35	0.2959	1
GO:0048505	regulation of timing of cell differentiation	16	1	0.35	0.2959	1
GO:0006012	galactose metabolic process	16	1	0.35	0.2959	1
GO:0021847	ventricular zone neuroblast division	16	1	0.35	0.2959	1
GO:0034349	glial cell apoptotic process	16	1	0.35	0.2959	1
GO:0072520	seminiferous tubule development	16	1	0.35	0.2959	1
GO:0009644	response to high light intensity	16	1	0.35	0.2959	1
GO:0060916	mesenchymal cell proliferation involved in lung development	16	1	0.35	0.2959	1
GO:0045199	maintenance of epithelial cell apical/basal polarity	16	1	0.35	0.2959	1
GO:0051930	regulation of sensory perception of pain	16	1	0.35	0.2959	1
GO:0006491	N-glycan processing	16	1	0.35	0.2959	1
GO:0006499	N-terminal protein myristoylation	16	1	0.35	0.2959	1
GO:0016332	establishment or maintenance of polarity of embryonic epithelium	16	1	0.35	0.2959	1
GO:0016335	morphogenesis of larval imaginal disc epithelium	16	1	0.35	0.2959	1
GO:0007390	germ-band shortening	16	1	0.35	0.2959	1
GO:0071044	histone mRNA catabolic process	16	1	0.35	0.2959	1
GO:0060463	lung lobe morphogenesis	16	1	0.35	0.2959	1
GO:0060449	bud elongation involved in lung branching	16	1	0.35	0.2959	1
GO:1900740	positive regulation of protein insertion into mitochondrial membrane involved in apoptotic signaling pathway	16	1	0.35	0.2959	1
GO:0000160	phosphorelay signal transduction system	16	1	0.35	0.2959	1
GO:0032008	positive regulation of TOR signaling	16	1	0.35	0.2959	1
GO:0035607	fibroblast growth factor receptor signaling pathway involved in orbitofrontal cortex development	16	1	0.35	0.2959	1
GO:0051123	RNA polymerase II preinitiation complex assembly	16	1	0.35	0.2959	1
GO:0007567	parturition	16	1	0.35	0.2959	1
GO:0045956	positive regulation of calcium ion-dependent exocytosis	16	1	0.35	0.2959	1
GO:0008154	actin polymerization or depolymerization	130	3	2.82	0.29629	1
GO:0048592	eye morphogenesis	510	11	11.06	0.29651	1
GO:0007623	circadian rhythm	229	5	4.96	0.2966	1
GO:0006325	chromatin organization	372	6	8.06	0.2982	1
GO:0048812	neuron projection morphogenesis	1117	30	24.21	0.30094	1
GO:0050796	regulation of insulin secretion	165	6	3.58	0.30149	1
GO:0000281	mitotic cytokinesis	90	4	1.95	0.30216	1
GO:0001942	hair follicle development	105	4	2.28	0.30233	1
GO:0040003	chitin-based cuticle development	51	2	1.11	0.30346	1
GO:0006897	endocytosis	778	16	16.86	0.30579	1
GO:0007613	memory	194	4	4.21	0.30612	1
GO:2000649	regulation of sodium ion transmembrane transporter activity	31	3	0.67	0.30972	1
GO:0034334	adherens junction maintenance	20	2	0.43	0.31037	1
GO:0045667	regulation of osteoblast differentiation	117	4	2.54	0.31046	1
GO:0002446	neutrophil mediated immunity	29	2	0.63	0.31054	1
GO:0070918	small regulatory ncRNA processing	48	2	1.04	0.3109	1
GO:0021700	developmental maturation	427	16	9.26	0.31098	1
GO:0051926	negative regulation of calcium ion transport	59	2	1.28	0.3111	1
GO:0060687	regulation of branching involved in prostate gland morphogenesis	17	1	0.37	0.31118	1
GO:0015074	DNA integration	17	1	0.37	0.31118	1
GO:0051503	adenine nucleotide transport	17	1	0.37	0.31118	1
GO:0032525	somite rostral/caudal axis specification	17	1	0.37	0.31118	1
GO:0035147	branch fusion, open tracheal system	17	1	0.37	0.31118	1
GO:0048026	positive regulation of mRNA splicing, via spliceosome	17	1	0.37	0.31118	1
GO:2000249	regulation of actin cytoskeleton reorganization	17	1	0.37	0.31118	1
GO:2000772	regulation of cellular senescence	17	1	0.37	0.31118	1
GO:0072091	regulation of stem cell proliferation	17	1	0.37	0.31118	1
GO:0042953	lipoprotein transport	17	1	0.37	0.31118	1
GO:0007158	neuron cell-cell adhesion	17	1	0.37	0.31118	1
GO:0007130	synaptonemal complex assembly	17	1	0.37	0.31118	1
GO:0071340	skeletal muscle acetylcholine-gated channel clustering	17	1	0.37	0.31118	1
GO:0006654	phosphatidic acid biosynthetic process	17	1	0.37	0.31118	1
GO:0016540	protein autoprocessing	17	1	0.37	0.31118	1
GO:0051220	cytoplasmic sequestering of protein	17	1	0.37	0.31118	1
GO:0051349	positive regulation of lyase activity	69	2	1.5	0.31129	1
GO:0014033	neural crest cell differentiation	121	3	2.62	0.3114	1
GO:0071300	cellular response to retinoic acid	52	2	1.13	0.31148	1
GO:0048585	negative regulation of response to stimulus	1156	27	25.06	0.31399	1
GO:0043086	negative regulation of catalytic activity	433	8	9.39	0.31424	1
GO:0048729	tissue morphogenesis	1140	21	24.71	0.31524	1
GO:0048522	positive regulation of cellular process	3973	90	86.12	0.31612	1
GO:0006006	glucose metabolic process	241	6	5.22	0.31622	1
GO:0043406	positive regulation of MAP kinase activity	77	3	1.67	0.31882	1
GO:0050954	sensory perception of mechanical stimulus	289	10	6.26	0.32329	1
GO:0071222	cellular response to lipopolysaccharide	73	4	1.58	0.32521	1
GO:0051209	release of sequestered calcium ion into cytosol	113	4	2.45	0.32529	1
GO:0060444	branching involved in mammary gland duct morphogenesis	26	2	0.56	0.32539	1
GO:0050766	positive regulation of phagocytosis	82	4	1.78	0.32548	1
GO:0046324	regulation of glucose import	44	2	0.95	0.32574	1
GO:0003406	retinal pigment epithelium development	18	1	0.39	0.32613	1
GO:0021860	pyramidal neuron development	18	1	0.39	0.32613	1
GO:0007026	negative regulation of microtubule depolymerization	18	1	0.39	0.32613	1
GO:0097009	energy homeostasis	18	1	0.39	0.32613	1
GO:0000027	ribosomal large subunit assembly	18	1	0.39	0.32613	1
GO:0061028	establishment of endothelial barrier	18	1	0.39	0.32613	1
GO:0006730	one-carbon metabolic process	18	1	0.39	0.32613	1
GO:0045618	positive regulation of keratinocyte differentiation	18	1	0.39	0.32613	1
GO:0006501	C-terminal protein lipidation	18	1	0.39	0.32613	1
GO:0046664	dorsal closure, amnioserosa morphology change	18	1	0.39	0.32613	1
GO:0035988	chondrocyte proliferation	18	1	0.39	0.32613	1
GO:0050730	regulation of peptidyl-tyrosine phosphorylation	106	2	2.3	0.32694	1
GO:0071347	cellular response to interleukin-1	54	2	1.17	0.32748	1
GO:0014003	oligodendrocyte development	54	2	1.17	0.32748	1
GO:0001755	neural crest cell migration	54	2	1.17	0.32748	1
GO:0051091	positive regulation of DNA-binding transcription factor activity	167	6	3.62	0.33098	1
GO:0003007	heart morphogenesis	390	7	8.45	0.33223	1
GO:0006813	potassium ion transport	142	5	3.08	0.33381	1
GO:0021915	neural tube development	250	7	5.42	0.3343	1
GO:0040036	regulation of fibroblast growth factor receptor signaling pathway	86	3	1.86	0.33496	1
GO:0072332	intrinsic apoptotic signaling pathway by p53 class mediator	55	2	1.19	0.33544	1
GO:0070848	response to growth factor	791	21	17.15	0.33758	1
GO:0045216	cell-cell junction organization	171	5	3.71	0.3401	1
GO:0007306	eggshell chorion assembly	63	2	1.37	0.34071	1
GO:0060664	epithelial cell proliferation involved in salivary gland morphogenesis	19	1	0.41	0.34075	1
GO:0060670	branching involved in labyrinthine layer morphogenesis	19	1	0.41	0.34075	1
GO:0003149	membranous septum morphogenesis	19	1	0.41	0.34075	1
GO:0060964	regulation of miRNA-mediated gene silencing	19	1	0.41	0.34075	1
GO:0031629	synaptic vesicle fusion to presynaptic active zone membrane	19	1	0.41	0.34075	1
GO:0032509	endosome transport via multivesicular body sorting pathway	19	1	0.41	0.34075	1
GO:0042660	positive regulation of cell fate specification	19	1	0.41	0.34075	1
GO:0097178	ruffle assembly	19	1	0.41	0.34075	1
GO:0000303	response to superoxide	19	1	0.41	0.34075	1
GO:0007144	female meiosis I	19	1	0.41	0.34075	1
GO:0018345	protein palmitoylation	19	1	0.41	0.34075	1
GO:0070723	response to cholesterol	19	1	0.41	0.34075	1
GO:0060547	negative regulation of necrotic cell death	19	1	0.41	0.34075	1
GO:0015844	monoamine transport	81	2	1.76	0.34107	1
GO:0051726	regulation of cell cycle	1195	18	25.9	0.34144	1
GO:0090150	establishment of protein localization to membrane	275	8	5.96	0.3415	1
GO:0001775	cell activation	582	6	12.62	0.34763	1
GO:0009611	response to wounding	796	15	17.25	0.34809	1
GO:0044093	positive regulation of molecular function	1059	28	22.96	0.35214	1
GO:0009888	tissue development	2492	59	54.02	0.35246	1
GO:0009593	detection of chemical stimulus	98	5	2.12	0.35286	1
GO:0016192	vesicle-mediated transport	1708	35	37.02	0.35354	1
GO:0022037	metencephalon development	130	4	2.82	0.35448	1
GO:0060117	auditory receptor cell development	45	2	0.98	0.35463	1
GO:0001731	formation of translation preinitiation complex	20	1	0.43	0.35506	1
GO:0042267	natural killer cell mediated cytotoxicity	20	1	0.43	0.35506	1
GO:1990090	cellular response to nerve growth factor stimulus	20	1	0.43	0.35506	1
GO:0060956	endocardial cell differentiation	20	1	0.43	0.35506	1
GO:0050975	sensory perception of touch	20	1	0.43	0.35506	1
GO:0035338	long-chain fatty-acyl-CoA biosynthetic process	20	1	0.43	0.35506	1
GO:0040016	embryonic cleavage	20	1	0.43	0.35506	1
GO:0035206	regulation of hemocyte proliferation	20	1	0.43	0.35506	1
GO:0035813	regulation of renal sodium excretion	20	1	0.43	0.35506	1
GO:0090177	establishment of planar polarity involved in neural tube closure	20	1	0.43	0.35506	1
GO:0051450	myoblast proliferation	20	1	0.43	0.35506	1
GO:0048884	neuromast development	20	1	0.43	0.35506	1
GO:0003143	embryonic heart tube morphogenesis	161	2	3.49	0.35703	1
GO:0001817	regulation of cytokine production	285	4	6.18	0.35771	1
GO:0007224	smoothened signaling pathway	213	5	4.62	0.35835	1
GO:0022617	extracellular matrix disassembly	58	2	1.26	0.35914	1
GO:0001568	blood vessel development	681	17	14.76	0.36051	1
GO:0010243	response to organonitrogen compound	974	26	21.11	0.36076	1
GO:0035987	endodermal cell differentiation	57	4	1.24	0.3669	1
GO:0009798	axis specification	293	9	6.35	0.36698	1
GO:0040014	regulation of multicellular organism growth	184	4	3.99	0.36807	1
GO:0015949	nucleobase-containing small molecule interconversion	21	1	0.46	0.36906	1
GO:0035099	hemocyte migration	21	1	0.46	0.36906	1
GO:0045069	regulation of viral genome replication	21	1	0.46	0.36906	1
GO:0032288	myelin assembly	21	1	0.46	0.36906	1
GO:0048664	neuron fate determination	21	1	0.46	0.36906	1
GO:0033209	tumor necrosis factor-mediated signaling pathway	21	1	0.46	0.36906	1
GO:0043586	tongue development	21	1	0.46	0.36906	1
GO:0045104	intermediate filament cytoskeleton organization	21	1	0.46	0.36906	1
GO:0075733	intracellular transport of virus	21	1	0.46	0.36906	1
GO:0032964	collagen biosynthetic process	21	1	0.46	0.36906	1
GO:0032968	positive regulation of transcription elongation by RNA polymerase II	21	1	0.46	0.36906	1
GO:0071391	cellular response to estrogen stimulus	21	1	0.46	0.36906	1
GO:0060174	limb bud formation	21	1	0.46	0.36906	1
GO:0048711	positive regulation of astrocyte differentiation	21	1	0.46	0.36906	1
GO:0051894	positive regulation of focal adhesion assembly	21	1	0.46	0.36906	1
GO:0045839	negative regulation of mitotic nuclear division	81	2	1.76	0.36936	1
GO:0043933	protein-containing complex organization	1383	30	29.98	0.36965	1
GO:0022403	cell cycle phase	338	5	7.33	0.37192	1
GO:0006284	base-excision repair	60	2	1.3	0.37477	1
GO:0048771	tissue remodeling	136	6	2.95	0.38022	1
GO:0040008	regulation of growth	793	14	17.19	0.38112	1
GO:1901339	regulation of store-operated calcium channel activity	25	2	0.54	0.38183	1
GO:2001239	regulation of extrinsic apoptotic signaling pathway in absence of ligand	48	2	1.04	0.38233	1
GO:0060027	convergent extension involved in gastrulation	61	2	1.32	0.38252	1
GO:0038096	Fc-gamma receptor signaling pathway involved in phagocytosis	61	2	1.32	0.38252	1
GO:0050771	negative regulation of axonogenesis	61	2	1.32	0.38252	1
GO:0048286	lung alveolus development	61	2	1.32	0.38252	1
GO:0048808	male genitalia morphogenesis	22	1	0.48	0.38276	1
GO:0016334	establishment or maintenance of polarity of follicular epithelium	22	1	0.48	0.38276	1
GO:0070307	lens fiber cell development	22	1	0.48	0.38276	1
GO:0015868	purine ribonucleotide transport	22	1	0.48	0.38276	1
GO:0043968	histone H2A acetylation	22	1	0.48	0.38276	1
GO:0071468	cellular response to acidic pH	22	1	0.48	0.38276	1
GO:0001666	response to hypoxia	307	7	6.65	0.38339	1
GO:0006487	protein N-linked glycosylation	116	2	2.51	0.3838	1
GO:0050877	nervous system process	1144	28	24.8	0.38415	1
GO:0048513	animal organ development	4194	90	90.91	0.38491	1
GO:0060284	regulation of cell development	435	19	9.43	0.38657	1
GO:0060348	bone development	188	7	4.08	0.38661	1
GO:0006952	defense response	1198	20	25.97	0.38779	1
GO:0045088	regulation of innate immune response	134	4	2.9	0.38954	1
GO:0006972	hyperosmotic response	62	2	1.34	0.39024	1
GO:0048011	neurotrophin TRK receptor signaling pathway	204	6	4.42	0.3928	1
GO:0008285	negative regulation of cell population proliferation	553	15	11.99	0.3935	1
GO:0007309	oocyte axis specification	111	5	2.41	0.39401	1
GO:0021781	glial cell fate commitment	32	2	0.69	0.39534	1
GO:0042135	neurotransmitter catabolic process	23	1	0.5	0.39616	1
GO:0060601	lateral sprouting from an epithelium	23	1	0.5	0.39616	1
GO:2000043	regulation of cardiac cell fate specification	23	1	0.5	0.39616	1
GO:0010592	positive regulation of lamellipodium assembly	23	1	0.5	0.39616	1
GO:0051593	response to folic acid	23	1	0.5	0.39616	1
GO:0002752	cell surface pattern recognition receptor signaling pathway	23	1	0.5	0.39616	1
GO:0032201	telomere maintenance via semi-conservative replication	23	1	0.5	0.39616	1
GO:1900373	positive regulation of purine nucleotide biosynthetic process	23	1	0.5	0.39616	1
GO:0061009	common bile duct development	23	1	0.5	0.39616	1
GO:0006297	nucleotide-excision repair, DNA gap filling	23	1	0.5	0.39616	1
GO:0016226	iron-sulfur cluster assembly	23	1	0.5	0.39616	1
GO:0090136	epithelial cell-cell adhesion	23	1	0.5	0.39616	1
GO:0046835	carbohydrate phosphorylation	23	1	0.5	0.39616	1
GO:0006506	GPI anchor biosynthetic process	23	1	0.5	0.39616	1
GO:0007549	dosage compensation	23	1	0.5	0.39616	1
GO:0048755	branching morphogenesis of a nerve	23	1	0.5	0.39616	1
GO:0055003	cardiac myofibril assembly	23	1	0.5	0.39616	1
GO:0009653	anatomical structure morphogenesis	3729	86	80.83	0.39666	1
GO:0009059	macromolecule biosynthetic process	3244	70	70.32	0.39732	1
GO:0001841	neural tube formation	133	2	2.88	0.39759	1
GO:0044092	negative regulation of molecular function	645	12	13.98	0.39882	1
GO:0046686	response to cadmium ion	164	5	3.55	0.40329	1
GO:0050790	regulation of catalytic activity	1362	32	29.52	0.40628	1
GO:0018996	molting cycle, collagen and cuticulin-based cuticle	109	4	2.36	0.40835	1
GO:0086091	regulation of heart rate by cardiac conduction	24	1	0.52	0.40927	1
GO:0021796	cerebral cortex regionalization	24	1	0.52	0.40927	1
GO:0051693	actin filament capping	24	1	0.52	0.40927	1
GO:0032878	regulation of establishment or maintenance of cell polarity	24	1	0.52	0.40927	1
GO:0060059	embryonic retina morphogenesis in camera-type eye	24	1	0.52	0.40927	1
GO:0000080	mitotic G1 phase	24	1	0.52	0.40927	1
GO:0071907	determination of digestive tract left/right asymmetry	24	1	0.52	0.40927	1
GO:0043507	positive regulation of JUN kinase activity	24	1	0.52	0.40927	1
GO:0016199	axon midline choice point recognition	24	1	0.52	0.40927	1
GO:0008228	opsonization	24	1	0.52	0.40927	1
GO:0060573	cell fate specification involved in pattern specification	24	1	0.52	0.40927	1
GO:0061053	somite development	164	2	3.55	0.41141	1
GO:0050896	response to stimulus	7767	164	168.36	0.41287	1
GO:0050829	defense response to Gram-negative bacterium	65	2	1.41	0.41312	1
GO:0045471	response to ethanol	151	4	3.27	0.41469	1
GO:0007017	microtubule-based process	1122	20	24.32	0.4147	1
GO:0009914	hormone transport	260	10	5.64	0.41788	1
GO:0007610	behavior	1160	20	25.14	0.42032	1
GO:0042052	rhabdomere development	66	2	1.43	0.42065	1
GO:0019932	second-messenger-mediated signaling	211	6	4.57	0.42106	1
GO:0035195	miRNA-mediated gene silencing	44	2	0.95	0.42148	1
GO:0006760	folic acid-containing compound metabolic process	46	2	1	0.42152	1
GO:0015804	neutral amino acid transport	48	2	1.04	0.42157	1
GO:0016061	regulation of light-activated channel activity	25	1	0.54	0.4221	1
GO:0031648	protein destabilization	25	1	0.54	0.4221	1
GO:0060384	innervation	25	1	0.54	0.4221	1
GO:0070423	nucleotide-binding oligomerization domain containing signaling pathway	25	1	0.54	0.4221	1
GO:0002093	auditory receptor cell morphogenesis	25	1	0.54	0.4221	1
GO:0045599	negative regulation of fat cell differentiation	25	1	0.54	0.4221	1
GO:0051156	glucose 6-phosphate metabolic process	25	1	0.54	0.4221	1
GO:0051290	protein heterotetramerization	25	1	0.54	0.4221	1
GO:0097190	apoptotic signaling pathway	525	11	11.38	0.42228	1
GO:0006351	DNA-templated transcription	2241	54	48.58	0.42589	1
GO:0071496	cellular response to external stimulus	239	6	5.18	0.42769	1
GO:0021549	cerebellum development	110	3	2.38	0.4277	1
GO:0045214	sarcomere organization	67	2	1.45	0.42814	1
GO:0051258	protein polymerization	183	4	3.97	0.429	1
GO:0022402	cell cycle process	1696	28	36.76	0.43032	1
GO:0072657	protein localization to membrane	397	12	8.61	0.43137	1
GO:0000245	spliceosomal complex assembly	58	4	1.26	0.43215	1
GO:0046717	acid secretion	56	3	1.21	0.43319	1
GO:0019216	regulation of lipid metabolic process	220	6	4.77	0.43378	1
GO:0002687	positive regulation of leukocyte migration	36	2	0.78	0.4338	1
GO:0030521	androgen receptor signaling pathway	40	2	0.87	0.4339	1
GO:0048708	astrocyte differentiation	63	2	1.37	0.43444	1
GO:0010863	positive regulation of phospholipase C activity	71	2	1.54	0.43462	1
GO:0001714	endodermal cell fate specification	26	1	0.56	0.43465	1
GO:0010801	negative regulation of peptidyl-threonine phosphorylation	26	1	0.56	0.43465	1
GO:0045056	transcytosis	26	1	0.56	0.43465	1
GO:0033151	V(D)J recombination	26	1	0.56	0.43465	1
GO:0021593	rhombomere morphogenesis	26	1	0.56	0.43465	1
GO:0016060	metarhodopsin inactivation	26	1	0.56	0.43465	1
GO:0046326	positive regulation of glucose import	26	1	0.56	0.43465	1
GO:0001960	negative regulation of cytokine-mediated signaling pathway	26	1	0.56	0.43465	1
GO:0040040	thermosensory behavior	26	1	0.56	0.43465	1
GO:0060359	response to ammonium ion	26	1	0.56	0.43465	1
GO:1901379	regulation of potassium ion transmembrane transport	26	1	0.56	0.43465	1
GO:2001241	positive regulation of extrinsic apoptotic signaling pathway in absence of ligand	26	1	0.56	0.43465	1
GO:0001759	organ induction	26	1	0.56	0.43465	1
GO:0045761	regulation of adenylate cyclase activity	78	2	1.69	0.43479	1
GO:2000134	negative regulation of G1/S transition of mitotic cell cycle	95	2	2.06	0.43519	1
GO:0030100	regulation of endocytosis	148	3	3.21	0.43535	1
GO:0051124	synaptic assembly at neuromuscular junction	156	3	3.38	0.43554	1
GO:0009612	response to mechanical stimulus	250	10	5.42	0.43844	1
GO:0007010	cytoskeleton organization	1484	30	32.17	0.44062	1
GO:0044085	cellular component biogenesis	2442	47	52.93	0.44297	1
GO:0051246	regulation of protein metabolic process	1633	39	35.4	0.443	1
GO:0048598	embryonic morphogenesis	1107	25	24	0.44388	1
GO:0051302	regulation of cell division	146	5	3.16	0.44536	1
GO:0032879	regulation of localization	1665	39	36.09	0.44567	1
GO:0097191	extrinsic apoptotic signaling pathway	170	5	3.69	0.44593	1
GO:0043266	regulation of potassium ion transport	53	2	1.15	0.44645	1
GO:0016062	adaptation of rhodopsin mediated signaling	27	1	0.59	0.44693	1
GO:2000178	negative regulation of neural precursor cell proliferation	27	1	0.59	0.44693	1
GO:0060484	lung-associated mesenchyme development	27	1	0.59	0.44693	1
GO:0007214	gamma-aminobutyric acid signaling pathway	27	1	0.59	0.44693	1
GO:0008258	head involution	27	1	0.59	0.44693	1
GO:0006693	prostaglandin metabolic process	27	1	0.59	0.44693	1
GO:0051296	establishment of meiotic spindle orientation	27	1	0.59	0.44693	1
GO:0042311	vasodilation	27	1	0.59	0.44693	1
GO:0031295	T cell costimulation	27	1	0.59	0.44693	1
GO:0043392	negative regulation of DNA binding	27	1	0.59	0.44693	1
GO:0045862	positive regulation of proteolysis	248	5	5.38	0.44781	1
GO:0043627	response to estrogen	91	3	1.97	0.44935	1
GO:0035108	limb morphogenesis	233	3	5.05	0.44967	1
GO:0009987	cellular process	12592	272	272.95	0.4517	1
GO:0043085	positive regulation of catalytic activity	787	17	17.06	0.45193	1
GO:0050821	protein stabilization	115	3	2.49	0.45624	1
GO:0031123	RNA 3'-end processing	104	5	2.25	0.4563	1
GO:0044550	secondary metabolite biosynthetic process	57	2	1.24	0.45853	1
GO:0003333	amino acid transmembrane transport	71	2	1.54	0.45887	1
GO:0006120	mitochondrial electron transport, NADH to ubiquinone	28	1	0.61	0.45894	1
GO:0006622	protein targeting to lysosome	28	1	0.61	0.45894	1
GO:0000722	telomere maintenance via recombination	28	1	0.61	0.45894	1
GO:0042474	middle ear morphogenesis	28	1	0.61	0.45894	1
GO:0032480	negative regulation of type I interferon production	28	1	0.61	0.45894	1
GO:0022604	regulation of cell morphogenesis	251	9	5.44	0.46703	1
GO:0030307	positive regulation of cell growth	117	3	2.54	0.46749	1
GO:0048469	cell maturation	284	9	6.16	0.46777	1
GO:0060119	inner ear receptor cell development	98	4	2.12	0.46899	1
GO:0071526	semaphorin-plexin signaling pathway	29	1	0.63	0.47069	1
GO:0009649	entrainment of circadian clock	29	1	0.63	0.47069	1
GO:0007419	ventral cord development	29	1	0.63	0.47069	1
GO:0006727	ommochrome biosynthetic process	29	1	0.63	0.47069	1
GO:0002026	regulation of the force of heart contraction	29	1	0.63	0.47069	1
GO:0016239	positive regulation of macroautophagy	29	1	0.63	0.47069	1
GO:0051496	positive regulation of stress fiber assembly	29	1	0.63	0.47069	1
GO:0050729	positive regulation of inflammatory response	29	1	0.63	0.47069	1
GO:1901841	regulation of high voltage-gated calcium channel activity	29	1	0.63	0.47069	1
GO:0040012	regulation of locomotion	636	14	13.79	0.47089	1
GO:0008284	positive regulation of cell population proliferation	700	17	15.17	0.47285	1
GO:0045927	positive regulation of growth	356	6	7.72	0.47311	1
GO:0045184	establishment of protein localization	1234	24	26.75	0.47456	1
GO:0009968	negative regulation of signal transduction	942	22	20.42	0.47624	1
GO:0006909	phagocytosis	443	13	9.6	0.47868	1
GO:0006915	apoptotic process	1725	31	37.39	0.4794	1
GO:0051090	regulation of DNA-binding transcription factor activity	294	8	6.37	0.48071	1
GO:0051597	response to methylmercury	30	1	0.65	0.48219	1
GO:0003148	outflow tract septum morphogenesis	30	1	0.65	0.48219	1
GO:0019852	L-ascorbic acid metabolic process	30	1	0.65	0.48219	1
GO:0035329	hippo signaling	30	1	0.65	0.48219	1
GO:0006303	double-strand break repair via nonhomologous end joining	30	1	0.65	0.48219	1
GO:0001958	endochondral ossification	30	1	0.65	0.48219	1
GO:0060316	positive regulation of ryanodine-sensitive calcium-release channel activity	30	1	0.65	0.48219	1
GO:0006278	RNA-templated DNA biosynthetic process	30	1	0.65	0.48219	1
GO:0051343	positive regulation of cyclic-nucleotide phosphodiesterase activity	30	1	0.65	0.48219	1
GO:0060278	regulation of ovulation	30	1	0.65	0.48219	1
GO:1901844	regulation of cell communication by electrical coupling involved in cardiac conduction	30	1	0.65	0.48219	1
GO:0060041	retina development in camera-type eye	271	7	5.87	0.48255	1
GO:0006486	protein glycosylation	199	4	4.31	0.48296	1
GO:0042742	defense response to bacterium	240	6	5.2	0.48328	1
GO:0033036	macromolecule localization	2166	46	46.95	0.48401	1
GO:0030308	negative regulation of cell growth	120	3	2.6	0.48416	1
GO:1901215	negative regulation of neuron death	162	2	3.51	0.48433	1
GO:0002376	immune system process	2052	32	44.48	0.48842	1
GO:0010033	response to organic substance	2985	65	64.7	0.49265	1
GO:0086010	membrane depolarization during action potential	31	1	0.67	0.49344	1
GO:0071542	dopaminergic neuron differentiation	31	1	0.67	0.49344	1
GO:0051645	Golgi localization	31	1	0.67	0.49344	1
GO:0018992	germ-line sex determination	31	1	0.67	0.49344	1
GO:0006370	7-methylguanosine mRNA capping	31	1	0.67	0.49344	1
GO:0030917	midbrain-hindbrain boundary development	31	1	0.67	0.49344	1
GO:0000038	very long-chain fatty acid metabolic process	31	1	0.67	0.49344	1
GO:0051000	positive regulation of nitric-oxide synthase activity	31	1	0.67	0.49344	1
GO:0009083	branched-chain amino acid catabolic process	31	1	0.67	0.49344	1
GO:0060325	face morphogenesis	31	1	0.67	0.49344	1
GO:0045743	positive regulation of fibroblast growth factor receptor signaling pathway	31	1	0.67	0.49344	1
GO:0071320	cellular response to cAMP	31	1	0.67	0.49344	1
GO:0051491	positive regulation of filopodium assembly	31	1	0.67	0.49344	1
GO:0055093	response to hyperoxia	31	1	0.67	0.49344	1
GO:0003351	epithelial cilium movement involved in extracellular fluid movement	31	1	0.67	0.49344	1
GO:0031334	positive regulation of protein-containing complex assembly	82	2	1.78	0.49356	1
GO:0043281	regulation of cysteine-type endopeptidase activity involved in apoptotic process	198	4	4.29	0.4942	1
GO:0090090	negative regulation of canonical Wnt signaling pathway	122	3	2.64	0.49514	1
GO:0048839	inner ear development	374	11	8.11	0.49536	1
GO:0043269	regulation of ion transport	518	13	11.23	0.49737	1
GO:0043161	proteasome-mediated ubiquitin-dependent protein catabolic process	298	6	6.46	0.49804	1
GO:0051239	regulation of multicellular organismal process	2347	60	50.88	0.49829	1
GO:0006906	vesicle fusion	96	3	2.08	0.49894	1
GO:0021766	hippocampus development	77	2	1.67	0.49998	1
GO:0030334	regulation of cell migration	541	12	11.73	0.5001	1
GO:0070374	positive regulation of ERK1 and ERK2 cascade	123	3	2.67	0.50059	1
GO:0090304	nucleic acid metabolic process	3663	75	79.4	0.5009	1
GO:0007179	transforming growth factor beta receptor signaling pathway	170	3	3.69	0.50178	1
GO:0006119	oxidative phosphorylation	82	3	1.78	0.50337	1
GO:0070830	bicellular tight junction assembly	41	2	0.89	0.5035	1
GO:0048562	embryonic organ morphogenesis	511	12	11.08	0.50371	1
GO:0007264	small GTPase mediated signal transduction	405	7	8.78	0.50379	1
GO:0050680	negative regulation of epithelial cell proliferation	136	4	2.95	0.50436	1
GO:0032516	positive regulation of phosphoprotein phosphatase activity	32	1	0.69	0.50444	1
GO:0031954	positive regulation of protein autophosphorylation	32	1	0.69	0.50444	1
GO:0060315	negative regulation of ryanodine-sensitive calcium-release channel activity	32	1	0.69	0.50444	1
GO:0061418	regulation of transcription from RNA polymerase II promoter in response to hypoxia	32	1	0.69	0.50444	1
GO:0030001	metal ion transport	727	16	15.76	0.50454	1
GO:0001934	positive regulation of protein phosphorylation	401	10	8.69	0.50504	1
GO:0043043	peptide biosynthetic process	657	8	14.24	0.50507	1
GO:0007605	sensory perception of sound	239	8	5.18	0.5051	1
GO:0060173	limb development	304	5	6.59	0.5067	1
GO:0051707	response to other organism	1157	22	25.08	0.50875	1
GO:0051128	regulation of cellular component organization	1776	37	38.5	0.51066	1
GO:0006631	fatty acid metabolic process	378	6	8.19	0.51137	1
GO:0021879	forebrain neuron differentiation	86	4	1.86	0.51302	1
GO:0048584	positive regulation of response to stimulus	1423	28	30.85	0.51306	1
GO:0030901	midbrain development	167	4	3.62	0.51348	1
GO:0033344	cholesterol efflux	33	1	0.72	0.51521	1
GO:0001867	complement activation, lectin pathway	33	1	0.72	0.51521	1
GO:0017085	response to insecticide	33	1	0.72	0.51521	1
GO:0045840	positive regulation of mitotic nuclear division	33	1	0.72	0.51521	1
GO:0070121	Kupffer's vesicle development	33	1	0.72	0.51521	1
GO:0045653	negative regulation of megakaryocyte differentiation	33	1	0.72	0.51521	1
GO:0048146	positive regulation of fibroblast proliferation	33	1	0.72	0.51521	1
GO:0046580	negative regulation of Ras protein signal transduction	33	1	0.72	0.51521	1
GO:0048265	response to pain	33	1	0.72	0.51521	1
GO:0032482	Rab protein signal transduction	33	1	0.72	0.51521	1
GO:0051898	negative regulation of protein kinase B signaling	33	1	0.72	0.51521	1
GO:0016477	cell migration	1362	27	29.52	0.51756	1
GO:0048514	blood vessel morphogenesis	580	14	12.57	0.51936	1
GO:0006814	sodium ion transport	186	5	4.03	0.5249	1
GO:0019432	triglyceride biosynthetic process	48	2	1.04	0.52492	1
GO:0071805	potassium ion transmembrane transport	60	2	1.3	0.52523	1
GO:0006623	protein targeting to vacuole	62	2	1.34	0.52528	1
GO:0007294	germarium-derived oocyte fate determination	34	1	0.74	0.52574	1
GO:0048484	enteric nervous system development	34	1	0.74	0.52574	1
GO:0010172	embryonic body morphogenesis	34	1	0.74	0.52574	1
GO:0042221	response to chemical	4121	96	89.33	0.52626	1
GO:0006959	humoral immune response	198	3	4.29	0.52761	1
GO:0008104	protein localization	1697	36	36.79	0.53001	1
GO:0042475	odontogenesis of dentin-containing tooth	82	2	1.78	0.53367	1
GO:0048532	anatomical structure arrangement	47	3	1.02	0.53397	1
GO:0071363	cellular response to growth factor stimulus	771	20	16.71	0.5344	1
GO:0044260	cellular macromolecule metabolic process	2790	44	60.48	0.53475	1
GO:0048557	embryonic digestive tract morphogenesis	42	2	0.91	0.53504	1
GO:0007591	molting cycle, chitin-based cuticle	42	2	0.91	0.53504	1
GO:0021983	pituitary gland development	76	2	1.65	0.53592	1
GO:0030838	positive regulation of actin filament polymerization	35	1	0.76	0.53605	1
GO:0021799	cerebral cortex radially oriented cell migration	35	1	0.76	0.53605	1
GO:0045494	photoreceptor cell maintenance	35	1	0.76	0.53605	1
GO:0007141	male meiosis I	35	1	0.76	0.53605	1
GO:0007220	Notch receptor processing	35	1	0.76	0.53605	1
GO:0051150	regulation of smooth muscle cell differentiation	35	1	0.76	0.53605	1
GO:0046676	negative regulation of insulin secretion	35	1	0.76	0.53605	1
GO:0008654	phospholipid biosynthetic process	217	4	4.7	0.5372	1
GO:0030155	regulation of cell adhesion	424	8	9.19	0.53782	1
GO:0048704	embryonic skeletal system morphogenesis	150	2	3.25	0.53784	1
GO:0006468	protein phosphorylation	1119	28	24.26	0.53847	1
GO:0030900	forebrain development	559	13	12.12	0.53898	1
GO:0007293	germarium-derived egg chamber formation	118	3	2.56	0.53979	1
GO:0006508	proteolysis	1269	30	27.51	0.54096	1
GO:0009581	detection of external stimulus	222	8	4.81	0.54251	1
GO:0030162	regulation of proteolysis	463	13	10.04	0.54274	1
GO:0034504	protein localization to nucleus	164	6	3.55	0.54343	1
GO:0001570	vasculogenesis	111	4	2.41	0.54415	1
GO:0090287	regulation of cellular response to growth factor stimulus	344	9	7.46	0.54421	1
GO:0034446	substrate adhesion-dependent cell spreading	55	3	1.19	0.54422	1
GO:0051180	vitamin transport	42	2	0.91	0.54509	1
GO:0007031	peroxisome organization	44	2	0.95	0.54514	1
GO:0007405	neuroblast proliferation	146	4	3.16	0.54539	1
GO:0001892	embryonic placenta development	105	3	2.28	0.54552	1
GO:0033138	positive regulation of peptidyl-serine phosphorylation	36	1	0.78	0.54613	1
GO:0048935	peripheral nervous system neuron development	36	1	0.78	0.54613	1
GO:0030947	regulation of vascular endothelial growth factor receptor signaling pathway	36	1	0.78	0.54613	1
GO:0051383	kinetochore organization	36	1	0.78	0.54613	1
GO:0008045	motor neuron axon guidance	84	2	1.82	0.54671	1
GO:0051084	'de novo' post-translational protein folding	84	2	1.82	0.54671	1
GO:0090263	positive regulation of canonical Wnt signaling pathway	84	2	1.82	0.54671	1
GO:0001932	regulation of protein phosphorylation	689	22	14.94	0.54724	1
GO:0022409	positive regulation of cell-cell adhesion	126	2	2.73	0.54728	1
GO:0007166	cell surface receptor signaling pathway	2143	42	46.45	0.54865	1
GO:0051179	localization	5311	118	115.13	0.54894	1
GO:0016071	mRNA metabolic process	741	15	16.06	0.54909	1
GO:0048468	cell development	2927	70	63.45	0.55015	1
GO:0007018	microtubule-based movement	405	7	8.78	0.55033	1
GO:0008344	adult locomotory behavior	133	4	2.88	0.55139	1
GO:0071383	cellular response to steroid hormone stimulus	147	6	3.19	0.55281	1
GO:0031398	positive regulation of protein ubiquitination	85	2	1.84	0.55313	1
GO:0050803	regulation of synapse structure or activity	273	7	5.92	0.55492	1
GO:0060026	convergent extension	98	3	2.12	0.55518	1
GO:0007266	Rho protein signal transduction	80	2	1.73	0.55591	1
GO:0055008	cardiac muscle tissue morphogenesis	81	2	1.76	0.55594	1
GO:0008586	imaginal disc-derived wing vein morphogenesis	37	1	0.8	0.556	1
GO:0006488	dolichol-linked oligosaccharide biosynthetic process	37	1	0.8	0.556	1
GO:0001946	lymphangiogenesis	37	1	0.8	0.556	1
GO:0045792	negative regulation of cell size	37	1	0.8	0.556	1
GO:0007190	activation of adenylate cyclase activity	37	1	0.8	0.556	1
GO:0072499	photoreceptor cell axon guidance	37	1	0.8	0.556	1
GO:0001701	in utero embryonic development	415	9	9	0.55654	1
GO:0043122	regulation of I-kappaB kinase/NF-kappaB signaling	133	2	2.88	0.55731	1
GO:0016070	RNA metabolic process	3072	66	66.59	0.55734	1
GO:0000902	cell morphogenesis	1515	37	32.84	0.55766	1
GO:0045944	positive regulation of transcription by RNA polymerase II	770	17	16.69	0.55816	1
GO:0070887	cellular response to chemical stimulus	2324	54	50.38	0.55832	1
GO:0006414	translational elongation	134	3	2.9	0.55841	1
GO:0043436	oxoacid metabolic process	1048	20	22.72	0.55981	1
GO:0010648	negative regulation of cell communication	1054	25	22.85	0.56186	1
GO:0042327	positive regulation of phosphorylation	462	12	10.01	0.56339	1
GO:0032835	glomerulus development	76	3	1.65	0.56421	1
GO:0003382	epithelial cell morphogenesis	39	2	0.85	0.56446	1
GO:0050794	regulation of cellular process	8029	172	174.04	0.56526	1
GO:0051952	regulation of amine transport	83	2	1.8	0.56562	1
GO:0035011	melanotic encapsulation of foreign target	38	1	0.82	0.56565	1
GO:0042632	cholesterol homeostasis	38	1	0.82	0.56565	1
GO:0001975	response to amphetamine	38	1	0.82	0.56565	1
GO:0048339	paraxial mesoderm development	38	1	0.82	0.56565	1
GO:0070509	calcium ion import	38	1	0.82	0.56565	1
GO:0032504	multicellular organism reproduction	1532	33	33.21	0.56623	1
GO:0018108	peptidyl-tyrosine phosphorylation	193	4	4.18	0.56633	1
GO:0009582	detection of abiotic stimulus	225	8	4.88	0.57142	1
GO:0071495	cellular response to endogenous stimulus	1222	35	26.49	0.57185	1
GO:0021762	substantia nigra development	88	2	1.91	0.57201	1
GO:0050906	detection of stimulus involved in sensory perception	110	5	2.38	0.57207	1
GO:0048856	anatomical structure development	7142	140	154.82	0.57361	1
GO:0006937	regulation of muscle contraction	170	5	3.69	0.57366	1
GO:0034645	cellular macromolecule biosynthetic process	1037	16	22.48	0.57429	1
GO:0009605	response to external stimulus	2609	61	56.55	0.57465	1
GO:0008355	olfactory learning	39	1	0.85	0.57509	1
GO:0048190	wing disc dorsal/ventral pattern formation	39	1	0.85	0.57509	1
GO:0010165	response to X-ray	39	1	0.85	0.57509	1
GO:0032868	response to insulin	302	12	6.55	0.57766	1
GO:0048477	oogenesis	503	11	10.9	0.57824	1
GO:0042592	homeostatic process	1260	24	27.31	0.57974	1
GO:0009887	animal organ morphogenesis	1579	37	34.23	0.58123	1
GO:0002088	lens development in camera-type eye	90	3	1.95	0.5832	1
GO:0070534	protein K63-linked ubiquitination	48	2	1.04	0.58331	1
GO:0006694	steroid biosynthetic process	145	4	3.14	0.58344	1
GO:0009744	response to sucrose	40	1	0.87	0.58432	1
GO:0006940	regulation of smooth muscle contraction	40	1	0.87	0.58432	1
GO:0045453	bone resorption	40	1	0.87	0.58432	1
GO:0046330	positive regulation of JNK cascade	40	1	0.87	0.58432	1
GO:0071353	cellular response to interleukin-4	40	1	0.87	0.58432	1
GO:0032091	negative regulation of protein binding	40	1	0.87	0.58432	1
GO:0051412	response to corticosterone	40	1	0.87	0.58432	1
GO:0050772	positive regulation of axonogenesis	40	1	0.87	0.58432	1
GO:0000302	response to reactive oxygen species	162	3	3.51	0.58512	1
GO:0040007	growth	1354	29	29.35	0.58516	1
GO:0007444	imaginal disc development	433	7	9.39	0.58749	1
GO:0006355	regulation of DNA-templated transcription	2067	48	44.81	0.58824	1
GO:0048519	negative regulation of biological process	4295	87	93.1	0.58848	1
GO:0007186	G protein-coupled receptor signaling pathway	752	15	16.3	0.58997	1
GO:0045665	negative regulation of neuron differentiation	91	2	1.97	0.59031	1
GO:0007417	central nervous system development	1385	33	30.02	0.59035	1
GO:0030216	keratinocyte differentiation	73	4	1.58	0.59052	1
GO:0023057	negative regulation of signaling	1059	25	22.96	0.59235	1
GO:0007173	epidermal growth factor receptor signaling pathway	220	7	4.77	0.5926	1
GO:0045089	positive regulation of innate immune response	72	2	1.56	0.59296	1
GO:0033365	protein localization to organelle	658	16	14.26	0.59303	1
GO:0032402	melanosome transport	41	1	0.89	0.59336	1
GO:1902600	proton transmembrane transport	41	1	0.89	0.59336	1
GO:0035166	post-embryonic hemopoiesis	41	1	0.89	0.59336	1
GO:0021984	adenohypophysis development	41	1	0.89	0.59336	1
GO:0006855	xenobiotic transmembrane transport	41	1	0.89	0.59336	1
GO:0006612	protein targeting to membrane	185	4	4.01	0.59352	1
GO:0030030	cell projection organization	1826	39	39.58	0.59441	1
GO:0016311	dephosphorylation	362	12	7.85	0.59443	1
GO:0030324	lung development	280	8	6.07	0.59799	1
GO:0006606	protein import into nucleus	101	4	2.19	0.59886	1
GO:0031325	positive regulation of cellular metabolic process	1978	46	42.88	0.59906	1
GO:0010506	regulation of autophagy	124	3	2.69	0.60193	1
GO:0045448	mitotic cell cycle, embryonic	42	1	0.91	0.6022	1
GO:0030916	otic vesicle formation	42	1	0.91	0.6022	1
GO:0021952	central nervous system projection neuron axonogenesis	42	1	0.91	0.6022	1
GO:0060122	inner ear receptor cell stereocilium organization	42	1	0.91	0.6022	1
GO:0007212	dopamine receptor signaling pathway	42	1	0.91	0.6022	1
GO:0048741	skeletal muscle fiber development	42	1	0.91	0.6022	1
GO:0002118	aggressive behavior	42	1	0.91	0.6022	1
GO:0035050	embryonic heart tube development	203	3	4.4	0.60405	1
GO:0033334	fin morphogenesis	94	2	2.04	0.60802	1
GO:0007095	mitotic G2 DNA damage checkpoint signaling	94	2	2.04	0.60802	1
GO:0007163	establishment or maintenance of cell polarity	372	9	8.06	0.60977	1
GO:0007520	myoblast fusion	57	2	1.24	0.60999	1
GO:0045451	pole plasm oskar mRNA localization	43	1	0.93	0.61085	1
GO:0048008	platelet-derived growth factor receptor signaling pathway	43	1	0.93	0.61085	1
GO:2001244	positive regulation of intrinsic apoptotic signaling pathway	43	1	0.93	0.61085	1
GO:0035666	TRIF-dependent toll-like receptor signaling pathway	43	1	0.93	0.61085	1
GO:0043050	pharyngeal pumping	43	1	0.93	0.61085	1
GO:0006629	lipid metabolic process	1275	19	27.64	0.61324	1
GO:0009749	response to glucose	189	4	4.1	0.61387	1
GO:0010975	regulation of neuron projection development	390	16	8.45	0.61799	1
GO:0048015	phosphatidylinositol-mediated signaling	116	3	2.51	0.61877	1
GO:0070372	regulation of ERK1 and ERK2 cascade	167	4	3.62	0.6189	1
GO:0010212	response to ionizing radiation	177	4	3.84	0.61917	1
GO:0045475	locomotor rhythm	44	1	0.95	0.61931	1
GO:0006309	apoptotic DNA fragmentation	44	1	0.95	0.61931	1
GO:0045740	positive regulation of DNA replication	44	1	0.95	0.61931	1
GO:0046843	dorsal appendage formation	44	1	0.95	0.61931	1
GO:0055010	ventricular cardiac muscle tissue morphogenesis	44	1	0.95	0.61931	1
GO:1901575	organic substance catabolic process	1771	28	38.39	0.62534	1
GO:0016358	dendrite development	349	9	7.57	0.62582	1
GO:0006892	post-Golgi vesicle-mediated transport	162	3	3.51	0.62589	1
GO:0021545	cranial nerve development	83	3	1.8	0.62614	1
GO:0002040	sprouting angiogenesis	75	2	1.63	0.62716	1
GO:0034166	toll-like receptor 10 signaling pathway	45	1	0.98	0.62759	1
GO:0007202	activation of phospholipase C activity	45	1	0.98	0.62759	1
GO:0038123	toll-like receptor TLR1:TLR2 signaling pathway	45	1	0.98	0.62759	1
GO:0038124	toll-like receptor TLR6:TLR2 signaling pathway	45	1	0.98	0.62759	1
GO:0007525	somatic muscle development	45	1	0.98	0.62759	1
GO:0042060	wound healing	664	12	14.39	0.62949	1
GO:0033554	cellular response to stress	1830	29	39.67	0.63205	1
GO:0008152	metabolic process	9280	192	201.16	0.63244	1
GO:0044238	primary metabolic process	7825	160	169.62	0.63388	1
GO:0001890	placenta development	165	5	3.58	0.63392	1
GO:0045860	positive regulation of protein kinase activity	259	7	5.61	0.63396	1
GO:0070936	protein K48-linked ubiquitination	46	1	1	0.63569	1
GO:0034146	toll-like receptor 5 signaling pathway	46	1	1	0.63569	1
GO:0060045	positive regulation of cardiac muscle cell proliferation	46	1	1	0.63569	1
GO:0000045	autophagosome assembly	46	1	1	0.63569	1
GO:0010906	regulation of glucose metabolic process	46	1	1	0.63569	1
GO:0035249	synaptic transmission, glutamatergic	46	1	1	0.63569	1
GO:0006739	NADP metabolic process	46	1	1	0.63569	1
GO:0000132	establishment of mitotic spindle orientation	46	1	1	0.63569	1
GO:0050832	defense response to fungus	46	1	1	0.63569	1
GO:0043523	regulation of neuron apoptotic process	227	3	4.92	0.63809	1
GO:0008543	fibroblast growth factor receptor signaling pathway	243	6	5.27	0.64152	1
GO:0007298	border follicle cell migration	100	2	2.17	0.64169	1
GO:0007349	cellularization	86	3	1.86	0.64218	1
GO:0001525	angiogenesis	392	9	8.5	0.64274	1
GO:0010595	positive regulation of endothelial cell migration	79	2	1.71	0.64323	1
GO:0021591	ventricular system development	47	1	1.02	0.64361	1
GO:0060996	dendritic spine development	47	1	1.02	0.64361	1
GO:0070986	left/right axis specification	47	1	1.02	0.64361	1
GO:0031638	zymogen activation	47	1	1.02	0.64361	1
GO:0006518	peptide metabolic process	794	11	17.21	0.64372	1
GO:0007030	Golgi organization	152	3	3.29	0.64382	1
GO:0007420	brain development	1119	24	24.26	0.64907	1
GO:0006397	mRNA processing	424	10	9.19	0.6503	1
GO:0032092	positive regulation of protein binding	55	2	1.19	0.65032	1
GO:0048878	chemical homeostasis	800	18	17.34	0.65049	1
GO:0016601	Rac protein signal transduction	48	1	1.04	0.65136	1
GO:0014068	positive regulation of phosphatidylinositol 3-kinase signaling	48	1	1.04	0.65136	1
GO:0002224	toll-like receptor signaling pathway	136	2	2.95	0.65249	1
GO:0000278	mitotic cell cycle	1329	25	28.81	0.65673	1
GO:0007399	nervous system development	3354	72	72.7	0.65776	1
GO:0002168	instar larval development	65	2	1.41	0.65814	1
GO:0046928	regulation of neurotransmitter secretion	49	1	1.06	0.65895	1
GO:0043248	proteasome assembly	49	1	1.06	0.65895	1
GO:0034134	toll-like receptor 2 signaling pathway	49	1	1.06	0.65895	1
GO:0034138	toll-like receptor 3 signaling pathway	49	1	1.06	0.65895	1
GO:0001938	positive regulation of endothelial cell proliferation	49	1	1.06	0.65895	1
GO:0097150	neuronal stem cell population maintenance	49	1	1.06	0.65895	1
GO:0008333	endosome to lysosome transport	49	1	1.06	0.65895	1
GO:0042023	DNA endoreduplication	49	1	1.06	0.65895	1
GO:0061041	regulation of wound healing	113	2	2.45	0.65943	1
GO:0050885	neuromuscular process controlling balance	70	2	1.52	0.66567	1
GO:0008380	RNA splicing	399	9	8.65	0.66583	1
GO:0030178	negative regulation of Wnt signaling pathway	176	4	3.82	0.66604	1
GO:0001539	cilium or flagellum-dependent cell motility	140	3	3.03	0.66631	1
GO:0051568	histone H3-K4 methylation	50	1	1.08	0.66637	1
GO:0034162	toll-like receptor 9 signaling pathway	50	1	1.08	0.66637	1
GO:0007474	imaginal disc-derived wing vein specification	50	1	1.08	0.66637	1
GO:0006283	transcription-coupled nucleotide-excision repair	50	1	1.08	0.66637	1
GO:0051962	positive regulation of nervous system development	257	11	5.57	0.66669	1
GO:0050793	regulation of developmental process	2089	45	45.28	0.66676	1
GO:0006979	response to oxidative stress	423	8	9.17	0.67125	1
GO:0010647	positive regulation of cell communication	1224	27	26.53	0.67166	1
GO:0043277	apoptotic cell clearance	133	4	2.88	0.67212	1
GO:0050770	regulation of axonogenesis	145	4	3.14	0.67244	1
GO:0022602	ovulation cycle process	56	2	1.21	0.67253	1
GO:0007143	female meiotic nuclear division	70	2	1.52	0.6729	1
GO:0008637	apoptotic mitochondrial changes	86	2	1.86	0.67333	1
GO:0035019	somatic stem cell population maintenance	51	1	1.11	0.67362	1
GO:0002755	MyD88-dependent toll-like receptor signaling pathway	51	1	1.11	0.67362	1
GO:0043255	regulation of carbohydrate biosynthetic process	51	1	1.11	0.67362	1
GO:2001237	negative regulation of extrinsic apoptotic signaling pathway	51	1	1.11	0.67362	1
GO:0007271	synaptic transmission, cholinergic	51	1	1.11	0.67362	1
GO:0030433	ubiquitin-dependent ERAD pathway	51	1	1.11	0.67362	1
GO:0007595	lactation	51	1	1.11	0.67362	1
GO:0009566	fertilization	172	3	3.73	0.6744	1
GO:0065009	regulation of molecular function	1834	44	39.76	0.67465	1
[truncated: 11,684 more rows]

## Sheet: LD_Up in NvClk-
GO.ID	Term	Annotated	Significant	Expected	weightFisher	p.adj
[truncated: 12,961 more rows]
